# Supplementary material for: Plasmodium falciparum antigenic variation. Mapping mosaic var gene sequences onto a network of shared, highly polymorphic sequence blocks
Source: Mol Microbiol. 2008 Jun;68(6):1519–34. doi: 10.1111/j.1365-2958.2008.06248.x (PMC2440560; doi:10.1111/j.1365-2958.2008.06248.x)
Supplement: Supplementary file 2 [file mmi0068-1519-SD2.paj]

*Network Kilifi network
*Vertices    1420
       1 "001"                                    0.5694    0.3690    0.5244
       2 "002"                                    0.5627    0.3361    0.5244
       3 "003"                                    0.5131    0.6382    0.5244
       4 "004"                                    0.5119    0.6903    0.5244
       5 "005"                                    0.6275    0.4868    0.5244
       6 "006"                                    0.4874    0.5797    0.5244
       7 "007"                                    0.5143    0.5868    0.5244
       8 "008"                                    0.5128    0.5212    0.5244
       9 "009"                                    0.5160    0.4447    0.5244
      10 "010"                                    0.3679    0.2840    0.5244
      11 "011"                                    0.4434    0.4801    0.5244
      12 "012"                                    0.3984    0.5198    0.5244
      13 "013"                                    0.5967    0.7036    0.5244
      14 "014"                                    0.4473    0.4881    0.5244
      15 "015"                                    0.5262    0.6582    0.5244
      16 "016"                                    0.5234    0.6027    0.5244
      17 "017"                                    0.4711    0.5853    0.5244
      18 "018"                                    0.4692    0.5934    0.5244
      19 "020"                                    0.4843    0.5788    0.5244
      20 "021"                                    0.5257    0.5772    0.5244
      21 "022"                                    0.5277    0.5755    0.5244
      22 "023"                                    0.4971    0.5777    0.5244
      23 "024"                                    0.5684    0.5564    0.5244
      24 "025"                                    0.5159    0.5189    0.5244
      25 "026"                                    0.6051    0.5901    0.5244
      26 "027"                                    0.5355    0.3930    0.5244
      27 "028"                                    0.5834    0.5422    0.5244
      28 "029"                                    0.5840    0.5018    0.5244
      29 "030"                                    0.4549    0.4688    0.5244
      30 "031"                                    0.4557    0.4666    0.5244
      31 "032"                                    0.4350    0.4822    0.5244
      32 "033"                                    0.3885    0.5478    0.5244
      33 "034"                                    0.4357    0.4854    0.5244
      34 "035"                                    0.6186    0.3789    0.5244
      35 "036"                                    0.3406    0.3599    0.5244
      36 "037"                                    0.3526    0.3529    0.5244
      37 "038"                                    0.6708    0.5294    0.5244
      38 "040"                                    0.6586    0.4471    0.5244
      39 "041"                                    0.6694    0.5317    0.5244
      40 "042"                                    0.6723    0.4971    0.5244
      41 "043"                                    0.6402    0.3940    0.5244
      42 "044"                                    0.4159    0.5420    0.5244
      43 "045"                                    0.5395    0.4391    0.5244
      44 "046"                                    0.5344    0.4342    0.5244
      45 "047"                                    0.3523    0.2402    0.5244
      46 "048"                                    0.5865    0.4210    0.5244
      47 "049"                                    0.5839    0.4209    0.5244
      48 "050"                                    0.6294    0.4324    0.5244
      49 "051"                                    0.4360    0.3870    0.5244
      50 "052"                                    0.5184    0.3886    0.5244
      51 "053"                                    0.5411    0.3704    0.5244
      52 "054"                                    0.5814    0.4023    0.5244
      53 "055"                                    0.5904    0.4018    0.5244
      54 "056"                                    0.6288    0.3709    0.5244
      55 "057"                                    0.6515    0.4570    0.5244
      56 "058"                                    0.7255    0.3230    0.5244
      57 "059"                                    0.7376    0.3161    0.5244
      58 "061"                                    0.5145    0.5357    0.5244
      59 "063"                                    0.4849    0.4654    0.5244
      60 "064"                                    0.4768    0.4781    0.5244
      61 "065"                                    0.6156    0.4801    0.5244
      62 "066"                                    0.6282    0.3914    0.5244
      63 "067"                                    0.5120    0.4450    0.5244
      64 "068"                                    0.5240    0.4979    0.5244
      65 "069"                                    0.5229    0.2866    0.5244
      66 "070"                                    0.3346    0.2476    0.5244
      67 "071"                                    0.4519    0.4310    0.5244
      68 "072"                                    0.4477    0.4394    0.5244
      69 "073"                                    0.5422    0.5751    0.5244
      70 "074"                                    0.7376    0.4740    0.5244
      71 "075"                                    0.5184    0.5542    0.5244
      72 "076"                                    0.5095    0.5280    0.5244
      73 "077"                                    0.4757    0.5635    0.5244
      74 "078"                                    0.4776    0.5653    0.5244
      75 "079"                                    0.5082    0.6065    0.5244
      76 "080"                                    0.5792    0.6089    0.5244
      77 "081"                                    0.4931    0.3689    0.5244
      78 "082"                                    0.4799    0.4039    0.5244
      79 "083"                                    0.4844    0.4015    0.5244
      80 "084"                                    0.5328    0.5433    0.5244
      81 "088"                                    0.4887    0.4433    0.5244
      82 "089"                                    0.5009    0.3937    0.5244
      83 "090"                                    0.5031    0.3924    0.5244
      84 "091"                                    0.5595    0.5603    0.5244
      85 "092"                                    0.5602    0.5614    0.5244
      86 "093"                                    0.4861    0.5909    0.5244
      87 "094"                                    0.5097    0.5998    0.5244
      88 "095"                                    0.5445    0.2661    0.5244
      89 "096"                                    0.5367    0.2674    0.5244
      90 "097"                                    0.5337    0.6064    0.5244
      91 "098"                                    0.4872    0.4215    0.5244
      92 "099"                                    0.4150    0.7419    0.5244
      93 "100"                                    0.6242    0.4379    0.5244
      94 "101"                                    0.3888    0.5105    0.5244
      95 "102"                                    0.3700    0.4754    0.5244
      96 "103"                                    0.3737    0.4767    0.5244
      97 "104"                                    0.4570    0.5036    0.5244
      98 "105"                                    0.4426    0.3997    0.5244
      99 "106"                                    0.3707    0.5340    0.5244
     100 "107"                                    0.3444    0.4948    0.5244
     101 "108"                                    0.5655    0.2935    0.5244
     102 "109"                                    0.5572    0.3631    0.5244
     103 "110"                                    0.5619    0.2980    0.5244
     104 "111"                                    0.5562    0.3291    0.5244
     105 "112"                                    0.5676    0.3129    0.5244
     106 "113"                                    0.5683    0.3273    0.5244
     107 "114"                                    0.5521    0.3237    0.5244
     108 "115"                                    0.5534    0.3342    0.5244
     109 "117"                                    0.5504    0.3260    0.5244
     110 "118"                                    0.3467    0.2566    0.5244
     111 "119"                                    0.5980    0.6479    0.5244
     112 "120"                                    0.5425    0.4784    0.5244
     113 "121"                                    0.3641    0.4015    0.5244
     114 "122"                                    0.5173    0.5049    0.5244
     115 "123"                                    0.4212    0.3613    0.5244
     116 "124"                                    0.4754    0.4590    0.5244
     117 "125"                                    0.5379    0.4759    0.5244
     118 "126"                                    0.5666    0.4973    0.5244
     119 "127"                                    0.5509    0.4445    0.5244
     120 "128"                                    0.3293    0.2662    0.5244
     121 "129"                                    0.5530    0.3711    0.5244
     122 "130"                                    0.5710    0.3342    0.5244
     123 "131"                                    0.4859    0.5074    0.5244
     124 "132"                                    0.4871    0.4936    0.5244
     125 "133"                                    0.4875    0.4995    0.5244
     126 "134"                                    0.4868    0.4776    0.5244
     127 "135"                                    0.5076    0.3643    0.5244
     128 "136"                                    0.5090    0.3634    0.5244
     129 "137"                                    0.3814    0.5266    0.5244
     130 "138"                                    0.4559    0.5620    0.5244
     131 "139"                                    0.4568    0.5680    0.5244
     132 "140"                                    0.3194    0.5743    0.5244
     133 "141"                                    0.5719    0.3907    0.5244
     134 "142"                                    0.5851    0.4237    0.5244
     135 "143"                                    0.5429    0.2970    0.5244
     136 "144"                                    0.4652    0.6239    0.5244
     137 "145"                                    0.4967    0.6261    0.5244
     138 "146"                                    0.5470    0.6188    0.5244
     139 "147"                                    0.6399    0.4123    0.5244
     140 "148"                                    0.6371    0.4114    0.5244
     141 "149"                                    0.6704    0.4009    0.5244
     142 "150"                                    0.6726    0.4044    0.5244
     143 "152"                                    0.6305    0.3889    0.5244
     144 "153"                                    0.5938    0.6675    0.5244
     145 "154"                                    0.5934    0.6681    0.5244
     146 "155"                                    0.4018    0.5273    0.5244
     147 "156"                                    0.5887    0.5838    0.5244
     148 "157"                                    0.5643    0.5807    0.5244
     149 "158"                                    0.5009    0.5987    0.5244
     150 "159"                                    0.4657    0.5799    0.5244
     151 "160"                                    0.4408    0.5752    0.5244
     152 "161"                                    0.4473    0.5794    0.5244
     153 "162"                                    0.5290    0.5946    0.5244
     154 "163"                                    0.4756    0.6685    0.5244
     155 "164"                                    0.4839    0.4748    0.5244
     156 "165"                                    0.4840    0.4809    0.5244
     157 "166"                                    0.4267    0.5498    0.5244
     158 "167"                                    0.4266    0.5559    0.5244
     159 "168"                                    0.5863    0.4852    0.5244
     160 "169"                                    0.5862    0.4842    0.5244
     161 "170"                                    0.4470    0.4475    0.5244
     162 "171"                                    0.5617    0.6943    0.5244
     163 "172"                                    0.5614    0.6471    0.5244
     164 "173"                                    0.5331    0.6153    0.5244
     165 "174"                                    0.4019    0.4460    0.5244
     166 "175"                                    0.4647    0.5854    0.5244
     167 "176"                                    0.5021    0.4932    0.5244
     168 "177"                                    0.5494    0.5812    0.5244
     169 "178"                                    0.4928    0.3453    0.5244
     170 "179"                                    0.4811    0.3753    0.5244
     171 "180"                                    0.4813    0.5942    0.5244
     172 "182"                                    0.4603    0.5820    0.5244
     173 "183"                                    0.3957    0.5000    0.5244
     174 "184"                                    0.4327    0.5387    0.5244
     175 "185"                                    0.4337    0.5383    0.5244
     176 "187"                                    0.4397    0.5221    0.5244
     177 "188"                                    0.4541    0.5373    0.5244
     178 "189"                                    0.5049    0.7282    0.5244
     179 "190"                                    0.5309    0.5702    0.5244
     180 "191"                                    0.5254    0.5713    0.5244
     181 "192"                                    0.5022    0.3832    0.5244
     182 "195"                                    0.5256    0.5584    0.5244
     183 "196"                                    0.5202    0.5614    0.5244
     184 "197"                                    0.4895    0.6855    0.5244
     185 "198"                                    0.5012    0.6896    0.5244
     186 "199"                                    0.5048    0.6872    0.5244
     187 "200"                                    0.4826    0.6838    0.5244
     188 "201"                                    0.5042    0.6934    0.5244
     189 "202"                                    0.5131    0.6973    0.5244
     190 "203"                                    0.5094    0.7314    0.5244
     191 "204"                                    0.4065    0.4649    0.5244
     192 "205"                                    0.4047    0.4746    0.5244
     193 "206"                                    0.6090    0.5764    0.5244
     194 "207"                                    0.6068    0.5788    0.5244
     195 "209"                                    0.3958    0.5026    0.5244
     196 "210"                                    0.3978    0.4992    0.5244
     197 "211"                                    0.4399    0.4895    0.5244
     198 "212"                                    0.5418    0.5386    0.5244
     199 "213"                                    0.5354    0.4477    0.5244
     200 "214"                                    0.4185    0.6045    0.5244
     201 "215"                                    0.3992    0.5769    0.5244
     202 "216"                                    0.4117    0.5921    0.5244
     203 "217"                                    0.4144    0.5998    0.5244
     204 "218"                                    0.4257    0.6140    0.5244
     205 "219"                                    0.4152    0.5921    0.5244
     206 "220"                                    0.6336    0.6368    0.5244
     207 "221"                                    0.6330    0.6358    0.5244
     208 "222"                                    0.6296    0.6046    0.5244
     209 "223"                                    0.6221    0.5628    0.5244
     210 "224"                                    0.5240    0.4841    0.5244
     211 "225"                                    0.4885    0.5247    0.5244
     212 "226"                                    0.4970    0.4749    0.5244
     213 "227"                                    0.4629    0.4041    0.5244
     214 "228"                                    0.7803    0.2931    0.5244
     215 "229"                                    0.4687    0.6064    0.5244
     216 "230"                                    0.4744    0.6102    0.5244
     217 "231"                                    0.5775    0.5202    0.5244
     218 "232"                                    0.5460    0.3301    0.5244
     219 "233"                                    0.5864    0.3524    0.5244
     220 "234"                                    0.4973    0.5695    0.5244
     221 "235"                                    0.5029    0.5784    0.5244
     222 "236"                                    0.5516    0.5368    0.5244
     223 "237"                                    0.4297    0.4070    0.5244
     224 "238"                                    0.5433    0.6135    0.5244
     225 "239"                                    0.4507    0.4600    0.5244
     226 "240"                                    0.4627    0.3851    0.5244
     227 "241"                                    0.5492    0.3806    0.5244
     228 "242"                                    0.5594    0.4458    0.5244
     229 "243"                                    0.4269    0.5064    0.5244
     230 "244"                                    0.5677    0.5033    0.5244
     231 "245"                                    0.5074    0.3882    0.5244
     232 "246"                                    0.5921    0.5806    0.5244
     233 "247"                                    0.5139    0.3835    0.5244
     234 "248"                                    0.5496    0.3909    0.5244
     235 "249"                                    0.4584    0.5129    0.5244
     236 "250"                                    0.4064    0.3775    0.5244
     237 "251"                                    0.4041    0.3801    0.5244
     238 "252"                                    0.4316    0.4266    0.5244
     239 "253"                                    0.4707    0.5279    0.5244
     240 "254"                                    0.4081    0.5392    0.5244
     241 "255"                                    0.4642    0.7086    0.5244
     242 "256"                                    0.5416    0.4175    0.5244
     243 "257"                                    0.5317    0.4881    0.5244
     244 "258"                                    0.5297    0.4879    0.5244
     245 "259"                                    0.7763    0.2521    0.5244
     246 "261"                                    0.5369    0.5162    0.5244
     247 "262"                                    0.5574    0.3049    0.5244
     248 "263"                                    0.5722    0.5226    0.5244
     249 "264"                                    0.5094    0.4913    0.5244
     250 "265"                                    0.4463    0.5988    0.5244
     251 "266"                                    0.4359    0.5874    0.5244
     252 "267"                                    0.5219    0.4134    0.5244
     253 "268"                                    0.5245    0.4168    0.5244
     254 "270"                                    0.4189    0.4580    0.5244
     255 "271"                                    0.4246    0.4492    0.5244
     256 "272"                                    0.6143    0.7026    0.5244
     257 "273"                                    0.5588    0.4093    0.5244
     258 "274"                                    0.5600    0.4068    0.5244
     259 "275"                                    0.5583    0.4048    0.5244
     260 "276"                                    0.4221    0.4712    0.5244
     261 "277"                                    0.5120    0.6132    0.5244
     262 "278"                                    0.4759    0.6298    0.5244
     263 "279"                                    0.4266    0.5551    0.5244
     264 "281"                                    0.4058    0.5836    0.5244
     265 "282"                                    0.4115    0.5913    0.5244
     266 "283"                                    0.4126    0.5585    0.5244
     267 "284"                                    0.4324    0.5622    0.5244
     268 "285"                                    0.4947    0.5993    0.5244
     269 "286"                                    0.5045    0.6039    0.5244
     270 "287"                                    0.3985    0.5508    0.5244
     271 "288"                                    0.3865    0.5902    0.5244
     272 "289"                                    0.4406    0.5542    0.5244
     273 "290"                                    0.4390    0.5471    0.5244
     274 "291"                                    0.4167    0.5695    0.5244
     275 "292"                                    0.6570    0.5140    0.5244
     276 "293"                                    0.6642    0.5236    0.5244
     277 "294"                                    0.6770    0.4983    0.5244
     278 "295"                                    0.5408    0.4940    0.5244
     279 "296"                                    0.5364    0.4907    0.5244
     280 "297"                                    0.5379    0.4923    0.5244
     281 "299"                                    0.4813    0.4775    0.5244
     282 "300"                                    0.5212    0.5081    0.5244
     283 "301"                                    0.4302    0.5260    0.5244
     284 "302"                                    0.4296    0.5239    0.5244
     285 "303"                                    0.5054    0.5196    0.5244
     286 "304"                                    0.5154    0.5609    0.5244
     287 "305"                                    0.5125    0.5643    0.5244
     288 "306"                                    0.4681    0.6333    0.5244
     289 "307"                                    0.4664    0.6312    0.5244
     290 "308"                                    0.4539    0.4342    0.5244
     291 "310"                                    0.5216    0.4773    0.5244
     292 "311"                                    0.5303    0.4822    0.5244
     293 "312"                                    0.4770    0.5604    0.5244
     294 "313"                                    0.4911    0.6324    0.5244
     295 "314"                                    0.5394    0.6263    0.5244
     296 "315"                                    0.4952    0.4948    0.5244
     297 "317"                                    0.5268    0.6240    0.5244
     298 "320"                                    0.4562    0.5377    0.5244
     299 "321"                                    0.5160    0.5812    0.5244
     300 "322"                                    0.4705    0.4610    0.5244
     301 "323"                                    0.5164    0.3742    0.5244
     302 "324"                                    0.4789    0.5319    0.5244
     303 "325"                                    0.5514    0.6356    0.5244
     304 "326"                                    0.4746    0.3830    0.5244
     305 "327"                                    0.5541    0.5903    0.5244
     306 "328"                                    0.5545    0.5890    0.5244
     307 "329"                                    0.5564    0.5881    0.5244
     308 "330"                                    0.6110    0.6596    0.5244
     309 "331"                                    0.6126    0.5050    0.5244
     310 "332"                                    0.7376    0.3300    0.5244
     311 "333"                                    0.5275    0.5704    0.5244
     312 "334"                                    0.5025    0.5821    0.5244
     313 "335"                                    0.5025    0.6532    0.5244
     314 "336"                                    0.4158    0.5255    0.5244
     315 "337"                                    0.5564    0.2948    0.5244
     316 "338"                                    0.5812    0.6291    0.5244
     317 "339"                                    0.6498    0.5574    0.5244
     318 "340"                                    0.6496    0.5568    0.5244
     319 "342"                                    0.6709    0.4959    0.5244
     320 "343"                                    0.5803    0.3504    0.5244
     321 "344"                                    0.6889    0.5558    0.5244
     322 "345"                                    0.6503    0.5210    0.5244
     323 "346"                                    0.6467    0.5177    0.5244
     324 "347"                                    0.6522    0.5216    0.5244
     325 "349"                                    0.6512    0.5460    0.5244
     326 "350"                                    0.6504    0.5459    0.5244
     327 "351"                                    0.6438    0.5243    0.5244
     328 "352"                                    0.6470    0.5212    0.5244
     329 "353"                                    0.6886    0.5295    0.5244
     330 "354"                                    0.5669    0.5743    0.5244
     331 "356"                                    0.5240    0.6020    0.5244
     332 "357"                                    0.5064    0.5786    0.5244
     333 "358"                                    0.7261    0.2303    0.5244
     334 "360"                                    0.4388    0.6914    0.5244
     335 "361"                                    0.4468    0.6959    0.5244
     336 "362"                                    0.3672    0.2255    0.5244
     337 "363"                                    0.4328    0.4229    0.5244
     338 "364"                                    0.4221    0.4460    0.5244
     339 "365"                                    0.3184    0.3337    0.5244
     340 "366"                                    0.3256    0.3238    0.5244
     341 "367"                                    0.3371    0.3276    0.5244
     342 "368"                                    0.6008    0.7010    0.5244
     343 "369"                                    0.6250    0.2762    0.5244
     344 "370"                                    0.3546    0.3682    0.5244
     345 "371"                                    0.5241    0.3549    0.5244
     346 "372"                                    0.5322    0.3138    0.5244
     347 "373"                                    0.4616    0.3856    0.5244
     348 "374"                                    0.5905    0.3987    0.5244
     349 "375"                                    0.3302    0.2979    0.5244
     350 "376"                                    0.4401    0.6324    0.5244
     351 "378"                                    0.4773    0.5941    0.5244
     352 "380"                                    0.4848    0.4991    0.5244
     353 "381"                                    0.5132    0.4887    0.5244
     354 "382"                                    0.5162    0.6241    0.5244
     355 "383"                                    0.6758    0.4185    0.5244
     356 "384"                                    0.6111    0.4271    0.5244
     357 "385"                                    0.6445    0.3728    0.5244
     358 "386"                                    0.6772    0.4217    0.5244
     359 "387"                                    0.6033    0.4437    0.5244
     360 "388"                                    0.6045    0.4381    0.5244
     361 "389"                                    0.6220    0.4287    0.5244
     362 "390"                                    0.5989    0.4382    0.5244
     363 "391"                                    0.4970    0.6236    0.5244
     364 "392"                                    0.4975    0.5967    0.5244
     365 "393"                                    0.5569    0.6003    0.5244
     366 "394"                                    0.4068    0.3770    0.5244
     367 "395"                                    0.5649    0.5840    0.5244
     368 "396"                                    0.4411    0.5046    0.5244
     369 "397"                                    0.3733    0.2018    0.5244
     370 "398"                                    0.4983    0.6025    0.5244
     371 "399"                                    0.5072    0.4878    0.5244
     372 "400"                                    0.5066    0.4913    0.5244
     373 "401"                                    0.4739    0.4063    0.5244
     374 "402"                                    0.4760    0.4090    0.5244
     375 "403"                                    0.5736    0.4116    0.5244
     376 "404"                                    0.6963    0.2469    0.5244
     377 "405"                                    0.4773    0.4270    0.5244
     378 "406"                                    0.4953    0.4994    0.5244
     379 "407"                                    0.4983    0.4524    0.5244
     380 "408"                                    0.5114    0.4535    0.5244
     381 "409"                                    0.5105    0.4520    0.5244
     382 "410"                                    0.5242    0.4645    0.5244
     383 "411"                                    0.6854    0.2312    0.5244
     384 "412"                                    0.4791    0.4338    0.5244
     385 "413"                                    0.4884    0.4214    0.5244
     386 "414"                                    0.4974    0.4378    0.5244
     387 "415"                                    0.4842    0.4222    0.5244
     388 "416"                                    0.4906    0.4347    0.5244
     389 "417"                                    0.4759    0.4093    0.5244
     390 "418"                                    0.4775    0.4332    0.5244
     391 "419"                                    0.5635    0.4766    0.5244
     392 "420"                                    0.5180    0.5937    0.5244
     393 "421"                                    0.3867    0.2588    0.5244
     394 "422"                                    0.3987    0.2518    0.5244
     395 "423"                                    0.4211    0.3934    0.5244
     396 "425"                                    0.5404    0.4292    0.5244
     397 "426"                                    0.7240    0.2824    0.5244
     398 "427"                                    0.7360    0.2754    0.5244
     399 "428"                                    0.5394    0.4533    0.5244
     400 "430"                                    0.5323    0.4539    0.5244
     401 "431"                                    0.5250    0.4389    0.5244
     402 "432"                                    0.5228    0.4388    0.5244
     403 "433"                                    0.4590    0.4676    0.5244
     404 "435"                                    0.4159    0.4947    0.5244
     405 "436"                                    0.5683    0.5279    0.5244
     406 "438"                                    0.5142    0.5566    0.5244
     407 "439"                                    0.5487    0.5618    0.5244
     408 "440"                                    0.6116    0.4438    0.5244
     409 "441"                                    0.6050    0.4795    0.5244
     410 "443"                                    0.6080    0.4892    0.5244
     411 "444"                                    0.5102    0.4796    0.5244
     412 "445"                                    0.4153    0.5099    0.5244
     413 "446"                                    0.3886    0.4628    0.5244
     414 "447"                                    0.6469    0.4163    0.5244
     415 "448"                                    0.5151    0.6225    0.5244
     416 "449"                                    0.5791    0.7207    0.5244
     417 "450"                                    0.5782    0.3508    0.5244
     418 "451"                                    0.5417    0.3356    0.5244
     419 "452"                                    0.5562    0.3332    0.5244
     420 "453"                                    0.5237    0.4462    0.5244
     421 "455"                                    0.4212    0.3172    0.5244
     422 "456"                                    0.4460    0.4659    0.5244
     423 "457"                                    0.4594    0.4316    0.5244
     424 "459"                                    0.5495    0.5405    0.5244
     425 "460"                                    0.5545    0.5505    0.5244
     426 "461"                                    0.5786    0.3615    0.5244
     427 "462"                                    0.3925    0.4442    0.5244
     428 "463"                                    0.4825    0.5275    0.5244
     429 "464"                                    0.4664    0.5053    0.5244
     430 "465"                                    0.4979    0.5023    0.5244
     431 "466"                                    0.4992    0.5044    0.5244
     432 "467"                                    0.5734    0.5555    0.5244
     433 "468"                                    0.5363    0.5277    0.5244
     434 "469"                                    0.4506    0.4802    0.5244
     435 "470"                                    0.4138    0.4276    0.5244
     436 "471"                                    0.4143    0.4248    0.5244
     437 "474"                                    0.5926    0.4044    0.5244
     438 "475"                                    0.5976    0.4038    0.5244
     439 "476"                                    0.4243    0.6195    0.5244
     440 "477"                                    0.5650    0.6242    0.5244
     441 "478"                                    0.4018    0.1937    0.5244
     442 "479"                                    0.4787    0.5537    0.5244
     443 "480"                                    0.6717    0.3167    0.5244
     444 "481"                                    0.6118    0.4748    0.5244
     445 "482"                                    0.5405    0.6788    0.5244
     446 "483"                                    0.5793    0.5592    0.5244
     447 "484"                                    0.4811    0.5461    0.5244
     448 "485"                                    0.5308    0.5184    0.5244
     449 "486"                                    0.4662    0.5240    0.5244
     450 "487"                                    0.4282    0.4354    0.5244
     451 "488"                                    0.4671    0.4865    0.5244
     452 "489"                                    0.5130    0.4280    0.5244
     453 "490"                                    0.5199    0.4004    0.5244
     454 "491"                                    0.5555    0.7324    0.5244
     455 "492"                                    0.5630    0.5038    0.5244
     456 "494"                                    0.5302    0.4646    0.5244
     457 "495"                                    0.5292    0.5750    0.5244
     458 "496"                                    0.5828    0.6049    0.5244
     459 "497"                                    0.5326    0.5741    0.5244
     460 "498"                                    0.5511    0.5300    0.5244
     461 "499"                                    0.5642    0.5399    0.5244
     462 "500"                                    0.4598    0.4569    0.5244
     463 "501"                                    0.4947    0.4082    0.5244
     464 "502"                                    0.5108    0.6566    0.5244
     465 "503"                                    0.4426    0.5131    0.5244
     466 "504"                                    0.5210    0.4983    0.5244
     467 "505"                                    0.4848    0.2997    0.5244
     468 "506"                                    0.6022    0.5638    0.5244
     469 "507"                                    0.5868    0.5528    0.5244
     470 "508"                                    0.5595    0.4156    0.5244
     471 "509"                                    0.5556    0.4659    0.5244
     472 "510"                                    0.5549    0.4822    0.5244
     473 "513"                                    0.7395    0.2466    0.5244
     474 "514"                                    0.7360    0.2893    0.5244
     475 "515"                                    0.7486    0.2698    0.5244
     476 "516"                                    0.7607    0.2629    0.5244
     477 "517"                                    0.7607    0.2768    0.5244
     478 "518"                                    0.7166    0.2490    0.5244
     479 "519"                                    0.7457    0.3483    0.5244
     480 "520"                                    0.7588    0.3483    0.5244
     481 "524"                                    0.4764    0.6518    0.5244
     482 "525"                                    0.4613    0.5683    0.5244
     483 "526"                                    0.5093    0.5134    0.5244
     484 "527"                                    0.5855    0.5933    0.5244
     485 "528"                                    0.7505    0.3750    0.5244
     486 "529"                                    0.5170    0.3282    0.5244
     487 "530"                                    0.5204    0.3290    0.5244
     488 "531"                                    0.5220    0.5639    0.5244
     489 "532"                                    0.5250    0.5630    0.5244
     490 "533"                                    0.7634    0.3084    0.5244
     491 "534"                                    0.4300    0.5783    0.5244
     492 "535"                                    0.4492    0.6043    0.5244
     493 "536"                                    0.4387    0.6025    0.5244
     494 "537"                                    0.6148    0.7367    0.5244
     495 "538"                                    0.5161    0.4916    0.5244
     496 "539"                                    0.4347    0.4924    0.5244
     497 "540"                                    0.4952    0.4505    0.5244
     498 "541"                                    0.4830    0.4242    0.5244
     499 "542"                                    0.5488    0.5962    0.5244
     500 "543"                                    0.5519    0.5982    0.5244
     501 "544"                                    0.5845    0.5652    0.5244
     502 "545"                                    0.5436    0.3827    0.5244
     503 "546"                                    0.5477    0.3822    0.5244
     504 "547"                                    0.4538    0.3437    0.5244
     505 "548"                                    0.6668    0.5693    0.5244
     506 "549"                                    0.6267    0.4264    0.5244
     507 "550"                                    0.6704    0.4190    0.5244
     508 "552"                                    0.6318    0.4062    0.5244
     509 "554"                                    0.6284    0.5322    0.5244
     510 "556"                                    0.6291    0.5317    0.5244
     511 "558"                                    0.6283    0.5306    0.5244
     512 "559"                                    0.6221    0.5256    0.5244
     513 "560"                                    0.6557    0.5158    0.5244
     514 "562"                                    0.6319    0.4956    0.5244
     515 "564"                                    0.6452    0.4545    0.5244
     516 "565"                                    0.6435    0.4566    0.5244
     517 "566"                                    0.6807    0.4209    0.5244
     518 "567"                                    0.6766    0.5029    0.5244
     519 "568"                                    0.6036    0.4807    0.5244
     520 "569"                                    0.5328    0.5629    0.5244
     521 "570"                                    0.5850    0.6363    0.5244
     522 "571"                                    0.5598    0.6402    0.5244
     523 "572"                                    0.5336    0.4656    0.5244
     524 "573"                                    0.5404    0.4951    0.5244
     525 "574"                                    0.4644    0.4172    0.5244
     526 "575"                                    0.5215    0.4397    0.5244
     527 "576"                                    0.5567    0.6410    0.5244
     528 "578"                                    0.5307    0.5439    0.5244
     529 "579"                                    0.6265    0.4530    0.5244
     530 "580"                                    0.5080    0.5479    0.5244
     531 "581"                                    0.5078    0.5455    0.5244
     532 "582"                                    0.4891    0.5425    0.5244
     533 "583"                                    0.5070    0.5672    0.5244
     534 "584"                                    0.4109    0.4171    0.5244
     535 "585"                                    0.5107    0.4890    0.5244
     536 "586"                                    0.4945    0.5015    0.5244
     537 "587"                                    0.4872    0.5082    0.5244
     538 "588"                                    0.4630    0.5250    0.5244
     539 "589"                                    0.4620    0.5219    0.5244
     540 "590"                                    0.6287    0.6782    0.5244
     541 "591"                                    0.4621    0.4869    0.5244
     542 "592"                                    0.6053    0.5451    0.5244
     543 "593"                                    0.6044    0.5442    0.5244
     544 "594"                                    0.5064    0.5288    0.5244
     545 "595"                                    0.5293    0.6542    0.5244
     546 "596"                                    0.5165    0.6825    0.5244
     547 "597"                                    0.5135    0.6853    0.5244
     548 "598"                                    0.5106    0.6818    0.5244
     549 "599"                                    0.4635    0.5770    0.5244
     550 "600"                                    0.6401    0.2762    0.5244
     551 "601"                                    0.5000    0.5556    0.5244
     552 "602"                                    0.7321    0.2195    0.5244
     553 "603"                                    0.5135    0.6049    0.5244
     554 "604"                                    0.4826    0.4483    0.5244
     555 "605"                                    0.4714    0.6101    0.5244
     556 "606"                                    0.4541    0.5698    0.5244
     557 "608"                                    0.4279    0.5702    0.5244
     558 "609"                                    0.5074    0.6289    0.5244
     559 "610"                                    0.5093    0.6296    0.5244
     560 "611"                                    0.5161    0.5780    0.5244
     561 "612"                                    0.5259    0.2861    0.5244
     562 "614"                                    0.7024    0.2286    0.5244
     563 "615"                                    0.4910    0.5583    0.5244
     564 "616"                                    0.5368    0.5249    0.5244
     565 "617"                                    0.5394    0.5264    0.5244
     566 "618"                                    0.5380    0.5251    0.5244
     567 "619"                                    0.5603    0.5219    0.5244
     568 "620"                                    0.5869    0.3129    0.5244
     569 "621"                                    0.4276    0.7044    0.5244
     570 "622"                                    0.4264    0.6079    0.5244
     571 "623"                                    0.4934    0.5839    0.5244
     572 "624"                                    0.4471    0.4327    0.5244
     573 "625"                                    0.6461    0.6045    0.5244
     574 "626"                                    0.6018    0.6182    0.5244
     575 "627"                                    0.4243    0.7327    0.5244
     576 "628"                                    0.5671    0.4590    0.5244
     577 "629"                                    0.5602    0.5138    0.5244
     578 "630"                                    0.5580    0.3569    0.5244
     579 "631"                                    0.5748    0.6493    0.5244
     580 "632"                                    0.5367    0.4741    0.5244
     581 "633"                                    0.5347    0.4711    0.5244
     582 "634"                                    0.5428    0.6084    0.5244
     583 "635"                                    0.5071    0.5162    0.5244
     584 "636"                                    0.5018    0.3222    0.5244
     585 "637"                                    0.4893    0.4783    0.5244
     586 "638"                                    0.4466    0.3901    0.5244
     587 "640"                                    0.5585    0.5225    0.5244
     588 "641"                                    0.4476    0.6539    0.5244
     589 "642"                                    0.4644    0.5063    0.5244
     590 "644"                                    0.5826    0.6278    0.5244
     591 "645"                                    0.5255    0.6816    0.5244
     592 "646"                                    0.5601    0.6505    0.5244
     593 "647"                                    0.7587    0.2391    0.5244
     594 "648"                                    0.5632    0.5759    0.5244
     595 "650"                                    0.4472    0.4681    0.5244
     596 "651"                                    0.5605    0.6190    0.5244
     597 "652"                                    0.5434    0.5683    0.5244
     598 "653"                                    0.5390    0.4837    0.5244
     599 "654"                                    0.5207    0.4823    0.5244
     600 "655"                                    0.5278    0.5209    0.5244
     601 "656"                                    0.6078    0.5960    0.5244
     602 "657"                                    0.4729    0.2776    0.5244
     603 "658"                                    0.5984    0.5627    0.5244
     604 "659"                                    0.5362    0.4735    0.5244
     605 "660"                                    0.5810    0.6308    0.5244
     606 "661"                                    0.5323    0.6396    0.5244
     607 "662"                                    0.4869    0.4509    0.5244
     608 "663"                                    0.4595    0.5564    0.5244
     609 "664"                                    0.4683    0.5330    0.5244
     610 "665"                                    0.4928    0.5617    0.5244
     611 "666"                                    0.5341    0.5115    0.5244
     612 "667"                                    0.4845    0.7480    0.5244
     613 "668"                                    0.5071    0.4290    0.5244
     614 "669"                                    0.5736    0.6888    0.5244
     615 "670"                                    0.5448    0.5343    0.5244
     616 "671"                                    0.4935    0.6095    0.5244
     617 "672"                                    0.4559    0.6363    0.5244
     618 "673"                                    0.7031    0.5801    0.5244
     619 "674"                                    0.5312    0.4669    0.5244
     620 "676"                                    0.4511    0.5405    0.5244
     621 "677"                                    0.6205    0.7388    0.5244
     622 "678"                                    0.6256    0.7368    0.5244
     623 "679"                                    0.4766    0.2453    0.5244
     624 "680"                                    0.4800    0.2442    0.5244
     625 "681"                                    0.5167    0.3597    0.5244
     626 "682"                                    0.5725    0.5651    0.5244
     627 "683"                                    0.5720    0.5638    0.5244
     628 "684"                                    0.5390    0.5871    0.5244
     629 "685"                                    0.5372    0.5881    0.5244
     630 "687"                                    0.4414    0.5106    0.5244
     631 "688"                                    0.4541    0.5078    0.5244
     632 "689"                                    0.5606    0.6624    0.5244
     633 "690"                                    0.5439    0.5599    0.5244
     634 "692"                                    0.5657    0.6142    0.5244
     635 "693"                                    0.5007    0.4731    0.5244
     636 "694"                                    0.5850    0.6475    0.5244
     637 "695"                                    0.5920    0.6461    0.5244
     638 "696"                                    0.4268    0.3140    0.5244
     639 "697"                                    0.4943    0.8105    0.5244
     640 "698"                                    0.4936    0.6270    0.5244
     641 "699"                                    0.4845    0.5836    0.5244
     642 "700"                                    0.4501    0.3943    0.5244
     643 "701"                                    0.5485    0.4357    0.5244
     644 "702"                                    0.5424    0.4305    0.5244
     645 "704"                                    0.7575    0.2240    0.5244
     646 "705"                                    0.5320    0.5952    0.5244
     647 "706"                                    0.6697    0.5910    0.5244
     648 "707"                                    0.6643    0.5946    0.5244
     649 "708"                                    0.6206    0.5310    0.5244
     650 "709"                                    0.6632    0.5049    0.5244
     651 "710"                                    0.6638    0.5035    0.5244
     652 "711"                                    0.6620    0.5042    0.5244
     653 "712"                                    0.6207    0.4997    0.5244
     654 "713"                                    0.6423    0.4988    0.5244
     655 "714"                                    0.6583    0.4862    0.5244
     656 "715"                                    0.6270    0.4797    0.5244
     657 "716"                                    0.6654    0.4711    0.5244
     658 "717"                                    0.6570    0.5324    0.5244
     659 "718"                                    0.6552    0.5313    0.5244
     660 "719"                                    0.6311    0.4989    0.5244
     661 "720"                                    0.6747    0.4781    0.5244
     662 "721"                                    0.6569    0.5599    0.5244
     663 "722"                                    0.6520    0.5258    0.5244
     664 "723"                                    0.6550    0.5797    0.5244
     665 "724"                                    0.6608    0.4881    0.5244
     666 "725"                                    0.6408    0.5356    0.5244
     667 "726"                                    0.6266    0.5157    0.5244
     668 "727"                                    0.6786    0.4597    0.5244
     669 "728"                                    0.6811    0.4951    0.5244
     670 "729"                                    0.6816    0.4969    0.5244
     671 "730"                                    0.6910    0.5144    0.5244
     672 "731"                                    0.6660    0.4369    0.5244
     673 "732"                                    0.6811    0.4531    0.5244
     674 "733"                                    0.6760    0.4286    0.5244
     675 "734"                                    0.6468    0.4505    0.5244
     676 "735"                                    0.6104    0.4979    0.5244
     677 "736"                                    0.6794    0.5198    0.5244
     678 "737"                                    0.6908    0.5504    0.5244
     679 "739"                                    0.6637    0.6095    0.5244
     680 "740"                                    0.6098    0.4955    0.5244
     681 "741"                                    0.6596    0.6125    0.5244
     682 "742"                                    0.6498    0.4739    0.5244
     683 "743"                                    0.6368    0.4298    0.5244
     684 "744"                                    0.6539    0.4478    0.5244
     685 "745"                                    0.6355    0.4580    0.5244
     686 "746"                                    0.6679    0.4741    0.5244
     687 "747"                                    0.6683    0.4750    0.5244
     688 "748"                                    0.6803    0.5242    0.5244
     689 "749"                                    0.6804    0.4658    0.5244
     690 "750"                                    0.5106    0.4126    0.5244
     691 "752"                                    0.6310    0.4115    0.5244
     692 "753"                                    0.6474    0.5813    0.5244
     693 "754"                                    0.6333    0.4599    0.5244
     694 "755"                                    0.7527    0.3284    0.5244
     695 "756"                                    0.4605    0.4555    0.5244
     696 "757"                                    0.6537    0.4680    0.5244
     697 "758"                                    0.5396    0.3701    0.5244
     698 "759"                                    0.6294    0.3604    0.5244
     699 "760"                                    0.5434    0.4903    0.5244
     700 "761"                                    0.4534    0.4392    0.5244
     701 "762"                                    0.5072    0.6359    0.5244
     702 "764"                                    0.4306    0.3154    0.5244
     703 "769"                                    0.5357    0.5174    0.5244
     704 "770"                                    0.5024    0.5856    0.5244
     705 "771"                                    0.5350    0.5139    0.5244
     706 "772"                                    0.5539    0.6217    0.5244
     707 "773"                                    0.6286    0.6174    0.5244
     708 "774"                                    0.5131    0.6008    0.5244
     709 "775"                                    0.7785    0.3403    0.5244
     710 "776"                                    0.4460    0.4959    0.5244
     711 "777"                                    0.4747    0.5898    0.5244
     712 "778"                                    0.5254    0.5803    0.5244
     713 "779"                                    0.5276    0.5816    0.5244
     714 "780"                                    0.6413    0.4132    0.5244
     715 "781"                                    0.6720    0.4899    0.5244
     716 "782"                                    0.6478    0.4829    0.5244
     717 "783"                                    0.5350    0.4362    0.5244
     718 "784"                                    0.5241    0.3114    0.5244
     719 "785"                                    0.6479    0.3794    0.5244
     720 "786"                                    0.5885    0.4042    0.5244
     721 "787"                                    0.5016    0.5369    0.5244
     722 "788"                                    0.5362    0.6180    0.5244
     723 "789"                                    0.5822    0.5115    0.5244
     724 "790"                                    0.5139    0.6004    0.5244
     725 "791"                                    0.4988    0.6315    0.5244
     726 "792"                                    0.5579    0.7332    0.5244
     727 "793"                                    0.4787    0.4491    0.5244
     728 "794"                                    0.4944    0.4896    0.5244
     729 "795"                                    0.5591    0.3635    0.5244
     730 "796"                                    0.5666    0.3497    0.5244
     731 "797"                                    0.5640    0.3238    0.5244
     732 "798"                                    0.7736    0.6721    0.5244
     733 "799"                                    0.5084    0.4131    0.5244
     734 "800"                                    0.7530    0.6459    0.5244
     735 "801"                                    0.4873    0.4806    0.5244
     736 "802"                                    0.4963    0.5809    0.5244
     737 "803"                                    0.4466    0.4516    0.5244
     738 "804"                                    0.4909    0.4238    0.5244
     739 "805"                                    0.4696    0.4868    0.5244
     740 "806"                                    0.3840    0.2157    0.5244
     741 "807"                                    0.5419    0.5484    0.5244
     742 "808"                                    0.4851    0.6882    0.5244
     743 "809"                                    0.5177    0.6903    0.5244
     744 "810"                                    0.5315    0.6917    0.5244
     745 "811"                                    0.4889    0.6832    0.5244
     746 "812"                                    0.4935    0.6881    0.5244
     747 "813"                                    0.5305    0.6913    0.5244
     748 "814"                                    0.5091    0.6924    0.5244
     749 "815"                                    0.6086    0.5791    0.5244
     750 "816"                                    0.4561    0.6122    0.5244
     751 "817"                                    0.6286    0.6046    0.5244
     752 "818"                                    0.4608    0.6179    0.5244
     753 "819"                                    0.7351    0.6467    0.5244
     754 "820"                                    0.4474    0.5737    0.5244
     755 "821"                                    0.4158    0.6282    0.5244
     756 "822"                                    0.5604    0.2685    0.5244
     757 "823"                                    0.4436    0.6553    0.5244
     758 "824"                                    0.4339    0.5864    0.5244
     759 "825"                                    0.4856    0.6328    0.5244
     760 "826"                                    0.7053    0.5480    0.5244
     761 "827"                                    0.6855    0.5043    0.5244
     762 "828"                                    0.6786    0.5132    0.5244
     763 "829"                                    0.5872    0.4900    0.5244
     764 "830"                                    0.5079    0.6877    0.5244
     765 "831"                                    0.4881    0.6497    0.5244
     766 "832"                                    0.5536    0.5246    0.5244
     767 "833"                                    0.4960    0.4874    0.5244
     768 "834"                                    0.4152    0.4967    0.5244
     769 "835"                                    0.5493    0.4560    0.5244
     770 "836"                                    0.4977    0.5646    0.5244
     771 "837"                                    0.5367    0.6725    0.5244
     772 "838"                                    0.5443    0.6687    0.5244
     773 "839"                                    0.5269    0.6139    0.5244
     774 "840"                                    0.5267    0.5688    0.5244
     775 "841"                                    0.5108    0.5892    0.5244
     776 "842"                                    0.5089    0.5884    0.5244
     777 "843"                                    0.5064    0.4545    0.5244
     778 "844"                                    0.4822    0.4248    0.5244
     779 "845"                                    0.6469    0.5549    0.5244
     780 "846"                                    0.6463    0.5208    0.5244
     781 "847"                                    0.6358    0.5220    0.5244
     782 "848"                                    0.6374    0.4549    0.5244
     783 "849"                                    0.6738    0.5007    0.5244
     784 "850"                                    0.5119    0.4133    0.5244
     785 "851"                                    0.4613    0.7061    0.5244
     786 "852"                                    0.6032    0.7373    0.5244
     787 "853"                                    0.5401    0.4431    0.5244
     788 "854"                                    0.5273    0.3103    0.5244
     789 "855"                                    0.5269    0.3563    0.5244
     790 "856"                                    0.4637    0.3809    0.5244
     791 "857"                                    0.4853    0.5426    0.5244
     792 "858"                                    0.4823    0.4957    0.5244
     793 "859"                                    0.4825    0.5398    0.5244
     794 "860"                                    0.4734    0.5901    0.5244
     795 "861"                                    0.4700    0.5857    0.5244
     796 "862"                                    0.4755    0.6305    0.5244
     797 "863"                                    0.4726    0.6290    0.5244
     798 "864"                                    0.5017    0.4972    0.5244
     799 "865"                                    0.5939    0.4278    0.5244
     800 "866"                                    0.4135    0.3658    0.5244
     801 "867"                                    0.5485    0.5133    0.5244
     802 "868"                                    0.4320    0.4641    0.5244
     803 "869"                                    0.5231    0.4634    0.5244
     804 "870"                                    0.4870    0.4299    0.5244
     805 "871"                                    0.4666    0.5596    0.5244
     806 "872"                                    0.5395    0.4553    0.5244
     807 "873"                                    0.5433    0.4575    0.5244
     808 "874"                                    0.5294    0.6124    0.5244
     809 "875"                                    0.4722    0.5661    0.5244
     810 "876"                                    0.5438    0.3343    0.5244
     811 "877"                                    0.5115    0.3274    0.5244
     812 "878"                                    0.4760    0.4525    0.5244
     813 "879"                                    0.4471    0.4848    0.5244
     814 "880"                                    0.5484    0.6805    0.5244
     815 "881"                                    0.3325    0.5743    0.5244
     816 "882"                                    0.5324    0.6163    0.5244
     817 "883"                                    0.4314    0.6252    0.5244
     818 "884"                                    0.4556    0.4362    0.5244
     819 "885"                                    0.4768    0.3053    0.5244
     820 "886"                                    0.5558    0.4690    0.5244
     821 "887"                                    0.7450    0.6667    0.5244
     822 "888"                                    0.5166    0.5124    0.5244
     823 "889"                                    0.5465    0.4376    0.5244
     824 "890"                                    0.5642    0.4295    0.5244
     825 "891"                                    0.5491    0.4725    0.5244
     826 "892"                                    0.5479    0.4495    0.5244
     827 "893"                                    0.4615    0.3508    0.5244
     828 "894"                                    0.4804    0.6331    0.5244
     829 "895"                                    0.4533    0.6129    0.5244
     830 "896"                                    0.6702    0.5638    0.5244
     831 "897"                                    0.6204    0.5300    0.5244
     832 "898"                                    0.5704    0.6068    0.5244
     833 "899"                                    0.6230    0.7332    0.5244
     834 "900"                                    0.5003    0.5439    0.5244
     835 "901"                                    0.4379    0.3009    0.5244
     836 "902"                                    0.4625    0.4926    0.5244
     837 "903"                                    0.6046    0.5414    0.5244
     838 "904"                                    0.5307    0.6532    0.5244
     839 "905"                                    0.4903    0.5404    0.5244
     840 "906"                                    0.5194    0.5750    0.5244
     841 "907"                                    0.5244    0.6275    0.5244
     842 "908"                                    0.5360    0.5053    0.5244
     843 "909"                                    0.5764    0.5447    0.5244
     844 "910"                                    0.5728    0.5287    0.5244
     845 "911"                                    0.6414    0.6978    0.5244
     846 "912"                                    0.4149    0.1937    0.5244
     847 "913"                                    0.5002    0.5141    0.5244
     848 "914"                                    0.4702    0.6659    0.5244
     849 "915"                                    0.4678    0.5455    0.5244
     850 "916"                                    0.5149    0.3621    0.5244
     851 "917"                                    0.5136    0.3994    0.5244
     852 "918"                                    0.4072    0.5396    0.5244
     853 "919"                                    0.5277    0.4995    0.5244
     854 "920"                                    0.6236    0.3550    0.5244
     855 "921"                                    0.6890    0.5437    0.5244
     856 "922"                                    0.6474    0.5400    0.5244
     857 "923"                                    0.6395    0.4641    0.5244
     858 "924"                                    0.6334    0.5883    0.5244
     859 "925"                                    0.6134    0.4595    0.5244
     860 "926"                                    0.6461    0.5879    0.5244
     861 "927"                                    0.6221    0.3744    0.5244
     862 "928"                                    0.6357    0.5047    0.5244
     863 "929"                                    0.4984    0.3988    0.5244
     864 "930"                                    0.6353    0.3822    0.5244
     865 "931"                                    0.4653    0.3842    0.5244
     866 "932"                                    0.4787    0.4924    0.5244
     867 "933"                                    0.4369    0.5997    0.5244
     868 "934"                                    0.4714    0.6291    0.5244
     869 "935"                                    0.3728    0.3573    0.5244
     870 "936"                                    0.3864    0.2018    0.5244
     871 "937"                                    0.4854    0.5404    0.5244
     872 "938"                                    0.4290    0.3330    0.5244
     873 "939"                                    0.4335    0.7419    0.5244
     874 "940"                                    0.4632    0.5169    0.5244
     875 "941"                                    0.5059    0.3618    0.5244
     876 "942"                                    0.4735    0.4749    0.5244
     877 "943"                                    0.4746    0.4785    0.5244
     878 "944"                                    0.4981    0.5510    0.5244
     879 "945"                                    0.7474    0.6913    0.5244
     880 "946"                                    0.4981    0.5211    0.5244
     881 "947"                                    0.4032    0.2133    0.5244
     882 "948"                                    0.4143    0.2133    0.5244
     883 "949"                                    0.5313    0.4070    0.5244
     884 "950"                                    0.4167    0.3922    0.5244
     885 "951"                                    0.6283    0.4857    0.5244
     886 "952"                                    0.4856    0.4886    0.5244
     887 "953"                                    0.4939    0.5738    0.5244
     888 "954"                                    0.4867    0.3353    0.5244
     889 "955"                                    0.4959    0.6566    0.5244
     890 "956"                                    0.5161    0.4452    0.5244
     891 "957"                                    0.5103    0.4451    0.5244
     892 "958"                                    0.3708    0.4612    0.5244
     893 "959"                                    0.5457    0.4737    0.5244
     894 "960"                                    0.5399    0.5954    0.5244
     895 "961"                                    0.4753    0.6018    0.5244
     896 "962"                                    0.3903    0.5460    0.5244
     897 "963"                                    0.4618    0.4919    0.5244
     898 "964"                                    0.6052    0.4002    0.5244
     899 "965"                                    0.6029    0.3525    0.5244
     900 "966"                                    0.4680    0.4123    0.5244
     901 "967"                                    0.4858    0.6744    0.5244
     902 "968"                                    0.4901    0.6756    0.5244
     903 "969"                                    0.6364    0.4404    0.5244
     904 "970"                                    0.6158    0.3747    0.5244
     905 "971"                                    0.6162    0.3774    0.5244
     906 "972"                                    0.5935    0.4574    0.5244
     907 "973"                                    0.5431    0.4085    0.5244
     908 "974"                                    0.5292    0.4046    0.5244
     909 "975"                                    0.5172    0.3878    0.5244
     910 "976"                                    0.5412    0.4062    0.5244
     911 "977"                                    0.5406    0.4072    0.5244
     912 "978"                                    0.5320    0.4038    0.5244
     913 "979"                                    0.5857    0.4435    0.5244
     914 "980"                                    0.5853    0.4405    0.5244
     915 "981"                                    0.5846    0.4385    0.5244
     916 "982"                                    0.5875    0.4448    0.5244
     917 "983"                                    0.5848    0.4418    0.5244
     918 "984"                                    0.5867    0.4412    0.5244
     919 "985"                                    0.5868    0.4418    0.5244
     920 "986"                                    0.6430    0.3884    0.5244
     921 "987"                                    0.6413    0.3854    0.5244
     922 "988"                                    0.6206    0.3768    0.5244
     923 "989"                                    0.6169    0.3699    0.5244
     924 "990"                                    0.5292    0.5553    0.5244
     925 "991"                                    0.6065    0.4041    0.5244
     926 "992"                                    0.6474    0.3992    0.5244
     927 "993"                                    0.5898    0.3749    0.5244
     928 "994"                                    0.5021    0.4191    0.5244
     929 "995"                                    0.6250    0.3840    0.5244
     930 "996"                                    0.3422    0.2909    0.5244
     931 "997"                                    0.5015    0.5502    0.5244
     932 "998"                                    0.4987    0.5479    0.5244
     933 "999"                                    0.7507    0.4740    0.5244
     934 "1000"                                   0.3803    0.2255    0.5244
     935 "1001"                                   0.4812    0.4971    0.5244
     936 "1002"                                   0.5791    0.5456    0.5244
     937 "1003"                                   0.5823    0.5493    0.5244
     938 "1004"                                   0.4981    0.5757    0.5244
     939 "1005"                                   0.4951    0.5733    0.5244
     940 "1006"                                   0.5087    0.5661    0.5244
     941 "1007"                                   0.4547    0.6608    0.5244
     942 "1008"                                   0.6519    0.7219    0.5244
     943 "1009"                                   0.6639    0.7149    0.5244
     944 "1010"                                   0.6639    0.7289    0.5244
     945 "1011"                                   0.6171    0.5886    0.5244
     946 "1012"                                   0.7464    0.7122    0.5244
     947 "1013"                                   0.5618    0.8146    0.5244
     948 "1014"                                   0.3982    0.5417    0.5244
     949 "1015"                                   0.3736    0.4819    0.5244
     950 "1016"                                   0.5220    0.5508    0.5244
     951 "1017"                                   0.5423    0.6310    0.5244
     952 "1018"                                   0.5278    0.4120    0.5244
     953 "1019"                                   0.5313    0.4144    0.5244
     954 "1020"                                   0.7364    0.7319    0.5244
     955 "1021"                                   0.4817    0.4695    0.5244
     956 "1022"                                   0.4871    0.4665    0.5244
     957 "1023"                                   0.4803    0.4678    0.5244
     958 "1024"                                   0.4620    0.4463    0.5244
     959 "1025"                                   0.4979    0.4900    0.5244
     960 "1026"                                   0.5543    0.4813    0.5244
     961 "1027"                                   0.5383    0.3522    0.5244
     962 "1028"                                   0.5364    0.3536    0.5244
     963 "1029"                                   0.4755    0.5125    0.5244
     964 "1030"                                   0.5849    0.3854    0.5244
     965 "1031"                                   0.5846    0.3919    0.5244
     966 "1032"                                   0.5984    0.4025    0.5244
     967 "1033"                                   0.5700    0.6866    0.5244
     968 "1034"                                   0.5715    0.6836    0.5244
     969 "1035"                                   0.6159    0.4614    0.5244
     970 "1036"                                   0.5881    0.4660    0.5244
     971 "1037"                                   0.7311    0.6982    0.5244
     972 "1038"                                   0.5466    0.5226    0.5244
     973 "1039"                                   0.4104    0.3942    0.5244
     974 "1040"                                   0.4891    0.5733    0.5244
     975 "1041"                                   0.4360    0.5691    0.5244
     976 "1042"                                   0.4145    0.5633    0.5244
     977 "1043"                                   0.5527    0.5462    0.5244
     978 "1044"                                   0.7222    0.7153    0.5244
     979 "1045"                                   0.4449    0.5106    0.5244
     980 "1046"                                   0.4130    0.5132    0.5244
     981 "1047"                                   0.4707    0.4442    0.5244
     982 "1048"                                   0.4781    0.5344    0.5244
     983 "1049"                                   0.4088    0.5808    0.5244
     984 "1050"                                   0.3971    0.2157    0.5244
     985 "1051"                                   0.6387    0.6587    0.5244
     986 "1052"                                   0.5759    0.5874    0.5244
     987 "1053"                                   0.5207    0.6298    0.5244
     988 "1054"                                   0.4134    0.5995    0.5244
     989 "1055"                                   0.6260    0.6650    0.5244
     990 "1056"                                   0.4629    0.6637    0.5244
     991 "1057"                                   0.4693    0.6691    0.5244
     992 "1058"                                   0.5790    0.7335    0.5244
     993 "1059"                                   0.5749    0.5967    0.5244
     994 "1060"                                   0.5115    0.6538    0.5244
     995 "1061"                                   0.4620    0.4596    0.5244
     996 "1062"                                   0.4279    0.6237    0.5244
     997 "1063"                                   0.5383    0.5505    0.5244
     998 "1064"                                   0.5503    0.4143    0.5244
     999 "1065"                                   0.5528    0.4155    0.5244
    1000 "1066"                                   0.5462    0.4147    0.5244
    1001 "1067"                                   0.5563    0.5323    0.5244
    1002 "1068"                                   0.4521    0.4300    0.5244
    1003 "1069"                                   0.4265    0.3777    0.5244
    1004 "1070"                                   0.5397    0.7801    0.5244
    1005 "1071"                                   0.5004    0.4981    0.5244
    1006 "1072"                                   0.4783    0.4307    0.5244
    1007 "1073"                                   0.5279    0.3866    0.5244
    1008 "1074"                                   0.5448    0.3895    0.5244
    1009 "1075"                                   0.4401    0.3849    0.5244
    1010 "1076"                                   0.7294    0.6723    0.5244
    1011 "1077"                                   0.4658    0.5518    0.5244
    1012 "1078"                                   0.7074    0.6078    0.5244
    1013 "1079"                                   0.6646    0.5249    0.5244
    1014 "1080"                                   0.6641    0.5162    0.5244
    1015 "1081"                                   0.6639    0.4813    0.5244
    1016 "1082"                                   0.5353    0.4570    0.5244
    1017 "1083"                                   0.4923    0.4120    0.5244
    1018 "1084"                                   0.5386    0.3586    0.5244
    1019 "1085"                                   0.4541    0.5650    0.5244
    1020 "1086"                                   0.4932    0.5609    0.5244
    1021 "1087"                                   0.4559    0.5633    0.5244
    1022 "1088"                                   0.4548    0.5924    0.5244
    1023 "1089"                                   0.5548    0.6570    0.5244
    1024 "1090"                                   0.5154    0.4487    0.5244
    1025 "1091"                                   0.4919    0.5972    0.5244
    1026 "1092"                                   0.6019    0.4498    0.5244
    1027 "1093"                                   0.6021    0.4466    0.5244
    1028 "1094"                                   0.6011    0.4414    0.5244
    1029 "1095"                                   0.6236    0.4182    0.5244
    1030 "1096"                                   0.5800    0.4688    0.5244
    1031 "1097"                                   0.5884    0.3703    0.5244
    1032 "1098"                                   0.5873    0.3670    0.5244
    1033 "1099"                                   0.5928    0.3706    0.5244
    1034 "1100"                                   0.4939    0.5314    0.5244
    1035 "1101"                                   0.4995    0.6163    0.5244
    1036 "1102"                                   0.4592    0.5352    0.5244
    1037 "1103"                                   0.5390    0.5388    0.5244
    1038 "1104"                                   0.5022    0.5870    0.5244
    1039 "1105"                                   0.4166    0.5312    0.5244
    1040 "1106"                                   0.6519    0.5444    0.5244
    1041 "1107"                                   0.6405    0.5229    0.5244
    1042 "1108"                                   0.6343    0.4935    0.5244
    1043 "1109"                                   0.6120    0.4068    0.5244
    1044 "1110"                                   0.6133    0.4104    0.5244
    1045 "1111"                                   0.5393    0.3821    0.5244
    1046 "1112"                                   0.5440    0.3809    0.5244
    1047 "1113"                                   0.6613    0.4048    0.5244
    1048 "1114"                                   0.5206    0.4720    0.5244
    1049 "1115"                                   0.5211    0.4569    0.5244
    1050 "1116"                                   0.4039    0.4675    0.5244
    1051 "1117"                                   0.6431    0.5627    0.5244
    1052 "1118"                                   0.3371    0.3398    0.5244
    1053 "1119"                                   0.6442    0.3914    0.5244
    1054 "1120"                                   0.3630    0.5145    0.5244
    1055 "1121"                                   0.4861    0.7060    0.5244
    1056 "1122"                                   0.4534    0.5503    0.5244
    1057 "1123"                                   0.5331    0.7457    0.5244
    1058 "1124"                                   0.5290    0.7438    0.5244
    1059 "1125"                                   0.5201    0.3538    0.5244
    1060 "1126"                                   0.5329    0.3557    0.5244
    1061 "1127"                                   0.4960    0.3898    0.5244
    1062 "1128"                                   0.5455    0.3731    0.5244
    1063 "1129"                                   0.6604    0.4047    0.5244
    1064 "1130"                                   0.4465    0.6280    0.5244
    1065 "1131"                                   0.4565    0.6375    0.5244
    1066 "1132"                                   0.4554    0.6354    0.5244
    1067 "1133"                                   0.4243    0.7512    0.5244
    1068 "1134"                                   0.6216    0.4251    0.5244
    1069 "1135"                                   0.6215    0.4256    0.5244
    1070 "1136"                                   0.5610    0.5310    0.5244
    1071 "1137"                                   0.4377    0.4757    0.5244
    1072 "1138"                                   0.5005    0.6710    0.5244
    1073 "1139"                                   0.4960    0.5325    0.5244
    1074 "1140"                                   0.5557    0.6244    0.5244
    1075 "1141"                                   0.5642    0.5389    0.5244
    1076 "1142"                                   0.4550    0.3874    0.5244
    1077 "1143"                                   0.4797    0.4118    0.5244
    1078 "1144"                                   0.4949    0.6441    0.5244
    1079 "1145"                                   0.5572    0.5442    0.5244
    1080 "1146"                                   0.3987    0.2657    0.5244
    1081 "1147"                                   0.5461    0.6540    0.5244
    1082 "1148"                                   0.5271    0.3928    0.5244
    1083 "1149"                                   0.5237    0.3936    0.5244
    1084 "1150"                                   0.4660    0.5493    0.5244
    1085 "1151"                                   0.4675    0.6000    0.5244
    1086 "1152"                                   0.4452    0.5400    0.5244
    1087 "1153"                                   0.4678    0.7783    0.5244
    1088 "1154"                                   0.6724    0.6125    0.5244
    1089 "1155"                                   0.5000    0.6349    0.5244
    1090 "1156"                                   0.4737    0.6037    0.5244
    1091 "1157"                                   0.5662    0.6950    0.5244
    1092 "1158"                                   0.5662    0.5995    0.5244
    1093 "1159"                                   0.5900    0.5004    0.5244
    1094 "1160"                                   0.4418    0.4991    0.5244
    1095 "1161"                                   0.5126    0.3343    0.5244
    1096 "1162"                                   0.5596    0.5957    0.5244
    1097 "1163"                                   0.4363    0.3892    0.5244
    1098 "1164"                                   0.5264    0.7186    0.5244
    1099 "1165"                                   0.5182    0.7185    0.5244
    1100 "1166"                                   0.4752    0.4152    0.5244
    1101 "1167"                                   0.4941    0.4061    0.5244
    1102 "1168"                                   0.4924    0.4756    0.5244
    1103 "1169"                                   0.6134    0.6306    0.5244
    1104 "1170"                                   0.6454    0.6356    0.5244
    1105 "1171"                                   0.6322    0.6371    0.5244
    1106 "1172"                                   0.6194    0.6426    0.5244
    1107 "1173"                                   0.5201    0.6255    0.5244
    1108 "1174"                                   0.5937    0.6918    0.5244
    1109 "1175"                                   0.5528    0.7801    0.5244
    1110 "1176"                                   0.5013    0.4704    0.5244
    1111 "1177"                                   0.4915    0.3779    0.5244
    1112 "1178"                                   0.4952    0.3746    0.5244
    1113 "1179"                                   0.5673    0.5858    0.5244
    1114 "1180"                                   0.4437    0.4848    0.5244
    1115 "1181"                                   0.6687    0.4572    0.5244
    1116 "1182"                                   0.6625    0.4487    0.5244
    1117 "1183"                                   0.6871    0.5372    0.5244
    1118 "1184"                                   0.6428    0.5443    0.5244
    1119 "1185"                                   0.6414    0.5447    0.5244
    1120 "1186"                                   0.6431    0.5372    0.5244
    1121 "1187"                                   0.6410    0.5450    0.5244
    1122 "1188"                                   0.6724    0.5149    0.5244
    1123 "1189"                                   0.6699    0.5068    0.5244
    1124 "1190"                                   0.5115    0.5717    0.5244
    1125 "1191"                                   0.4461    0.4729    0.5244
    1126 "1192"                                   0.5595    0.6029    0.5244
    1127 "1193"                                   0.5119    0.5310    0.5244
    1128 "1194"                                   0.4134    0.6580    0.5244
    1129 "1195"                                   0.4319    0.4605    0.5244
    1130 "1196"                                   0.6265    0.4556    0.5244
    1131 "1197"                                   0.6420    0.4716    0.5244
    1132 "1198"                                   0.5683    0.7259    0.5244
    1133 "1199"                                   0.5505    0.7590    0.5244
    1134 "1200"                                   0.5691    0.7572    0.5244
    1135 "1201"                                   0.5801    0.7557    0.5244
    1136 "1202"                                   0.5764    0.7570    0.5244
    1137 "1203"                                   0.5541    0.7590    0.5244
    1138 "1204"                                   0.5452    0.7581    0.5244
    1139 "1205"                                   0.5393    0.5846    0.5244
    1140 "1206"                                   0.3410    0.7442    0.5244
    1141 "1207"                                   0.5423    0.5424    0.5244
    1142 "1208"                                   0.4732    0.5431    0.5244
    1143 "1209"                                   0.5749    0.8132    0.5244
    1144 "1210"                                   0.5622    0.3906    0.5244
    1145 "1211"                                   0.4885    0.4700    0.5244
    1146 "1212"                                   0.4539    0.5508    0.5244
    1147 "1213"                                   0.3548    0.7394    0.5244
    1148 "1214"                                   0.5092    0.3232    0.5244
    1149 "1215"                                   0.5118    0.2884    0.5244
    1150 "1216"                                   0.4984    0.4355    0.5244
    1151 "1217"                                   0.4770    0.6194    0.5244
    1152 "1218"                                   0.5602    0.5231    0.5244
    1153 "1219"                                   0.6196    0.3683    0.5244
    1154 "1220"                                   0.5103    0.5939    0.5244
    1155 "1221"                                   0.5287    0.5423    0.5244
    1156 "1222"                                   0.4650    0.6031    0.5244
    1157 "1223"                                   0.4500    0.5454    0.5244
    1158 "1224"                                   0.5114    0.5405    0.5244
    1159 "1225"                                   0.5120    0.5952    0.5244
    1160 "1226"                                   0.5092    0.6476    0.5244
    1161 "1227"                                   0.4204    0.4132    0.5244
    1162 "1228"                                   0.5394    0.5220    0.5244
    1163 "1229"                                   0.4186    0.7485    0.5244
    1164 "1230"                                   0.4240    0.4588    0.5244
    1165 "1231"                                   0.4426    0.5621    0.5244
    1166 "1232"                                   0.4565    0.5855    0.5244
    1167 "1233"                                   0.4475    0.5727    0.5244
    1168 "1234"                                   0.4391    0.5400    0.5244
    1169 "1235"                                   0.4339    0.5395    0.5244
    1170 "1236"                                   0.5032    0.5050    0.5244
    1171 "1237"                                   0.4901    0.4571    0.5244
    1172 "1238"                                   0.5687    0.5133    0.5244
    1173 "1239"                                   0.5660    0.5568    0.5244
    1174 "1240"                                   0.4721    0.6149    0.5244
    1175 "1241"                                   0.5068    0.4315    0.5244
    1176 "1242"                                   0.5098    0.4309    0.5244
    1177 "1243"                                   0.5271    0.4553    0.5244
    1178 "1244"                                   0.4742    0.5691    0.5244
    1179 "1245"                                   0.4316    0.4890    0.5244
    1180 "1246"                                   0.5209    0.4944    0.5244
    1181 "1247"                                   0.4804    0.5689    0.5244
    1182 "1248"                                   0.5407    0.6361    0.5244
    1183 "1249"                                   0.3445    0.7269    0.5244
    1184 "1250"                                   0.6503    0.4493    0.5244
    1185 "1251"                                   0.6295    0.5045    0.5244
    1186 "1252"                                   0.6637    0.5153    0.5244
    1187 "1253"                                   0.6580    0.5020    0.5244
    1188 "1254"                                   0.6844    0.5188    0.5244
    1189 "1255"                                   0.6803    0.5591    0.5244
    1190 "1256"                                   0.6909    0.5373    0.5244
    1191 "1257"                                   0.6807    0.5574    0.5244
    1192 "1258"                                   0.6792    0.5606    0.5244
    1193 "1259"                                   0.6522    0.5085    0.5244
    1194 "1260"                                   0.6658    0.4652    0.5244
    1195 "1261"                                   0.6090    0.5262    0.5244
    1196 "1262"                                   0.6401    0.5673    0.5244
    1197 "1263"                                   0.6390    0.5680    0.5244
    1198 "1264"                                   0.6302    0.5869    0.5244
    1199 "1265"                                   0.6376    0.4264    0.5244
    1200 "1266"                                   0.6512    0.5702    0.5244
    1201 "1267"                                   0.6359    0.5048    0.5244
    1202 "1268"                                   0.4239    0.4706    0.5244
    1203 "1269"                                   0.6335    0.4140    0.5244
    1204 "1270"                                   0.5438    0.3914    0.5244
    1205 "1271"                                   0.5348    0.5230    0.5244
    1206 "1272"                                   0.6300    0.3864    0.5244
    1207 "1273"                                   0.6785    0.4613    0.5244
    1208 "1274"                                   0.4484    0.5319    0.5244
    1209 "1275"                                   0.6016    0.3506    0.5244
    1210 "1276"                                   0.5278    0.6377    0.5244
    1211 "1277"                                   0.4039    0.5619    0.5244
    1212 "1278"                                   0.4062    0.5698    0.5244
    1213 "1279"                                   0.5574    0.6149    0.5244
    1214 "1280"                                   0.4749    0.6178    0.5244
    1215 "1281"                                   0.4973    0.5192    0.5244
    1216 "1282"                                   0.3909    0.7326    0.5244
    1217 "1283"                                   0.6107    0.5437    0.5244
    1218 "1284"                                   0.6132    0.5504    0.5244
    1219 "1285"                                   0.5238    0.4200    0.5244
    1220 "1286"                                   0.5374    0.5818    0.5244
    1221 "1287"                                   0.4907    0.5215    0.5244
    1222 "1288"                                   0.5524    0.4667    0.5244
    1223 "1289"                                   0.5515    0.4660    0.5244
    1224 "1290"                                   0.5524    0.4650    0.5244
    1225 "1291"                                   0.5520    0.4701    0.5244
    1226 "1292"                                   0.5775    0.4051    0.5244
    1227 "1293"                                   0.5014    0.3652    0.5244
    1228 "1294"                                   0.4999    0.3667    0.5244
    1229 "DQ407935"                               0.6076    0.4378    0.5244
    1230 "DQ407936"                               0.6146    0.4869    0.5244
    1231 "DQ407937"                               0.6245    0.5569    0.5244
    1232 "DQ407938"                               0.6255    0.4049    0.5244
    1233 "DQ407939"                               0.6627    0.6114    0.5244
    1234 "DQ407940"                               0.6557    0.4762    0.5244
    1235 "DQ407941"                               0.6237    0.3921    0.5244
    1236 "DQ407942"                               0.6453    0.4635    0.5244
    1237 "DQ407943"                               0.6661    0.4793    0.5244
    1238 "DQ407944"                               0.6471    0.4037    0.5244
    1239 "DQ407945"                               0.6360    0.3820    0.5244
    1240 "DQ407946"                               0.6222    0.5193    0.5244
    1241 "DQ407947"                               0.6793    0.4179    0.5244
    1242 "DQ407948"                               0.6140    0.4966    0.5244
    1243 "DQ407949"                               0.6452    0.4010    0.5244
    1244 "DQ407950"                               0.6848    0.5375    0.5244
    1245 "DQ407951"                               0.6350    0.4467    0.5244
    1246 "DQ407952"                               0.6659    0.4740    0.5244
    1247 "DQ407953"                               0.6515    0.3653    0.5244
    1248 "DQ407954"                               0.6806    0.5637    0.5244
    1249 "DQ407955"                               0.6110    0.5298    0.5244
    1250 "DQ407956"                               0.6480    0.4599    0.5244
    1251 "DQ407957"                               0.6083    0.4761    0.5244
    1252 "DQ407958"                               0.6448    0.5596    0.5244
    1253 "DQ407959"                               0.6672    0.5137    0.5244
    1254 "DQ407960"                               0.6471    0.4641    0.5244
    1255 "DQ407961"                               0.6170    0.3753    0.5244
    1256 "DQ407962"                               0.6628    0.4404    0.5244
    1257 "DQ407963"                               0.6197    0.5208    0.5244
    1258 "DQ407964"                               0.6704    0.5361    0.5244
    1259 "DQ407965"                               0.6190    0.4667    0.5244
    1260 "DQ407966"                               0.6281    0.5765    0.5244
    1261 "DQ407967"                               0.6278    0.4140    0.5244
    1262 "DQ407968"                               0.6941    0.4747    0.5244
    1263 "DQ407969"                               0.5871    0.4585    0.5244
    1264 "DQ407970"                               0.6698    0.4796    0.5244
    1265 "DQ407971"                               0.6331    0.5723    0.5244
    1266 "DQ407972"                               0.6215    0.4467    0.5244
    1267 "DQ407973"                               0.6642    0.4628    0.5244
    1268 "DQ407974"                               0.6392    0.3972    0.5244
    1269 "DQ407975"                               0.6778    0.4936    0.5244
    1270 "DQ407976"                               0.6385    0.4958    0.5244
    1271 "DQ407977"                               0.6388    0.5088    0.5244
    1272 "DQ407978"                               0.6319    0.4675    0.5244
    1273 "DQ407979"                               0.6160    0.4605    0.5244
    1274 "DQ407980"                               0.6283    0.4752    0.5244
    1275 "DQ407981"                               0.6354    0.4865    0.5244
    1276 "DQ407982"                               0.6017    0.4589    0.5244
    1277 "DQ407983"                               0.5739    0.4320    0.5244
    1278 "DQ407984"                               0.6627    0.4445    0.5244
    1279 "DQ407985"                               0.6328    0.4617    0.5244
    1280 "DQ407986"                               0.6179    0.5089    0.5244
    1281 "DQ407987"                               0.6206    0.4987    0.5244
    1282 "DQ407988"                               0.6378    0.4258    0.5244
    1283 "DQ407989"                               0.6397    0.4068    0.5244
    1284 "DQ407990"                               0.6242    0.4255    0.5244
    1285 "DQ407991"                               0.6552    0.5028    0.5244
    1286 "DQ407992"                               0.5944    0.4694    0.5244
    1287 "DQ407993"                               0.5859    0.4202    0.5244
    1288 "DQ407994"                               0.6073    0.5019    0.5244
    1289 "DQ407995"                               0.6435    0.5067    0.5244
    1290 "DQ407996"                               0.5939    0.5209    0.5244
    1291 "DQ407997"                               0.6151    0.4173    0.5244
    1292 "DQ407998"                               0.6525    0.4833    0.5244
    1293 "DQ407999"                               0.6716    0.5022    0.5244
    1294 "DQ408000"                               0.6470    0.5654    0.5244
    1295 "DQ408001"                               0.6603    0.5409    0.5244
    1296 "DQ408002"                               0.5785    0.4673    0.5244
    1297 "DQ408003"                               0.5884    0.4599    0.5244
    1298 "DQ408004"                               0.6390    0.5749    0.5244
    1299 "DQ408005"                               0.6800    0.5202    0.5244
    1300 "DQ408006"                               0.6382    0.4403    0.5244
    1301 "DQ408007"                               0.6710    0.5401    0.5244
    1302 "DQ408008"                               0.6105    0.5072    0.5244
    1303 "DQ408009"                               0.7082    0.4809    0.5244
    1304 "DQ408010"                               0.6916    0.4605    0.5244
    1305 "DQ408011"                               0.6916    0.4836    0.5244
    1306 "DQ408012"                               0.5907    0.4957    0.5244
    1307 "DQ408013"                               0.6657    0.4786    0.5244
    1308 "DQ408014"                               0.6976    0.5342    0.5244
    1309 "DQ408015"                               0.6626    0.4760    0.5244
    1310 "DQ408016"                               0.6467    0.5656    0.5244
    1311 "DQ408017"                               0.6633    0.4328    0.5244
    1312 "DQ408018"                               0.6926    0.4927    0.5244
    1313 "DQ408019"                               0.6390    0.4421    0.5244
    1314 "DQ408020"                               0.6448    0.5306    0.5244
    1315 "DQ408021"                               0.6022    0.4620    0.5244
    1316 "DQ408022"                               0.6584    0.5542    0.5244
    1317 "DQ408023"                               0.6407    0.4912    0.5244
    1318 "DQ408024"                               0.6197    0.4246    0.5244
    1319 "DQ408025"                               0.6866    0.5712    0.5244
    1320 "DQ408026"                               0.6306    0.4040    0.5244
    1321 "DQ408027"                               0.6102    0.5284    0.5244
    1322 "DQ408028"                               0.6844    0.4711    0.5244
    1323 "DQ408029"                               0.6224    0.5165    0.5244
    1324 "DQ408030"                               0.6849    0.5406    0.5244
    1325 "DQ408031"                               0.6234    0.5549    0.5244
    1326 "DQ408032"                               0.5761    0.4320    0.5244
    1327 "DQ408033"                               0.6452    0.4797    0.5244
    1328 "DQ408034"                               0.6826    0.4248    0.5244
    1329 "DQ408035"                               0.6581    0.5486    0.5244
    1330 "DQ408036"                               0.6778    0.4955    0.5244
    1331 "MAL13P1.354 (pseudogene)"               0.2955    0.3494    0.5244
    1332 "MAL6P1.1"                               0.5158    0.4183    0.5244
    1333 "MAL6P1.252"                             0.3422    0.3048    0.5244
    1334 "MAL6P1.314"                             0.7053    0.3985    0.5244
    1335 "MAL6P1.316"                             0.5732    0.4155    0.5244
    1336 "MAL6P1.4"                               0.4877    0.6107    0.5244
    1337 "MAL7P1.1"                               0.5345    0.4092    0.5244
    1338 "MAL7P1.50"                              0.4768    0.4967    0.5244
    1339 "MAL7P1.55"                              0.4320    0.4292    0.5244
    1340 "MAL7P1.56"                              0.4862    0.5456    0.5244
    1341 "PF07_0048"                              0.4707    0.5523    0.5244
    1342 "PF07_0049"                              0.5670    0.5426    0.5244
    1343 "PF07_0050"                              0.5252    0.4885    0.5244
    1344 "PF07_0051"                              0.4493    0.6601    0.5244
    1345 "PF07_0139"                              0.3169    0.4222    0.5244
    1346 "PF08_0103"                              0.5793    0.4807    0.5244
    1347 "PF08_0106"                              0.4509    0.5167    0.5244
    1348 "PF08_0107"                              0.5215    0.5275    0.5244
    1349 "PF08_0140"                              0.4248    0.4890    0.5244
    1350 "PF08_0141"                              0.6347    0.4416    0.5244
    1351 "PF08_0142"                              0.5081    0.4614    0.5244
    1352 "PF10_0001"                              0.5443    0.6689    0.5244
    1353 "PF10_0406"                              0.5234    0.3794    0.5244
    1354 "PF11_0007"                              0.4869    0.4637    0.5244
    1355 "PF11_0008"                              0.5936    0.4661    0.5244
    1356 "PF11_0521"                              0.6252    0.4423    0.5244
    1357 "PF13_0001"                              0.4235    0.4236    0.5244
    1358 "PF13_0003"                              0.6809    0.4842    0.5244
    1359 "PF13_0364"                              0.4799    0.4319    0.5244
    1360 "PFA0005w"                               0.5097    0.5099    0.5244
    1361 "PFA0015c"                               0.6885    0.4151    0.5244
    1362 "PFA0765c"                               0.5065    0.5198    0.5244
    1363 "PFB0010w"                               0.5720    0.5963    0.5244
    1364 "PFB1055c"                               0.5601    0.4995    0.5244
    1365 "PFC0005w"                               0.5727    0.4726    0.5244
    1366 "PFC1120c"                               0.5314    0.4576    0.5244
    1367 "PFD0005w"                               0.5464    0.5326    0.5244
    1368 "PFD0020c"                               0.6540    0.4914    0.5244
    1369 "PFD0615c"                               0.5355    0.5067    0.5244
    1370 "PFD0625c"                               0.5190    0.5242    0.5244
    1371 "PFD0630c"                               0.5023    0.5402    0.5244
    1372 "PFD0635c"                               0.4722    0.5244    0.5244
    1373 "PFD0995c"                               0.4727    0.6037    0.5244
    1374 "PFD1000c"                               0.4159    0.5211    0.5244
    1375 "PFD1005c"                               0.3193    0.3948    0.5244
    1376 "PFD1015c"                               0.4446    0.3466    0.5244
    1377 "PFD1235w"                               0.5360    0.4088    0.5244
    1378 "PFD1245c"                               0.5594    0.5149    0.5244
    1379 "PFE0005w"                               0.4232    0.4268    0.5244
    1380 "PFE1640w"                               0.3256    0.3435    0.5244
    1381 "PFI0005w"                               0.4531    0.6046    0.5244
    1382 "PFI1820w"                               0.7274    0.5917    0.5244
    1383 "PFI1830c"                               0.5152    0.4270    0.5244
    1384 "PFL0005w"                               0.4266    0.3773    0.5244
    1385 "PFL0020w"                               0.4267    0.5412    0.5244
    1386 "PFL0030c"                               0.3086    0.3494    0.5244
    1387 "PFL0935c"                               0.5182    0.5439    0.5244
    1388 "PFL1950w"                               0.4736    0.4988    0.5244
    1389 "PFL1955w"                               0.5558    0.5687    0.5244
    1390 "PFL1960w"                               0.5454    0.6236    0.5244
    1391 "PFL2665c"                               0.5655    0.6034    0.5244
    1392 "Reich1group4"                           0.4099    0.4569    0.5244
    1393 "Reich2group4"                           0.4833    0.3375    0.5244
    1394 "Reich3group4"                           0.3493    0.6077    0.5244
    1395 "Reich4group4"                           0.3461    0.6288    0.5244
    1396 "Reich5group4"                           0.4936    0.3922    0.5244
    1397 "Reich6group4"                           0.4940    0.6482    0.5244
    1398 "Reich7group4"                           0.3585    0.6242    0.5244
    1399 "Reich8group5"                           0.5569    0.6625    0.5244
    1400 "Reich9group4"                           0.4549    0.4759    0.5244
    1401 "Reich10group4"                          0.3564    0.6427    0.5244
    1402 "Reich11group4"                          0.3360    0.6189    0.5244
    1403 "Reich12group2"                          0.5962    0.4145    0.5244
    1404 "Reich13group4"                          0.4434    0.6050    0.5244
    1405 "Reich14group4"                          0.4383    0.5955    0.5244
    1406 "Reich15group4"                          0.3397    0.6468    0.5244
    1407 "Reich16group4"                          0.4857    0.3780    0.5244
    1408 "Reich17group2"                          0.6686    0.6218    0.5244
    1409 "Reich18group4"                          0.4164    0.4092    0.5244
    1410 "Reich19group4"                          0.3493    0.6574    0.5244
    1411 "Reich20group3"                          0.3628    0.6596    0.5244
    1412 "Reich21group2"                          0.3598    0.6735    0.5244
    1413 "Reich22group1"                          0.6494    0.5276    0.5244
    1414 "Reich23group4"                          0.3476    0.6824    0.5244
    1415 "Reich24group2"                          0.3379    0.6732    0.5244
    1416 "Reich25group4"                          0.3267    0.6607    0.5244
    1417 "Reich26group4"                          0.3273    0.6417    0.5244
    1418 "Reich27group4"                          0.3228    0.6265    0.5244
    1419 "Reich28group4"                          0.4347    0.5936    0.5244
    1420 "Reich29group4"                          0.3209    0.6101    0.5244
*Edges
     185      186 1 
     186      187 1 
     185      187 1 
     187      188 1 
     186      188 1 
     185      188 1 
     188      189 1 
     187      189 1 
     186      189 1 
     185      189 1 
     189      742 1 
     188      742 1 
     187      742 1 
     186      742 1 
     185      742 1 
     742      743 1 
     189      743 1 
     188      743 1 
     187      743 1 
     186      743 1 
     185      743 1 
     743      764 1 
     742      764 1 
     189      764 1 
     188      764 1 
     187      764 1 
     186      764 1 
     185      764 1 
     178      764 1 
     178      743 1 
     178      742 1 
     178      189 1 
     178      188 1 
     178      187 1 
     178      186 1 
     178      185 1 
     178      190 1 
     190      764 1 
     190      743 1 
     190      742 1 
     189      190 1 
     188      190 1 
     187      190 1 
     186      190 1 
     185      190 1 
       4      190 1 
       4      178 1 
       4      764 1 
       4      743 1 
       4      742 1 
       4      189 1 
       4      188 1 
       4      187 1 
       4      186 1 
       4      185 1 
       4      744 1 
     190      744 1 
     178      744 1 
     744      764 1 
     743      744 1 
     742      744 1 
     189      744 1 
     188      744 1 
     187      744 1 
     186      744 1 
     185      744 1 
     744      745 1 
       4      745 1 
     190      745 1 
     178      745 1 
     745      764 1 
     743      745 1 
     742      745 1 
     189      745 1 
     188      745 1 
     187      745 1 
     186      745 1 
     185      745 1 
     184      745 1 
     184      744 1 
       4      184 1 
     184      190 1 
     178      184 1 
     184      764 1 
     184      743 1 
     184      742 1 
     184      189 1 
     184      188 1 
     184      187 1 
     184      186 1 
     184      185 1 
     184      746 1 
     745      746 1 
     744      746 1 
       4      746 1 
     190      746 1 
     178      746 1 
     746      764 1 
     743      746 1 
     742      746 1 
     189      746 1 
     188      746 1 
     187      746 1 
     186      746 1 
     185      746 1 
     746      747 1 
     184      747 1 
     745      747 1 
     744      747 1 
       4      747 1 
     190      747 1 
     178      747 1 
     747      764 1 
     743      747 1 
     742      747 1 
     189      747 1 
     188      747 1 
     187      747 1 
     186      747 1 
     185      747 1 
      50      787 1 
      50      883 1 
     787      883 1 
     883      908 1 
      50      908 1 
     787      908 1 
     908      909 1 
     883      909 1 
      50      909 1 
     787      909 1 
     909      910 1 
     908      910 1 
     883      910 1 
      50      910 1 
     787      910 1 
     910      912 1 
     909      912 1 
     908      912 1 
     883      912 1 
      50      912 1 
     787      912 1 
     911      912 1 
     910      911 1 
     909      911 1 
     908      911 1 
     883      911 1 
      50      911 1 
     787      911 1 
     401      911 1 
     401      912 1 
     401      910 1 
     401      909 1 
     401      908 1 
     401      883 1 
      50      401 1 
     401      787 1 
     401      402 1 
     402      911 1 
     402      912 1 
     402      910 1 
     402      909 1 
     402      908 1 
     402      883 1 
      50      402 1 
     402      787 1 
     402      526 1 
     401      526 1 
     526      911 1 
     526      912 1 
     526      910 1 
     526      909 1 
     526      908 1 
     526      883 1 
      50      526 1 
     526      787 1 
     526      907 1 
     402      907 1 
     401      907 1 
     907      911 1 
     907      912 1 
     907      910 1 
     907      909 1 
     907      908 1 
     883      907 1 
      50      907 1 
     787      907 1 
     276     1013 1 
    1013     1187 1 
     276     1187 1 
    1015     1187 1 
    1013     1015 1 
     276     1015 1 
    1015     1295 1 
    1187     1295 1 
    1013     1295 1 
     276     1295 1 
    1295     1368 1 
    1015     1368 1 
    1187     1368 1 
    1013     1368 1 
     276     1368 1 
    1193     1368 1 
    1193     1295 1 
    1015     1193 1 
    1187     1193 1 
    1013     1193 1 
     276     1193 1 
     277     1193 1 
     277     1368 1 
     277     1295 1 
     277     1015 1 
     277     1187 1 
     277     1013 1 
     276      277 1 
     277      762 1 
     762     1193 1 
     762     1368 1 
     762     1295 1 
     762     1015 1 
     762     1187 1 
     762     1013 1 
     276      762 1 
     518      762 1 
     277      518 1 
     518     1193 1 
     518     1368 1 
     518     1295 1 
     518     1015 1 
     518     1187 1 
     518     1013 1 
     276      518 1 
     518     1299 1 
     762     1299 1 
     277     1299 1 
    1193     1299 1 
    1299     1368 1 
    1295     1299 1 
    1015     1299 1 
    1187     1299 1 
    1013     1299 1 
     276     1299 1 
     761     1299 1 
     518      761 1 
     761      762 1 
     277      761 1 
     761     1193 1 
     761     1368 1 
     761     1295 1 
     761     1015 1 
     761     1187 1 
     761     1013 1 
     276      761 1 
     914      916 1 
     916      917 1 
     914      917 1 
     917      919 1 
     916      919 1 
     914      919 1 
     906      919 1 
     906      917 1 
     906      916 1 
     906      914 1 
     906     1277 1 
     919     1277 1 
     917     1277 1 
     916     1277 1 
     914     1277 1 
    1277     1326 1 
     906     1326 1 
     919     1326 1 
     917     1326 1 
     916     1326 1 
     914     1326 1 
     913     1326 1 
     913     1277 1 
     906      913 1 
     913      919 1 
     913      917 1 
     913      916 1 
     913      914 1 
     913      918 1 
     918     1326 1 
     918     1277 1 
     906      918 1 
     918      919 1 
     917      918 1 
     916      918 1 
     914      918 1 
     918     1263 1 
     913     1263 1 
    1263     1326 1 
    1263     1277 1 
     906     1263 1 
     919     1263 1 
     917     1263 1 
     916     1263 1 
     914     1263 1 
    1263     1297 1 
     918     1297 1 
     913     1297 1 
    1297     1326 1 
    1277     1297 1 
     906     1297 1 
     919     1297 1 
     917     1297 1 
     916     1297 1 
     914     1297 1 
    1297     1403 1 
    1263     1403 1 
     918     1403 1 
     913     1403 1 
    1326     1403 1 
    1277     1403 1 
     906     1403 1 
     919     1403 1 
     917     1403 1 
     916     1403 1 
     914     1403 1 
     649      831 1 
     509      831 1 
     509      649 1 
     509      510 1 
     510      831 1 
     510      649 1 
     510      511 1 
     509      511 1 
     511      831 1 
     511      649 1 
     511     1120 1 
     510     1120 1 
     509     1120 1 
     831     1120 1 
     649     1120 1 
    1120     1121 1 
     511     1121 1 
     510     1121 1 
     509     1121 1 
     831     1121 1 
     649     1121 1 
    1121     1289 1 
    1120     1289 1 
     511     1289 1 
     510     1289 1 
     509     1289 1 
     831     1289 1 
     649     1289 1 
    1119     1289 1 
    1119     1121 1 
    1119     1120 1 
     511     1119 1 
     510     1119 1 
     509     1119 1 
     831     1119 1 
     649     1119 1 
    1118     1119 1 
    1118     1289 1 
    1118     1121 1 
    1118     1120 1 
     511     1118 1 
     510     1118 1 
     509     1118 1 
     831     1118 1 
     649     1118 1 
    1051     1118 1 
    1051     1119 1 
    1051     1289 1 
    1051     1121 1 
    1051     1120 1 
     511     1051 1 
     510     1051 1 
     509     1051 1 
     831     1051 1 
     649     1051 1 
     325      326 1 
     326      327 1 
     325      327 1 
     327     1040 1 
     326     1040 1 
     325     1040 1 
    1040     1041 1 
     327     1041 1 
     326     1041 1 
     325     1041 1 
     329     1041 1 
     329     1040 1 
     327      329 1 
     326      329 1 
     325      329 1 
       5      329 1 
       5     1041 1 
       5     1040 1 
       5      327 1 
       5      326 1 
       5      325 1 
       5      885 1 
     329      885 1 
     885     1041 1 
     885     1040 1 
     327      885 1 
     326      885 1 
     325      885 1 
     781      885 1 
       5      781 1 
     329      781 1 
     781     1041 1 
     781     1040 1 
     327      781 1 
     326      781 1 
     325      781 1 
     781     1042 1 
     885     1042 1 
       5     1042 1 
     329     1042 1 
    1041     1042 1 
    1040     1042 1 
     327     1042 1 
     326     1042 1 
     325     1042 1 
    1042     1413 1 
     781     1413 1 
     885     1413 1 
       5     1413 1 
     329     1413 1 
    1041     1413 1 
    1040     1413 1 
     327     1413 1 
     326     1413 1 
     325     1413 1 
      87      724 1 
     724      940 1 
      87      940 1 
     299      940 1 
     299      724 1 
      87      299 1 
     299      736 1 
     736      940 1 
     724      736 1 
      87      736 1 
     457      736 1 
     299      457 1 
     457      940 1 
     457      724 1 
      87      457 1 
     457      459 1 
     459      736 1 
     299      459 1 
     459      940 1 
     459      724 1 
      87      459 1 
     220      459 1 
     220      457 1 
     220      736 1 
     220      299 1 
     220      940 1 
     220      724 1 
      87      220 1 
     220      221 1 
     221      459 1 
     221      457 1 
     221      736 1 
     221      299 1 
     221      940 1 
     221      724 1 
      87      221 1 
     221      878 1 
     220      878 1 
     459      878 1 
     457      878 1 
     736      878 1 
     299      878 1 
     878      940 1 
     724      878 1 
      87      878 1 
     610      878 1 
     221      610 1 
     220      610 1 
     459      610 1 
     457      610 1 
     610      736 1 
     299      610 1 
     610      940 1 
     610      724 1 
      87      610 1 
    1011     1178 1 
      73     1178 1 
      73     1011 1 
      73       74 1 
      74     1178 1 
      74     1011 1 
      74      931 1 
      73      931 1 
     931     1178 1 
     931     1011 1 
     931      932 1 
      74      932 1 
      73      932 1 
     932     1178 1 
     932     1011 1 
     791      932 1 
     791      931 1 
      74      791 1 
      73      791 1 
     791     1178 1 
     791     1011 1 
     791      871 1 
     871      932 1 
     871      931 1 
      74      871 1 
      73      871 1 
     871     1178 1 
     871     1011 1 
     849      871 1 
     791      849 1 
     849      932 1 
     849      931 1 
      74      849 1 
      73      849 1 
     849     1178 1 
     849     1011 1 
     442      849 1 
     442      871 1 
     442      791 1 
     442      932 1 
     442      931 1 
      74      442 1 
      73      442 1 
     442     1178 1 
     442     1011 1 
      39       55 1 
      39       40 1 
      40       55 1 
      37       40 1 
      37       39 1 
      37       55 1 
      37      319 1 
      40      319 1 
      39      319 1 
      55      319 1 
     319      903 1 
      37      903 1 
      40      903 1 
      39      903 1 
      55      903 1 
     903     1350 1 
     319     1350 1 
      37     1350 1 
      40     1350 1 
      39     1350 1 
      55     1350 1 
     715     1350 1 
     715      903 1 
     319      715 1 
      37      715 1 
      40      715 1 
      39      715 1 
      55      715 1 
     715     1280 1 
    1280     1350 1 
     903     1280 1 
     319     1280 1 
      37     1280 1 
      40     1280 1 
      39     1280 1 
      55     1280 1 
      38     1280 1 
      38      715 1 
      38     1350 1 
      38      903 1 
      38      319 1 
      37       38 1 
      38       40 1 
      38       39 1 
      38       55 1 
     666      667 1 
     667     1240 1 
     666     1240 1 
    1240     1323 1 
     667     1323 1 
     666     1323 1 
    1260     1323 1 
    1240     1260 1 
     667     1260 1 
     666     1260 1 
    1260     1265 1 
    1265     1323 1 
    1240     1265 1 
     667     1265 1 
     666     1265 1 
     679     1265 1 
     679     1260 1 
     679     1323 1 
     679     1240 1 
     667      679 1 
     666      679 1 
     679      681 1 
     681     1265 1 
     681     1260 1 
     681     1323 1 
     681     1240 1 
     667      681 1 
     666      681 1 
     681     1198 1 
     679     1198 1 
    1198     1265 1 
    1198     1260 1 
    1198     1323 1 
    1198     1240 1 
     667     1198 1 
     666     1198 1 
     361     1296 1 
     361      437 1 
     437     1296 1 
     437      438 1 
     361      438 1 
     438     1296 1 
     438      966 1 
     437      966 1 
     361      966 1 
     966     1296 1 
     966     1069 1 
     438     1069 1 
     437     1069 1 
     361     1069 1 
    1069     1296 1 
    1069     1318 1 
     966     1318 1 
     438     1318 1 
     437     1318 1 
     361     1318 1 
    1296     1318 1 
     925     1318 1 
     925     1069 1 
     925      966 1 
     438      925 1 
     437      925 1 
     361      925 1 
     925     1296 1 
     925     1068 1 
    1068     1318 1 
    1068     1069 1 
     966     1068 1 
     438     1068 1 
     437     1068 1 
     361     1068 1 
    1068     1296 1 
     563     1340 1 
     563     1127 1 
    1127     1340 1 
     406     1127 1 
     406      563 1 
     406     1340 1 
     406      880 1 
     880     1127 1 
     563      880 1 
     880     1340 1 
     880     1215 1 
     406     1215 1 
    1127     1215 1 
     563     1215 1 
    1215     1340 1 
    1073     1215 1 
     880     1073 1 
     406     1073 1 
    1073     1127 1 
     563     1073 1 
    1073     1340 1 
     447     1073 1 
     447     1215 1 
     447      880 1 
     406      447 1 
     447     1127 1 
     447      563 1 
     447     1340 1 
      54      920 1 
     920      921 1 
      54      921 1 
     921      923 1 
     920      923 1 
      54      923 1 
     923     1206 1 
     921     1206 1 
     920     1206 1 
      54     1206 1 
     414     1206 1 
     414      923 1 
     414      921 1 
     414      920 1 
      54      414 1 
     414     1239 1 
    1206     1239 1 
     923     1239 1 
     921     1239 1 
     920     1239 1 
      54     1239 1 
    1239     1255 1 
     414     1255 1 
    1206     1255 1 
     923     1255 1 
     921     1255 1 
     920     1255 1 
      54     1255 1 
     200      201 1 
     201      202 1 
     200      202 1 
     202      988 1 
     201      988 1 
     200      988 1 
     205      988 1 
     202      205 1 
     201      205 1 
     200      205 1 
     205      570 1 
     570      988 1 
     202      570 1 
     201      570 1 
     200      570 1 
     204      570 1 
     204      205 1 
     204      988 1 
     202      204 1 
     201      204 1 
     200      204 1 
     204      829 1 
     570      829 1 
     205      829 1 
     829      988 1 
     202      829 1 
     201      829 1 
     200      829 1 
     430      431 1 
     296      431 1 
     296      430 1 
     114      296 1 
     114      431 1 
     114      430 1 
     114      959 1 
     296      959 1 
     431      959 1 
     430      959 1 
     285      959 1 
     114      285 1 
     285      296 1 
     285      431 1 
     285      430 1 
     285     1362 1 
     959     1362 1 
     114     1362 1 
     296     1362 1 
     431     1362 1 
     430     1362 1 
    1343     1362 1 
     285     1343 1 
     959     1343 1 
     114     1343 1 
     296     1343 1 
     431     1343 1 
     430     1343 1 
      84     1079 1 
      84       85 1 
      85     1079 1 
      85      405 1 
      84      405 1 
     405     1079 1 
     405      626 1 
      85      626 1 
      84      626 1 
     626     1079 1 
     626      627 1 
     405      627 1 
      85      627 1 
      84      627 1 
     627     1079 1 
     446      627 1 
     446      626 1 
     405      446 1 
      85      446 1 
      84      446 1 
     446     1079 1 
     446     1342 1 
     627     1342 1 
     626     1342 1 
     405     1342 1 
      85     1342 1 
      84     1342 1 
    1079     1342 1 
      26      730 1 
      26      345 1 
     345      730 1 
     345      789 1 
      26      789 1 
     730      789 1 
     789      961 1 
     345      961 1 
      26      961 1 
     730      961 1 
     961     1059 1 
     789     1059 1 
     345     1059 1 
      26     1059 1 
     730     1059 1 
    1059     1060 1 
     961     1060 1 
     789     1060 1 
     345     1060 1 
      26     1060 1 
     730     1060 1 
     962     1060 1 
     962     1059 1 
     961      962 1 
     789      962 1 
     345      962 1 
      26      962 1 
     730      962 1 
     388      389 1 
     389     1077 1 
     388     1077 1 
     386     1077 1 
     386      389 1 
     386      388 1 
     384      386 1 
     384     1077 1 
     384      389 1 
     384      388 1 
     384      385 1 
     385      386 1 
     385     1077 1 
     385      389 1 
     385      388 1 
     385      804 1 
     384      804 1 
     386      804 1 
     804     1077 1 
     389      804 1 
     388      804 1 
     390      804 1 
     385      390 1 
     384      390 1 
     386      390 1 
     390     1077 1 
     389      390 1 
     388      390 1 
      32      896 1 
     896     1211 1 
      32     1211 1 
    1211     1212 1 
     896     1212 1 
      32     1212 1 
     283     1212 1 
     283     1211 1 
     283      896 1 
      32      283 1 
     283      284 1 
     284     1212 1 
     284     1211 1 
     284      896 1 
      32      284 1 
     240      284 1 
     240      283 1 
     240     1212 1 
     240     1211 1 
     240      896 1 
      32      240 1 
     240      412 1 
     284      412 1 
     283      412 1 
     412     1212 1 
     412     1211 1 
     412      896 1 
      32      412 1 
     222      950 1 
     164      222 1 
     164      950 1 
     164      951 1 
     222      951 1 
     950      951 1 
      20      951 1 
      20      164 1 
      20      222 1 
      20      950 1 
      20      712 1 
     712      951 1 
     164      712 1 
     222      712 1 
     712      950 1 
      21      712 1 
      20       21 1 
      21      951 1 
      21      164 1 
      21      222 1 
      21      950 1 
      21      713 1 
     712      713 1 
      20      713 1 
     713      951 1 
     164      713 1 
     222      713 1 
     713      950 1 
     399      400 1 
     400      806 1 
     399      806 1 
     806      807 1 
     400      807 1 
     399      807 1 
     112      807 1 
     112      806 1 
     112      400 1 
     112      399 1 
     112      228 1 
     228      807 1 
     228      806 1 
     228      400 1 
     228      399 1 
     228      535 1 
     112      535 1 
     535      807 1 
     535      806 1 
     400      535 1 
     399      535 1 
     420      535 1 
     228      420 1 
     112      420 1 
     420      807 1 
     420      806 1 
     400      420 1 
     399      420 1 
     266      274 1 
     272      274 1 
     266      272 1 
     272      273 1 
     273      274 1 
     266      273 1 
     264      273 1 
     264      272 1 
     264      274 1 
     264      266 1 
     264      265 1 
     265      273 1 
     265      272 1 
     265      274 1 
     265      266 1 
     151      265 1 
     151      264 1 
     151      273 1 
     151      272 1 
     151      274 1 
     151      266 1 
    1026     1027 1 
    1027     1273 1 
    1026     1273 1 
     969     1273 1 
     969     1027 1 
     969     1026 1 
     969     1355 1 
    1273     1355 1 
    1027     1355 1 
    1026     1355 1 
     356     1355 1 
     356      969 1 
     356     1273 1 
     356     1027 1 
     356     1026 1 
     356     1229 1 
    1229     1355 1 
     969     1229 1 
    1229     1273 1 
    1027     1229 1 
    1026     1229 1 
     123      124 1 
     124      125 1 
     123      125 1 
     125      126 1 
     124      126 1 
     123      126 1 
     126      238 1 
     125      238 1 
     124      238 1 
     123      238 1 
      11      238 1 
      11      126 1 
      11      125 1 
      11      124 1 
      11      123 1 
     683     1266 1 
     683      684 1 
     684     1266 1 
     684     1184 1 
     683     1184 1 
    1184     1266 1 
    1184     1199 1 
     684     1199 1 
     683     1199 1 
    1199     1266 1 
    1199     1267 1 
    1184     1267 1 
     684     1267 1 
     683     1267 1 
    1266     1267 1 
     904      922 1 
     904      905 1 
     905      922 1 
     714      905 1 
     714      904 1 
     714      922 1 
     714     1232 1 
     905     1232 1 
     904     1232 1 
     922     1232 1 
    1153     1232 1 
     714     1153 1 
     905     1153 1 
     904     1153 1 
     922     1153 1 
     512     1185 1 
     862     1185 1 
     512      862 1 
     862     1201 1 
    1185     1201 1 
     512     1201 1 
     660     1201 1 
     660      862 1 
     660     1185 1 
     512      660 1 
     309      660 1 
     309     1201 1 
     309      862 1 
     309     1185 1 
     309      512 1 
     102      729 1 
       2      729 1 
       2      102 1 
       2      108 1 
     108      729 1 
     102      108 1 
     105      108 1 
       2      105 1 
     105      729 1 
     102      105 1 
     105      109 1 
     108      109 1 
       2      109 1 
     109      729 1 
     102      109 1 
     515      675 1 
     515      516 1 
     516      675 1 
     516     1115 1 
     515     1115 1 
     675     1115 1 
    1115     1116 1 
     516     1116 1 
     515     1116 1 
     675     1116 1 
     661     1116 1 
     661     1115 1 
     516      661 1 
     515      661 1 
     661      675 1 
     139     1029 1 
     139      140 1 
     140     1029 1 
     140     1356 1 
     139     1356 1 
    1029     1356 1 
     691     1356 1 
     140      691 1 
     139      691 1 
     691     1029 1 
     691     1203 1 
    1203     1356 1 
     140     1203 1 
     139     1203 1 
    1029     1203 1 
     825      998 1 
     998      999 1 
     825      999 1 
     999     1000 1 
     998     1000 1 
     825     1000 1 
     824     1000 1 
     824      999 1 
     824      998 1 
     824      825 1 
     291      292 1 
     292     1016 1 
     291     1016 1 
    1016     1017 1 
     292     1017 1 
     291     1017 1 
    1017     1383 1 
    1016     1383 1 
     292     1383 1 
     291     1383 1 
      94      314 1 
      94       96 1 
      96      314 1 
      96      949 1 
      94      949 1 
     314      949 1 
     129      949 1 
      96      129 1 
      94      129 1 
     129      314 1 
     653     1281 1 
     662     1281 1 
     653      662 1 
     505      662 1 
     505     1281 1 
     505      653 1 
     505      830 1 
     662      830 1 
     830     1281 1 
     653      830 1 
    1222     1223 1 
    1223     1224 1 
    1222     1224 1 
    1224     1225 1 
    1223     1225 1 
    1222     1225 1 
    1225     1226 1 
    1224     1226 1 
    1223     1226 1 
    1222     1226 1 
      43       44 1 
      44      717 1 
      43      717 1 
     708      717 1 
      44      708 1 
      43      708 1 
      42      708 1 
      42      717 1 
      42       44 1 
      42       43 1 
      59      463 1 
     463     1101 1 
      59     1101 1 
     377     1101 1 
     377      463 1 
      59      377 1 
     377      387 1 
     387     1101 1 
     387      463 1 
      59      387 1 
     317     1231 1 
     317      318 1 
     318     1231 1 
     318     1252 1 
     317     1252 1 
    1231     1252 1 
     779     1252 1 
     318      779 1 
     317      779 1 
     779     1231 1 
     760     1191 1 
    1191     1192 1 
     760     1192 1 
     855     1192 1 
     855     1191 1 
     760      855 1 
     855     1189 1 
    1189     1192 1 
    1189     1191 1 
     760     1189 1 
     322      323 1 
     323      324 1 
     322      324 1 
     324      328 1 
     323      328 1 
     322      328 1 
     328      780 1 
     324      780 1 
     323      780 1 
     322      780 1 
     650      656 1 
     650      651 1 
     651      656 1 
     651      652 1 
     650      652 1 
     652      656 1 
     513      652 1 
     513      651 1 
     513      650 1 
     513      656 1 
     965     1031 1 
    1031     1033 1 
     965     1033 1 
      46     1033 1 
      46     1031 1 
      46      965 1 
      46       47 1 
      47     1033 1 
      47     1031 1 
      47      965 1 
     558      559 1 
     559      797 1 
     558      797 1 
     797      868 1 
     559      868 1 
     558      868 1 
     796      868 1 
     796      797 1 
     559      796 1 
     558      796 1 
     499      500 1 
     316      500 1 
     316      499 1 
     316      590 1 
     500      590 1 
     499      590 1 
     590      605 1 
     316      605 1 
     500      605 1 
     499      605 1 
     340      341 1 
     339      341 1 
     339      340 1 
     339     1052 1 
     341     1052 1 
     340     1052 1 
    1052     1380 1 
     339     1380 1 
     341     1380 1 
     340     1380 1 
     982     1146 1 
     982     1208 1 
    1146     1208 1 
     979     1208 1 
     979      982 1 
     979     1146 1 
     537      979 1 
     537     1208 1 
     537      982 1 
     537     1146 1 
     155      156 1 
     156      735 1 
     155      735 1 
     735     1048 1 
     156     1048 1 
     155     1048 1 
    1048     1049 1 
     735     1049 1 
     156     1049 1 
     155     1049 1 
      27      147 1 
     147      601 1 
      27      601 1 
     601      603 1 
     147      603 1 
      27      603 1 
     435      436 1 
     298      436 1 
     298      435 1 
     298      404 1 
     404      436 1 
     404      435 1 
     928     1366 1 
     928     1150 1 
    1150     1366 1 
      63     1150 1 
      63      928 1 
      63     1366 1 
     409     1306 1 
     409      410 1 
     410     1306 1 
      61      410 1 
      61      409 1 
      61     1306 1 
     433      703 1 
     703      705 1 
     433      705 1 
     432      705 1 
     432      703 1 
     432      433 1 
     658      659 1 
     659      671 1 
     658      671 1 
     321      671 1 
     321      659 1 
     321      658 1 
     680     1230 1 
     680     1288 1 
    1230     1288 1 
    1195     1288 1 
     680     1195 1 
    1195     1230 1 
     686      687 1 
     665      687 1 
     665      686 1 
     665     1253 1 
     687     1253 1 
     686     1253 1 
     174      175 1 
     146      175 1 
     146      174 1 
     146      270 1 
     175      270 1 
     174      270 1 
    1249     1321 1 
     664     1321 1 
     664     1249 1 
     664     1294 1 
    1294     1321 1 
    1249     1294 1 
     163      592 1 
     163     1126 1 
     592     1126 1 
    1126     1210 1 
     163     1210 1 
     592     1210 1 
     663     1314 1 
     663     1258 1 
    1258     1314 1 
    1258     1316 1 
     663     1316 1 
    1314     1316 1 
     508      514 1 
     508     1320 1 
     514     1320 1 
    1259     1320 1 
     508     1259 1 
     514     1259 1 
     669      688 1 
     669      670 1 
     670      688 1 
     275      670 1 
     275      669 1 
     275      688 1 
     560      840 1 
     520      840 1 
     520      560 1 
       8      520 1 
       8      840 1 
       8      560 1 
    1238     1243 1 
    1243     1250 1 
    1238     1250 1 
    1250     1282 1 
    1243     1282 1 
    1238     1282 1 
     103      315 1 
     107      315 1 
     103      107 1 
     101      107 1 
     101      315 1 
     101      103 1 
     498      778 1 
     226      778 1 
     226      498 1 
     226      827 1 
     778      827 1 
     498      827 1 
     211      368 1 
     368      631 1 
     211      631 1 
     631     1157 1 
     368     1157 1 
     211     1157 1 
       9      380 1 
     380      381 1 
       9      381 1 
     381      784 1 
     380      784 1 
       9      784 1 
     823      851 1 
     851      863 1 
     823      863 1 
     234      863 1 
     234      851 1 
     234      823 1 
    1134     1135 1 
    1135     1137 1 
    1134     1137 1 
    1137     1138 1 
    1135     1138 1 
    1134     1138 1 
     960     1172 1 
     217     1172 1 
     217      960 1 
     217     1346 1 
    1172     1346 1 
     960     1346 1 
     257      258 1 
     258      259 1 
     257      259 1 
     247      259 1 
     247      258 1 
     247      257 1 
     278      279 1 
     279      280 1 
     278      280 1 
     280      455 1 
     279      455 1 
     278      455 1 
     524      699 1 
     524     1378 1 
     699     1378 1 
    1205     1378 1 
     524     1205 1 
     699     1205 1 
     193      194 1 
     194      749 1 
     193      749 1 
     749      985 1 
     194      985 1 
     193      985 1 
     460     1070 1 
     460      801 1 
     801     1070 1 
      23      801 1 
      23      460 1 
      23     1070 1 
     611     1173 1 
    1155     1173 1 
     611     1155 1 
    1155     1213 1 
    1173     1213 1 
     611     1213 1 
     623      624 1 
     624      835 1 
     623      835 1 
     857     1245 1 
    1245     1300 1 
     857     1300 1 
     469      972 1 
     148      469 1 
     148      972 1 
     168      488 1 
      71      488 1 
      71      168 1 
     609      754 1 
     532      754 1 
     532      609 1 
    1064     1066 1 
    1065     1066 1 
    1064     1065 1 
     371      372 1 
     372      423 1 
     371      423 1 
     564      565 1 
     565      566 1 
     564      566 1 
     366      800 1 
     366      413 1 
     413      800 1 
     475      476 1 
     476      477 1 
     475      477 1 
      41      864 1 
     864      929 1 
      41      929 1 
    1337     1377 1 
     970     1377 1 
     970     1337 1 
     203      251 1 
     251      758 1 
     203      758 1 
     613     1175 1 
    1175     1176 1 
     613     1176 1 
     347      790 1 
     790      865 1 
     347      865 1 
     852      976 1 
     976     1094 1 
     852     1094 1 
     393      394 1 
     394     1080 1 
     393     1080 1 
     136      137 1 
     136      261 1 
     137      261 1 
     351      795 1 
     795     1166 1 
     351     1166 1 
     243     1162 1 
     243      244 1 
     244     1162 1 
     418      810 1 
     810      811 1 
     418      811 1 
      51      697 1 
      52      697 1 
      51       52 1 
     141      142 1 
     142     1278 1 
     141     1278 1 
     685     1272 1 
     676     1272 1 
     676      685 1 
     654     1329 1 
     654     1200 1 
    1200     1329 1 
     353      523 1 
     353     1024 1 
     523     1024 1 
    1279     1313 1 
     682     1313 1 
     682     1279 1 
     792      866 1 
     866      898 1 
     792      898 1 
     375      964 1 
     964     1032 1 
     375     1032 1 
     926     1053 1 
    1053     1256 1 
     926     1256 1 
     159      160 1 
      62      160 1 
      62      159 1 
     219     1062 1 
     218      219 1 
     218     1062 1 
    1194     1270 1 
     618     1194 1 
     618     1270 1 
     182     1170 1 
     182      183 1 
     183     1170 1 
     320      417 1 
     417      419 1 
     320      419 1 
     643      644 1 
     210      644 1 
     210      643 1 
     571      641 1 
     571     1154 1 
     641     1154 1 
     144      145 1 
     145      540 1 
     144      540 1 
     471      820 1 
     820      826 1 
     471      826 1 
     567      843 1 
     843     1152 1 
     567     1152 1 
     462      695 1 
     434      695 1 
     434      462 1 
      60      876 1 
     876      877 1 
      60      877 1 
     157      263 1 
     157      158 1 
     158      263 1 
     600     1037 1 
     847     1037 1 
     600      847 1 
     802     1339 1 
     223      802 1 
     223     1339 1 
      67      886 1 
      67       68 1 
      68      886 1 
     538      539 1 
     539      874 1 
     538      874 1 
     293     1371 1 
    1371     1372 1 
     293     1372 1 
    1357     1379 1 
    1379     1409 1 
    1357     1409 1 
    1167     1168 1 
    1165     1168 1 
    1165     1167 1 
     407      577 1 
     246      407 1 
     246      577 1 
     541      836 1 
     836     1164 1 
     541     1164 1 
     253     1219 1 
     212     1219 1 
     212      253 1 
      48     1275 1 
      48      693 1 
     693     1275 1 
     359      360 1 
     360      799 1 
     359      799 1 
    1274     1276 1 
    1276     1315 1 
    1274     1315 1 
     334      335 1 
     335      785 1 
     334      785 1 
     956      957 1 
     955      957 1 
     955      956 1 
    1312     1334 1 
    1334     1382 1 
    1312     1382 1 
     149      646 1 
     149      770 1 
     646      770 1 
     522      527 1 
     521      527 1 
     521      522 1 
     130      131 1 
     131     1156 1 
     130     1156 1 
    1237     1246 1 
    1246     1307 1 
    1237     1307 1 
     672      673 1 
     673     1311 1 
     672     1311 1 
     529     1130 1 
    1130     1131 1 
     529     1131 1 
     506     1284 1 
     782     1284 1 
     506      782 1 
    1236     1254 1 
    1254     1305 1 
    1236     1305 1 
      56       57 1 
      57      310 1 
      56      310 1 
      86      750 1 
     640      750 1 
      86      640 1 
      69      530 1 
     530      531 1 
      69      531 1 
     927     1045 1 
    1045     1046 1 
     927     1046 1 
     312      704 1 
     704      775 1 
     312      775 1 
      88       89 1 
      89      135 1 
      88      135 1 
     636      637 1 
     637      992 1 
     636      992 1 
     635      900 1 
    1242     1257 1 
     398      474 1 
    1233     1298 1 
     206      207 1 
     620      809 1 
     305      306 1 
     899     1209 1 
     165      395 1 
     161      737 1 
    1369     1370 1 
     127      128 1 
     268      269 1 
     254      255 1 
    1303     1319 1 
     668      689 1 
    1188     1207 1 
     452      453 1 
     486      487 1 
     793     1181 1 
     901      902 1 
     121      875 1 
     892     1050 1 
     491      493 1 
       3      177 1 
     495      528 1 
     545      838 1 
     585     1142 1 
      78       79 1 
     362     1287 1 
     502      503 1 
     169      584 1 
    1008     1204 1 
     209     1217 1 
     856     1310 1 
     445      638 1 
      91      891 1 
     542      543 1 
     229      534 1 
     230     1365 1 
     208      751 1 
    1196     1197 1 
     547      548 1 
     352      483 1 
     582      583 1 
     842     1388 1 
    1269     1330 1 
    1043     1044 1 
       1      122 1 
     740      984 1 
      53      720 1 
      17      711 1 
     300     1129 1 
     580      581 1 
     439     1128 1 
      93     1283 1 
     700      818 1 
     517     1328 1 
     674     1262 1 
      82       83 1 
      24       80 1 
     494      833 1 
     286      287 1 
     288      289 1 
     198      986 1 
    1103     1104 1 
    1082     1083 1 
     481      616 1 
     191      192 1 
     281     1071 1 
     199      554 1 
     938      939 1 
     342     1106 1 
      22      171 1 
     232      233 1 
      15       16 1 
     197      465 1 
     150     1089 1 
     470      578 1 
     752      757 1 
    1405     1419 1 
    1057     1058 1 
     248      853 1 
    1047     1063 1 
     262      759 1 
    1019     1381 1 
     331      887 1 
     595     1100 1 
      58      741 1 
    1054     1055 1 
     557      980 1 
    1111     1112 1 
    1177     1354 1 
     479      480 1 
      35       36 1 
     484     1108 1 
     311      774 1 
     441      846 1 
     295      765 1 
    1074     1348 1 
     236      237 1 
    1234     1325 1 
     337      338 1 
     138      894 1 
     461     1389 1 
      81      935 1 
      14      710 1 
     215      216 1 
      31       33 1 
     575      873 1 
      70      933 1 
      65     1148 1 
    1373     1374 1 
     153      330 1 
     947     1143 1 
     355      358 1 
     213      805 1 
    1331     1386 1 
     677     1301 1 
     373      374 1 
     628      629 1 
     134     1030 1 
     118     1286 1 
     860      861 1 
     881      882 1 
    1227     1228 1 
      49     1061 1 
    1352     1390 1 
     166      975 1 
     489     1141 1 
     427      429 1 
     143      443 1 
      29       30 1 
     444     1317 1 
    1093     1261 1 
     942      944 1 
     692     1304 1 
     509      510 1 
     510      511 1 
     509      511 1 
     325      511 1 
     325      510 1 
     325      509 1 
     325      326 1 
     326      511 1 
     326      510 1 
     326      509 1 
     326      327 1 
     325      327 1 
     327      511 1 
     327      510 1 
     327      509 1 
     327     1040 1 
     326     1040 1 
     325     1040 1 
     511     1040 1 
     510     1040 1 
     509     1040 1 
    1040     1041 1 
     327     1041 1 
     326     1041 1 
     325     1041 1 
     511     1041 1 
     510     1041 1 
     509     1041 1 
       5     1041 1 
       5     1040 1 
       5      327 1 
       5      326 1 
       5      325 1 
       5      511 1 
       5      510 1 
       5      509 1 
       5      885 1 
     885     1041 1 
     885     1040 1 
     327      885 1 
     326      885 1 
     325      885 1 
     511      885 1 
     510      885 1 
     509      885 1 
     781      885 1 
       5      781 1 
     781     1041 1 
     781     1040 1 
     327      781 1 
     326      781 1 
     325      781 1 
     511      781 1 
     510      781 1 
     509      781 1 
     781     1042 1 
     885     1042 1 
       5     1042 1 
    1041     1042 1 
    1040     1042 1 
     327     1042 1 
     326     1042 1 
     325     1042 1 
     511     1042 1 
     510     1042 1 
     509     1042 1 
    1042     1413 1 
     781     1413 1 
     885     1413 1 
       5     1413 1 
    1041     1413 1 
    1040     1413 1 
     327     1413 1 
     326     1413 1 
     325     1413 1 
     511     1413 1 
     510     1413 1 
     509     1413 1 
     322     1413 1 
     322     1042 1 
     322      781 1 
     322      885 1 
       5      322 1 
     322     1041 1 
     322     1040 1 
     322      327 1 
     322      326 1 
     322      325 1 
     322      511 1 
     322      510 1 
     322      509 1 
     322      323 1 
     323     1413 1 
     323     1042 1 
     323      781 1 
     323      885 1 
       5      323 1 
     323     1041 1 
     323     1040 1 
     323      327 1 
     323      326 1 
     323      325 1 
     323      511 1 
     323      510 1 
     323      509 1 
     323      324 1 
     322      324 1 
     324     1413 1 
     324     1042 1 
     324      781 1 
     324      885 1 
       5      324 1 
     324     1041 1 
     324     1040 1 
     324      327 1 
     324      326 1 
     324      325 1 
     324      511 1 
     324      510 1 
     324      509 1 
     324      328 1 
     323      328 1 
     322      328 1 
     328     1413 1 
     328     1042 1 
     328      781 1 
     328      885 1 
       5      328 1 
     328     1041 1 
     328     1040 1 
     327      328 1 
     326      328 1 
     325      328 1 
     328      511 1 
     328      510 1 
     328      509 1 
     328      780 1 
     324      780 1 
     323      780 1 
     322      780 1 
     780     1413 1 
     780     1042 1 
     780      781 1 
     780      885 1 
       5      780 1 
     780     1041 1 
     780     1040 1 
     327      780 1 
     326      780 1 
     325      780 1 
     511      780 1 
     510      780 1 
     509      780 1 
     658      780 1 
     328      658 1 
     324      658 1 
     323      658 1 
     322      658 1 
     658     1413 1 
     658     1042 1 
     658      781 1 
     658      885 1 
       5      658 1 
     658     1041 1 
     658     1040 1 
     327      658 1 
     326      658 1 
     325      658 1 
     511      658 1 
     510      658 1 
     509      658 1 
     658      659 1 
     659      780 1 
     328      659 1 
     324      659 1 
     323      659 1 
     322      659 1 
     659     1413 1 
     659     1042 1 
     659      781 1 
     659      885 1 
       5      659 1 
     659     1041 1 
     659     1040 1 
     327      659 1 
     326      659 1 
     325      659 1 
     511      659 1 
     510      659 1 
     509      659 1 
     659     1314 1 
     658     1314 1 
     780     1314 1 
     328     1314 1 
     324     1314 1 
     323     1314 1 
     322     1314 1 
    1314     1413 1 
    1042     1314 1 
     781     1314 1 
     885     1314 1 
       5     1314 1 
    1041     1314 1 
    1040     1314 1 
     327     1314 1 
     326     1314 1 
     325     1314 1 
     511     1314 1 
     510     1314 1 
     509     1314 1 
    1271     1314 1 
     659     1271 1 
     658     1271 1 
     780     1271 1 
     328     1271 1 
     324     1271 1 
     323     1271 1 
     322     1271 1 
    1271     1413 1 
    1042     1271 1 
     781     1271 1 
     885     1271 1 
       5     1271 1 
    1041     1271 1 
    1040     1271 1 
     327     1271 1 
     326     1271 1 
     325     1271 1 
     511     1271 1 
     510     1271 1 
     509     1271 1 
     185      186 1 
     186      187 1 
     185      187 1 
     187      188 1 
     186      188 1 
     185      188 1 
     188      189 1 
     187      189 1 
     186      189 1 
     185      189 1 
     189      742 1 
     188      742 1 
     187      742 1 
     186      742 1 
     185      742 1 
     742      743 1 
     189      743 1 
     188      743 1 
     187      743 1 
     186      743 1 
     185      743 1 
     743      764 1 
     742      764 1 
     189      764 1 
     188      764 1 
     187      764 1 
     186      764 1 
     185      764 1 
       4      764 1 
       4      743 1 
       4      742 1 
       4      189 1 
       4      188 1 
       4      187 1 
       4      186 1 
       4      185 1 
       4      744 1 
     744      764 1 
     743      744 1 
     742      744 1 
     189      744 1 
     188      744 1 
     187      744 1 
     186      744 1 
     185      744 1 
     744      745 1 
       4      745 1 
     745      764 1 
     743      745 1 
     742      745 1 
     189      745 1 
     188      745 1 
     187      745 1 
     186      745 1 
     185      745 1 
     184      745 1 
     184      744 1 
       4      184 1 
     184      764 1 
     184      743 1 
     184      742 1 
     184      189 1 
     184      188 1 
     184      187 1 
     184      186 1 
     184      185 1 
     184      746 1 
     745      746 1 
     744      746 1 
       4      746 1 
     746      764 1 
     743      746 1 
     742      746 1 
     189      746 1 
     188      746 1 
     187      746 1 
     186      746 1 
     185      746 1 
     746      747 1 
     184      747 1 
     745      747 1 
     744      747 1 
       4      747 1 
     747      764 1 
     743      747 1 
     742      747 1 
     189      747 1 
     188      747 1 
     187      747 1 
     186      747 1 
     185      747 1 
     464      747 1 
     464      746 1 
     184      464 1 
     464      745 1 
     464      744 1 
       4      464 1 
     464      764 1 
     464      743 1 
     464      742 1 
     189      464 1 
     188      464 1 
     187      464 1 
     186      464 1 
     185      464 1 
     464      748 1 
     747      748 1 
     746      748 1 
     184      748 1 
     745      748 1 
     744      748 1 
       4      748 1 
     748      764 1 
     743      748 1 
     742      748 1 
     189      748 1 
     188      748 1 
     187      748 1 
     186      748 1 
     185      748 1 
     791      871 1 
     285      871 1 
     285      791 1 
     285     1362 1 
     871     1362 1 
     791     1362 1 
     532     1362 1 
     285      532 1 
     532      871 1 
     532      791 1 
     530      532 1 
     530     1362 1 
     285      530 1 
     530      871 1 
     530      791 1 
     530      531 1 
     531      532 1 
     531     1362 1 
     285      531 1 
     531      871 1 
     531      791 1 
      58      531 1 
      58      530 1 
      58      532 1 
      58     1362 1 
      58      285 1 
      58      871 1 
      58      791 1 
      58      834 1 
     531      834 1 
     530      834 1 
     532      834 1 
     834     1362 1 
     285      834 1 
     834      871 1 
     791      834 1 
     551      834 1 
      58      551 1 
     531      551 1 
     530      551 1 
     532      551 1 
     551     1362 1 
     285      551 1 
     551      871 1 
     551      791 1 
     551     1034 1 
     834     1034 1 
      58     1034 1 
     531     1034 1 
     530     1034 1 
     532     1034 1 
    1034     1362 1 
     285     1034 1 
     871     1034 1 
     791     1034 1 
     544     1034 1 
     544      551 1 
     544      834 1 
      58      544 1 
     531      544 1 
     530      544 1 
     532      544 1 
     544     1362 1 
     285      544 1 
     544      871 1 
     544      791 1 
     544      721 1 
     721     1034 1 
     551      721 1 
     721      834 1 
      58      721 1 
     531      721 1 
     530      721 1 
     532      721 1 
     721     1362 1 
     285      721 1 
     721      871 1 
     721      791 1 
     721     1387 1 
     544     1387 1 
    1034     1387 1 
     551     1387 1 
     834     1387 1 
      58     1387 1 
     531     1387 1 
     530     1387 1 
     532     1387 1 
    1362     1387 1 
     285     1387 1 
     871     1387 1 
     791     1387 1 
     839     1387 1 
     721      839 1 
     544      839 1 
     839     1034 1 
     551      839 1 
     834      839 1 
      58      839 1 
     531      839 1 
     530      839 1 
     532      839 1 
     839     1362 1 
     285      839 1 
     839      871 1 
     791      839 1 
     388      389 1 
     389     1077 1 
     388     1077 1 
     386     1077 1 
     386      389 1 
     386      388 1 
     384      386 1 
     384     1077 1 
     384      389 1 
     384      388 1 
     384      385 1 
     385      386 1 
     385     1077 1 
     385      389 1 
     385      388 1 
     385      804 1 
     384      804 1 
     386      804 1 
     804     1077 1 
     389      804 1 
     388      804 1 
     390      804 1 
     385      390 1 
     384      390 1 
     386      390 1 
     390     1077 1 
     389      390 1 
     388      390 1 
     377      390 1 
     377      804 1 
     377      385 1 
     377      384 1 
     377      386 1 
     377     1077 1 
     377      389 1 
     377      388 1 
     377      387 1 
     387      390 1 
     387      804 1 
     385      387 1 
     384      387 1 
     386      387 1 
     387     1077 1 
     387      389 1 
     387      388 1 
     387      928 1 
     377      928 1 
     390      928 1 
     804      928 1 
     385      928 1 
     384      928 1 
     386      928 1 
     928     1077 1 
     389      928 1 
     388      928 1 
      78      928 1 
      78      387 1 
      78      377 1 
      78      390 1 
      78      804 1 
      78      385 1 
      78      384 1 
      78      386 1 
      78     1077 1 
      78      389 1 
      78      388 1 
      78       79 1 
      79      928 1 
      79      387 1 
      79      377 1 
      79      390 1 
      79      804 1 
      79      385 1 
      79      384 1 
      79      386 1 
      79     1077 1 
      79      389 1 
      79      388 1 
      79      373 1 
      78      373 1 
     373      928 1 
     373      387 1 
     373      377 1 
     373      390 1 
     373      804 1 
     373      385 1 
     373      384 1 
     373      386 1 
     373     1077 1 
     373      389 1 
     373      388 1 
     373      374 1 
      79      374 1 
      78      374 1 
     374      928 1 
     374      387 1 
     374      377 1 
     374      390 1 
     374      804 1 
     374      385 1 
     374      384 1 
     374      386 1 
     374     1077 1 
     374      389 1 
     374      388 1 
     312     1037 1 
     312      704 1 
     704     1037 1 
     704      775 1 
     312      775 1 
     775     1037 1 
     286      775 1 
     286      704 1 
     286      312 1 
     286     1037 1 
     286      287 1 
     287      775 1 
     287      704 1 
     287      312 1 
     287     1037 1 
     287      311 1 
     286      311 1 
     311      775 1 
     311      704 1 
     311      312 1 
     311     1037 1 
     311      774 1 
     287      774 1 
     286      774 1 
     774      775 1 
     704      774 1 
     312      774 1 
     774     1037 1 
     774     1139 1 
     311     1139 1 
     287     1139 1 
     286     1139 1 
     775     1139 1 
     704     1139 1 
     312     1139 1 
    1037     1139 1 
    1139     1220 1 
     774     1220 1 
     311     1220 1 
     287     1220 1 
     286     1220 1 
     775     1220 1 
     704     1220 1 
     312     1220 1 
    1037     1220 1 
    1038     1220 1 
    1038     1139 1 
     774     1038 1 
     311     1038 1 
     287     1038 1 
     286     1038 1 
     775     1038 1 
     704     1038 1 
     312     1038 1 
    1037     1038 1 
     533     1038 1 
     533     1220 1 
     533     1139 1 
     533      774 1 
     311      533 1 
     287      533 1 
     286      533 1 
     533      775 1 
     533      704 1 
     312      533 1 
     533     1037 1 
     533      773 1 
     773     1038 1 
     773     1220 1 
     773     1139 1 
     773      774 1 
     311      773 1 
     287      773 1 
     286      773 1 
     773      775 1 
     704      773 1 
     312      773 1 
     773     1037 1 
     773      776 1 
     533      776 1 
     776     1038 1 
     776     1220 1 
     776     1139 1 
     774      776 1 
     311      776 1 
     287      776 1 
     286      776 1 
     775      776 1 
     704      776 1 
     312      776 1 
     776     1037 1 
      50      883 1 
     883      908 1 
      50      908 1 
     908      909 1 
     883      909 1 
      50      909 1 
     909      910 1 
     908      910 1 
     883      910 1 
      50      910 1 
     910      912 1 
     909      912 1 
     908      912 1 
     883      912 1 
      50      912 1 
     911      912 1 
     910      911 1 
     909      911 1 
     908      911 1 
     883      911 1 
      50      911 1 
     907      911 1 
     907      912 1 
     907      910 1 
     907      909 1 
     907      908 1 
     883      907 1 
      50      907 1 
      51      907 1 
      51      911 1 
      51      912 1 
      51      910 1 
      51      909 1 
      51      908 1 
      51      883 1 
      50       51 1 
      51      697 1 
     697      907 1 
     697      911 1 
     697      912 1 
     697      910 1 
     697      909 1 
     697      908 1 
     697      883 1 
      50      697 1 
     697     1062 1 
      51     1062 1 
     907     1062 1 
     911     1062 1 
     912     1062 1 
     910     1062 1 
     909     1062 1 
     908     1062 1 
     883     1062 1 
      50     1062 1 
    1018     1062 1 
     697     1018 1 
      51     1018 1 
     907     1018 1 
     911     1018 1 
     912     1018 1 
     910     1018 1 
     909     1018 1 
     908     1018 1 
     883     1018 1 
      50     1018 1 
     914      916 1 
     916      917 1 
     914      917 1 
     917      919 1 
     916      919 1 
     914      919 1 
     913      919 1 
     913      917 1 
     913      916 1 
     913      914 1 
     913      918 1 
     918      919 1 
     917      918 1 
     916      918 1 
     914      918 1 
      52      918 1 
      52      913 1 
      52      919 1 
      52      917 1 
      52      916 1 
      52      914 1 
      52       53 1 
      53      918 1 
      53      913 1 
      53      919 1 
      53      917 1 
      53      916 1 
      53      914 1 
      53      720 1 
      52      720 1 
     720      918 1 
     720      913 1 
     720      919 1 
     720      917 1 
     720      916 1 
     720      914 1 
     348      720 1 
      53      348 1 
      52      348 1 
     348      918 1 
     348      913 1 
     348      919 1 
     348      917 1 
     348      916 1 
     348      914 1 
     348     1335 1 
     720     1335 1 
      53     1335 1 
      52     1335 1 
     918     1335 1 
     913     1335 1 
     919     1335 1 
     917     1335 1 
     916     1335 1 
     914     1335 1 
     915     1335 1 
     348      915 1 
     720      915 1 
      53      915 1 
      52      915 1 
     915      918 1 
     913      915 1 
     915      919 1 
     915      917 1 
     915      916 1 
     914      915 1 
     653     1368 1 
     653     1281 1 
    1281     1368 1 
     650     1281 1 
     650      653 1 
     650     1368 1 
     650      651 1 
     651     1281 1 
     651      653 1 
     651     1368 1 
     651      652 1 
     650      652 1 
     652     1281 1 
     652      653 1 
     652     1368 1 
     652      654 1 
     651      654 1 
     650      654 1 
     654     1281 1 
     653      654 1 
     654     1368 1 
     654     1270 1 
     652     1270 1 
     651     1270 1 
     650     1270 1 
    1270     1281 1 
     653     1270 1 
    1270     1368 1 
    1270     1317 1 
     654     1317 1 
     652     1317 1 
     651     1317 1 
     650     1317 1 
    1281     1317 1 
     653     1317 1 
    1317     1368 1 
    1285     1317 1 
    1270     1285 1 
     654     1285 1 
     652     1285 1 
     651     1285 1 
     650     1285 1 
    1281     1285 1 
     653     1285 1 
    1285     1368 1 
     655     1285 1 
     655     1317 1 
     655     1270 1 
     654      655 1 
     652      655 1 
     651      655 1 
     650      655 1 
     655     1281 1 
     653      655 1 
     655     1368 1 
     655     1186 1 
    1186     1285 1 
    1186     1317 1 
    1186     1270 1 
     654     1186 1 
     652     1186 1 
     651     1186 1 
     650     1186 1 
    1186     1281 1 
     653     1186 1 
    1186     1368 1 
     361     1069 1 
    1069     1318 1 
     361     1318 1 
    1068     1318 1 
    1068     1069 1 
     361     1068 1 
    1026     1068 1 
    1026     1318 1 
    1026     1069 1 
     361     1026 1 
    1026     1027 1 
    1027     1068 1 
    1027     1318 1 
    1027     1069 1 
     361     1027 1 
      61     1027 1 
      61     1026 1 
      61     1068 1 
      61     1318 1 
      61     1069 1 
      61      361 1 
      61      359 1 
     359     1027 1 
     359     1026 1 
     359     1068 1 
     359     1318 1 
     359     1069 1 
     359      361 1 
     359      360 1 
      61      360 1 
     360     1027 1 
     360     1026 1 
     360     1068 1 
     360     1318 1 
     360     1069 1 
     360      361 1 
     360      362 1 
     359      362 1 
      61      362 1 
     362     1027 1 
     362     1026 1 
     362     1068 1 
     362     1318 1 
     362     1069 1 
     361      362 1 
     362     1028 1 
     360     1028 1 
     359     1028 1 
      61     1028 1 
    1027     1028 1 
    1026     1028 1 
    1028     1068 1 
    1028     1318 1 
    1028     1069 1 
     361     1028 1 
     102      730 1 
     102      729 1 
     729      730 1 
     105      729 1 
     102      105 1 
     105      730 1 
     103      105 1 
     103      729 1 
     102      103 1 
     103      730 1 
     103      315 1 
     105      315 1 
     315      729 1 
     102      315 1 
     315      730 1 
     101      315 1 
     101      103 1 
     101      105 1 
     101      729 1 
     101      102 1 
     101      730 1 
     101      106 1 
     106      315 1 
     103      106 1 
     105      106 1 
     106      729 1 
     102      106 1 
     106      730 1 
     104      106 1 
     101      104 1 
     104      315 1 
     103      104 1 
     104      105 1 
     104      729 1 
     102      104 1 
     104      730 1 
     104      731 1 
     106      731 1 
     101      731 1 
     315      731 1 
     103      731 1 
     105      731 1 
     729      731 1 
     102      731 1 
     730      731 1 
    1120     1121 1 
    1119     1121 1 
    1119     1120 1 
    1118     1119 1 
    1118     1121 1 
    1118     1120 1 
     862     1118 1 
     862     1119 1 
     862     1121 1 
     862     1120 1 
     862     1201 1 
    1118     1201 1 
    1119     1201 1 
    1121     1201 1 
    1120     1201 1 
    1201     1253 1 
     862     1253 1 
    1118     1253 1 
    1119     1253 1 
    1121     1253 1 
    1120     1253 1 
    1253     1258 1 
    1201     1258 1 
     862     1258 1 
    1118     1258 1 
    1119     1258 1 
    1121     1258 1 
    1120     1258 1 
    1122     1258 1 
    1122     1253 1 
    1122     1201 1 
     862     1122 1 
    1118     1122 1 
    1119     1122 1 
    1121     1122 1 
    1120     1122 1 
    1122     1123 1 
    1123     1258 1 
    1123     1253 1 
    1123     1201 1 
     862     1123 1 
    1118     1123 1 
    1119     1123 1 
    1121     1123 1 
    1120     1123 1 
     683      684 1 
     684     1184 1 
     683     1184 1 
    1184     1199 1 
     684     1199 1 
     683     1199 1 
     686     1199 1 
     686     1184 1 
     684      686 1 
     683      686 1 
     686      687 1 
     687     1199 1 
     687     1184 1 
     684      687 1 
     683      687 1 
     685      687 1 
     685      686 1 
     685     1199 1 
     685     1184 1 
     684      685 1 
     683      685 1 
     682      685 1 
     682      687 1 
     682      686 1 
     682     1199 1 
     682     1184 1 
     682      684 1 
     682      683 1 
     682     1292 1 
     685     1292 1 
     687     1292 1 
     686     1292 1 
    1199     1292 1 
    1184     1292 1 
     684     1292 1 
     683     1292 1 
     696     1292 1 
     682      696 1 
     685      696 1 
     687      696 1 
     686      696 1 
     696     1199 1 
     696     1184 1 
     684      696 1 
     683      696 1 
     666      667 1 
     667     1240 1 
     666     1240 1 
    1240     1323 1 
     667     1323 1 
     666     1323 1 
    1198     1323 1 
    1198     1240 1 
     667     1198 1 
     666     1198 1 
    1195     1198 1 
    1195     1323 1 
    1195     1240 1 
     667     1195 1 
     666     1195 1 
    1195     1298 1 
    1198     1298 1 
    1298     1323 1 
    1240     1298 1 
     667     1298 1 
     666     1298 1 
    1196     1298 1 
    1195     1196 1 
    1196     1198 1 
    1196     1323 1 
    1196     1240 1 
     667     1196 1 
     666     1196 1 
    1196     1197 1 
    1197     1298 1 
    1195     1197 1 
    1197     1198 1 
    1197     1323 1 
    1197     1240 1 
     667     1197 1 
     666     1197 1 
     858     1197 1 
     858     1196 1 
     858     1298 1 
     858     1195 1 
     858     1198 1 
     858     1323 1 
     858     1240 1 
     667      858 1 
     666      858 1 
      54       55 1 
      54      920 1 
      55      920 1 
     920      921 1 
      54      921 1 
      55      921 1 
     921      923 1 
     920      923 1 
      54      923 1 
      55      923 1 
     923     1206 1 
     921     1206 1 
     920     1206 1 
      54     1206 1 
      55     1206 1 
     922     1206 1 
     922      923 1 
     921      922 1 
     920      922 1 
      54      922 1 
      55      922 1 
     922     1047 1 
    1047     1206 1 
     923     1047 1 
     921     1047 1 
     920     1047 1 
      54     1047 1 
      55     1047 1 
    1047     1063 1 
     922     1063 1 
    1063     1206 1 
     923     1063 1 
     921     1063 1 
     920     1063 1 
      54     1063 1 
      55     1063 1 
     276     1013 1 
    1013     1295 1 
     276     1295 1 
    1191     1295 1 
    1013     1191 1 
     276     1191 1 
    1191     1192 1 
    1192     1295 1 
    1013     1192 1 
     276     1192 1 
     855     1192 1 
     855     1191 1 
     855     1295 1 
     855     1013 1 
     276      855 1 
     855     1189 1 
    1189     1192 1 
    1189     1191 1 
    1189     1295 1 
    1013     1189 1 
     276     1189 1 
    1014     1189 1 
     855     1014 1 
    1014     1192 1 
    1014     1191 1 
    1014     1295 1 
    1013     1014 1 
     276     1014 1 
    1014     1190 1 
    1189     1190 1 
     855     1190 1 
    1190     1192 1 
    1190     1191 1 
    1190     1295 1 
    1013     1190 1 
     276     1190 1 
     272     1011 1 
     272      273 1 
     273     1011 1 
     273      314 1 
     272      314 1 
     314     1011 1 
     174      314 1 
     174      273 1 
     174      272 1 
     174     1011 1 
     174      175 1 
     175      314 1 
     175      273 1 
     175      272 1 
     175     1011 1 
     175      177 1 
     174      177 1 
     177      314 1 
     177      273 1 
     177      272 1 
     177     1011 1 
     176      177 1 
     175      176 1 
     174      176 1 
     176      314 1 
     176      273 1 
     176      272 1 
     176     1011 1 
     176     1039 1 
     177     1039 1 
     175     1039 1 
     174     1039 1 
     314     1039 1 
     273     1039 1 
     272     1039 1 
    1011     1039 1 
     206      207 1 
     207      208 1 
     206      208 1 
     208      751 1 
     207      751 1 
     206      751 1 
     751     1103 1 
     208     1103 1 
     207     1103 1 
     206     1103 1 
    1103     1104 1 
     751     1104 1 
     208     1104 1 
     207     1104 1 
     206     1104 1 
    1104     1106 1 
    1103     1106 1 
     751     1106 1 
     208     1106 1 
     207     1106 1 
     206     1106 1 
     989     1106 1 
     989     1104 1 
     989     1103 1 
     751      989 1 
     208      989 1 
     207      989 1 
     206      989 1 
     989     1105 1 
    1105     1106 1 
    1104     1105 1 
    1103     1105 1 
     751     1105 1 
     208     1105 1 
     207     1105 1 
     206     1105 1 
    1222     1343 1 
    1222     1223 1 
    1223     1343 1 
    1223     1224 1 
    1222     1224 1 
    1224     1343 1 
    1224     1225 1 
    1223     1225 1 
    1222     1225 1 
    1225     1343 1 
    1225     1369 1 
    1224     1369 1 
    1223     1369 1 
    1222     1369 1 
    1343     1369 1 
     580     1369 1 
     580     1225 1 
     580     1224 1 
     580     1223 1 
     580     1222 1 
     580     1343 1 
     580      581 1 
     581     1369 1 
     581     1225 1 
     581     1224 1 
     581     1223 1 
     581     1222 1 
     581     1343 1 
     430      431 1 
     123      431 1 
     123      430 1 
     123      124 1 
     124      431 1 
     124      430 1 
     124      125 1 
     123      125 1 
     125      431 1 
     125      430 1 
     125      429 1 
     124      429 1 
     123      429 1 
     429      431 1 
     429      430 1 
     428      429 1 
     125      428 1 
     124      428 1 
     123      428 1 
     428      431 1 
     428      430 1 
     428      963 1 
     429      963 1 
     125      963 1 
     124      963 1 
     123      963 1 
     431      963 1 
     430      963 1 
    1337     1377 1 
     253     1377 1 
     253     1337 1 
     253     1219 1 
    1219     1377 1 
    1219     1337 1 
    1008     1219 1 
     253     1008 1 
    1008     1377 1 
    1008     1337 1 
    1008     1204 1 
    1204     1219 1 
     253     1204 1 
    1204     1377 1 
    1204     1337 1 
     252     1204 1 
     252     1008 1 
     252     1219 1 
     252      253 1 
     252     1377 1 
     252     1337 1 
     252     1007 1 
    1007     1204 1 
    1007     1008 1 
    1007     1219 1 
     253     1007 1 
    1007     1377 1 
    1007     1337 1 
     437      438 1 
     438      966 1 
     437      966 1 
     965      966 1 
     438      965 1 
     437      965 1 
     964      965 1 
     964      966 1 
     438      964 1 
     437      964 1 
     964     1287 1 
     965     1287 1 
     966     1287 1 
     438     1287 1 
     437     1287 1 
     134     1287 1 
     134      964 1 
     134      965 1 
     134      966 1 
     134      438 1 
     134      437 1 
     133      134 1 
     133     1287 1 
     133      964 1 
     133      965 1 
     133      966 1 
     133      438 1 
     133      437 1 
     969     1273 1 
     969     1356 1 
    1273     1356 1 
     409     1356 1 
     409      969 1 
     409     1273 1 
     409      970 1 
     970     1356 1 
     969      970 1 
     970     1273 1 
      93      970 1 
      93      409 1 
      93     1356 1 
      93      969 1 
      93     1273 1 
      93      444 1 
     444      970 1 
     409      444 1 
     444     1356 1 
     444      969 1 
     444     1273 1 
     408      444 1 
      93      408 1 
     408      970 1 
     408      409 1 
     408     1356 1 
     408      969 1 
     408     1273 1 
     193      603 1 
     193      194 1 
     194      603 1 
     194      749 1 
     193      749 1 
     603      749 1 
     469      749 1 
     194      469 1 
     193      469 1 
     469      603 1 
     469     1217 1 
     749     1217 1 
     194     1217 1 
     193     1217 1 
     603     1217 1 
    1217     1218 1 
     469     1218 1 
     749     1218 1 
     194     1218 1 
     193     1218 1 
     603     1218 1 
     468     1218 1 
     468     1217 1 
     468      469 1 
     468      749 1 
     194      468 1 
     193      468 1 
     468      603 1 
      20      940 1 
      20      712 1 
     712      940 1 
      21      712 1 
      20       21 1 
      21      940 1 
      21      713 1 
     712      713 1 
      20      713 1 
     713      940 1 
      22      713 1 
      21       22 1 
      22      712 1 
      20       22 1 
      22      940 1 
      19       22 1 
      19      713 1 
      19       21 1 
      19      712 1 
      19       20 1 
      19      940 1 
      19       75 1 
      22       75 1 
      75      713 1 
      21       75 1 
      75      712 1 
      20       75 1 
      75      940 1 
    1134     1135 1 
    1135     1137 1 
    1134     1137 1 
    1137     1138 1 
    1135     1138 1 
    1134     1138 1 
    1133     1138 1 
    1133     1137 1 
    1133     1135 1 
    1133     1134 1 
    1133     1136 1 
    1136     1138 1 
    1136     1137 1 
    1135     1136 1 
    1134     1136 1 
    1132     1136 1 
    1132     1133 1 
    1132     1138 1 
    1132     1137 1 
    1132     1135 1 
    1132     1134 1 
     880     1215 1 
     535     1215 1 
     535      880 1 
     535      537 1 
     537     1215 1 
     537      880 1 
     537      853 1 
     535      853 1 
     853     1215 1 
     853      880 1 
     853     1180 1 
     537     1180 1 
     535     1180 1 
    1180     1215 1 
     880     1180 1 
     378     1180 1 
     378      853 1 
     378      537 1 
     378      535 1 
     378     1215 1 
     378      880 1 
     797      868 1 
     796      868 1 
     796      797 1 
     351      796 1 
     351      868 1 
     351      797 1 
     351      795 1 
     795      796 1 
     795      868 1 
     795      797 1 
     795     1174 1 
     351     1174 1 
     796     1174 1 
     868     1174 1 
     797     1174 1 
     794     1174 1 
     794      795 1 
     351      794 1 
     794      796 1 
     794      868 1 
     794      797 1 
      59      353 1 
      60      353 1 
      59       60 1 
      60      876 1 
     353      876 1 
      59      876 1 
     876      877 1 
      60      877 1 
     353      877 1 
      59      877 1 
     352      877 1 
     352      876 1 
      60      352 1 
     352      353 1 
      59      352 1 
     352      798 1 
     798      877 1 
     798      876 1 
      60      798 1 
     353      798 1 
      59      798 1 
    1263     1297 1 
    1296     1297 1 
    1263     1296 1 
    1296     1306 1 
    1297     1306 1 
    1263     1306 1 
     159     1306 1 
     159     1296 1 
     159     1297 1 
     159     1263 1 
     159      160 1 
     160     1306 1 
     160     1296 1 
     160     1297 1 
     160     1263 1 
     160     1030 1 
     159     1030 1 
    1030     1306 1 
    1030     1296 1 
    1030     1297 1 
    1030     1263 1 
     257      258 1 
     258      259 1 
     257      259 1 
     259      643 1 
     258      643 1 
     257      643 1 
     643      644 1 
     259      644 1 
     258      644 1 
     257      644 1 
     502      644 1 
     502      643 1 
     259      502 1 
     258      502 1 
     257      502 1 
     502      503 1 
     503      644 1 
     503      643 1 
     259      503 1 
     258      503 1 
     257      503 1 
     708      887 1 
     331      887 1 
     331      708 1 
     331      489 1 
     489      887 1 
     489      708 1 
       6      489 1 
       6      331 1 
       6      887 1 
       6      708 1 
       6      332 1 
     332      489 1 
     331      332 1 
     332      887 1 
     332      708 1 
       7      332 1 
       6        7 1 
       7      489 1 
       7      331 1 
       7      887 1 
       7      708 1 
      73       74 1 
      17       74 1 
      17       73 1 
      17      711 1 
      74      711 1 
      73      711 1 
     711      938 1 
      17      938 1 
      74      938 1 
      73      938 1 
     938      939 1 
     711      939 1 
      17      939 1 
      74      939 1 
      73      939 1 
      18      939 1 
      18      938 1 
      18      711 1 
      17       18 1 
      18       74 1 
      18       73 1 
     200      201 1 
     201      202 1 
     200      202 1 
     202      988 1 
     201      988 1 
     200      988 1 
     204      988 1 
     202      204 1 
     201      204 1 
     200      204 1 
     203      204 1 
     203      988 1 
     202      203 1 
     201      203 1 
     200      203 1 
     203      852 1 
     204      852 1 
     852      988 1 
     202      852 1 
     201      852 1 
     200      852 1 
     298      610 1 
     298      609 1 
     609      610 1 
     482      609 1 
     298      482 1 
     482      610 1 
     482     1221 1 
     609     1221 1 
     298     1221 1 
     610     1221 1 
     608     1221 1 
     482      608 1 
     608      609 1 
     298      608 1 
     608      610 1 
     283      284 1 
      31      284 1 
      31      283 1 
      31       33 1 
      33      284 1 
      33      283 1 
      33      290 1 
      31      290 1 
     284      290 1 
     283      290 1 
     290      897 1 
      33      897 1 
      31      897 1 
     284      897 1 
     283      897 1 
     144      145 1 
     145     1023 1 
     144     1023 1 
     967     1023 1 
     145      967 1 
     144      967 1 
     967      968 1 
     968     1023 1 
     145      968 1 
     144      968 1 
     614      968 1 
     614      967 1 
     614     1023 1 
     145      614 1 
     144      614 1 
     661     1289 1 
     275      661 1 
     275     1289 1 
     275      529 1 
     529      661 1 
     529     1289 1 
     529     1130 1 
     275     1130 1 
     661     1130 1 
    1130     1289 1 
    1130     1131 1 
     529     1131 1 
     275     1131 1 
     661     1131 1 
    1131     1289 1 
     669      670 1 
     670     1279 1 
     669     1279 1 
    1279     1313 1 
     670     1313 1 
     669     1313 1 
    1262     1313 1 
    1262     1279 1 
     670     1262 1 
     669     1262 1 
    1262     1358 1 
    1313     1358 1 
    1279     1358 1 
     670     1358 1 
     669     1358 1 
     228      825 1 
     824      825 1 
     228      824 1 
     823      824 1 
     823      825 1 
     228      823 1 
     823      826 1 
     824      826 1 
     825      826 1 
     228      826 1 
     826     1365 1 
     823     1365 1 
     824     1365 1 
     825     1365 1 
     228     1365 1 
     512     1193 1 
     512      513 1 
     513     1193 1 
     513      663 1 
     512      663 1 
     663     1193 1 
     663     1316 1 
     513     1316 1 
     512     1316 1 
    1193     1316 1 
     856     1316 1 
     663      856 1 
     513      856 1 
     512      856 1 
     856     1193 1 
     399      400 1 
     400      806 1 
     399      806 1 
     806      807 1 
     400      807 1 
     399      807 1 
     807     1082 1 
     806     1082 1 
     400     1082 1 
     399     1082 1 
    1082     1083 1 
     807     1083 1 
     806     1083 1 
     400     1083 1 
     399     1083 1 
     457      459 1 
      84      459 1 
      84      457 1 
      84       85 1 
      85      459 1 
      85      457 1 
      85     1391 1 
      84     1391 1 
     459     1391 1 
     457     1391 1 
     458     1391 1 
      85      458 1 
      84      458 1 
     458      459 1 
     457      458 1 
      94       96 1 
      96      949 1 
      94      949 1 
     413      949 1 
      96      413 1 
      94      413 1 
      95      413 1 
      95      949 1 
      95       96 1 
      94       95 1 
      95      173 1 
     173      413 1 
     173      949 1 
      96      173 1 
      94      173 1 
     182      183 1 
     183      741 1 
     182      741 1 
     741     1389 1 
     183     1389 1 
     182     1389 1 
     628     1389 1 
     628      741 1 
     183      628 1 
     182      628 1 
     628      629 1 
     629     1389 1 
     629      741 1 
     183      629 1 
     182      629 1 
     380      381 1 
     381      495 1 
     380      495 1 
     379      495 1 
     379      381 1 
     379      380 1 
     379     1110 1 
     495     1110 1 
     381     1110 1 
     380     1110 1 
    1110     1171 1 
     379     1171 1 
     495     1171 1 
     381     1171 1 
     380     1171 1 
     545      838 1 
     547      838 1 
     545      547 1 
     547      548 1 
     548      838 1 
     545      548 1 
     548      889 1 
     547      889 1 
     838      889 1 
     545      889 1 
     546      889 1 
     546      548 1 
     546      547 1 
     546      838 1 
     545      546 1 
     340      341 1 
     339      341 1 
     339      340 1 
     339     1052 1 
     341     1052 1 
     340     1052 1 
    1052     1380 1 
     339     1380 1 
     341     1380 1 
     340     1380 1 
     631     1388 1 
     630     1388 1 
     630      631 1 
     630     1179 1 
    1179     1388 1 
     631     1179 1 
     496     1179 1 
     496      630 1 
     496     1388 1 
     496      631 1 
      39       40 1 
      40      715 1 
      39      715 1 
      38      715 1 
      38       40 1 
      38       39 1 
      38      716 1 
     715      716 1 
      40      716 1 
      39      716 1 
     345      789 1 
     346      789 1 
     345      346 1 
     346      788 1 
     788      789 1 
     345      788 1 
     718      788 1 
     346      718 1 
     718      789 1 
     345      718 1 
     291      292 1 
     292      564 1 
     291      564 1 
     564      565 1 
     292      565 1 
     291      565 1 
     565      566 1 
     564      566 1 
     292      566 1 
     291      566 1 
    1237     1246 1 
    1246     1307 1 
    1237     1307 1 
    1269     1307 1 
    1246     1269 1 
    1237     1269 1 
    1269     1330 1 
    1307     1330 1 
    1246     1330 1 
    1237     1330 1 
    1249     1321 1 
     677     1321 1 
     677     1249 1 
     677     1301 1 
    1301     1321 1 
    1249     1301 1 
     678     1301 1 
     677      678 1 
     678     1321 1 
     678     1249 1 
     956      957 1 
     955      957 1 
     955      956 1 
     955      958 1 
     957      958 1 
     956      958 1 
     728      958 1 
     728      955 1 
     728      957 1 
     728      956 1 
    1236     1312 1 
    1236     1254 1 
    1254     1312 1 
    1254     1305 1 
    1236     1305 1 
    1305     1312 1 
     657     1305 1 
     657     1254 1 
     657     1236 1 
     657     1312 1 
     514      665 1 
     514      857 1 
     665      857 1 
     857     1272 1 
     514     1272 1 
     665     1272 1 
    1194     1272 1 
     857     1194 1 
     514     1194 1 
     665     1194 1 
     243      244 1 
     244      598 1 
     243      598 1 
     466      598 1 
     244      466 1 
     243      466 1 
     466     1351 1 
     598     1351 1 
     244     1351 1 
     243     1351 1 
      71      371 1 
     371      372 1 
      71      372 1 
     372      935 1 
     371      935 1 
      71      935 1 
      72      935 1 
      72      372 1 
      72      371 1 
      71       72 1 
     210      211 1 
     210      212 1 
     211      212 1 
     198      212 1 
     198      210 1 
     198      211 1 
     198      822 1 
     212      822 1 
     210      822 1 
     211      822 1 
     542      543 1 
     543      837 1 
     542      837 1 
      25      837 1 
      25      543 1 
      25      542 1 
      25      945 1 
     837      945 1 
     543      945 1 
     542      945 1 
     116     1094 1 
     116      422 1 
     422     1094 1 
     422      813 1 
     116      813 1 
     813     1094 1 
     706      993 1 
     634      993 1 
     634      706 1 
     633      634 1 
     633      993 1 
     633      706 1 
     582      583 1 
     424      582 1 
     424      583 1 
     424      425 1 
     425      582 1 
     425      583 1 
       1      121 1 
       1      122 1 
     121      122 1 
     122      426 1 
       1      426 1 
     121      426 1 
     904      905 1 
      41      905 1 
      41      904 1 
      41      864 1 
     864      905 1 
     864      904 1 
      46       47 1 
      47       48 1 
      46       48 1 
      48      719 1 
      47      719 1 
      46      719 1 
    1370     1371 1 
    1338     1370 1 
    1338     1371 1 
     589     1338 1 
     589     1370 1 
     589     1371 1 
     220      221 1 
     221     1372 1 
     220     1372 1 
    1341     1372 1 
     221     1341 1 
     220     1341 1 
    1232     1266 1 
     139     1232 1 
     139     1266 1 
     139      140 1 
     140     1232 1 
     140     1266 1 
     141      142 1 
     142      143 1 
     141      143 1 
     143      443 1 
     142      443 1 
     141      443 1 
     505      830 1 
     648      830 1 
     505      648 1 
     647      648 1 
     647      830 1 
     505      647 1 
     931      932 1 
     932     1141 1 
     931     1141 1 
     924     1141 1 
     924      932 1 
     924      931 1 
     792      866 1 
     793      866 1 
     792      793 1 
     793     1145 1 
     866     1145 1 
     792     1145 1 
     506     1278 1 
     506     1284 1 
    1278     1284 1 
     507     1284 1 
     506      507 1 
     507     1278 1 
     671      672 1 
     672      673 1 
     671      673 1 
     673     1311 1 
     672     1311 1 
     671     1311 1 
     675     1238 1 
    1238     1243 1 
     675     1243 1 
     674     1243 1 
     674     1238 1 
     674      675 1 
     520      522 1 
     522      527 1 
     520      527 1 
     521      527 1 
     521      522 1 
     520      521 1 
     640     1089 1 
     808     1089 1 
     640      808 1 
     415      808 1 
     415     1089 1 
     415      640 1 
     571     1155 1 
     571     1154 1 
    1154     1155 1 
     615     1154 1 
     571      615 1 
     615     1155 1 
     641      809 1 
     809     1090 1 
     641     1090 1 
    1090     1159 1 
     809     1159 1 
     641     1159 1 
     151      447 1 
     150      151 1 
     150      447 1 
     150      152 1 
     151      152 1 
     152      447 1 
     155      156 1 
     156      735 1 
     155      735 1 
     451      735 1 
     156      451 1 
     155      451 1 
     305     1079 1 
     305      306 1 
     306     1079 1 
     306      307 1 
     305      307 1 
     307     1079 1 
     232      233 1 
     231      233 1 
     231      232 1 
     231      619 1 
     233      619 1 
     232      619 1 
     452      453 1 
     453     1100 1 
     452     1100 1 
    1100     1332 1 
     453     1332 1 
     452     1332 1 
     238      884 1 
     884     1003 1 
     238     1003 1 
    1003     1384 1 
     884     1384 1 
     238     1384 1 
     538      539 1 
     539      556 1 
     538      556 1 
     556     1020 1 
     539     1020 1 
     538     1020 1 
     401      402 1 
     402      526 1 
     401      526 1 
     403      526 1 
     402      403 1 
     401      403 1 
     165      979 1 
     165      980 1 
     979      980 1 
     980     1202 1 
     165     1202 1 
     979     1202 1 
      63      777 1 
      64      777 1 
      63       64 1 
      64      456 1 
     456      777 1 
      63      456 1 
     266      267 1 
     267      948 1 
     266      948 1 
     948     1385 1 
     267     1385 1 
     266     1385 1 
     567      843 1 
     843     1152 1 
     567     1152 1 
     842     1152 1 
     842      843 1 
     567      842 1 
     558      559 1 
     559      560 1 
     558      560 1 
     560      841 1 
     559      841 1 
     558      841 1 
      87      725 1 
     725     1397 1 
      87     1397 1 
     313     1397 1 
     313      725 1 
      87      313 1 
     277      762 1 
     761      762 1 
     277      761 1 
     760      761 1 
     760      762 1 
     277      760 1 
     851     1353 1 
     301     1353 1 
     301      851 1 
     242      301 1 
     242     1353 1 
     242      851 1 
     334      335 1 
     335      785 1 
     334      785 1 
     785      941 1 
     335      941 1 
     334      941 1 
     337      338 1 
      29      338 1 
      29      337 1 
      29       30 1 
      30      338 1 
      30      337 1 
     215      752 1 
     215      216 1 
     216      752 1 
     475      476 1 
     476      477 1 
     475      477 1 
     115      421 1 
     115      702 1 
     421      702 1 
     118      699 1 
     118      119 1 
     119      699 1 
     127      128 1 
     128      733 1 
     127      733 1 
     433      703 1 
     432      703 1 
     432      433 1 
     251      758 1 
     250      758 1 
     250      251 1 
     498      827 1 
     304      827 1 
     304      498 1 
     611     1173 1 
    1173     1213 1 
     611     1213 1 
     219     1153 1 
     219      568 1 
     568     1153 1 
     435      436 1 
     436      586 1 
     435      586 1 
     691     1203 1 
     898     1203 1 
     691      898 1 
     418      810 1 
     135      810 1 
     135      418 1 
    1031     1033 1 
    1032     1033 1 
    1031     1032 1 
    1054     1208 1 
    1054     1055 1 
    1055     1208 1 
      35       36 1 
      36      344 1 
      35      344 1 
     903     1350 1 
     714     1350 1 
     714      903 1 
    1057     1058 1 
    1058     1352 1 
    1057     1352 1 
      43       44 1 
      42       44 1 
      42       43 1 
     347      790 1 
     790      865 1 
     347      865 1 
      56       57 1 
      57      310 1 
      56      310 1 
     649      831 1 
     831     1185 1 
     649     1185 1 
     317      319 1 
     317      318 1 
     318      319 1 
     613     1175 1 
    1175     1176 1 
     613     1176 1 
    1064     1066 1 
    1065     1066 1 
    1064     1065 1 
     668     1275 1 
     668      689 1 
     689     1275 1 
    1230     1250 1 
    1250     1282 1 
    1230     1282 1 
    1260     1265 1 
    1265     1288 1 
    1260     1288 1 
     676     1329 1 
    1310     1329 1 
     676     1310 1 
     553     1348 1 
     224      553 1 
     224     1348 1 
     316      590 1 
     590      605 1 
     316      605 1 
     700      818 1 
     818     1097 1 
     700     1097 1 
    1098     1099 1 
     591     1098 1 
     591     1099 1 
     393      394 1 
     394     1080 1 
     393     1080 1 
     925      926 1 
     926      927 1 
     925      927 1 
     356     1268 1 
     357     1268 1 
     356      357 1 
     161      802 1 
     161      737 1 
     737      802 1 
     998      999 1 
     999     1000 1 
     998     1000 1 
     162      592 1 
     162      454 1 
     454      592 1 
     579     1091 1 
     579     1092 1 
    1091     1092 1 
     656     1259 1 
    1259     1286 1 
     656     1286 1 
     460      461 1 
     461      594 1 
     460      594 1 
     270      983 1 
     271      983 1 
     270      271 1 
     240      491 1 
     491      755 1 
     240      755 1 
     462      695 1 
     595      695 1 
     462      595 1 
     626      627 1 
     627     1126 1 
     626     1126 1 
     561     1148 1 
     561     1149 1 
    1148     1149 1 
     278      279 1 
     279      280 1 
     278      280 1 
     575      873 1 
      92      873 1 
      92      575 1 
     463     1101 1 
    1101     1102 1 
     463     1102 1 
     600      847 1 
     599      847 1 
     599      600 1 
     467      819 1 
     467      602 1 
     602      819 1 
     471      820 1 
     470      820 1 
     470      471 1 
       8      541 1 
     541      836 1 
       8      836 1 
    1111     1112 1 
     888     1112 1 
     888     1111 1 
     196      197 1 
     195      196 1 
     195      197 1 
     519     1355 1 
     519      763 1 
     763     1355 1 
     723      937 1 
     723      936 1 
     936      937 1 
     942      944 1 
     943      944 1 
     942      943 1 
      26      891 1 
     890      891 1 
      26      890 1 
     805     1340 1 
     805      895 1 
     895     1340 1 
      27      391 1 
      28      391 1 
      27       28 1 
     990      991 1 
    1357     1379 1 
     770     1178 1 
     111      112 1 
     479      480 1 
     246      302 1 
     114      959 1 
     481      869 1 
     881      882 1 
     247      756 1 
     497     1006 1 
     295     1113 1 
     607      635 1 
     423     1161 1 
     961      962 1 
     213      875 1 
     296      434 1 
     254      255 1 
    1405     1419 1 
     612      848 1 
    1280     1290 1 
     130      131 1 
      32      896 1 
    1304     1327 1 
     132      815 1 
     320      417 1 
       2      108 1 
     899     1209 1 
     901      902 1 
    1045     1046 1 
    1059     1060 1 
      49     1061 1 
     439      817 1 
    1211     1212 1 
     137      138 1 
     442     1158 1 
     563     1151 1 
     860      861 1 
    1035     1036 1 
     534      835 1 
     484     1108 1 
    1019     1142 1 
    1294     1319 1 
     660     1188 1 
    1276     1315 1 
    1115     1116 1 
     410     1088 1 
    1016     1017 1 
    1256     1361 1 
     636      637 1 
     499      500 1 
    1373     1374 1 
     638      639 1 
     146      412 1 
     950      951 1 
     569      570 1 
     147      148 1 
     501     1378 1 
     486      487 1 
     616      994 1 
     449     1354 1 
     450      973 1 
      97      727 1 
     392      555 1 
     226      395 1 
     488      832 1 
     157      158 1 
     288      289 1 
    1029     1251 1 
     229      754 1 
     230      997 1 
     662     1231 1 
     256      308 1 
     692     1408 1 
     693     1302 1 
     621      622 1 
     236      237 1 
      70      933 1 
     573     1325 1 
     623      624 1 
      99      100 1 
     625      850 1 
     406      407 1 
    1244     1324 1 
     508     1320 1 
    1043     1044 1 
     163      164 1 
     977     1124 1 
     397      398 1 
    1167     1168 1 
     739     1169 1 
     167      981 1 
    1084     1360 1 
     169      170 1 
     171      172 1 
     264      265 1 
     268      269 1 
    1004     1109 1 
    1242     1257 1 
     241      492 1 
     740      984 1 
     260      872 1 
     828      829 1 
     363      364 1 
     262      759 1 
     365      574 1 
     557      867 1 
     525     1150 1 
     368     1071 1 
     369      870 1 
     281     1367 1 
     782      783 1 
     419      811 1 
    1156     1157 1 
     576      577 1 
    1245     1300 1 
     515      516 1 
    1015     1299 1 
     517     1328 1 
    1072     1336 1 
    1331     1386 1 
    1277     1326 1 
     494      833 1 
     179      180 1 
     596      597 1 
     382      803 1 
    1227     1228 1 
     191      192 1 
       9      472 1 
      11       12 1 
      14      710 1 
      15       16 1 
      81      554 1 
      82       83 1 
      24     1048 1 
     375     1229 1 
    1239     1255 1 
      67       68 1 
     894     1205 1 
      80      766 1 
     750     1344 1 
     930     1333 1 
     185      186 1 
     186      187 1 
     185      187 1 
     187      188 1 
     186      188 1 
     185      188 1 
     188      189 1 
     187      189 1 
     186      189 1 
     185      189 1 
     189      742 1 
     188      742 1 
     187      742 1 
     186      742 1 
     185      742 1 
     742      743 1 
     189      743 1 
     188      743 1 
     187      743 1 
     186      743 1 
     185      743 1 
     743      764 1 
     742      764 1 
     189      764 1 
     188      764 1 
     187      764 1 
     186      764 1 
     185      764 1 
     745      764 1 
     743      745 1 
     742      745 1 
     189      745 1 
     188      745 1 
     187      745 1 
     186      745 1 
     185      745 1 
     184      745 1 
     184      764 1 
     184      743 1 
     184      742 1 
     184      189 1 
     184      188 1 
     184      187 1 
     184      186 1 
     184      185 1 
     184      746 1 
     745      746 1 
     746      764 1 
     743      746 1 
     742      746 1 
     189      746 1 
     188      746 1 
     187      746 1 
     186      746 1 
     185      746 1 
     746      747 1 
     184      747 1 
     745      747 1 
     747      764 1 
     743      747 1 
     742      747 1 
     189      747 1 
     188      747 1 
     187      747 1 
     186      747 1 
     185      747 1 
     178      747 1 
     178      746 1 
     178      184 1 
     178      745 1 
     178      764 1 
     178      743 1 
     178      742 1 
     178      189 1 
     178      188 1 
     178      187 1 
     178      186 1 
     178      185 1 
     178      190 1 
     190      747 1 
     190      746 1 
     184      190 1 
     190      745 1 
     190      764 1 
     190      743 1 
     190      742 1 
     189      190 1 
     188      190 1 
     187      190 1 
     186      190 1 
     185      190 1 
     325      326 1 
     326      327 1 
     325      327 1 
     327     1040 1 
     326     1040 1 
     325     1040 1 
    1040     1041 1 
     327     1041 1 
     326     1041 1 
     325     1041 1 
     322     1041 1 
     322     1040 1 
     322      327 1 
     322      326 1 
     322      325 1 
     322      323 1 
     323     1041 1 
     323     1040 1 
     323      327 1 
     323      326 1 
     323      325 1 
     323      324 1 
     322      324 1 
     324     1041 1 
     324     1040 1 
     324      327 1 
     324      326 1 
     324      325 1 
     324      328 1 
     323      328 1 
     322      328 1 
     328     1041 1 
     328     1040 1 
     327      328 1 
     326      328 1 
     325      328 1 
     328      780 1 
     324      780 1 
     323      780 1 
     322      780 1 
     780     1041 1 
     780     1040 1 
     327      780 1 
     326      780 1 
     325      780 1 
     780      783 1 
     328      783 1 
     324      783 1 
     323      783 1 
     322      783 1 
     783     1041 1 
     783     1040 1 
     327      783 1 
     326      783 1 
     325      783 1 
     329      783 1 
     329      780 1 
     328      329 1 
     324      329 1 
     323      329 1 
     322      329 1 
     329     1041 1 
     329     1040 1 
     327      329 1 
     326      329 1 
     325      329 1 
       5      885 1 
     682      885 1 
       5      682 1 
     682     1292 1 
     885     1292 1 
       5     1292 1 
     696     1292 1 
     682      696 1 
     696      885 1 
       5      696 1 
     696     1237 1 
    1237     1292 1 
     682     1237 1 
     885     1237 1 
       5     1237 1 
    1237     1246 1 
     696     1246 1 
    1246     1292 1 
     682     1246 1 
     885     1246 1 
       5     1246 1 
    1246     1307 1 
    1237     1307 1 
     696     1307 1 
    1292     1307 1 
     682     1307 1 
     885     1307 1 
       5     1307 1 
     657     1307 1 
     657     1246 1 
     657     1237 1 
     657      696 1 
     657     1292 1 
     657      682 1 
     657      885 1 
       5      657 1 
     656      657 1 
     656     1307 1 
     656     1246 1 
     656     1237 1 
     656      696 1 
     656     1292 1 
     656      682 1 
     656      885 1 
       5      656 1 
     666      667 1 
     667     1240 1 
     666     1240 1 
    1240     1323 1 
     667     1323 1 
     666     1323 1 
     276     1323 1 
     276     1240 1 
     276      667 1 
     276      666 1 
     276     1013 1 
    1013     1323 1 
    1013     1240 1 
     667     1013 1 
     666     1013 1 
    1013     1014 1 
     276     1014 1 
    1014     1323 1 
    1014     1240 1 
     667     1014 1 
     666     1014 1 
    1014     1275 1 
    1013     1275 1 
     276     1275 1 
    1275     1323 1 
    1240     1275 1 
     667     1275 1 
     666     1275 1 
    1187     1275 1 
    1014     1187 1 
    1013     1187 1 
     276     1187 1 
    1187     1323 1 
    1187     1240 1 
     667     1187 1 
     666     1187 1 
     353      798 1 
     466      798 1 
     353      466 1 
     466      611 1 
     611      798 1 
     353      611 1 
       8      611 1 
       8      466 1 
       8      798 1 
       8      353 1 
       8      114 1 
     114      611 1 
     114      466 1 
     114      798 1 
     114      353 1 
     114      167 1 
       8      167 1 
     167      611 1 
     167      466 1 
     167      798 1 
     167      353 1 
     167     1360 1 
     114     1360 1 
       8     1360 1 
     611     1360 1 
     466     1360 1 
     798     1360 1 
     353     1360 1 
     249     1360 1 
     167      249 1 
     114      249 1 
       8      249 1 
     249      611 1 
     249      466 1 
     249      798 1 
     249      353 1 
      54       55 1 
      54      920 1 
      55      920 1 
     920      921 1 
      54      921 1 
      55      921 1 
     921      923 1 
     920      923 1 
      54      923 1 
      55      923 1 
     923     1206 1 
     921     1206 1 
     920     1206 1 
      54     1206 1 
      55     1206 1 
     922     1206 1 
     922      923 1 
     921      922 1 
     920      922 1 
      54      922 1 
      55      922 1 
     414      922 1 
     414     1206 1 
     414      923 1 
     414      921 1 
     414      920 1 
      54      414 1 
      55      414 1 
     529     1130 1 
    1130     1131 1 
     529     1131 1 
     675     1131 1 
     675     1130 1 
     529      675 1 
     675     1256 1 
    1131     1256 1 
    1130     1256 1 
     529     1256 1 
     515     1256 1 
     515      675 1 
     515     1131 1 
     515     1130 1 
     515      529 1 
     515      516 1 
     516     1256 1 
     516      675 1 
     516     1131 1 
     516     1130 1 
     516      529 1 
     516     1015 1 
     515     1015 1 
    1015     1256 1 
     675     1015 1 
    1015     1131 1 
    1015     1130 1 
     529     1015 1 
      50      883 1 
     883      908 1 
      50      908 1 
     908      909 1 
     883      909 1 
      50      909 1 
     909      910 1 
     908      910 1 
     883      910 1 
      50      910 1 
     910      912 1 
     909      912 1 
     908      912 1 
     883      912 1 
      50      912 1 
     907      912 1 
     907      910 1 
     907      909 1 
     907      908 1 
     883      907 1 
      50      907 1 
     907     1018 1 
     912     1018 1 
     910     1018 1 
     909     1018 1 
     908     1018 1 
     883     1018 1 
      50     1018 1 
     102      730 1 
     102      729 1 
     729      730 1 
     103      729 1 
     102      103 1 
     103      730 1 
     103      315 1 
     315      729 1 
     102      315 1 
     315      730 1 
     101      315 1 
     101      103 1 
     101      729 1 
     101      102 1 
     101      730 1 
     101      107 1 
     107      315 1 
     103      107 1 
     107      729 1 
     102      107 1 
     107      730 1 
     653     1281 1 
     649     1281 1 
     649      653 1 
     649      831 1 
     831     1281 1 
     653      831 1 
     676      831 1 
     649      676 1 
     676     1281 1 
     653      676 1 
     676     1329 1 
     831     1329 1 
     649     1329 1 
    1281     1329 1 
     653     1329 1 
    1310     1329 1 
     676     1310 1 
     831     1310 1 
     649     1310 1 
    1281     1310 1 
     653     1310 1 
     275     1295 1 
     275     1249 1 
    1249     1295 1 
    1249     1321 1 
     275     1321 1 
    1295     1321 1 
     677     1321 1 
     677     1249 1 
     275      677 1 
     677     1295 1 
     677     1301 1 
    1301     1321 1 
    1249     1301 1 
     275     1301 1 
    1295     1301 1 
     678     1301 1 
     677      678 1 
     678     1321 1 
     678     1249 1 
     275      678 1 
     678     1295 1 
    1278     1368 1 
    1250     1278 1 
    1250     1368 1 
    1115     1250 1 
    1115     1278 1 
    1115     1368 1 
    1115     1116 1 
    1116     1250 1 
    1116     1278 1 
    1116     1368 1 
    1116     1234 1 
    1115     1234 1 
    1234     1250 1 
    1234     1278 1 
    1234     1368 1 
    1207     1234 1 
    1116     1207 1 
    1115     1207 1 
    1207     1250 1 
    1207     1278 1 
    1207     1368 1 
      22      551 1 
      22      332 1 
     332      551 1 
     332      641 1 
      22      641 1 
     551      641 1 
     171      641 1 
     171      332 1 
      22      171 1 
     171      551 1 
     171     1025 1 
     641     1025 1 
     332     1025 1 
      22     1025 1 
     551     1025 1 
     370     1025 1 
     171      370 1 
     370      641 1 
     332      370 1 
      22      370 1 
     370      551 1 
     312     1037 1 
     312      704 1 
     704     1037 1 
     704      775 1 
     312      775 1 
     775     1037 1 
     775     1038 1 
     704     1038 1 
     312     1038 1 
    1037     1038 1 
     773     1038 1 
     773      775 1 
     704      773 1 
     312      773 1 
     773     1037 1 
     773      776 1 
     776     1038 1 
     775      776 1 
     704      776 1 
     312      776 1 
     776     1037 1 
     628      629 1 
     305      629 1 
     305      628 1 
     305      306 1 
     306      629 1 
     306      628 1 
     306      307 1 
     305      307 1 
     307      629 1 
     307      628 1 
     307      392 1 
     306      392 1 
     305      392 1 
     392      629 1 
     392      628 1 
     392      722 1 
     307      722 1 
     306      722 1 
     305      722 1 
     629      722 1 
     628      722 1 
     643      644 1 
     210      644 1 
     210      643 1 
     210      391 1 
     391      644 1 
     391      643 1 
     391     1016 1 
     210     1016 1 
     644     1016 1 
     643     1016 1 
    1016     1048 1 
     391     1048 1 
     210     1048 1 
     644     1048 1 
     643     1048 1 
    1048     1049 1 
    1016     1049 1 
     391     1049 1 
     210     1049 1 
     644     1049 1 
     643     1049 1 
    1193     1358 1 
    1193     1312 1 
    1312     1358 1 
    1236     1312 1 
    1193     1236 1 
    1236     1358 1 
    1236     1254 1 
    1254     1312 1 
    1193     1254 1 
    1254     1358 1 
    1254     1305 1 
    1236     1305 1 
    1305     1312 1 
    1193     1305 1 
    1305     1358 1 
    1305     1322 1 
    1254     1322 1 
    1236     1322 1 
    1312     1322 1 
    1193     1322 1 
    1322     1358 1 
     123      124 1 
     124      125 1 
     123      125 1 
     125      433 1 
     124      433 1 
     123      433 1 
     433      703 1 
     125      703 1 
     124      703 1 
     123      703 1 
     703      705 1 
     433      705 1 
     125      705 1 
     124      705 1 
     123      705 1 
     126      705 1 
     126      703 1 
     126      433 1 
     125      126 1 
     124      126 1 
     123      126 1 
     200      201 1 
     201      202 1 
     200      202 1 
     202      988 1 
     201      988 1 
     200      988 1 
     203      988 1 
     202      203 1 
     201      203 1 
     200      203 1 
     203      205 1 
     205      988 1 
     202      205 1 
     201      205 1 
     200      205 1 
     613     1175 1 
    1175     1176 1 
     613     1176 1 
    1006     1176 1 
    1006     1175 1 
     613     1006 1 
     607     1006 1 
     607     1176 1 
     607     1175 1 
     607      613 1 
     300      607 1 
     300     1006 1 
     300     1176 1 
     300     1175 1 
     300      613 1 
     277      671 1 
     277      762 1 
     671      762 1 
     761      762 1 
     277      761 1 
     671      761 1 
     760      761 1 
     760      762 1 
     277      760 1 
     671      760 1 
     688      760 1 
     688      761 1 
     688      762 1 
     277      688 1 
     671      688 1 
    1134     1135 1 
    1135     1137 1 
    1134     1137 1 
    1137     1138 1 
    1135     1138 1 
    1134     1138 1 
    1133     1138 1 
    1133     1137 1 
    1133     1135 1 
    1133     1134 1 
    1133     1136 1 
    1136     1138 1 
    1136     1137 1 
    1135     1136 1 
    1134     1136 1 
     545      838 1 
     591      838 1 
     545      591 1 
     591      994 1 
     838      994 1 
     545      994 1 
     771      994 1 
     591      771 1 
     771      838 1 
     545      771 1 
     771      772 1 
     772      994 1 
     591      772 1 
     772      838 1 
     545      772 1 
     654     1270 1 
    1230     1270 1 
     654     1230 1 
    1230     1242 1 
    1242     1270 1 
     654     1242 1 
    1242     1257 1 
    1230     1257 1 
    1257     1270 1 
     654     1257 1 
     680     1257 1 
     680     1242 1 
     680     1230 1 
     680     1270 1 
     654      680 1 
     914      916 1 
     916      917 1 
     914      917 1 
     917      919 1 
     916      919 1 
     914      919 1 
     915      919 1 
     915      917 1 
     915      916 1 
     914      915 1 
     906      915 1 
     906      919 1 
     906      917 1 
     906      916 1 
     906      914 1 
     418      810 1 
     320      810 1 
     320      418 1 
     320      417 1 
     417      810 1 
     417      418 1 
       2      417 1 
       2      320 1 
       2      810 1 
       2      418 1 
       2      108 1 
     108      417 1 
     108      320 1 
     108      810 1 
     108      418 1 
    1222     1223 1 
    1223     1224 1 
    1222     1224 1 
    1224     1225 1 
    1223     1225 1 
    1222     1225 1 
     242     1225 1 
     242     1224 1 
     242     1223 1 
     242     1222 1 
     242     1226 1 
    1225     1226 1 
    1224     1226 1 
    1223     1226 1 
    1222     1226 1 
     567      843 1 
     843     1152 1 
     567     1152 1 
     842     1152 1 
     842      843 1 
     567      842 1 
     118      842 1 
     118     1152 1 
     118      843 1 
     118      567 1 
     118      222 1 
     222      842 1 
     222     1152 1 
     222      843 1 
     222      567 1 
     253     1219 1 
     252     1219 1 
     252      253 1 
     252      380 1 
     380     1219 1 
     253      380 1 
     380      381 1 
     252      381 1 
     381     1219 1 
     253      381 1 
     379      381 1 
     379      380 1 
     252      379 1 
     379     1219 1 
     253      379 1 
     650     1314 1 
     650      651 1 
     651     1314 1 
     651      652 1 
     650      652 1 
     652     1314 1 
     652     1324 1 
     651     1324 1 
     650     1324 1 
    1314     1324 1 
    1244     1324 1 
     652     1244 1 
     651     1244 1 
     650     1244 1 
    1244     1314 1 
     345      789 1 
     346      789 1 
     345      346 1 
     346      788 1 
     788      789 1 
     345      788 1 
     718      788 1 
     346      718 1 
     718      789 1 
     345      718 1 
     179     1126 1 
     179      180 1 
     180     1126 1 
     180     1210 1 
     179     1210 1 
    1126     1210 1 
     261     1210 1 
     180      261 1 
     179      261 1 
     261     1126 1 
     159     1296 1 
     159      160 1 
     160     1296 1 
     160     1030 1 
     159     1030 1 
    1030     1296 1 
     455     1030 1 
     160      455 1 
     159      455 1 
     455     1296 1 
     880     1215 1 
     537     1215 1 
     537      880 1 
     537      874 1 
     874     1215 1 
     874      880 1 
     235      874 1 
     235      537 1 
     235     1215 1 
     235      880 1 
     399      400 1 
     400      806 1 
     399      806 1 
     806      807 1 
     400      807 1 
     399      807 1 
     396      807 1 
     396      806 1 
     396      400 1 
     396      399 1 
      39       40 1 
      38       40 1 
      38       39 1 
      38      716 1 
      40      716 1 
      39      716 1 
      37      716 1 
      37       38 1 
      37       40 1 
      37       39 1 
    1370     1371 1 
    1158     1370 1 
    1158     1371 1 
     483     1158 1 
     483     1370 1 
     483     1371 1 
     483     1162 1 
    1158     1162 1 
    1162     1370 1 
    1162     1371 1 
     155      156 1 
     156      735 1 
     155      735 1 
     161      735 1 
     156      161 1 
     155      161 1 
     161      737 1 
     735      737 1 
     156      737 1 
     155      737 1 
     938      939 1 
     363      939 1 
     363      938 1 
     294      363 1 
     294      939 1 
     294      938 1 
     294      987 1 
     363      987 1 
     939      987 1 
     938      987 1 
     361     1026 1 
    1026     1027 1 
     361     1027 1 
     362     1027 1 
     362     1026 1 
     361      362 1 
     362     1028 1 
    1027     1028 1 
    1026     1028 1 
     361     1028 1 
     437      438 1 
     438      966 1 
     437      966 1 
     966     1287 1 
     438     1287 1 
     437     1287 1 
     134     1287 1 
     134      966 1 
     134      438 1 
     134      437 1 
     683      684 1 
     684     1184 1 
     683     1184 1 
    1184     1199 1 
     684     1199 1 
     683     1199 1 
    1199     1241 1 
    1184     1241 1 
     684     1241 1 
     683     1241 1 
     520      522 1 
     522      527 1 
     520      527 1 
     521      527 1 
     521      522 1 
     520      521 1 
     521     1113 1 
     527     1113 1 
     522     1113 1 
     520     1113 1 
     471      820 1 
     763      820 1 
     471      763 1 
     472      763 1 
     472      820 1 
     471      472 1 
     472     1364 1 
     763     1364 1 
     820     1364 1 
     471     1364 1 
      94       96 1 
      96      949 1 
      94      949 1 
      95      949 1 
      95       96 1 
      94       95 1 
      95      129 1 
     129      949 1 
      96      129 1 
      94      129 1 
     340      341 1 
     341     1052 1 
     340     1052 1 
    1052     1380 1 
     341     1380 1 
     340     1380 1 
     257      258 1 
     258      259 1 
     257      259 1 
     259      576 1 
     258      576 1 
     257      576 1 
     661     1269 1 
    1269     1330 1 
     661     1330 1 
    1303     1330 1 
    1269     1303 1 
     661     1303 1 
     686      687 1 
     663      687 1 
     663      686 1 
     663      665 1 
     665      687 1 
     665      686 1 
     672      857 1 
     672      673 1 
     673      857 1 
     673     1311 1 
     672     1311 1 
     857     1311 1 
      43     1335 1 
      43       44 1 
      44     1335 1 
      44      717 1 
      43      717 1 
     717     1335 1 
     509      510 1 
     510      511 1 
     509      511 1 
     511      514 1 
     510      514 1 
     509      514 1 
     143      356 1 
     356      357 1 
     143      357 1 
      34      357 1 
      34      356 1 
      34      143 1 
     616      793 1 
     616      974 1 
     793      974 1 
     736      974 1 
     616      736 1 
     736      793 1 
      26     1353 1 
      26      850 1 
     850     1353 1 
     625      850 1 
      26      625 1 
     625     1353 1 
     983     1167 1 
    1167     1168 1 
     983     1168 1 
    1165     1168 1 
    1165     1167 1 
     983     1165 1 
     104      121 1 
     121      961 1 
     104      961 1 
     961      962 1 
     121      962 1 
     104      962 1 
     571     1155 1 
     571     1154 1 
    1154     1155 1 
    1020     1154 1 
     571     1020 1 
    1020     1155 1 
     388      389 1 
     389     1077 1 
     388     1077 1 
    1077     1177 1 
     389     1177 1 
     388     1177 1 
      32      896 1 
     896     1211 1 
      32     1211 1 
    1211     1212 1 
     896     1212 1 
      32     1212 1 
    1260     1265 1 
     679     1265 1 
     679     1260 1 
     679      681 1 
     681     1265 1 
     681     1260 1 
     144      145 1 
     145      540 1 
     144      540 1 
      13      540 1 
      13      145 1 
      13      144 1 
     386      733 1 
     382      733 1 
     382      386 1 
     382      803 1 
     733      803 1 
     386      803 1 
    1045     1046 1 
    1046     1061 1 
    1045     1061 1 
     784     1061 1 
     784     1046 1 
     784     1045 1 
      87      725 1 
     313      725 1 
      87      313 1 
     313      724 1 
     724      725 1 
      87      724 1 
     928     1111 1 
    1111     1112 1 
     928     1112 1 
    1112     1407 1 
    1111     1407 1 
     928     1407 1 
     115     1161 1 
     236     1161 1 
     115      236 1 
     236      237 1 
     237     1161 1 
     115      237 1 
     286      287 1 
     287     1035 1 
     286     1035 1 
    1035     1036 1 
     287     1036 1 
     286     1036 1 
     355     1268 1 
     355      358 1 
     358     1268 1 
     358     1283 1 
     355     1283 1 
    1268     1283 1 
    1276     1315 1 
    1043     1315 1 
    1043     1276 1 
    1043     1044 1 
    1044     1315 1 
    1044     1276 1 
    1120     1121 1 
    1121     1122 1 
    1120     1122 1 
    1122     1123 1 
    1121     1123 1 
    1120     1123 1 
     351      795 1 
     794      795 1 
     351      794 1 
     794     1022 1 
     795     1022 1 
     351     1022 1 
     211      212 1 
     197      212 1 
     197      211 1 
     197      465 1 
     212      465 1 
     211      465 1 
     176      177 1 
      14      176 1 
      14      177 1 
      14      710 1 
     176      710 1 
     177      710 1 
     723     1306 1 
     723     1290 1 
    1290     1306 1 
     405     1290 1 
     405      723 1 
     405     1306 1 
      59       60 1 
      60      876 1 
      59      876 1 
     876      877 1 
      60      877 1 
      59      877 1 
     456      463 1 
     463     1101 1 
     456     1101 1 
    1101     1102 1 
     463     1102 1 
     456     1102 1 
    1191     1192 1 
    1189     1192 1 
    1189     1191 1 
    1189     1190 1 
    1190     1192 1 
    1190     1191 1 
     542      543 1 
     543      837 1 
     542      837 1 
     837      844 1 
     543      844 1 
     542      844 1 
      31       33 1 
      29       33 1 
      29       31 1 
      29       30 1 
      30       33 1 
      30       31 1 
      19     1011 1 
      19      805 1 
     805     1011 1 
     166      805 1 
      19      166 1 
     166     1011 1 
    1178     1405 1 
    1405     1419 1 
    1178     1419 1 
    1404     1419 1 
    1404     1405 1 
    1178     1404 1 
     564      565 1 
     565      566 1 
     564      566 1 
     566     1342 1 
     565     1342 1 
     564     1342 1 
     191      192 1 
     192     1114 1 
     191     1114 1 
    1114     1392 1 
     192     1392 1 
     191     1392 1 
     517     1194 1 
     517     1328 1 
    1194     1328 1 
    1279     1313 1 
    1288     1313 1 
    1279     1288 1 
     887     1214 1 
    1166     1214 1 
     887     1166 1 
      82       83 1 
      83     1383 1 
      82     1383 1 
      61     1271 1 
      61     1274 1 
    1271     1274 1 
     359      360 1 
     360      799 1 
     359      799 1 
     172      428 1 
     172     1021 1 
     428     1021 1 
     508      685 1 
     508     1320 1 
     685     1320 1 
     498      827 1 
     778      827 1 
     498      778 1 
     513     1267 1 
    1117     1267 1 
     513     1117 1 
     256      494 1 
     494      833 1 
     256      833 1 
      18      150 1 
     150      152 1 
      18      152 1 
       6      829 1 
     828      829 1 
       6      828 1 
     105      731 1 
     109      731 1 
     105      109 1 
     141      142 1 
     142      443 1 
     141      443 1 
     860      861 1 
     859      861 1 
     859      860 1 
     220      221 1 
     221     1372 1 
     220     1372 1 
     891     1343 1 
     890      891 1 
     890     1343 1 
     853     1180 1 
     769     1180 1 
     769      853 1 
     208      751 1 
     209      751 1 
     208      209 1 
     116      995 1 
     995     1002 1 
     116     1002 1 
     904      905 1 
     714      905 1 
     714      904 1 
     636      993 1 
     636      637 1 
     637      993 1 
     139      140 1 
     140     1247 1 
     139     1247 1 
     856     1231 1 
    1200     1231 1 
     856     1200 1 
     384      385 1 
     385      804 1 
     384      804 1 
    1054     1208 1 
    1054     1055 1 
    1055     1208 1 
     781     1042 1 
     658     1042 1 
     658      781 1 
    1069     1318 1 
     925     1318 1 
     925     1069 1 
      46       47 1 
      47      719 1 
      46      719 1 
     467      819 1 
     467      888 1 
     819      888 1 
     371      372 1 
     372      960 1 
     371      960 1 
      51      697 1 
      52      697 1 
      51       52 1 
     462      695 1 
     695     1150 1 
     462     1150 1 
     119      699 1 
     119     1366 1 
     699     1366 1 
    1337     1377 1 
     375     1377 1 
     375     1337 1 
     347      790 1 
     790      865 1 
     347      865 1 
      17      711 1 
     149      711 1 
      17      149 1 
     401      402 1 
     402      526 1 
     401      526 1 
     278      279 1 
     279      280 1 
     278      280 1 
     457      459 1 
     458      459 1 
     457      458 1 
     393      394 1 
     394     1080 1 
     393     1080 1 
     445      814 1 
     445     1074 1 
     814     1074 1 
     901     1089 1 
     901      902 1 
     902     1089 1 
     691     1203 1 
    1203     1327 1 
     691     1327 1 
     409      444 1 
     408      444 1 
     408      409 1 
     964      965 1 
     964     1032 1 
     965     1032 1 
      15       16 1 
      15       90 1 
      16       90 1 
     193      194 1 
     194      749 1 
     193      749 1 
     499     1389 1 
     499      500 1 
     500     1389 1 
     174      175 1 
     175      267 1 
     174      267 1 
     700      818 1 
     635      818 1 
     635      700 1 
      56       57 1 
      57      310 1 
      56      310 1 
     609      754 1 
     229      754 1 
     229      609 1 
     151      439 1 
     439      817 1 
     151      817 1 
     251      758 1 
     758     1078 1 
     251     1078 1 
     475      476 1 
     476      477 1 
     475      477 1 
      20      712 1 
     712      713 1 
      20      713 1 
    1139     1220 1 
      76     1220 1 
      76     1139 1 
     668      674 1 
     668      689 1 
     674      689 1 
     272      273 1 
     264      273 1 
     264      272 1 
     317      319 1 
     317      318 1 
     318      319 1 
     942      944 1 
     943      944 1 
     942      943 1 
     283      284 1 
     284      290 1 
     283      290 1 
     582      583 1 
     582      770 1 
     583      770 1 
     316      590 1 
     590      605 1 
     316      605 1 
     998      999 1 
     999     1000 1 
     998     1000 1 
     334      335 1 
     335      785 1 
     334      785 1 
     970     1356 1 
      93      970 1 
      93     1356 1 
      11       12 1 
      12     1050 1 
      11     1050 1 
      63      777 1 
     777     1396 1 
      63     1396 1 
     232      233 1 
     231      233 1 
     231      232 1 
     215      415 1 
     215      216 1 
     216      415 1 
      78       79 1 
      79      304 1 
      78      304 1 
     823      851 1 
     851      863 1 
     823      863 1 
     547      548 1 
     546      548 1 
     546      547 1 
     594      646 1 
     646     1390 1 
     594     1390 1 
    1057     1058 1 
     254      255 1 
      72      822 1 
     262      759 1 
    1286     1291 1 
     569      570 1 
    1277     1326 1 
     206      207 1 
     990      991 1 
    1239     1255 1 
     285     1362 1 
    1185     1294 1 
      25      574 1 
     903     1350 1 
      80      282 1 
     587      598 1 
     530      531 1 
     181     1024 1 
     626      627 1 
     577      599 1 
     291      292 1 
    1347     1348 1 
     491      493 1 
     647      648 1 
     862     1201 1 
     612      848 1 
      98      958 1 
     541      836 1 
    1012     1253 1 
     936      937 1 
     337      338 1 
    1008     1204 1 
     967      968 1 
     623      624 1 
     621      622 1 
    1263     1297 1 
    1093     1378 1 
     740      984 1 
      64     1073 1 
      71      606 1 
     797      868 1 
    1357     1379 1 
     926      927 1 
      41      864 1 
     664     1308 1 
     373      374 1 
     505      830 1 
    1334     1361 1 
    1245     1282 1 
      91      585 1 
     460     1387 1 
     260      872 1 
     369      870 1 
     766      893 1 
     557      867 1 
     692     1302 1 
     931      932 1 
    1331     1386 1 
     182      183 1 
     468      469 1 
    1098     1099 1 
     154     1151 1 
     899     1209 1 
       1      122 1 
     502      503 1 
      81      170 1 
    1064     1066 1 
    1059     1060 1 
     669      670 1 
     506     1284 1 
      84       85 1 
     534      835 1 
     528      808 1 
    1082     1083 1 
     489     1159 1 
     615      619 1 
     130      131 1 
     303     1182 1 
    1227     1228 1 
     767      878 1 
     845      985 1 
     464      708 1 
     589      802 1 
     568     1153 1 
    1096     1141 1 
     424      425 1 
     504     1076 1 
     246      544 1 
     881      882 1 
     288      289 1 
     407      440 1 
     448     1001 1 
    1110     1388 1 
     558      559 1 
     228     1144 1 
     538      539 1 
     173      412 1 
    1181     1341 1 
      53      720 1 
     435      436 1 
     555     1142 1 
    1091     1092 1 
     311      774 1 
      88       89 1 
    1031     1033 1 
    1196     1197 1 
      24      963 1 
     852      976 1 
     454      592 1 
     560      840 1 
     956      957 1 
    1373     1374 1 
     240      755 1 
     579      726 1 
     525     1354 1 
     884     1384 1 
     281      452 1 
    1173     1213 1 
     410     1088 1 
     825      826 1 
     314     1039 1 
     791      871 1 
     165      979 1 
     138      986 1 
     497     1332 1 
     792      866 1 
     377      387 1 
     894     1205 1 
      58      741 1 
     169      584 1 
      70      933 1 
     442     1381 1 
    1248     1289 1 
     642      981 1 
    1238     1243 1 
    1188     1262 1 
      67       68 1 
     266      274 1 
     481      869 1 
    1125     1170 1 
     532     1019 1 
    1346     1355 1 
     889      895 1 
     940      997 1 
     127      128 1 
     163      164 1 
     268      269 1 
     397      398 1 
     111      112 1 
     638      639 1 
    1217     1218 1 
     575      873 1 
     427      429 1 
    1047     1063 1 
     367     1079 1 
     600      847 1 
     430      431 1 
     136      137 1 
     366      800 1 
     243      244 1 
     241      492 1 
     218      219 1 
     486      487 1 
      73       74 1 
     361     1296 1 
     361     1026 1 
    1026     1296 1 
    1026     1027 1 
     361     1027 1 
    1027     1296 1 
     362     1027 1 
     362     1026 1 
     361      362 1 
     362     1296 1 
     362     1028 1 
    1027     1028 1 
    1026     1028 1 
     361     1028 1 
    1028     1296 1 
     437     1028 1 
     362      437 1 
     437     1027 1 
     437     1026 1 
     361      437 1 
     437     1296 1 
     437      438 1 
     438     1028 1 
     362      438 1 
     438     1027 1 
     438     1026 1 
     361      438 1 
     438     1296 1 
     438      966 1 
     437      966 1 
     966     1028 1 
     362      966 1 
     966     1027 1 
     966     1026 1 
     361      966 1 
     966     1296 1 
     966     1287 1 
     438     1287 1 
     437     1287 1 
    1028     1287 1 
     362     1287 1 
    1027     1287 1 
    1026     1287 1 
     361     1287 1 
    1287     1296 1 
     134     1287 1 
     134      966 1 
     134      438 1 
     134      437 1 
     134     1028 1 
     134      362 1 
     134     1027 1 
     134     1026 1 
     134      361 1 
     134     1296 1 
     134      359 1 
     359     1287 1 
     359      966 1 
     359      438 1 
     359      437 1 
     359     1028 1 
     359      362 1 
     359     1027 1 
     359     1026 1 
     359      361 1 
     359     1296 1 
     359      360 1 
     134      360 1 
     360     1287 1 
     360      966 1 
     360      438 1 
     360      437 1 
     360     1028 1 
     360      362 1 
     360     1027 1 
     360     1026 1 
     360      361 1 
     360     1296 1 
     360      799 1 
     359      799 1 
     134      799 1 
     799     1287 1 
     799      966 1 
     438      799 1 
     437      799 1 
     799     1028 1 
     362      799 1 
     799     1027 1 
     799     1026 1 
     361      799 1 
     799     1296 1 
     799     1069 1 
     360     1069 1 
     359     1069 1 
     134     1069 1 
    1069     1287 1 
     966     1069 1 
     438     1069 1 
     437     1069 1 
    1028     1069 1 
     362     1069 1 
    1027     1069 1 
    1026     1069 1 
     361     1069 1 
    1069     1296 1 
    1069     1318 1 
     799     1318 1 
     360     1318 1 
     359     1318 1 
     134     1318 1 
    1287     1318 1 
     966     1318 1 
     438     1318 1 
     437     1318 1 
    1028     1318 1 
     362     1318 1 
    1027     1318 1 
    1026     1318 1 
     361     1318 1 
    1296     1318 1 
     925     1318 1 
     925     1069 1 
     799      925 1 
     360      925 1 
     359      925 1 
     134      925 1 
     925     1287 1 
     925      966 1 
     438      925 1 
     437      925 1 
     925     1028 1 
     362      925 1 
     925     1027 1 
     925     1026 1 
     361      925 1 
     925     1296 1 
     925     1068 1 
    1068     1318 1 
    1068     1069 1 
     799     1068 1 
     360     1068 1 
     359     1068 1 
     134     1068 1 
    1068     1287 1 
     966     1068 1 
     438     1068 1 
     437     1068 1 
    1028     1068 1 
     362     1068 1 
    1027     1068 1 
    1026     1068 1 
     361     1068 1 
    1068     1296 1 
      54      920 1 
     920      921 1 
      54      921 1 
     921      923 1 
     920      923 1 
      54      923 1 
     923     1206 1 
     921     1206 1 
     920     1206 1 
      54     1206 1 
     922     1206 1 
     922      923 1 
     921      922 1 
     920      922 1 
      54      922 1 
     414      922 1 
     414     1206 1 
     414      923 1 
     414      921 1 
     414      920 1 
      54      414 1 
     414      904 1 
     904      922 1 
     904     1206 1 
     904      923 1 
     904      921 1 
     904      920 1 
      54      904 1 
     904      905 1 
     414      905 1 
     905      922 1 
     905     1206 1 
     905      923 1 
     905      921 1 
     905      920 1 
      54      905 1 
     714      905 1 
     714      904 1 
     414      714 1 
     714      922 1 
     714     1206 1 
     714      923 1 
     714      921 1 
     714      920 1 
      54      714 1 
     714     1291 1 
     905     1291 1 
     904     1291 1 
     414     1291 1 
     922     1291 1 
    1206     1291 1 
     923     1291 1 
     921     1291 1 
     920     1291 1 
      54     1291 1 
    1239     1291 1 
     714     1239 1 
     905     1239 1 
     904     1239 1 
     414     1239 1 
     922     1239 1 
    1206     1239 1 
     923     1239 1 
     921     1239 1 
     920     1239 1 
      54     1239 1 
    1239     1255 1 
    1255     1291 1 
     714     1255 1 
     905     1255 1 
     904     1255 1 
     414     1255 1 
     922     1255 1 
    1206     1255 1 
     923     1255 1 
     921     1255 1 
     920     1255 1 
      54     1255 1 
      41     1255 1 
      41     1239 1 
      41     1291 1 
      41      714 1 
      41      905 1 
      41      904 1 
      41      414 1 
      41      922 1 
      41     1206 1 
      41      923 1 
      41      921 1 
      41      920 1 
      41       54 1 
      41      864 1 
     864     1255 1 
     864     1239 1 
     864     1291 1 
     714      864 1 
     864      905 1 
     864      904 1 
     414      864 1 
     864      922 1 
     864     1206 1 
     864      923 1 
     864      921 1 
     864      920 1 
      54      864 1 
     864      929 1 
      41      929 1 
     929     1255 1 
     929     1239 1 
     929     1291 1 
     714      929 1 
     905      929 1 
     904      929 1 
     414      929 1 
     922      929 1 
     929     1206 1 
     923      929 1 
     921      929 1 
     920      929 1 
      54      929 1 
     929     1232 1 
     864     1232 1 
      41     1232 1 
    1232     1255 1 
    1232     1239 1 
    1232     1291 1 
     714     1232 1 
     905     1232 1 
     904     1232 1 
     414     1232 1 
     922     1232 1 
    1206     1232 1 
     923     1232 1 
     921     1232 1 
     920     1232 1 
      54     1232 1 
     649      831 1 
     831     1249 1 
     649     1249 1 
    1249     1321 1 
     831     1321 1 
     649     1321 1 
     509     1321 1 
     509     1249 1 
     509      831 1 
     509      649 1 
     509      510 1 
     510     1321 1 
     510     1249 1 
     510      831 1 
     510      649 1 
     510      511 1 
     509      511 1 
     511     1321 1 
     511     1249 1 
     511      831 1 
     511      649 1 
     511      542 1 
     510      542 1 
     509      542 1 
     542     1321 1 
     542     1249 1 
     542      831 1 
     542      649 1 
     542      543 1 
     511      543 1 
     510      543 1 
     509      543 1 
     543     1321 1 
     543     1249 1 
     543      831 1 
     543      649 1 
     543      837 1 
     542      837 1 
     511      837 1 
     510      837 1 
     509      837 1 
     837     1321 1 
     837     1249 1 
     831      837 1 
     649      837 1 
     209      837 1 
     209      543 1 
     209      542 1 
     209      511 1 
     209      510 1 
     209      509 1 
     209     1321 1 
     209     1249 1 
     209      831 1 
     209      649 1 
     209     1231 1 
     837     1231 1 
     543     1231 1 
     542     1231 1 
     511     1231 1 
     510     1231 1 
     509     1231 1 
    1231     1321 1 
    1231     1249 1 
     831     1231 1 
     649     1231 1 
    1217     1231 1 
     209     1217 1 
     837     1217 1 
     543     1217 1 
     542     1217 1 
     511     1217 1 
     510     1217 1 
     509     1217 1 
    1217     1321 1 
    1217     1249 1 
     831     1217 1 
     649     1217 1 
    1217     1218 1 
    1218     1231 1 
     209     1218 1 
     837     1218 1 
     543     1218 1 
     542     1218 1 
     511     1218 1 
     510     1218 1 
     509     1218 1 
    1218     1321 1 
    1218     1249 1 
     831     1218 1 
     649     1218 1 
     512     1218 1 
     512     1217 1 
     512     1231 1 
     209      512 1 
     512      837 1 
     512      543 1 
     512      542 1 
     511      512 1 
     510      512 1 
     509      512 1 
     512     1321 1 
     512     1249 1 
     512      831 1 
     512      649 1 
     529     1130 1 
    1130     1131 1 
     529     1131 1 
     675     1131 1 
     675     1130 1 
     529      675 1 
     515      675 1 
     515     1131 1 
     515     1130 1 
     515      529 1 
     515      516 1 
     516      675 1 
     516     1131 1 
     516     1130 1 
     516      529 1 
     516      857 1 
     515      857 1 
     675      857 1 
     857     1131 1 
     857     1130 1 
     529      857 1 
     857     1274 1 
     516     1274 1 
     515     1274 1 
     675     1274 1 
    1131     1274 1 
    1130     1274 1 
     529     1274 1 
    1245     1274 1 
     857     1245 1 
     516     1245 1 
     515     1245 1 
     675     1245 1 
    1131     1245 1 
    1130     1245 1 
     529     1245 1 
     506     1245 1 
     506     1274 1 
     506      857 1 
     506      516 1 
     506      515 1 
     506      675 1 
     506     1131 1 
     506     1130 1 
     506      529 1 
     506     1284 1 
    1245     1284 1 
    1274     1284 1 
     857     1284 1 
     516     1284 1 
     515     1284 1 
     675     1284 1 
    1131     1284 1 
    1130     1284 1 
     529     1284 1 
    1284     1300 1 
     506     1300 1 
    1245     1300 1 
    1274     1300 1 
     857     1300 1 
     516     1300 1 
     515     1300 1 
     675     1300 1 
    1131     1300 1 
    1130     1300 1 
     529     1300 1 
     782     1300 1 
     782     1284 1 
     506      782 1 
     782     1245 1 
     782     1274 1 
     782      857 1 
     516      782 1 
     515      782 1 
     675      782 1 
     782     1131 1 
     782     1130 1 
     529      782 1 
     782     1273 1 
    1273     1300 1 
    1273     1284 1 
     506     1273 1 
    1245     1273 1 
    1273     1274 1 
     857     1273 1 
     516     1273 1 
     515     1273 1 
     675     1273 1 
    1131     1273 1 
    1130     1273 1 
     529     1273 1 
     969     1273 1 
     782      969 1 
     969     1300 1 
     969     1284 1 
     506      969 1 
     969     1245 1 
     969     1274 1 
     857      969 1 
     516      969 1 
     515      969 1 
     675      969 1 
     969     1131 1 
     969     1130 1 
     529      969 1 
     914      916 1 
     916      917 1 
     914      917 1 
     917      919 1 
     916      919 1 
     914      919 1 
     915      919 1 
     915      917 1 
     915      916 1 
     914      915 1 
     906      915 1 
     906      919 1 
     906      917 1 
     906      916 1 
     906      914 1 
     906     1030 1 
     915     1030 1 
     919     1030 1 
     917     1030 1 
     916     1030 1 
     914     1030 1 
    1030     1276 1 
     906     1276 1 
     915     1276 1 
     919     1276 1 
     917     1276 1 
     916     1276 1 
     914     1276 1 
    1276     1315 1 
    1030     1315 1 
     906     1315 1 
     915     1315 1 
     919     1315 1 
     917     1315 1 
     916     1315 1 
     914     1315 1 
    1286     1315 1 
    1276     1286 1 
    1030     1286 1 
     906     1286 1 
     915     1286 1 
     919     1286 1 
     917     1286 1 
     916     1286 1 
     914     1286 1 
    1277     1286 1 
    1277     1315 1 
    1276     1277 1 
    1030     1277 1 
     906     1277 1 
     915     1277 1 
     919     1277 1 
     917     1277 1 
     916     1277 1 
     914     1277 1 
    1277     1326 1 
    1286     1326 1 
    1315     1326 1 
    1276     1326 1 
    1030     1326 1 
     906     1326 1 
     915     1326 1 
     919     1326 1 
     917     1326 1 
     916     1326 1 
     914     1326 1 
    1326     1355 1 
    1277     1355 1 
    1286     1355 1 
    1315     1355 1 
    1276     1355 1 
    1030     1355 1 
     906     1355 1 
     915     1355 1 
     919     1355 1 
     917     1355 1 
     916     1355 1 
     914     1355 1 
     913     1355 1 
     913     1326 1 
     913     1277 1 
     913     1286 1 
     913     1315 1 
     913     1276 1 
     913     1030 1 
     906      913 1 
     913      915 1 
     913      919 1 
     913      917 1 
     913      916 1 
     913      914 1 
     913      918 1 
     918     1355 1 
     918     1326 1 
     918     1277 1 
     918     1286 1 
     918     1315 1 
     918     1276 1 
     918     1030 1 
     906      918 1 
     915      918 1 
     918      919 1 
     917      918 1 
     916      918 1 
     914      918 1 
      39       55 1 
      39       40 1 
      40       55 1 
      40      716 1 
      39      716 1 
      55      716 1 
      37      716 1 
      37       40 1 
      37       39 1 
      37       55 1 
      37     1327 1 
     716     1327 1 
      40     1327 1 
      39     1327 1 
      55     1327 1 
     319     1327 1 
      37      319 1 
     319      716 1 
      40      319 1 
      39      319 1 
      55      319 1 
     319     1185 1 
    1185     1327 1 
      37     1185 1 
     716     1185 1 
      40     1185 1 
      39     1185 1 
      55     1185 1 
     903     1185 1 
     319      903 1 
     903     1327 1 
      37      903 1 
     716      903 1 
      40      903 1 
      39      903 1 
      55      903 1 
     903     1350 1 
    1185     1350 1 
     319     1350 1 
    1327     1350 1 
      37     1350 1 
     716     1350 1 
      40     1350 1 
      39     1350 1 
      55     1350 1 
     862     1350 1 
     862      903 1 
     862     1185 1 
     319      862 1 
     862     1327 1 
      37      862 1 
     716      862 1 
      40      862 1 
      39      862 1 
      55      862 1 
     862     1201 1 
    1201     1350 1 
     903     1201 1 
    1185     1201 1 
     319     1201 1 
    1201     1327 1 
      37     1201 1 
     716     1201 1 
      40     1201 1 
      39     1201 1 
      55     1201 1 
     660     1201 1 
     660      862 1 
     660     1350 1 
     660      903 1 
     660     1185 1 
     319      660 1 
     660     1327 1 
      37      660 1 
     660      716 1 
      40      660 1 
      39      660 1 
      55      660 1 
     660      715 1 
     715     1201 1 
     715      862 1 
     715     1350 1 
     715      903 1 
     715     1185 1 
     319      715 1 
     715     1327 1 
      37      715 1 
     715      716 1 
      40      715 1 
      39      715 1 
      55      715 1 
     715     1280 1 
     660     1280 1 
    1201     1280 1 
     862     1280 1 
    1280     1350 1 
     903     1280 1 
    1185     1280 1 
     319     1280 1 
    1280     1327 1 
      37     1280 1 
     716     1280 1 
      40     1280 1 
      39     1280 1 
      55     1280 1 
     276     1013 1 
    1013     1014 1 
     276     1014 1 
    1014     1187 1 
    1013     1187 1 
     276     1187 1 
    1015     1187 1 
    1014     1015 1 
    1013     1015 1 
     276     1015 1 
    1015     1295 1 
    1187     1295 1 
    1014     1295 1 
    1013     1295 1 
     276     1295 1 
    1295     1368 1 
    1015     1368 1 
    1187     1368 1 
    1014     1368 1 
    1013     1368 1 
     276     1368 1 
    1193     1368 1 
    1193     1295 1 
    1015     1193 1 
    1187     1193 1 
    1014     1193 1 
    1013     1193 1 
     276     1193 1 
     277     1193 1 
     277     1368 1 
     277     1295 1 
     277     1015 1 
     277     1187 1 
     277     1014 1 
     277     1013 1 
     276      277 1 
     277      762 1 
     762     1193 1 
     762     1368 1 
     762     1295 1 
     762     1015 1 
     762     1187 1 
     762     1014 1 
     762     1013 1 
     276      762 1 
     762     1271 1 
     277     1271 1 
    1193     1271 1 
    1271     1368 1 
    1271     1295 1 
    1015     1271 1 
    1187     1271 1 
    1014     1271 1 
    1013     1271 1 
     276     1271 1 
     518     1271 1 
     518      762 1 
     277      518 1 
     518     1193 1 
     518     1368 1 
     518     1295 1 
     518     1015 1 
     518     1187 1 
     518     1014 1 
     518     1013 1 
     276      518 1 
     518     1299 1 
    1271     1299 1 
     762     1299 1 
     277     1299 1 
    1193     1299 1 
    1299     1368 1 
    1295     1299 1 
    1015     1299 1 
    1187     1299 1 
    1014     1299 1 
    1013     1299 1 
     276     1299 1 
    1285     1299 1 
     518     1285 1 
    1271     1285 1 
     762     1285 1 
     277     1285 1 
    1193     1285 1 
    1285     1368 1 
    1285     1295 1 
    1015     1285 1 
    1187     1285 1 
    1014     1285 1 
    1013     1285 1 
     276     1285 1 
    1285     1293 1 
    1293     1299 1 
     518     1293 1 
    1271     1293 1 
     762     1293 1 
     277     1293 1 
    1193     1293 1 
    1293     1368 1 
    1293     1295 1 
    1015     1293 1 
    1187     1293 1 
    1014     1293 1 
    1013     1293 1 
     276     1293 1 
     312      704 1 
     704      775 1 
     312      775 1 
     775     1038 1 
     704     1038 1 
     312     1038 1 
     776     1038 1 
     775      776 1 
     704      776 1 
     312      776 1 
     392      776 1 
     392     1038 1 
     392      775 1 
     392      704 1 
     312      392 1 
     392      974 1 
     776      974 1 
     974     1038 1 
     775      974 1 
     704      974 1 
     312      974 1 
     974     1020 1 
     392     1020 1 
     776     1020 1 
    1020     1038 1 
     775     1020 1 
     704     1020 1 
     312     1020 1 
     887     1020 1 
     887      974 1 
     392      887 1 
     776      887 1 
     887     1038 1 
     775      887 1 
     704      887 1 
     312      887 1 
     268      887 1 
     268     1020 1 
     268      974 1 
     268      392 1 
     268      776 1 
     268     1038 1 
     268      775 1 
     268      704 1 
     268      312 1 
     268      269 1 
     269      887 1 
     269     1020 1 
     269      974 1 
     269      392 1 
     269      776 1 
     269     1038 1 
     269      775 1 
     269      704 1 
     269      312 1 
     269     1124 1 
     268     1124 1 
     887     1124 1 
    1020     1124 1 
     974     1124 1 
     392     1124 1 
     776     1124 1 
    1038     1124 1 
     775     1124 1 
     704     1124 1 
     312     1124 1 
      86     1124 1 
      86      269 1 
      86      268 1 
      86      887 1 
      86     1020 1 
      86      974 1 
      86      392 1 
      86      776 1 
      86     1038 1 
      86      775 1 
      86      704 1 
      86      312 1 
      86      364 1 
     364     1124 1 
     269      364 1 
     268      364 1 
     364      887 1 
     364     1020 1 
     364      974 1 
     364      392 1 
     364      776 1 
     364     1038 1 
     364      775 1 
     364      704 1 
     312      364 1 
     185      186 1 
     186      187 1 
     185      187 1 
     187      188 1 
     186      188 1 
     185      188 1 
     188      189 1 
     187      189 1 
     186      189 1 
     185      189 1 
     189      742 1 
     188      742 1 
     187      742 1 
     186      742 1 
     185      742 1 
     742      743 1 
     189      743 1 
     188      743 1 
     187      743 1 
     186      743 1 
     185      743 1 
     743      764 1 
     742      764 1 
     189      764 1 
     188      764 1 
     187      764 1 
     186      764 1 
     185      764 1 
     178      764 1 
     178      743 1 
     178      742 1 
     178      189 1 
     178      188 1 
     178      187 1 
     178      186 1 
     178      185 1 
     178      190 1 
     190      764 1 
     190      743 1 
     190      742 1 
     189      190 1 
     188      190 1 
     187      190 1 
     186      190 1 
     185      190 1 
       4      190 1 
       4      178 1 
       4      764 1 
       4      743 1 
       4      742 1 
       4      189 1 
       4      188 1 
       4      187 1 
       4      186 1 
       4      185 1 
       4      744 1 
     190      744 1 
     178      744 1 
     744      764 1 
     743      744 1 
     742      744 1 
     189      744 1 
     188      744 1 
     187      744 1 
     186      744 1 
     185      744 1 
     744      748 1 
       4      748 1 
     190      748 1 
     178      748 1 
     748      764 1 
     743      748 1 
     742      748 1 
     189      748 1 
     188      748 1 
     187      748 1 
     186      748 1 
     185      748 1 
    1237     1246 1 
    1246     1307 1 
    1237     1307 1 
     656     1307 1 
     656     1246 1 
     656     1237 1 
     656     1236 1 
    1236     1307 1 
    1236     1246 1 
    1236     1237 1 
    1236     1254 1 
     656     1254 1 
    1254     1307 1 
    1246     1254 1 
    1237     1254 1 
     650     1254 1 
     650     1236 1 
     650      656 1 
     650     1307 1 
     650     1246 1 
     650     1237 1 
     650      651 1 
     651     1254 1 
     651     1236 1 
     651      656 1 
     651     1307 1 
     651     1246 1 
     651     1237 1 
     651      652 1 
     650      652 1 
     652     1254 1 
     652     1236 1 
     652      656 1 
     652     1307 1 
     652     1246 1 
     652     1237 1 
     513      652 1 
     513      651 1 
     513      650 1 
     513     1254 1 
     513     1236 1 
     513      656 1 
     513     1307 1 
     513     1246 1 
     513     1237 1 
     513     1309 1 
     652     1309 1 
     651     1309 1 
     650     1309 1 
    1254     1309 1 
    1236     1309 1 
     656     1309 1 
    1307     1309 1 
    1246     1309 1 
    1237     1309 1 
    1264     1309 1 
     513     1264 1 
     652     1264 1 
     651     1264 1 
     650     1264 1 
    1254     1264 1 
    1236     1264 1 
     656     1264 1 
    1264     1307 1 
    1246     1264 1 
    1237     1264 1 
     613     1175 1 
    1175     1176 1 
     613     1176 1 
     823     1176 1 
     823     1175 1 
     613      823 1 
     823      851 1 
     851     1176 1 
     851     1175 1 
     613      851 1 
     851      863 1 
     823      863 1 
     863     1176 1 
     863     1175 1 
     613      863 1 
     452      863 1 
     452      851 1 
     452      823 1 
     452     1176 1 
     452     1175 1 
     452      613 1 
     452     1332 1 
     863     1332 1 
     851     1332 1 
     823     1332 1 
    1176     1332 1 
    1175     1332 1 
     613     1332 1 
     953     1332 1 
     452      953 1 
     863      953 1 
     851      953 1 
     823      953 1 
     953     1176 1 
     953     1175 1 
     613      953 1 
     952      953 1 
     952     1332 1 
     452      952 1 
     863      952 1 
     851      952 1 
     823      952 1 
     952     1176 1 
     952     1175 1 
     613      952 1 
     453      952 1 
     453      953 1 
     453     1332 1 
     452      453 1 
     453      863 1 
     453      851 1 
     453      823 1 
     453     1176 1 
     453     1175 1 
     453      613 1 
     382      803 1 
     803      853 1 
     382      853 1 
     853     1180 1 
     803     1180 1 
     382     1180 1 
     769     1180 1 
     769      853 1 
     769      803 1 
     382      769 1 
     699      769 1 
     699     1180 1 
     699      853 1 
     699      803 1 
     382      699 1 
     699      825 1 
     769      825 1 
     825     1180 1 
     825      853 1 
     803      825 1 
     382      825 1 
     604      825 1 
     604      699 1 
     604      769 1 
     604     1180 1 
     604      853 1 
     604      803 1 
     382      604 1 
     524      604 1 
     524      825 1 
     524      699 1 
     524      769 1 
     524     1180 1 
     524      853 1 
     524      803 1 
     382      524 1 
     117      524 1 
     117      604 1 
     117      825 1 
     117      699 1 
     117      769 1 
     117     1180 1 
     117      853 1 
     117      803 1 
     117      382 1 
     325      326 1 
     326      327 1 
     325      327 1 
     327     1040 1 
     326     1040 1 
     325     1040 1 
    1040     1041 1 
     327     1041 1 
     326     1041 1 
     325     1041 1 
     329     1041 1 
     329     1040 1 
     327      329 1 
     326      329 1 
     325      329 1 
       5      329 1 
       5     1041 1 
       5     1040 1 
       5      327 1 
       5      326 1 
       5      325 1 
       5      885 1 
     329      885 1 
     885     1041 1 
     885     1040 1 
     327      885 1 
     326      885 1 
     325      885 1 
     781      885 1 
       5      781 1 
     329      781 1 
     781     1041 1 
     781     1040 1 
     327      781 1 
     326      781 1 
     325      781 1 
     781     1042 1 
     885     1042 1 
       5     1042 1 
     329     1042 1 
    1041     1042 1 
    1040     1042 1 
     327     1042 1 
     326     1042 1 
     325     1042 1 
     388      389 1 
     389     1077 1 
     388     1077 1 
     386     1077 1 
     386      389 1 
     386      388 1 
     116      386 1 
     116     1077 1 
     116      389 1 
     116      388 1 
     116      384 1 
     384      386 1 
     384     1077 1 
     384      389 1 
     384      388 1 
     384      385 1 
     116      385 1 
     385      386 1 
     385     1077 1 
     385      389 1 
     385      388 1 
     385      804 1 
     384      804 1 
     116      804 1 
     386      804 1 
     804     1077 1 
     389      804 1 
     388      804 1 
     390      804 1 
     385      390 1 
     384      390 1 
     116      390 1 
     386      390 1 
     390     1077 1 
     389      390 1 
     388      390 1 
       9      390 1 
       9      804 1 
       9      385 1 
       9      384 1 
       9      116 1 
       9      386 1 
       9     1077 1 
       9      389 1 
       9      388 1 
     666      667 1 
     667     1240 1 
     666     1240 1 
    1240     1323 1 
     667     1323 1 
     666     1323 1 
    1260     1323 1 
    1240     1260 1 
     667     1260 1 
     666     1260 1 
    1260     1265 1 
    1265     1323 1 
    1240     1265 1 
     667     1265 1 
     666     1265 1 
     679     1265 1 
     679     1260 1 
     679     1323 1 
     679     1240 1 
     667      679 1 
     666      679 1 
     679      681 1 
     681     1265 1 
     681     1260 1 
     681     1323 1 
     681     1240 1 
     667      681 1 
     666      681 1 
     681     1198 1 
     679     1198 1 
    1198     1265 1 
    1198     1260 1 
    1198     1323 1 
    1198     1240 1 
     667     1198 1 
     666     1198 1 
     858     1198 1 
     681      858 1 
     679      858 1 
     858     1265 1 
     858     1260 1 
     858     1323 1 
     858     1240 1 
     667      858 1 
     666      858 1 
     200      201 1 
     201      202 1 
     200      202 1 
     202      988 1 
     201      988 1 
     200      988 1 
     203      988 1 
     202      203 1 
     201      203 1 
     200      203 1 
     203      205 1 
     205      988 1 
     202      205 1 
     201      205 1 
     200      205 1 
     205      570 1 
     203      570 1 
     570      988 1 
     202      570 1 
     201      570 1 
     200      570 1 
     570      852 1 
     205      852 1 
     203      852 1 
     852      988 1 
     202      852 1 
     201      852 1 
     200      852 1 
     852      976 1 
     570      976 1 
     205      976 1 
     203      976 1 
     976      988 1 
     202      976 1 
     201      976 1 
     200      976 1 
     204      976 1 
     204      852 1 
     204      570 1 
     204      205 1 
     203      204 1 
     204      988 1 
     202      204 1 
     201      204 1 
     200      204 1 
     433      703 1 
     703      705 1 
     433      705 1 
     587      705 1 
     587      703 1 
     433      587 1 
     587     1378 1 
     705     1378 1 
     703     1378 1 
     433     1378 1 
    1001     1378 1 
     587     1001 1 
     705     1001 1 
     703     1001 1 
     433     1001 1 
    1001     1079 1 
    1079     1378 1 
     587     1079 1 
     705     1079 1 
     703     1079 1 
     433     1079 1 
    1075     1079 1 
    1001     1075 1 
    1075     1378 1 
     587     1075 1 
     705     1075 1 
     703     1075 1 
     433     1075 1 
    1070     1075 1 
    1070     1079 1 
    1001     1070 1 
    1070     1378 1 
     587     1070 1 
     705     1070 1 
     703     1070 1 
     433     1070 1 
     432     1070 1 
     432     1075 1 
     432     1079 1 
     432     1001 1 
     432     1378 1 
     432      587 1 
     432      705 1 
     432      703 1 
     432      433 1 
     653     1281 1 
    1281     1310 1 
     653     1310 1 
    1310     1314 1 
    1281     1314 1 
     653     1314 1 
     663     1314 1 
     663     1310 1 
     663     1281 1 
     653      663 1 
     663      856 1 
     856     1314 1 
     856     1310 1 
     856     1281 1 
     653      856 1 
     317      856 1 
     317      663 1 
     317     1314 1 
     317     1310 1 
     317     1281 1 
     317      653 1 
     317      318 1 
     318      856 1 
     318      663 1 
     318     1314 1 
     318     1310 1 
     318     1281 1 
     318      653 1 
     318     1252 1 
     317     1252 1 
     856     1252 1 
     663     1252 1 
    1252     1314 1 
    1252     1310 1 
    1252     1281 1 
     653     1252 1 
     779     1252 1 
     318      779 1 
     317      779 1 
     779      856 1 
     663      779 1 
     779     1314 1 
     779     1310 1 
     779     1281 1 
     653      779 1 
     471      820 1 
     820     1177 1 
     471     1177 1 
     456     1177 1 
     456      820 1 
     456      471 1 
     456     1366 1 
    1177     1366 1 
     820     1366 1 
     471     1366 1 
     826     1366 1 
     456      826 1 
     826     1177 1 
     820      826 1 
     471      826 1 
     787      826 1 
     787     1366 1 
     456      787 1 
     787     1177 1 
     787      820 1 
     471      787 1 
     199      787 1 
     199      826 1 
     199     1366 1 
     199      456 1 
     199     1177 1 
     199      820 1 
     199      471 1 
     199      523 1 
     523      787 1 
     523      826 1 
     523     1366 1 
     456      523 1 
     523     1177 1 
     523      820 1 
     471      523 1 
      32      896 1 
     896     1211 1 
      32     1211 1 
    1211     1212 1 
     896     1212 1 
      32     1212 1 
     251     1212 1 
     251     1211 1 
     251      896 1 
      32      251 1 
     251      758 1 
     758     1212 1 
     758     1211 1 
     758      896 1 
      32      758 1 
     283      758 1 
     251      283 1 
     283     1212 1 
     283     1211 1 
     283      896 1 
      32      283 1 
     283      284 1 
     284      758 1 
     251      284 1 
     284     1212 1 
     284     1211 1 
     284      896 1 
      32      284 1 
     583      842 1 
     583     1388 1 
     842     1388 1 
    1221     1388 1 
     583     1221 1 
     842     1221 1 
     886     1221 1 
     886     1388 1 
     583      886 1 
     842      886 1 
     536      886 1 
     536     1221 1 
     536     1388 1 
     536      583 1 
     536      842 1 
     536      728 1 
     728      886 1 
     728     1221 1 
     728     1388 1 
     583      728 1 
     728      842 1 
     728     1005 1 
     536     1005 1 
     886     1005 1 
    1005     1221 1 
    1005     1388 1 
     583     1005 1 
     842     1005 1 
     278      279 1 
     279      280 1 
     278      280 1 
     280      635 1 
     279      635 1 
     278      635 1 
     282      635 1 
     280      282 1 
     279      282 1 
     278      282 1 
     282     1348 1 
     635     1348 1 
     280     1348 1 
     279     1348 1 
     278     1348 1 
    1170     1348 1 
     282     1170 1 
     635     1170 1 
     280     1170 1 
     279     1170 1 
     278     1170 1 
     411     1170 1 
     411     1348 1 
     282      411 1 
     411      635 1 
     280      411 1 
     279      411 1 
     278      411 1 
    1120     1121 1 
    1121     1122 1 
    1120     1122 1 
    1122     1123 1 
    1121     1123 1 
    1120     1123 1 
    1123     1289 1 
    1122     1289 1 
    1121     1289 1 
    1120     1289 1 
    1119     1289 1 
    1119     1123 1 
    1119     1122 1 
    1119     1121 1 
    1119     1120 1 
    1118     1119 1 
    1118     1289 1 
    1118     1123 1 
    1118     1122 1 
    1118     1121 1 
    1118     1120 1 
    1051     1118 1 
    1051     1119 1 
    1051     1289 1 
    1051     1123 1 
    1051     1122 1 
    1051     1121 1 
    1051     1120 1 
     399      400 1 
     400      806 1 
     399      806 1 
     806      807 1 
     400      807 1 
     399      807 1 
     396      807 1 
     396      806 1 
     396      400 1 
     396      399 1 
     396      960 1 
     807      960 1 
     806      960 1 
     400      960 1 
     399      960 1 
     619      960 1 
     396      619 1 
     619      807 1 
     619      806 1 
     400      619 1 
     399      619 1 
     112      619 1 
     112      960 1 
     112      396 1 
     112      807 1 
     112      806 1 
     112      400 1 
     112      399 1 
    1222     1223 1 
    1223     1224 1 
    1222     1224 1 
    1224     1225 1 
    1223     1225 1 
    1222     1225 1 
    1225     1226 1 
    1224     1226 1 
    1223     1226 1 
    1222     1226 1 
    1226     1337 1 
    1225     1337 1 
    1224     1337 1 
    1223     1337 1 
    1222     1337 1 
    1337     1377 1 
    1226     1377 1 
    1225     1377 1 
    1224     1377 1 
    1223     1377 1 
    1222     1377 1 
     970     1377 1 
     970     1337 1 
     970     1226 1 
     970     1225 1 
     970     1224 1 
     970     1223 1 
     970     1222 1 
     130      131 1 
     131     1341 1 
     130     1341 1 
    1056     1341 1 
     131     1056 1 
     130     1056 1 
     809     1056 1 
     809     1341 1 
     131      809 1 
     130      809 1 
     620      809 1 
     620     1056 1 
     620     1341 1 
     131      620 1 
     130      620 1 
     449      620 1 
     449      809 1 
     449     1056 1 
     449     1341 1 
     131      449 1 
     130      449 1 
     449     1340 1 
     620     1340 1 
     809     1340 1 
    1056     1340 1 
    1340     1341 1 
     131     1340 1 
     130     1340 1 
     267     1011 1 
     267      314 1 
     314     1011 1 
     314     1039 1 
     267     1039 1 
    1011     1039 1 
     263     1039 1 
     263      314 1 
     263      267 1 
     263     1011 1 
     263     1385 1 
    1039     1385 1 
     314     1385 1 
     267     1385 1 
    1011     1385 1 
     157     1385 1 
     157      263 1 
     157     1039 1 
     157      314 1 
     157      267 1 
     157     1011 1 
     157      158 1 
     158     1385 1 
     158      263 1 
     158     1039 1 
     158      314 1 
     158      267 1 
     158     1011 1 
     564      565 1 
     565      566 1 
     564      566 1 
      58      566 1 
      58      565 1 
      58      564 1 
      58      741 1 
     566      741 1 
     565      741 1 
     564      741 1 
     633      741 1 
      58      633 1 
     566      633 1 
     565      633 1 
     564      633 1 
     633     1369 1 
     741     1369 1 
      58     1369 1 
     566     1369 1 
     565     1369 1 
     564     1369 1 
     351      795 1 
     794      795 1 
     351      794 1 
       6      794 1 
       6      795 1 
       6      351 1 
       6      549 1 
     549      794 1 
     549      795 1 
     351      549 1 
     293      549 1 
       6      293 1 
     293      794 1 
     293      795 1 
     293      351 1 
     293      563 1 
     549      563 1 
       6      563 1 
     563      794 1 
     563      795 1 
     351      563 1 
      64      528 1 
     448      528 1 
      64      448 1 
     448      600 1 
     528      600 1 
      64      600 1 
     495      600 1 
     448      495 1 
     495      528 1 
      64      495 1 
     495      972 1 
     600      972 1 
     448      972 1 
     528      972 1 
      64      972 1 
     972     1127 1 
     495     1127 1 
     600     1127 1 
     448     1127 1 
     528     1127 1 
      64     1127 1 
     322      323 1 
     323      324 1 
     322      324 1 
     324      328 1 
     323      328 1 
     322      328 1 
     328      780 1 
     324      780 1 
     323      780 1 
     322      780 1 
     780     1292 1 
     328     1292 1 
     324     1292 1 
     323     1292 1 
     322     1292 1 
    1292     1413 1 
     780     1413 1 
     328     1413 1 
     324     1413 1 
     323     1413 1 
     322     1413 1 
     155      156 1 
     156      735 1 
     155      735 1 
     430      735 1 
     156      430 1 
     155      430 1 
     430      431 1 
     431      735 1 
     156      431 1 
     155      431 1 
     431      897 1 
     430      897 1 
     735      897 1 
     156      897 1 
     155      897 1 
     296      897 1 
     296      431 1 
     296      430 1 
     296      735 1 
     156      296 1 
     155      296 1 
     380      381 1 
     379      381 1 
     379      380 1 
     379      498 1 
     381      498 1 
     380      498 1 
     498      778 1 
     379      778 1 
     381      778 1 
     380      778 1 
     738      778 1 
     498      738 1 
     379      738 1 
     381      738 1 
     380      738 1 
     738     1351 1 
     778     1351 1 
     498     1351 1 
     379     1351 1 
     381     1351 1 
     380     1351 1 
     123      124 1 
     124      125 1 
     123      125 1 
     125      126 1 
     124      126 1 
     123      126 1 
     126      995 1 
     125      995 1 
     124      995 1 
     123      995 1 
     238      995 1 
     126      238 1 
     125      238 1 
     124      238 1 
     123      238 1 
     225      238 1 
     225      995 1 
     126      225 1 
     125      225 1 
     124      225 1 
     123      225 1 
      50      883 1 
     883      908 1 
      50      908 1 
     908      909 1 
     883      909 1 
      50      909 1 
     909      910 1 
     908      910 1 
     883      910 1 
      50      910 1 
     910      912 1 
     909      912 1 
     908      912 1 
     883      912 1 
      50      912 1 
     911      912 1 
     910      911 1 
     909      911 1 
     908      911 1 
     883      911 1 
      50      911 1 
     401      402 1 
     402      526 1 
     401      526 1 
     526      767 1 
     402      767 1 
     401      767 1 
     767     1110 1 
     526     1110 1 
     402     1110 1 
     401     1110 1 
     403     1110 1 
     403      767 1 
     403      526 1 
     402      403 1 
     401      403 1 
      84       85 1 
      85     1092 1 
      84     1092 1 
     367     1092 1 
      85      367 1 
      84      367 1 
      69      367 1 
      69     1092 1 
      69       85 1 
      69       84 1 
      69      168 1 
     168      367 1 
     168     1092 1 
      85      168 1 
      84      168 1 
     347      790 1 
     790      865 1 
     347      865 1 
     865     1076 1 
     790     1076 1 
     347     1076 1 
     525     1076 1 
     525      865 1 
     525      790 1 
     347      525 1 
     525     1100 1 
    1076     1100 1 
     865     1100 1 
     790     1100 1 
     347     1100 1 
     249      956 1 
     956      957 1 
     249      957 1 
     497      957 1 
     497      956 1 
     249      497 1 
     497      812 1 
     812      957 1 
     812      956 1 
     249      812 1 
     812      955 1 
     497      955 1 
     955      957 1 
     955      956 1 
     249      955 1 
     320      417 1 
     417      965 1 
     320      965 1 
     965     1031 1 
     417     1031 1 
     320     1031 1 
    1031     1033 1 
     965     1033 1 
     417     1033 1 
     320     1033 1 
     426     1033 1 
     426     1031 1 
     426      965 1 
     417      426 1 
     320      426 1 
     462      695 1 
     541      695 1 
     462      541 1 
     541      836 1 
     695      836 1 
     462      836 1 
     836     1357 1 
     541     1357 1 
     695     1357 1 
     462     1357 1 
    1357     1379 1 
     836     1379 1 
     541     1379 1 
     695     1379 1 
     462     1379 1 
     166      288 1 
     288      289 1 
     166      289 1 
     137      289 1 
     137      288 1 
     137      166 1 
     136      137 1 
     136      289 1 
     136      288 1 
     136      166 1 
     136     1090 1 
     137     1090 1 
     289     1090 1 
     288     1090 1 
     166     1090 1 
     102      730 1 
     102      729 1 
     729      730 1 
      26      729 1 
      26      102 1 
      26      730 1 
      26      121 1 
     121      729 1 
     102      121 1 
     121      730 1 
     121      133 1 
      26      133 1 
     133      729 1 
     102      133 1 
     133      730 1 
     345      789 1 
     346      789 1 
     345      346 1 
     346      788 1 
     788      789 1 
     345      788 1 
     718      788 1 
     346      718 1 
     718      789 1 
     345      718 1 
     718      961 1 
     788      961 1 
     346      961 1 
     789      961 1 
     345      961 1 
      17      711 1 
     215      711 1 
      17      215 1 
     215      216 1 
     216      711 1 
      17      216 1 
     216      492 1 
     215      492 1 
     492      711 1 
      17      492 1 
     492     1084 1 
     216     1084 1 
     215     1084 1 
     711     1084 1 
      17     1084 1 
     680     1230 1 
     680      763 1 
     763     1230 1 
     763     1288 1 
     680     1288 1 
    1230     1288 1 
    1195     1288 1 
     763     1195 1 
     680     1195 1 
    1195     1230 1 
     309     1195 1 
     309     1288 1 
     309      763 1 
     309      680 1 
     309     1230 1 
     491     1166 1 
     491      493 1 
     493     1166 1 
     493      557 1 
     491      557 1 
     557     1166 1 
     557      867 1 
     493      867 1 
     491      867 1 
     867     1166 1 
     867     1146 1 
     557     1146 1 
     493     1146 1 
     491     1146 1 
    1146     1166 1 
     560      646 1 
     560      840 1 
     646      840 1 
     354      840 1 
     354      560 1 
     354      646 1 
     354      841 1 
     840      841 1 
     560      841 1 
     646      841 1 
     297      841 1 
     297      354 1 
     297      840 1 
     297      560 1 
     297      646 1 
    1134     1135 1 
    1135     1137 1 
    1134     1137 1 
    1137     1138 1 
    1135     1138 1 
    1134     1138 1 
    1133     1138 1 
    1133     1137 1 
    1133     1135 1 
    1133     1134 1 
    1133     1136 1 
    1136     1138 1 
    1136     1137 1 
    1135     1136 1 
    1134     1136 1 
     545      838 1 
     632      838 1 
     545      632 1 
     632     1399 1 
     838     1399 1 
     545     1399 1 
     706     1399 1 
     632      706 1 
     706      838 1 
     545      706 1 
     567      843 1 
     843     1152 1 
     567     1152 1 
     594     1152 1 
     594      843 1 
     567      594 1 
     484      594 1 
     484     1152 1 
     484      843 1 
     484      567 1 
     193      194 1 
     194      749 1 
     193      749 1 
     749      985 1 
     194      985 1 
     193      985 1 
     707      985 1 
     707      749 1 
     194      707 1 
     193      707 1 
      80      489 1 
     489     1205 1 
      80     1205 1 
     894     1205 1 
     489      894 1 
      80      894 1 
     597      894 1 
     597     1205 1 
     489      597 1 
      80      597 1 
     625      850 1 
     169      625 1 
     169      850 1 
     169      584 1 
     584      625 1 
     584      850 1 
     584     1148 1 
     169     1148 1 
     625     1148 1 
     850     1148 1 
     520      522 1 
     522      527 1 
     520      527 1 
     527      558 1 
     522      558 1 
     520      558 1 
     558      559 1 
     527      559 1 
     522      559 1 
     520      559 1 
     405      455 1 
     405      460 1 
     455      460 1 
     460     1141 1 
     405     1141 1 
     455     1141 1 
     461     1141 1 
     460      461 1 
     405      461 1 
     455      461 1 
     254      255 1 
     255     1125 1 
     254     1125 1 
     422     1125 1 
     255      422 1 
     254      422 1 
     422      450 1 
     450     1125 1 
     255      450 1 
     254      450 1 
      59       60 1 
      60      876 1 
      59      876 1 
     876      877 1 
      60      877 1 
      59      877 1 
     572      877 1 
     572      876 1 
      60      572 1 
      59      572 1 
    1370     1371 1 
     938     1370 1 
     938     1371 1 
     938      939 1 
     939     1370 1 
     939     1371 1 
     488      939 1 
     488      938 1 
     488     1370 1 
     488     1371 1 
     611     1162 1 
     844     1162 1 
     611      844 1 
     766      844 1 
     766     1162 1 
     611      766 1 
     766     1173 1 
     844     1173 1 
    1162     1173 1 
     611     1173 1 
     418      810 1 
     127      810 1 
     127      418 1 
     127      128 1 
     128      810 1 
     128      418 1 
     128      811 1 
     127      811 1 
     810      811 1 
     418      811 1 
     760     1191 1 
    1191     1192 1 
     760     1192 1 
    1190     1192 1 
    1190     1191 1 
     760     1190 1 
     855     1190 1 
     855     1192 1 
     855     1191 1 
     760      855 1 
      94       96 1 
      96      949 1 
      94      949 1 
      95      949 1 
      95       96 1 
      94       95 1 
      95      129 1 
     129      949 1 
      96      129 1 
      94      129 1 
     577      937 1 
     936      937 1 
     577      936 1 
     407      936 1 
     407      937 1 
     407      577 1 
     330      407 1 
     330      936 1 
     330      937 1 
     330      577 1 
     890      891 1 
     890     1359 1 
     891     1359 1 
    1145     1359 1 
     890     1145 1 
     891     1145 1 
     727     1145 1 
     727     1359 1 
     727      890 1 
     727      891 1 
      43       44 1 
      44      717 1 
      43      717 1 
     708      717 1 
      44      708 1 
      43      708 1 
      42      708 1 
      42      717 1 
      42       44 1 
      42       43 1 
     144      145 1 
     145      540 1 
     144      540 1 
     342      540 1 
     145      342 1 
     144      342 1 
     342     1106 1 
     540     1106 1 
     145     1106 1 
     144     1106 1 
     356      357 1 
     357     1283 1 
     356     1283 1 
    1029     1283 1 
     357     1029 1 
     356     1029 1 
    1029     1235 1 
    1235     1283 1 
     357     1235 1 
     356     1235 1 
     688     1329 1 
     654      688 1 
     654     1329 1 
     654      669 1 
     669      688 1 
     669     1329 1 
     669      670 1 
     654      670 1 
     670      688 1 
     670     1329 1 
      51      697 1 
      52      697 1 
      51       52 1 
       1       52 1 
       1      697 1 
       1       51 1 
     828      829 1 
     828      941 1 
     829      941 1 
     588      941 1 
     588      828 1 
     588      829 1 
     295      370 1 
     295     1160 1 
     370     1160 1 
     765     1160 1 
     295      765 1 
     370      765 1 
      87      725 1 
     724      725 1 
      87      724 1 
     724      940 1 
     725      940 1 
      87      940 1 
    1167     1168 1 
    1165     1168 1 
    1165     1167 1 
     839     1165 1 
     839     1168 1 
     839     1167 1 
     771      772 1 
     592      772 1 
     592      771 1 
     163      592 1 
     163      772 1 
     163      771 1 
     257      258 1 
     258      259 1 
     257      259 1 
     247      259 1 
     247      258 1 
     247      257 1 
     647      648 1 
     647     1196 1 
     648     1196 1 
    1196     1197 1 
     647     1197 1 
     648     1197 1 
     197      465 1 
      11      465 1 
      11      197 1 
      11       12 1 
      12      465 1 
      12      197 1 
     300      538 1 
     538      539 1 
     300      539 1 
     539      595 1 
     538      595 1 
     300      595 1 
     174      175 1 
     175      266 1 
     174      266 1 
     266      274 1 
     175      274 1 
     174      274 1 
     272      273 1 
     264      273 1 
     264      272 1 
     264      265 1 
     265      273 1 
     265      272 1 
      29      167 1 
      29       30 1 
      30      167 1 
      30     1400 1 
      29     1400 1 
     167     1400 1 
     499      500 1 
     500      816 1 
     499      816 1 
     406      816 1 
     406      500 1 
     406      499 1 
     486      487 1 
     487     1095 1 
     486     1095 1 
     301     1095 1 
     301      487 1 
     301      486 1 
     353      798 1 
     585      798 1 
     353      585 1 
     585      739 1 
     739      798 1 
     353      739 1 
     286      287 1 
     149      287 1 
     149      286 1 
     149     1181 1 
     287     1181 1 
     286     1181 1 
     424      615 1 
     424      425 1 
     425      615 1 
     425     1172 1 
     424     1172 1 
     615     1172 1 
     800     1161 1 
     366      800 1 
     366     1161 1 
     366      413 1 
     413      800 1 
     413     1161 1 
     211      950 1 
     239      950 1 
     211      239 1 
     239      982 1 
     950      982 1 
     211      982 1 
     182      183 1 
     183     1142 1 
     182     1142 1 
    1142     1336 1 
     183     1336 1 
     182     1336 1 
     164      222 1 
     164      951 1 
     222      951 1 
     951     1363 1 
     164     1363 1 
     222     1363 1 
     926      927 1 
     698      927 1 
     698      926 1 
     698     1053 1 
     927     1053 1 
     926     1053 1 
     444      859 1 
     444     1093 1 
     859     1093 1 
    1093     1261 1 
     444     1261 1 
     859     1261 1 
     311      774 1 
     299      774 1 
     299      311 1 
     299      924 1 
     774      924 1 
     311      924 1 
    1064     1066 1 
    1065     1066 1 
    1064     1065 1 
     482     1065 1 
     482     1066 1 
     482     1064 1 
     375     1263 1 
    1263     1297 1 
     375     1297 1 
    1229     1297 1 
    1229     1263 1 
     375     1229 1 
     784     1227 1 
    1227     1228 1 
     784     1228 1 
      77     1228 1 
      77     1227 1 
      77      784 1 
     159      160 1 
     160     1266 1 
     159     1266 1 
      62     1266 1 
      62      160 1 
      62      159 1 
     150     1373 1 
    1373     1374 1 
     150     1374 1 
     302     1374 1 
     302     1373 1 
     150      302 1 
     316      590 1 
     590      605 1 
     316      605 1 
     605     1103 1 
     590     1103 1 
     316     1103 1 
     623      624 1 
     624      835 1 
     623      835 1 
     602      835 1 
     602      624 1 
     602      623 1 
     305      306 1 
     306      307 1 
     305      307 1 
     307      596 1 
     306      596 1 
     305      596 1 
     990      991 1 
     848      991 1 
     848      990 1 
     848     1151 1 
     991     1151 1 
     990     1151 1 
     683      684 1 
     684     1184 1 
     683     1184 1 
    1184     1199 1 
     684     1199 1 
     683     1199 1 
     899     1209 1 
     348     1209 1 
     348      899 1 
     677     1301 1 
     678     1301 1 
     677      678 1 
     260      429 1 
     427      429 1 
     260      427 1 
     643      644 1 
     210      644 1 
     210      643 1 
    1269     1330 1 
     662     1330 1 
     662     1269 1 
    1115     1116 1 
     661     1116 1 
     661     1115 1 
       7       71 1 
       7     1107 1 
      71     1107 1 
     880     1215 1 
     281     1215 1 
     281      880 1 
      97      770 1 
      97      153 1 
     153      770 1 
     262      736 1 
     262      759 1 
     736      759 1 
     575      873 1 
     873     1067 1 
     575     1067 1 
    1057     1058 1 
    1058     1352 1 
    1057     1352 1 
     975     1347 1 
     630      975 1 
     630     1347 1 
     628      629 1 
     629     1182 1 
     628     1182 1 
     547      548 1 
     546      548 1 
     546      547 1 
     792      866 1 
     866      898 1 
     792      898 1 
    1037     1364 1 
     977     1364 1 
     977     1037 1 
      20      712 1 
      21      712 1 
      20       21 1 
     373      374 1 
     374      586 1 
     373      586 1 
     641     1035 1 
    1035     1174 1 
     641     1174 1 
     668      689 1 
     689     1308 1 
     668     1308 1 
     176     1094 1 
     768     1094 1 
     176      768 1 
     275      658 1 
     658      659 1 
     275      659 1 
     457      459 1 
     458      459 1 
     457      458 1 
      67       68 1 
      68     1009 1 
      67     1009 1 
     942      944 1 
     943      944 1 
     942      943 1 
     334      335 1 
     335      785 1 
     334      785 1 
      16       90 1 
      90     1387 1 
      16     1387 1 
      14      710 1 
     554      710 1 
      14      554 1 
      82      928 1 
      82       83 1 
      83      928 1 
    1059     1060 1 
     419     1060 1 
     419     1059 1 
     208      751 1 
     751      989 1 
     208      989 1 
      63     1150 1 
      63      777 1 
     777     1150 1 
     232      233 1 
     231      233 1 
     231      232 1 
       3      177 1 
       3      533 1 
     177      533 1 
     256      621 1 
     621      622 1 
     256      622 1 
    1008     1204 1 
    1062     1204 1 
    1008     1062 1 
    1102     1114 1 
    1114     1372 1 
    1102     1372 1 
     290     1061 1 
      49      290 1 
      49     1061 1 
     475      476 1 
     476      477 1 
     475      477 1 
     700      818 1 
     818     1202 1 
     700     1202 1 
     416     1132 1 
     416      614 1 
     614     1132 1 
     229      534 1 
     534     1129 1 
     229     1129 1 
     672      673 1 
     673     1311 1 
     672     1311 1 
     580      581 1 
     581      690 1 
     580      690 1 
     571     1155 1 
     571     1154 1 
    1154     1155 1 
       8      179 1 
     179      180 1 
       8      180 1 
     752     1178 1 
     250      752 1 
     250     1178 1 
      46      391 1 
      46       47 1 
      47      391 1 
     138      987 1 
     138     1081 1 
     987     1081 1 
     508      514 1 
     508     1320 1 
     514     1320 1 
     517     1303 1 
     517     1328 1 
    1303     1328 1 
     686      687 1 
     665      687 1 
     665      686 1 
      56       57 1 
      57      310 1 
      56      310 1 
     393      394 1 
     394     1080 1 
     393     1080 1 
     139      140 1 
     140     1356 1 
     139     1356 1 
     435      436 1 
     298      436 1 
     298      435 1 
     253     1219 1 
     212     1219 1 
     212      253 1 
     797      868 1 
     796      868 1 
     796      797 1 
     469      986 1 
     148      986 1 
     148      469 1 
     103      315 1 
     107      315 1 
     103      107 1 
    1302     1306 1 
    1251     1302 1 
    1251     1306 1 
     243      599 1 
     243      244 1 
     244      599 1 
     206      207 1 
     207     1105 1 
     206     1105 1 
    1194     1270 1 
     618     1194 1 
     618     1270 1 
     219      568 1 
     218      219 1 
     218      568 1 
     340      341 1 
     339      341 1 
     339      340 1 
     636      637 1 
     637      992 1 
     636      992 1 
     408      409 1 
     408      410 1 
     409      410 1 
     355     1322 1 
     355      358 1 
     358     1322 1 
    1078     1390 1 
    1023     1390 1 
    1023     1078 1 
    1312     1334 1 
    1334     1382 1 
    1312     1382 1 
     463     1101 1 
    1086     1158 1 
     642     1376 1 
    1003     1384 1 
      22      171 1 
     220      221 1 
      73       74 1 
      27      993 1 
     191      192 1 
    1188     1207 1 
     114      959 1 
     397      398 1 
     671     1258 1 
     365      428 1 
    1393     1407 1 
     445      638 1 
     530      531 1 
    1126     1210 1 
     626      627 1 
     553     1021 1 
     248      468 1 
     291      292 1 
     931      932 1 
     240      755 1 
      53      720 1 
     750     1169 1 
     576      723 1 
      81      893 1 
      24     1085 1 
     285     1362 1 
     813     1036 1 
     371      372 1 
    1279     1313 1 
     415     1096 1 
     467      819 1 
    1012     1253 1 
     881      882 1 
      78       79 1 
     350      556 1 
     352      544 1 
     740      984 1 
    1290     1325 1 
     998      999 1 
     958     1339 1 
     119      227 1 
     947     1143 1 
     964     1032 1 
    1139     1220 1 
     451      997 1 
    1048     1049 1 
      13      786 1 
     217     1113 1 
    1331     1386 1 
      88       89 1 
     308      574 1 
     377      387 1 
     878     1022 1 
     343      550 1 
     793      834 1 
    1082     1083 1 
     412      434 1 
    1016     1017 1 
     609      754 1 
     502      503 1 
     147      832 1 
      25       76 1 
     607     1338 1 
     608      617 1 
       2      108 1 
     349     1333 1 
      31       33 1 
      35       36 1 
     505      830 1 
     151      996 1 
     685     1272 1 
     655     1256 1 
     854     1043 1 
    1238     1243 1 
     791      871 1 
    1111     1112 1 
     228      535 1 
     439      817 1 
     466      801 1 
     519     1275 1 
     141      142 1 
     963     1349 1 
    1052     1380 1 
     860      861 1 
     337      338 1 
     143      443 1 
     369      870 1 
    1098     1099 1 
     979     1208 1 
    1054     1055 1 
     479      480 1 
    1405     1419 1 
     105      109 1 
     579      726 1 
      72      303 1 
     336      934 1 
      99      146 1 
     213      805 1 
    1242     1257 1 
     481      869 1 
    1045     1046 1 
     173      948 1 
     676     1365 1 
     691     1203 1 
     261     1156 1 
     494      833 1 
     967      968 1 
     246      472 1 
      70      933 1 
     441      846 1 
     236      237 1 
     610      701 1 
     692     1304 1 
    1244     1324 1 
     901      902 1 
     674     1262 1 
    1047     1063 1 

*Partition cys/PoLV groups
*Vertices 1420
2
2
4
6
1
4
4
4
4
4
4
4
4
6
4
4
4
4
3
4
4
4
4
4
3
2
4
4
4
4
4
4
4
2
5
5
2
6
2
2
2
2
3
2
2
2
2
2
5
2
2
2
2
2
2
3
3
4
3
4
3
3
4
4
4
5
4
4
4
4
4
4
4
4
3
3
4
4
6
4
4
4
4
4
4
4
4
2
2
4
4
4
3
4
4
4
5
4
4
4
2
2
2
2
2
2
2
2
2
4
4
4
4
6
4
4
4
3
4
4
2
2
4
4
4
4
3
3
4
5
5
4
2
2
2
4
4
4
3
3
2
2
2
4
4
4
4
4
4
4
4
3
5
4
3
3
4
4
3
3
4
4
4
4
4
6
4
4
4
4
4
4
3
4
4
4
4
3
4
4
4
4
4
6
3
3
3
3
3
3
4
4
4
4
6
4
4
4
4
4
4
4
4
4
4
4
4
4
3
4
5
6
2
3
6
6
5
3
3
4
4
4
4
4
4
4
4
4
4
4
4
4
4
4
3
4
4
4
4
4
4
4
4
4
3
4
4
4
4
4
4
4
6
4
4
4
5
5
5
3
4
4
4
4
6
4
6
4
4
4
4
4
4
4
1
1
1
4
4
4
4
4
4
4
6
5
5
4
4
6
4
4
5
4
4
6
4
4
4
4
4
4
4
6
4
4
4
4
1
3
5
5
6
4
2
4
1
1
1
2
1
1
1
1
1
1
1
1
1
4
6
4
4
3
3
5
2
2
2
2
2
4
5
2
2
2
4
3
5
5
4
4
4
5
2
2
2
2
3
3
2
2
4
4
4
4
4
4
4
4
5
5
4
4
3
3
3
3
4
4
4
4
4
4
4
4
3
4
4
4
3
4
3
3
4
4
5
5
4
4
3
3
3
4
4
4
4
3
3
3
5
4
4
2
4
4
2
2
2
4
4
4
5
6
4
2
3
4
3
6
6
4
4
4
5
5
2
2
4
4
4
4
2
3
5
4
4
4
4
4
4
4
4
4
4
4
4
4
4
4
4
4
3
3
4
4
5
4
4
4
4
4
4
5
4
4
4
4
5
5
4
5
4
4
5
4
4
4
4
4
4
4
4
4
4
4
5
5
4
4
4
4
5
4
1
1
1
1
1
1
1
1
1
1
1
1
1
1
3
6
4
4
4
4
4
3
4
4
3
4
4
4
4
4
4
4
4
4
4
4
4
4
4
4
4
4
4
4
4
6
4
4
4
4
5
6
4
4
4
4
4
4
4
4
4
4
4
3
4
4
4
5
4
4
4
5
4
4
4
4
4
4
4
4
4
4
4
4
4
4
4
4
4
4
4
4
4
4
4
4
4
4
4
6
4
4
6
4
4
4
6
4
4
4
4
6
4
3
4
6
4
4
6
4
4
4
4
4
4
4
4
4
4
4
4
2
2
4
4
5
4
4
4
4
4
4
1
1
1
1
1
1
1
6
1
1
1
1
1
1
1
1
1
1
1
1
1
1
1
6
1
1
1
1
1
1
1
1
1
1
1
1
6
6
1
1
1
6
3
3
2
2
2
4
4
6
2
2
4
4
4
3
4
5
4
4
4
2
4
4
4
4
4
2
2
2
2
2
5
2
4
4
4
4
4
4
4
4
2
2
2
4
3
4
3
4
6
4
4
6
4
3
3
3
3
3
3
6
4
4
4
4
3
4
4
5
4
4
4
1
6
1
3
3
4
6
3
4
6
5
3
4
6
5
5
5
4
5
6
1
1
1
1
5
3
4
3
2
2
4
4
3
4
4
4
6
4
4
3
4
4
4
4
4
3
4
6
4
6
2
2
4
4
5
4
4
6
4
5
4
4
4
4
4
4
4
6
4
4
1
1
6
4
5
4
4
4
4
4
4
4
4
4
4
4
4
4
4
4
4
4
4
4
1
1
1
1
1
1
1
1
3
4
6
4
3
4
4
4
4
4
6
4
4
2
4
6
4
4
4
6
4
2
3
1
5
4
5
3
4
4
3
4
4
3
4
6
2
2
5
2
2
2
2
2
3
2
2
2
2
2
2
3
3
3
3
3
3
3
2
2
2
2
4
2
2
5
4
2
4
4
4
4
4
4
4
4
4
4
4
6
3
3
3
4
4
3
3
4
5
5
4
5
4
4
4
4
4
6
5
2
2
3
2
2
2
4
4
3
3
4
4
4
4
4
4
4
4
4
4
4
4
4
6
4
4
4
4
4
5
5
3
4
4
4
4
4
4
4
4
4
4
3
4
6
4
4
3
4
4
4
1
1
1
1
4
4
6
4
4
4
4
4
4
4
3
2
2
4
3
2
2
2
5
5
5
5
5
4
6
1
1
3
3
5
5
4
3
3
3
3
2
2
5
6
6
6
6
2
2
5
5
4
4
4
4
4
3
2
4
4
6
4
5
4
4
4
4
4
3
4
4
4
4
4
6
3
6
5
4
2
5
4
4
4
4
4
4
4
4
3
4
4
4
4
4
4
4
4
4
4
4
4
4
1
4
1
3
6
3
3
6
3
4
4
4
4
4
4
3
3
4
4
4
4
4
4
4
4
4
4
5
2
4
4
4
4
4
4
4
4
4
3
4
6
4
4
4
4
5
4
4
4
4
4
4
4
4
4
4
4
4
6
5
4
4
4
4
4
4
5
4
4
6
1
1
1
1
1
1
1
1
1
1
1
1
1
1
6
1
3
4
2
3
4
2
1
5
2
4
4
4
6
4
4
4
3
3
6
4
4
4
4
4
4
4
4
4
3
1
1
2
2
1
3
1
1
1
2
1
1
1
1
1
1
1
3
1
1
1
2
1
3
1
2
1
1
3
1
1
3
1
3
1
1
2
1
2
1
1
1
1
3
1
1
3
3
1
1
3
1
6
2
1
1
1
2
1
1
3
1
1
1
6
1
3
3
1
1
1
1
2
1
2
1
3
1
1
1
1
1
1
1
1
3
1
1
2
1
1
1
1
1
1
3
3
2
1
1
1
0
4
4
0
2
4
3
4
4
4
5
4
6
6
5
4
5
5
3
2
4
6
4
4
3
3
4
1
4
4
0
6
4
4
4
4
4
1
4
4
4
4
6
6
4
5
3
4
4
2
4
0
4
3
4
0
4
4
4
4
4
4
4
4
4
4
4
4
5
4
4
4
2
4
4
4
4
2
4
4
3
2
1
4
2
4
4
4
4
4

*Partition 14aa block sharing groups.clu
*Vertices 1420
2
2
0
0
1
0
0
0
0
0
0
0
0
0
0
0
0
4
0
0
0
0
0
2
3
2
0
0
2
2
2
2
2
0
0
0
1
1
1
1
1
0
0
0
0
0
0
0
0
0
0
0
0
1
1
0
0
5
0
0
1
1
0
0
0
0
0
0
3
0
0
0
0
0
0
3
0
0
0
6
0
0
0
0
0
0
0
2
2
0
0
0
1
4
4
4
0
0
0
0
2
2
2
2
2
2
2
2
2
0
0
0
0
0
0
0
0
0
0
0
2
2
0
0
0
0
0
0
4
3
3
0
1
1
2
0
0
6
1
1
1
1
1
0
0
0
0
0
0
4
4
4
0
0
0
0
0
0
1
1
0
0
7
7
0
3
0
0
0
0
0
0
0
4
4
0
0
0
0
0
0
5
5
0
0
0
0
0
0
0
0
0
0
0
0
0
0
0
0
0
0
0
0
0
0
0
0
0
0
0
0
0
0
0
0
0
0
1
1
5
5
7
0
6
0
0
0
0
0
0
0
0
0
0
0
0
0
0
0
0
0
0
0
0
0
0
0
0
0
0
0
0
0
0
0
0
0
0
0
0
0
0
0
4
4
4
0
0
0
0
0
4
4
4
1
1
1
0
0
0
0
6
2
2
2
0
0
3
3
2
5
5
5
0
0
2
0
0
0
0
0
0
0
0
0
0
0
0
1
0
0
0
0
4
2
0
1
1
1
2
1
1
1
1
1
1
1
1
1
0
0
0
0
0
0
0
2
2
0
0
0
0
0
0
2
2
0
0
0
0
0
0
0
0
1
1
1
1
1
1
1
1
0
0
0
0
0
0
0
0
0
0
0
0
1
0
0
0
0
0
0
0
0
0
0
0
0
0
0
0
0
0
0
0
0
0
0
0
0
0
0
0
0
0
0
0
0
1
1
1
0
0
0
1
0
0
2
2
0
0
0
0
0
4
4
2
0
0
0
2
2
0
0
0
0
0
1
1
0
0
0
0
1
1
6
0
0
0
3
0
0
0
0
7
0
0
0
0
0
0
0
0
0
0
0
0
0
0
0
0
0
0
0
0
0
0
0
0
0
0
0
0
0
7
0
0
0
0
0
0
0
0
0
0
0
0
0
0
0
0
0
0
0
0
1
1
1
1
1
1
1
1
1
1
1
1
1
1
1
0
0
0
0
0
0
0
0
0
1
3
3
3
0
0
0
7
0
0
0
0
0
3
3
0
0
0
0
0
0
0
0
0
0
0
5
0
0
0
0
0
0
0
0
5
5
5
7
1
0
0
3
0
0
0
0
0
0
0
0
0
0
4
4
0
5
0
0
0
0
0
0
7
0
0
0
6
6
0
0
0
0
0
0
0
0
0
0
0
0
0
3
0
0
0
0
5
0
1
0
3
0
0
0
0
0
0
0
0
0
0
0
0
5
0
0
0
0
6
6
0
3
0
0
0
0
0
1
1
1
1
1
1
1
1
0
1
1
1
1
1
1
1
1
1
1
1
1
1
1
1
1
1
1
1
1
1
1
1
1
1
1
1
1
1
1
1
1
1
1
0
1
1
0
0
0
1
0
1
0
0
0
0
0
0
0
0
0
0
0
0
0
0
0
1
1
1
0
2
0
0
0
0
0
0
0
0
0
7
2
2
2
0
0
0
0
5
0
0
5
0
5
0
0
0
0
0
0
0
0
0
0
0
0
0
0
0
0
0
0
1
1
1
1
0
0
6
0
0
0
4
7
7
0
0
0
0
0
0
1
1
1
1
1
0
0
0
0
2
2
0
0
1
3
0
0
0
0
0
1
0
0
0
0
0
0
0
0
0
3
2
2
0
0
0
0
0
0
0
0
0
0
0
0
0
0
0
0
0
0
1
1
0
0
3
0
0
3
0
0
0
0
7
7
3
0
0
0
0
4
0
0
0
0
0
1
1
1
0
1
1
1
1
0
1
0
1
0
0
0
0
0
0
0
0
0
0
0
0
0
0
0
0
0
0
1
4
0
0
0
2
2
0
6
6
0
2
2
1
0
0
0
0
1
1
1
1
0
0
0
0
0
0
1
1
1
1
1
1
1
1
1
1
1
0
1
1
1
0
1
0
0
0
0
0
0
0
0
0
0
0
0
0
0
0
0
0
0
0
4
0
7
0
0
0
0
0
0
0
0
0
2
2
2
1
1
1
0
0
1
1
0
0
0
5
0
0
0
0
0
0
0
0
0
0
0
0
6
0
0
0
0
0
0
0
0
4
0
0
0
0
0
0
0
0
4
0
0
1
0
0
4
0
1
1
1
0
0
0
0
0
0
0
0
0
0
1
1
1
1
1
1
1
1
0
0
0
0
0
4
1
1
1
0
0
1
1
0
0
0
0
1
0
1
0
0
3
0
0
2
2
0
0
0
0
0
0
0
1
1
0
0
0
0
6
0
0
0
0
0
0
6
0
0
0
2
0
0
1
4
3
0
0
1
0
0
0
0
0
0
0
0
0
0
0
0
0
0
7
0
0
0
0
0
5
1
1
1
1
1
1
1
1
1
0
6
7
0
0
0
1
1
0
0
0
0
0
0
0
0
0
0
5
0
0
3
0
0
0
0
0
0
7
1
3
3
0
0
3
3
0
0
3
0
0
0
0
0
0
5
6
0
0
3
0
0
0
0
4
0
0
3
0
0
1
1
1
1
1
1
1
1
1
1
1
1
1
1
1
1
1
1
0
1
1
6
1
1
0
0
7
2
2
3
0
0
0
0
0
0
0
7
0
0
0
0
0
0
0
1
1
1
1
1
0
1
1
1
1
1
1
1
1
1
1
1
1
1
0
1
1
0
1
0
1
1
1
1
1
1
1
1
1
1
1
1
1
1
1
1
1
1
1
1
1
1
1
1
1
1
1
1
1
1
1
1
1
1
1
1
1
1
1
1
1
1
1
1
1
1
1
1
0
1
1
1
1
1
0
1
1
1
1
1
1
1
1
1
1
1
1
1
1
1
1
0
1
1
1
1
1
0
0
0
1
0
0
1
0
0
0
3
5
2
0
0
0
6
6
2
1
0
0
0
3
1
1
0
1
0
0
1
2
0
0
0
0
0
1
5
5
5
5
0
0
0
0
1
0
0
0
0
1
0
0
0
0
0
7
0
0
0
0
0
0
0
0
0
0
0
0
0
0
0
0
0
0
0
1
0
0
0
0
0
0
0
0
0
0
0
0

*Vector 3D7 genes
*Vertices 1420
0
0
0
0
0
0
0
0
0
0
0
0
0
0
0
0
0
0
0
0
0
0
0
0
0
0
0
0
0
0
0
0
0
0
0
0
0
0
0
0
0
0
0
0
0
0
0
0
0
0
0
0
0
0
0
0
0
0
0
0
0
0
0
0
0
0
0
0
0
0
0
0
0
0
0
0
0
0
0
0
0
0
0
0
0
0
0
0
0
0
0
0
0
0
0
0
0
0
0
0
0
0
0
0
0
0
0
0
0
0
0
0
0
0
0
0
0
0
0
0
0
0
0
0
0
0
0
0
0
0
0
0
0
0
0
0
0
0
0
0
0
0
0
0
0
0
0
0
0
0
0
0
0
0
0
0
0
0
0
0
0
0
0
0
0
0
0
0
0
0
0
0
0
0
0
0
0
0
0
0
0
0
0
0
0
0
0
0
0
0
0
0
0
0
0
0
0
0
0
0
0
0
0
0
0
0
0
0
0
0
0
0
0
0
0
0
0
0
0
0
0
0
0
0
0
0
0
0
0
0
0
0
0
0
0
0
0
0
0
0
0
0
0
0
0
0
0
0
0
0
0
0
0
0
0
0
0
0
0
0
0
0
0
0
0
0
0
0
0
0
0
0
0
0
0
0
0
0
0
0
0
0
0
0
0
0
0
0
0
0
0
0
0
0
0
0
0
0
0
0
0
0
0
0
0
0
0
0
0
0
0
0
0
0
0
0
0
0
0
0
0
0
0
0
0
0
0
0
0
0
0
0
0
0
0
0
0
0
0
0
0
0
0
0
0
0
0
0
0
0
0
0
0
0
0
0
0
0
0
0
0
0
0
0
0
0
0
0
0
0
0
0
0
0
0
0
0
0
0
0
0
0
0
0
0
0
0
0
0
0
0
0
0
0
0
0
0
0
0
0
0
0
0
0
0
0
0
0
0
0
0
0
0
0
0
0
0
0
0
0
0
0
0
0
0
0
0
0
0
0
0
0
0
0
0
0
0
0
0
0
0
0
0
0
0
0
0
0
0
0
0
0
0
0
0
0
0
0
0
0
0
0
0
0
0
0
0
0
0
0
0
0
0
0
0
0
0
0
0
0
0
0
0
0
0
0
0
0
0
0
0
0
0
0
0
0
0
0
0
0
0
0
0
0
0
0
0
0
0
0
0
0
0
0
0
0
0
0
0
0
0
0
0
0
0
0
0
0
0
0
0
0
0
0
0
0
0
0
0
0
0
0
0
0
0
0
0
0
0
0
0
0
0
0
0
0
0
0
0
0
0
0
0
0
0
0
0
0
0
0
0
0
0
0
0
0
0
0
0
0
0
0
0
0
0
0
0
0
0
0
0
0
0
0
0
0
0
0
0
0
0
0
0
0
0
0
0
0
0
0
0
0
0
0
0
0
0
0
0
0
0
0
0
0
0
0
0
0
0
0
0
0
0
0
0
0
0
0
0
0
0
0
0
0
0
0
0
0
0
0
0
0
0
0
0
0
0
0
0
0
0
0
0
0
0
0
0
0
0
0
0
0
0
0
0
0
0
0
0
0
0
0
0
0
0
0
0
0
0
0
0
0
0
0
0
0
0
0
0
0
0
0
0
0
0
0
0
0
0
0
0
0
0
0
0
0
0
0
0
0
0
0
0
0
0
0
0
0
0
0
0
0
0
0
0
0
0
0
0
0
0
0
0
0
0
0
0
0
0
0
0
0
0
0
0
0
0
0
0
0
0
0
0
0
0
0
0
0
0
0
0
0
0
0
0
0
0
0
0
0
0
0
0
0
0
0
0
0
0
0
0
0
0
0
0
0
0
0
0
0
0
0
0
0
0
0
0
0
0
0
0
0
0
0
0
0
0
0
0
0
0
0
0
0
0
0
0
0
0
0
0
0
0
0
0
0
0
0
0
0
0
0
0
0
0
0
0
0
0
0
0
0
0
0
0
0
0
0
0
0
0
0
0
0
0
0
0
0
0
0
0
0
0
0
0
0
0
0
0
0
0
0
0
0
0
0
0
0
0
0
0
0
0
0
0
0
0
0
0
0
0
0
0
0
0
0
0
0
0
0
0
0
0
0
0
0
0
0
0
0
0
0
0
0
0
0
0
0
0
0
0
0
0
0
0
0
0
0
0
0
0
0
0
0
0
0
0
0
0
0
0
0
0
0
0
0
0
0
0
0
0
0
0
0
0
0
0
0
0
0
0
0
0
0
0
0
0
0
0
0
0
0
0
0
0
0
0
0
0
0
0
0
0
0
0
0
0
0
0
0
0
0
0
0
0
0
0
0
0
0
0
0
0
0
0
0
0
0
0
0
0
0
0
0
0
0
0
0
0
0
0
0
0
0
0
0
0
0
0
0
0
0
0
0
0
0
0
0
0
0
0
0
0
0
0
0
0
0
0
0
0
0
0
0
0
0
0
0
0
0
0
0
0
0
0
0
0
0
0
0
0
0
0
0
0
0
0
0
0
0
0
0
0
0
0
0
0
0
0
0
0
0
0
0
0
0
0
0
0
0
0
0
0
0
0
0
0
0
0
0
0
0
0
0
0
0
0
0
0
0
0
0
0
0
0
0
0
0
0
0
0
0
0
0
0
0
0
0
0
0
0
0
0
0
0
0
0
0
0
0
0
0
0
0
0
0
0
0
0
0
0
0
0
0
0
0
0
0
0
0
0
0
0
0
0
0
0
0
0
0
0
0
0
0
0
0
0
0
0
0
0
0
0
0
0
0
0
0
0
0
0
0
0
0
0
0
0
0
0
0
0
0
0
0
0
0
0
0
0
0
0
0
0
0
0
0
0
0
0
0
0
0
0
0
0
0
0
0
0
0
0
0
0
0
0
0
0
0
0
0
0
0
0
0
0
0
0
0
0
0
0
0
0
0
0
0
0
0
0
0
0
0
0
0
0
0
0
0
0
0
0
0
0
0
0
0
0
0
0
0
0
0
0
0
0
0
0
0
0
0
0
0
0
0
0
0
0
0
0
0
0
0
0
0
0
0
0
0
0
0
0
1
1
1
1
1
1
1
1
1
1
1
1
1
1
1
1
1
1
1
1
1
1
1
1
1
1
1
1
1
1
1
1
1
1
1
1
1
1
1
1
1
1
1
1
1
1
1
1
1
1
1
1
1
1
1
1
1
1
1
1
0
0
0
0
0
0
0
0
0
0
0
0
0
0
0
0
0
0
0
0
0
0
0
0
0
0
0
0
0

*Vector group A reference sequences
*Vertices 1420
0
0
0
0
0
0
0
0
0
0
0
0
0
0
0
0
0
0
0
0
0
0
0
0
0
0
0
0
0
0
0
0
0
0
0
0
0
0
0
0
0
0
0
0
0
0
0
0
0
0
0
0
0
0
0
0
0
0
0
0
0
0
0
0
0
0
0
0
0
0
0
0
0
0
0
0
0
0
0
0
0
0
0
0
0
0
0
0
0
0
0
0
0
0
0
0
0
0
0
0
0
0
0
0
0
0
0
0
0
0
0
0
0
0
0
0
0
0
0
0
0
0
0
0
0
0
0
0
0
0
0
0
0
0
0
0
0
0
0
0
0
0
0
0
0
0
0
0
0
0
0
0
0
0
0
0
0
0
0
0
0
0
0
0
0
0
0
0
0
0
0
0
0
0
0
0
0
0
0
0
0
0
0
0
0
0
0
0
0
0
0
0
0
0
0
0
0
0
0
0
0
0
0
0
0
0
0
0
0
0
0
0
0
0
0
0
0
0
0
0
0
0
0
0
0
0
0
0
0
0
0
0
0
0
0
0
0
0
0
0
0
0
0
0
0
0
0
0
0
0
0
0
0
0
0
0
0
0
0
0
0
0
0
0
0
0
0
0
0
0
0
0
0
0
0
0
0
0
0
0
0
0
0
0
0
0
0
0
0
0
0
0
0
0
0
0
0
0
0
0
0
0
0
0
0
0
0
0
0
0
0
0
0
0
0
0
0
0
0
0
0
0
0
0
0
0
0
0
0
0
0
0
0
0
0
0
0
0
0
0
0
0
0
0
0
0
0
0
0
0
0
0
0
0
0
0
0
0
0
0
0
0
0
0
0
0
0
0
0
0
0
0
0
0
0
0
0
0
0
0
0
0
0
0
0
0
0
0
0
0
0
0
0
0
0
0
0
0
0
0
0
0
0
0
0
0
0
0
0
0
0
0
0
0
0
0
0
0
0
0
0
0
0
0
0
0
0
0
0
0
0
0
0
0
0
0
0
0
0
0
0
0
0
0
0
0
0
0
0
0
0
0
0
0
0
0
0
0
0
0
0
0
0
0
0
0
0
0
0
0
0
0
0
0
0
0
0
0
0
0
0
0
0
0
0
0
0
0
0
0
0
0
0
0
0
0
0
0
0
0
0
0
0
0
0
0
0
0
0
0
0
0
0
0
0
0
0
0
0
0
0
0
0
0
0
0
0
0
0
0
0
0
0
0
0
0
0
0
0
0
0
0
0
0
0
0
0
0
0
0
0
0
0
0
0
0
0
0
0
0
0
0
0
0
0
0
0
0
0
0
0
0
0
0
0
0
0
0
0
0
0
0
0
0
0
0
0
0
0
0
0
0
0
0
0
0
0
0
0
0
0
0
0
0
0
0
0
0
0
0
0
0
0
0
0
0
0
0
0
0
0
0
0
0
0
0
0
0
0
0
0
0
0
0
0
0
0
0
0
0
0
0
0
0
0
0
0
0
0
0
0
0
0
0
0
0
0
0
0
0
0
0
0
0
0
0
0
0
0
0
0
0
0
0
0
0
0
0
0
0
0
0
0
0
0
0
0
0
0
0
0
0
0
0
0
0
0
0
0
0
0
0
0
0
0
0
0
0
0
0
0
0
0
0
0
0
0
0
0
0
0
0
0
0
0
0
0
0
0
0
0
0
0
0
0
0
0
0
0
0
0
0
0
0
0
0
0
0
0
0
0
0
0
0
0
0
0
0
0
0
0
0
0
0
0
0
0
0
0
0
0
0
0
0
0
0
0
0
0
0
0
0
0
0
0
0
0
0
0
0
0
0
0
0
0
0
0
0
0
0
0
0
0
0
0
0
0
0
0
0
0
0
0
0
0
0
0
0
0
0
0
0
0
0
0
0
0
0
0
0
0
0
0
0
0
0
0
0
0
0
0
0
0
0
0
0
0
0
0
0
0
0
0
0
0
0
0
0
0
0
0
0
0
0
0
0
0
0
0
0
0
0
0
0
0
0
0
0
0
0
0
0
0
0
0
0
0
0
0
0
0
0
0
0
0
0
0
0
0
0
0
0
0
0
0
0
0
0
0
0
0
0
0
0
0
0
0
0
0
0
0
0
0
0
0
0
0
0
0
0
0
0
0
0
0
0
0
0
0
0
0
0
0
0
0
0
0
0
0
0
0
0
0
0
0
0
0
0
0
0
0
0
0
0
0
0
0
0
0
0
0
0
0
0
0
0
0
0
0
0
0
0
0
0
0
0
0
0
0
0
0
0
0
0
0
0
0
0
0
0
0
0
0
0
0
0
0
0
0
0
0
0
0
0
0
0
0
0
0
0
0
0
0
0
0
0
0
0
0
0
0
0
0
0
0
0
0
0
0
0
0
0
0
0
0
0
0
0
0
0
0
0
0
0
0
0
0
0
0
0
0
0
0
0
0
0
0
0
0
0
0
0
0
0
0
0
0
0
0
0
0
0
0
0
0
0
0
0
0
0
0
0
0
0
0
0
0
0
0
0
0
0
0
0
0
0
0
0
0
0
0
0
0
0
0
0
0
0
0
0
0
0
0
0
0
0
0
0
0
0
0
0
0
0
0
0
0
0
0
0
0
0
0
0
0
0
0
0
0
0
0
0
0
0
0
0
0
0
0
0
0
0
0
0
0
0
0
0
0
0
0
0
0
0
0
0
0
0
0
0
0
0
0
0
0
0
0
0
0
0
0
0
0
0
0
0
0
0
0
0
0
0
0
0
0
0
0
0
0
0
0
0
0
0
0
0
0
0
0
0
0
0
0
0
0
0
0
0
1
1
1
1
1
1
1
1
1
1
1
1
1
1
1
1
1
1
1
1
1
1
1
1
1
1
1
1
1
1
1
1
1
1
1
1
1
1
1
1
1
1
1
1
1
1
1
1
1
1
1
1
1
1
1
1
1
1
1
1
1
1
1
1
1
1
1
1
1
1
1
1
1
1
1
1
1
1
1
1
1
1
1
1
1
1
1
1
1
1
1
1
1
1
1
1
1
1
1
1
1
1
0
0
0
0
0
0
0
0
0
0
0
0
0
0
0
0
0
0
0
0
0
0
0
0
0
0
0
0
0
0
0
0
0
0
0
0
0
0
0
0
0
0
0
0
0
0
0
0
0
0
0
0
0
0
0
0
0
0
0
0
0
0
0
0
0
0
0
0
0
0
0
0
0
0
0
0
0
0
0
0
0
0
0
0
0
0
0
0
0
0

*Vector P. reichenowi sequences
*Vertices 1420
0
0
0
0
0
0
0
0
0
0
0
0
0
0
0
0
0
0
0
0
0
0
0
0
0
0
0
0
0
0
0
0
0
0
0
0
0
0
0
0
0
0
0
0
0
0
0
0
0
0
0
0
0
0
0
0
0
0
0
0
0
0
0
0
0
0
0
0
0
0
0
0
0
0
0
0
0
0
0
0
0
0
0
0
0
0
0
0
0
0
0
0
0
0
0
0
0
0
0
0
0
0
0
0
0
0
0
0
0
0
0
0
0
0
0
0
0
0
0
0
0
0
0
0
0
0
0
0
0
0
0
0
0
0
0
0
0
0
0
0
0
0
0
0
0
0
0
0
0
0
0
0
0
0
0
0
0
0
0
0
0
0
0
0
0
0
0
0
0
0
0
0
0
0
0
0
0
0
0
0
0
0
0
0
0
0
0
0
0
0
0
0
0
0
0
0
0
0
0
0
0
0
0
0
0
0
0
0
0
0
0
0
0
0
0
0
0
0
0
0
0
0
0
0
0
0
0
0
0
0
0
0
0
0
0
0
0
0
0
0
0
0
0
0
0
0
0
0
0
0
0
0
0
0
0
0
0
0
0
0
0
0
0
0
0
0
0
0
0
0
0
0
0
0
0
0
0
0
0
0
0
0
0
0
0
0
0
0
0
0
0
0
0
0
0
0
0
0
0
0
0
0
0
0
0
0
0
0
0
0
0
0
0
0
0
0
0
0
0
0
0
0
0
0
0
0
0
0
0
0
0
0
0
0
0
0
0
0
0
0
0
0
0
0
0
0
0
0
0
0
0
0
0
0
0
0
0
0
0
0
0
0
0
0
0
0
0
0
0
0
0
0
0
0
0
0
0
0
0
0
0
0
0
0
0
0
0
0
0
0
0
0
0
0
0
0
0
0
0
0
0
0
0
0
0
0
0
0
0
0
0
0
0
0
0
0
0
0
0
0
0
0
0
0
0
0
0
0
0
0
0
0
0
0
0
0
0
0
0
0
0
0
0
0
0
0
0
0
0
0
0
0
0
0
0
0
0
0
0
0
0
0
0
0
0
0
0
0
0
0
0
0
0
0
0
0
0
0
0
0
0
0
0
0
0
0
0
0
0
0
0
0
0
0
0
0
0
0
0
0
0
0
0
0
0
0
0
0
0
0
0
0
0
0
0
0
0
0
0
0
0
0
0
0
0
0
0
0
0
0
0
0
0
0
0
0
0
0
0
0
0
0
0
0
0
0
0
0
0
0
0
0
0
0
0
0
0
0
0
0
0
0
0
0
0
0
0
0
0
0
0
0
0
0
0
0
0
0
0
0
0
0
0
0
0
0
0
0
0
0
0
0
0
0
0
0
0
0
0
0
0
0
0
0
0
0
0
0
0
0
0
0
0
0
0
0
0
0
0
0
0
0
0
0
0
0
0
0
0
0
0
0
0
0
0
0
0
0
0
0
0
0
0
0
0
0
0
0
0
0
0
0
0
0
0
0
0
0
0
0
0
0
0
0
0
0
0
0
0
0
0
0
0
0
0
0
0
0
0
0
0
0
0
0
0
0
0
0
0
0
0
0
0
0
0
0
0
0
0
0
0
0
0
0
0
0
0
0
0
0
0
0
0
0
0
0
0
0
0
0
0
0
0
0
0
0
0
0
0
0
0
0
0
0
0
0
0
0
0
0
0
0
0
0
0
0
0
0
0
0
0
0
0
0
0
0
0
0
0
0
0
0
0
0
0
0
0
0
0
0
0
0
0
0
0
0
0
0
0
0
0
0
0
0
0
0
0
0
0
0
0
0
0
0
0
0
0
0
0
0
0
0
0
0
0
0
0
0
0
0
0
0
0
0
0
0
0
0
0
0
0
0
0
0
0
0
0
0
0
0
0
0
0
0
0
0
0
0
0
0
0
0
0
0
0
0
0
0
0
0
0
0
0
0
0
0
0
0
0
0
0
0
0
0
0
0
0
0
0
0
0
0
0
0
0
0
0
0
0
0
0
0
0
0
0
0
0
0
0
0
0
0
0
0
0
0
0
0
0
0
0
0
0
0
0
0
0
0
0
0
0
0
0
0
0
0
0
0
0
0
0
0
0
0
0
0
0
0
0
0
0
0
0
0
0
0
0
0
0
0
0
0
0
0
0
0
0
0
0
0
0
0
0
0
0
0
0
0
0
0
0
0
0
0
0
0
0
0
0
0
0
0
0
0
0
0
0
0
0
0
0
0
0
0
0
0
0
0
0
0
0
0
0
0
0
0
0
0
0
0
0
0
0
0
0
0
0
0
0
0
0
0
0
0
0
0
0
0
0
0
0
0
0
0
0
0
0
0
0
0
0
0
0
0
0
0
0
0
0
0
0
0
0
0
0
0
0
0
0
0
0
0
0
0
0
0
0
0
0
0
0
0
0
0
0
0
0
0
0
0
0
0
0
0
0
0
0
0
0
0
0
0
0
0
0
0
0
0
0
0
0
0
0
0
0
0
0
0
0
0
0
0
0
0
0
0
0
0
0
0
0
0
0
0
0
0
0
0
0
0
0
0
0
0
0
0
0
0
0
0
0
0
0
0
0
0
0
0
0
0
0
0
0
0
0
0
0
0
0
0
0
0
0
0
0
0
0
0
0
0
0
0
0
0
0
0
0
0
0
0
0
0
0
0
0
0
0
0
0
0
0
0
0
0
0
0
0
0
0
0
0
0
0
0
0
0
0
0
0
0
0
0
0
0
0
0
0
0
0
0
0
0
0
0
0
0
0
0
0
0
0
0
0
0
0
0
0
0
0
0
0
0
0
0
0
0
0
0
0
0
0
0
0
0
0
0
0
0
0
0
0
0
0
0
0
0
0
0
0
0
0
0
0
0
0
0
0
0
0
0
0
0
0
0
0
0
0
0
0
0
0
0
0
0
0
0
0
0
0
0
0
0
0
0
0
0
0
0
0
0
0
0
0
0
0
0
0
0
0
0
0
0
0
0
0
0
0
0
0
0
0
0
0
0
0
0
0
0
0
0
0
0
0
0
0
0
0
0
0
0
0
0
0
0
0
0
0
0
0
0
0
0
0
0
0
0
0
0
0
0
0
0
0
0
0
0
0
0
0
0
0
0
0
0
0
0
0
0
0
0
0
0
0
0
0
0
0
0
0
0
0
1
1
1
1
1
1
1
1
1
1
1
1
1
1
1
1
1
1
1
1
1
1
1
1
1
1
1
1
1

*Vector gDNA cloning frequency.vec
*Vertices 1420
0.00000000000000000
0.00000000000000000
0.06613756599999999
0.00000000000000000
0.18607247499999999
0.04251700700000000
0.05537098600000000
0.00000000000000000
0.19305019300000001
0.06613756599999999
0.00000000000000000
0.00000000000000000
0.11904761899999999
0.06435006400000000
0.05537098600000000
0.11074197099999999
0.00000000000000000
0.05807200900000000
0.05807200900000000
0.08503401400000000
0.04251700700000000
0.05952381000000000
0.11904761899999999
0.06435006400000000
0.07742934600000000
0.12755101999999999
0.12870012900000000
0.00000000000000000
0.03871467300000000
0.07742934600000000
0.06706908100000000
0.54462333500000004
0.06706908100000000
0.05807200900000000
0.13413816200000001
0.06706908100000000
0.00000000000000000
0.00000000000000000
0.00000000000000000
0.17636684300000000
0.08818342200000000
0.00000000000000000
0.00000000000000000
0.00000000000000000
0.17316017300000000
0.00000000000000000
0.00000000000000000
0.00000000000000000
0.00000000000000000
0.12566137599999999
0.06706908100000000
0.06706908100000000
0.33534540600000001
0.34486016600000002
0.06613756599999999
0.05737234700000000
0.17211704000000000
0.24420024400000001
0.04251700700000000
0.21258503400000001
0.05807200900000000
0.15485869099999999
0.04251700700000000
0.22948938599999999
0.00000000000000000
0.08658008700000000
0.06105006100000000
0.06105006100000000
0.05737234700000000
0.03871467300000000
0.06435006400000000
0.11074197099999999
0.00000000000000000
0.06706908100000000
0.00000000000000000
0.12210012200000001
0.05807200900000000
0.06706908100000000
0.06706908100000000
0.17316017300000000
0.00000000000000000
0.05807200900000000
0.05807200900000000
0.08818342200000000
0.04409171100000000
0.06706908100000000
0.18103236100000000
0.20120724300000001
0.00000000000000000
0.06105006100000000
0.08818342200000000
0.05537098600000000
0.05537098600000000
0.06435006400000000
0.05807200900000000
0.18677213800000000
0.08658008700000000
0.00000000000000000
0.12210012200000001
0.05537098600000000
0.00000000000000000
0.00000000000000000
0.00000000000000000
0.26455026500000001
0.04251700700000000
0.11474469299999999
0.00000000000000000
0.11474469299999999
0.04251700700000000
0.05807200900000000
0.00000000000000000
0.00000000000000000
0.05737234700000000
0.34632034600000000
0.17636684300000000
0.11074197099999999
0.05537098600000000
0.00000000000000000
0.11474469299999999
0.00000000000000000
0.06105006100000000
0.00000000000000000
0.00000000000000000
0.34843205599999999
0.00000000000000000
0.05807200900000000
0.05807200900000000
0.00000000000000000
0.05807200900000000
0.05807200900000000
0.05807200900000000
0.05952381000000000
0.05737234700000000
0.11614401900000000
0.11904761899999999
0.06613756599999999
0.06613756599999999
0.06613756599999999
0.00000000000000000
0.05807200900000000
0.05537098600000000
0.16611295700000001
0.05737234700000000
0.05737234700000000
0.05952381000000000
0.20120724300000001
0.11474469299999999
0.11614401900000000
0.04251700700000000
0.12210012200000001
0.11074197099999999
0.06613756599999999
0.06435006400000000
0.05952381000000000
0.04409171100000000
0.04409171100000000
0.06105006100000000
0.06105006100000000
0.00000000000000000
0.00000000000000000
0.00000000000000000
0.08658008700000000
0.11074197099999999
0.05537098600000000
0.00000000000000000
0.00000000000000000
0.05807200900000000
0.05537098600000000
0.05807200900000000
0.05807200900000000
0.05952381000000000
0.17857142900000000
0.22948938599999999
0.06105006100000000
0.18315018299999999
0.13227513199999999
0.06613756599999999
0.00000000000000000
0.17421602800000000
0.05807200900000000
0.36630036599999999
0.12210012200000001
0.06105006100000000
0.00000000000000000
0.00000000000000000
0.07742934600000000
0.00000000000000000
0.00000000000000000
0.00000000000000000
0.00000000000000000
0.13413816200000001
0.00000000000000000
0.00000000000000000
0.00000000000000000
0.21258503400000001
0.00000000000000000
0.00000000000000000
0.11904761899999999
0.11614401900000000
0.00000000000000000
0.24814471199999999
0.03871467300000000
0.04251700700000000
0.06706908100000000
0.00000000000000000
0.06105006100000000
0.06105006100000000
0.03871467300000000
0.13227513199999999
0.00000000000000000
0.05807200900000000
0.00000000000000000
0.05807200900000000
0.11474469299999999
0.06706908100000000
0.06706908100000000
0.06613756599999999
0.00000000000000000
0.06706908100000000
0.05807200900000000
0.05807200900000000
0.05537098600000000
0.11074197099999999
0.05737234700000000
0.17006802700000001
0.13413816200000001
0.13227513199999999
0.05537098600000000
0.04409171100000000
0.04409171100000000
0.00000000000000000
0.00000000000000000
0.00000000000000000
0.04251700700000000
0.05952381000000000
0.05537098600000000
0.05537098600000000
0.00000000000000000
0.06613756599999999
0.13413816200000001
0.05537098600000000
0.05537098600000000
0.00000000000000000
0.05537098600000000
0.04409171100000000
0.05537098600000000
0.05952381000000000
0.00000000000000000
0.24420024400000001
0.11614401900000000
0.17006802700000001
0.05807200900000000
0.11614401900000000
0.22948938599999999
0.05737234700000000
0.12870012900000000
0.00000000000000000
0.05952381000000000
0.05952381000000000
0.06105006100000000
0.00000000000000000
0.15485869099999999
0.05537098600000000
0.05807200900000000
0.05807200900000000
0.05537098600000000
0.05537098600000000
0.00000000000000000
0.00000000000000000
0.06706908100000000
0.06706908100000000
0.05807200900000000
0.17421602800000000
0.00000000000000000
0.00000000000000000
0.19305019300000001
0.04251700700000000
0.06706908100000000
0.00000000000000000
0.06706908100000000
0.00000000000000000
0.07742934600000000
0.04251700700000000
0.04251700700000000
0.00000000000000000
0.05737234700000000
0.00000000000000000
0.00000000000000000
0.00000000000000000
0.05537098600000000
0.04251700700000000
0.04251700700000000
0.11074197099999999
0.00000000000000000
0.05737234700000000
0.15485869099999999
0.06613756599999999
0.11074197099999999
0.05807200900000000
0.11074197099999999
0.11904761899999999
0.11074197099999999
0.11904761899999999
0.06706908100000000
0.05537098600000000
0.00000000000000000
0.00000000000000000
0.11474469299999999
0.05807200900000000
0.05737234700000000
0.00000000000000000
0.06435006400000000
0.05807200900000000
0.04409171100000000
0.00000000000000000
0.06613756599999999
0.04409171100000000
0.13227513199999999
0.04409171100000000
0.00000000000000000
0.00000000000000000
0.04409171100000000
0.00000000000000000
0.00000000000000000
0.00000000000000000
0.05537098600000000
0.00000000000000000
0.00000000000000000
0.00000000000000000
0.05537098600000000
0.04409171100000000
0.05737234700000000
0.05807200900000000
0.06613756599999999
0.06613756599999999
0.05737234700000000
0.05807200900000000
0.05807200900000000
0.00000000000000000
0.00000000000000000
0.18916920300000001
0.08503401400000000
0.05807200900000000
0.08818342200000000
0.12755101999999999
0.00000000000000000
0.04409171100000000
0.05952381000000000
0.11074197099999999
0.00000000000000000
0.17636684300000000
0.19841269800000000
0.00000000000000000
0.06706908100000000
0.06435006400000000
0.20120724300000001
0.05537098600000000
0.06435006400000000
0.00000000000000000
0.07742934600000000
0.08658008700000000
0.05537098600000000
0.06613756599999999
0.05952381000000000
0.12210012200000001
0.21258503400000001
0.27685492800000000
0.05807200900000000
0.08503401400000000
0.12210012200000001
0.06613756599999999
0.13227513199999999
0.05952381000000000
0.11904761899999999
0.00000000000000000
0.11074197099999999
0.00000000000000000
0.04251700700000000
0.00000000000000000
0.00000000000000000
0.13413816200000001
0.04251700700000000
0.06105006100000000
0.08503401400000000
0.04251700700000000
0.04251700700000000
0.12755101999999999
0.03871467300000000
0.07742934600000000
0.03871467300000000
0.11614401900000000
0.11972105000000000
0.05952381000000000
0.05952381000000000
0.03871467300000000
0.08658008700000000
0.06105006100000000
0.12210012200000001
0.00000000000000000
0.00000000000000000
0.00000000000000000
0.00000000000000000
0.00000000000000000
0.00000000000000000
0.04409171100000000
0.08818342200000000
0.15485869099999999
0.06105006100000000
0.18315018299999999
0.11904761899999999
0.13413816200000001
0.19305019300000001
0.04251700700000000
0.04251700700000000
0.06706908100000000
0.08658008700000000
0.11904761899999999
0.17316017300000000
0.19305019300000001
0.08658008700000000
0.05737234700000000
0.05537098600000000
0.15485869099999999
0.05952381000000000
0.05952381000000000
0.05737234700000000
0.00000000000000000
0.11904761899999999
0.00000000000000000
0.12755101999999999
0.04251700700000000
0.03871467300000000
0.19357336400000000
0.05952381000000000
0.25740025700000002
0.06435006400000000
0.03871467300000000
0.15485869099999999
0.03871467300000000
0.08658008700000000
0.06105006100000000
0.05737234700000000
0.00000000000000000
0.19483769500000001
0.03871467300000000
0.06613756599999999
0.05952381000000000
0.06105006100000000
0.00000000000000000
0.05537098600000000
0.05952381000000000
0.05807200900000000
0.05807200900000000
0.06613756599999999
0.05537098600000000
0.03871467300000000
0.00000000000000000
0.00000000000000000
0.05952381000000000
0.05952381000000000
0.17857142900000000
0.05952381000000000
0.17857142900000000
0.00000000000000000
0.00000000000000000
0.11614401900000000
0.26455026500000001
0.11614401900000000
0.03871467300000000
0.05952381000000000
0.06435006400000000
0.06706908100000000
0.08658008700000000
0.17316017300000000
0.06706908100000000
0.06706908100000000
0.13413816200000001
0.04409171100000000
0.05737234700000000
0.11474469299999999
0.19305019300000001
0.06706908100000000
0.05807200900000000
0.05737234700000000
0.05952381000000000
0.24420024400000001
0.06105006100000000
0.05737234700000000
0.05952381000000000
0.04251700700000000
0.22045855400000000
0.13413816200000001
0.04409171100000000
0.04409171100000000
0.00000000000000000
0.03871467300000000
0.06105006100000000
0.08818342200000000
0.00000000000000000
0.00000000000000000
0.11614401900000000
0.04251700700000000
0.04251700700000000
0.05737234700000000
0.00000000000000000
0.05952381000000000
0.00000000000000000
0.19841269800000000
0.05737234700000000
0.00000000000000000
0.00000000000000000
0.00000000000000000
0.06706908100000000
0.00000000000000000
0.00000000000000000
0.00000000000000000
0.06706908100000000
0.27685492800000000
0.05952381000000000
0.00000000000000000
0.00000000000000000
0.00000000000000000
0.08658008700000000
0.17211704000000000
0.00000000000000000
0.00000000000000000
0.00000000000000000
0.05807200900000000
0.06435006400000000
0.06105006100000000
0.12210012200000001
0.06435006400000000
0.23228803700000000
0.04409171100000000
0.05537098600000000
0.11474469299999999
0.06613756599999999
0.06706908100000000
0.06706908100000000
0.05952381000000000
0.08503401400000000
0.00000000000000000
0.08658008700000000
0.00000000000000000
0.08503401400000000
0.05807200900000000
0.05807200900000000
0.05807200900000000
0.33068783099999999
0.04251700700000000
0.07742934600000000
0.15485869099999999
0.07742934600000000
0.05807200900000000
0.05537098600000000
0.05737234700000000
0.26455026500000001
0.00000000000000000
0.00000000000000000
0.04409171100000000
0.00000000000000000
0.05737234700000000
0.06613756599999999
0.00000000000000000
0.00000000000000000
0.00000000000000000
0.03871467300000000
0.13413816200000001
0.06613756599999999
0.06613756599999999
0.05952381000000000
0.17636684300000000
0.00000000000000000
0.18315018299999999
0.08818342200000000
0.21258503400000001
0.03871467300000000
0.06105006100000000
0.18315018299999999
0.00000000000000000
0.06706908100000000
0.03871467300000000
0.00000000000000000
0.11614401900000000
0.05737234700000000
0.08658008700000000
0.13227513199999999
0.30971738300000001
0.04251700700000000
0.13227513199999999
0.05537098600000000
0.05537098600000000
0.11614401900000000
0.06613756599999999
0.05737234700000000
0.13227513199999999
0.06435006400000000
0.11074197099999999
0.03871467300000000
0.19357336400000000
0.00000000000000000
0.11474469299999999
0.00000000000000000
0.00000000000000000
0.06613756599999999
0.12755101999999999
0.06435006400000000
0.11614401900000000
0.04409171100000000
0.08818342200000000
0.13413816200000001
0.12870012900000000
0.21224146199999999
0.06435006400000000
0.06105006100000000
0.05952381000000000
0.05807200900000000
0.05537098600000000
0.00000000000000000
0.05737234700000000
0.05952381000000000
0.05952381000000000
0.04409171100000000
0.17636684300000000
0.03871467300000000
0.05537098600000000
0.05537098600000000
0.00000000000000000
0.11074197099999999
0.05952381000000000
0.05737234700000000
0.00000000000000000
0.17421602800000000
0.05737234700000000
0.00000000000000000
0.12210012200000001
0.06105006100000000
0.03871467300000000
0.07742934600000000
0.04251700700000000
0.08818342200000000
0.05737234700000000
0.00000000000000000
0.23228803700000000
0.05537098600000000
0.11904761899999999
0.00000000000000000
0.00000000000000000
0.04409171100000000
0.11614401900000000
0.08658008700000000
0.05807200900000000
0.11474469299999999
0.05952381000000000
0.05807200900000000
0.00000000000000000
0.05537098600000000
0.00000000000000000
0.05737234700000000
0.06435006400000000
0.05737234700000000
0.11904761899999999
0.06105006100000000
0.05737234700000000
0.05952381000000000
0.00000000000000000
0.00000000000000000
0.13227513199999999
0.00000000000000000
0.05737234700000000
0.05737234700000000
0.00000000000000000
0.00000000000000000
0.28686173300000001
0.05737234700000000
0.06105006100000000
0.19848822699999999
0.00000000000000000
0.06706908100000000
0.13227513199999999
0.06706908100000000
0.08818342200000000
0.03871467300000000
0.03871467300000000
0.04409171100000000
0.06435006400000000
0.12870012900000000
0.00000000000000000
0.06613756599999999
0.00000000000000000
0.00000000000000000
0.00000000000000000
0.05952381000000000
0.04251700700000000
0.05952381000000000
0.04409171100000000
0.00000000000000000
0.00000000000000000
0.05737234700000000
0.04251700700000000
0.11074197099999999
0.00000000000000000
0.00000000000000000
0.06435006400000000
0.03871467300000000
0.00000000000000000
0.04251700700000000
0.00000000000000000
0.00000000000000000
0.06435006400000000
0.00000000000000000
0.04251700700000000
0.04251700700000000
0.00000000000000000
0.04409171100000000
0.00000000000000000
0.00000000000000000
0.00000000000000000
0.08658008700000000
0.06706908100000000
0.00000000000000000
0.08658008700000000
0.08658008700000000
0.04251700700000000
0.03871467300000000
0.00000000000000000
0.08658008700000000
0.12870012900000000
0.00000000000000000
0.04251700700000000
0.00000000000000000
0.06435006400000000
0.08658008700000000
0.08818342200000000
0.04409171100000000
0.03871467300000000
0.00000000000000000
0.06435006400000000
0.03871467300000000
0.04409171100000000
0.06105006100000000
0.00000000000000000
0.00000000000000000
0.03871467300000000
0.00000000000000000
0.00000000000000000
0.00000000000000000
0.00000000000000000
0.00000000000000000
0.06435006400000000
0.03871467300000000
0.06435006400000000
0.06435006400000000
0.04409171100000000
0.06706908100000000
0.03871467300000000
0.00000000000000000
0.04251700700000000
0.03871467300000000
0.04251700700000000
0.00000000000000000
0.00000000000000000
0.00000000000000000
0.00000000000000000
0.05737234700000000
0.04251700700000000
0.08658008700000000
0.08658008700000000
0.03871467300000000
0.08658008700000000
0.06613756599999999
0.06613756599999999
0.00000000000000000
0.00000000000000000
0.00000000000000000
0.00000000000000000
0.04251700700000000
0.04409171100000000
0.04409171100000000
0.00000000000000000
0.17316017300000000
0.08658008700000000
0.00000000000000000
0.03871467300000000
0.06613756599999999
0.04251700700000000
0.08658008700000000
0.04251700700000000
0.00000000000000000
0.00000000000000000
0.06435006400000000
0.08818342200000000
0.08658008700000000
0.04409171100000000
0.04409171100000000
0.00000000000000000
0.06435006400000000
0.08658008700000000
0.03871467300000000
0.00000000000000000
0.00000000000000000
0.00000000000000000
0.04251700700000000
0.04251700700000000
0.06706908100000000
0.00000000000000000
0.00000000000000000
0.08658008700000000
0.05737234700000000
0.08658008700000000
0.08658008700000000
0.00000000000000000
0.12870012900000000
0.08658008700000000
0.06613756599999999
0.08658008700000000
0.03871467300000000
0.00000000000000000
0.00000000000000000
0.00000000000000000
0.06613756599999999
0.05737234700000000
0.00000000000000000
0.06435006400000000
0.06435006400000000
0.00000000000000000
0.00000000000000000
0.08658008700000000
0.17316017300000000
0.04251700700000000
0.04409171100000000
0.06613756599999999
0.04409171100000000
0.08658008700000000
0.00000000000000000
0.04251700700000000
0.00000000000000000
0.00000000000000000
0.05952381000000000
0.00000000000000000
0.04409171100000000
0.05952381000000000
0.00000000000000000
0.22045855400000000
0.00000000000000000
0.06105006100000000
0.03871467300000000
0.06435006400000000
0.03871467300000000
0.03871467300000000
0.06435006400000000
0.12870012900000000
0.03871467300000000
0.05952381000000000
0.08503401400000000
0.08503401400000000
0.00000000000000000
0.00000000000000000
0.08658008700000000
0.08658008700000000
0.08658008700000000
0.08658008700000000
0.00000000000000000
0.00000000000000000
0.00000000000000000
0.00000000000000000
0.00000000000000000
0.06435006400000000
0.06435006400000000
0.04251700700000000
0.06435006400000000
0.06105006100000000
0.04409171100000000
0.06613756599999999
0.08658008700000000
0.04251700700000000
0.04251700700000000
0.04409171100000000
0.17006802700000001
0.20703933699999999
0.17006802700000001
0.17006802700000001
0.14005602200000000
0.13605442200000001
0.20703933699999999
0.20703933699999999
0.14005602200000000
0.28011204499999998
0.26455026500000001
0.00000000000000000
0.00000000000000000
0.00000000000000000
0.20703933699999999
0.17006802700000001
0.00000000000000000
0.00000000000000000
0.00000000000000000
0.00000000000000000
0.34013605400000002
0.00000000000000000
0.00000000000000000
0.00000000000000000
0.13227513199999999
0.00000000000000000
0.00000000000000000
0.00000000000000000
0.00000000000000000
0.00000000000000000
0.00000000000000000
0.00000000000000000
0.00000000000000000
0.00000000000000000
0.00000000000000000
0.00000000000000000
0.00000000000000000
0.00000000000000000
0.00000000000000000
0.00000000000000000
0.00000000000000000
0.15873015900000001
0.00000000000000000
0.00000000000000000
0.13605442200000001
0.13605442200000001
0.00000000000000000
0.00000000000000000
0.00000000000000000
0.00000000000000000
0.00000000000000000
0.15873015900000001
0.00000000000000000
0.34013605400000002
0.43461829200000002
0.13605442200000001
0.15873015900000001
0.20703933699999999
0.20703933699999999
0.00000000000000000
0.00000000000000000
0.13605442200000001
0.68027210900000001
0.00000000000000000
0.00000000000000000
0.00000000000000000
0.00000000000000000
0.20703933699999999
0.39682539700000002
0.00000000000000000
0.00000000000000000
0.14005602200000000
0.20703933699999999
0.31746031699999999
0.56022408999999995
0.31746031699999999
0.15873015900000001
0.15873015900000001
0.15873015900000001
0.13605442200000001
0.15873015900000001
0.00000000000000000
0.17006802700000001
0.00000000000000000
0.15873015900000001
0.13227513199999999
0.13227513199999999
0.31746031699999999
0.17006802700000001
0.17006802700000001
0.00000000000000000
0.31746031699999999
0.17006802700000001
0.20703933699999999
0.17006802700000001
0.34013605400000002
0.15873015900000001
0.00000000000000000
0.27210884400000002
0.13605442200000001
0.13227513199999999
0.14005602200000000
0.17006802700000001
0.20703933699999999
0.20703933699999999
0.13605442200000001
0.28011204499999998
0.13605442200000001
0.00000000000000000
0.00000000000000000
0.13227513199999999
0.00000000000000000
0.00000000000000000
0.28011204499999998
0.28011204499999998
0.28011204499999998
0.14005602200000000
0.00000000000000000
0.13605442200000001
0.13227513199999999
0.13227513199999999
0.00000000000000000
0.00000000000000000
0.20703933699999999
0.00000000000000000
0.00000000000000000
0.68027210900000001
0.00000000000000000
0.28011204499999998
0.17006802700000001
0.17006802700000001
0.13227513199999999
0.00000000000000000
0.17006802700000001
0.00000000000000000
0.00000000000000000
0.13227513199999999
0.00000000000000000
0.17006802700000001
0.00000000000000000
0.14005602200000000
0.28011204499999998
0.13605442200000001
0.14005602200000000
0.15873015900000001
0.20703933699999999
0.14005602200000000
0.13227513199999999
0.00000000000000000
0.00000000000000000
0.68027210900000001
0.17006802700000001
0.00000000000000000
0.13227513199999999
0.13227513199999999
0.15873015900000001
0.41407867500000001
0.17006802700000001
0.17006802700000001
0.28011204499999998
0.17006802700000001
0.13227513199999999
0.00000000000000000
0.28011204499999998
0.17006802700000001
0.17006802700000001
0.00000000000000000
0.00000000000000000
0.17006802700000001
0.15873015900000001
0.15873015900000001
0.31746031699999999
0.17006802700000001
0.28011204499999998
0.27210884400000002
0.13227513199999999
0.00000000000000000
0.68027210900000001
0.13605442200000001
0.13605442200000001
0.00000000000000000
0.00000000000000000
0.28011204499999998
0.68027210900000001
0.17006802700000001
0.28011204499999998
0.00000000000000000
0.14005602200000000
0.00000000000000000
0.28011204499999998
0.13605442200000001
0.00000000000000000
0.28011204499999998
0.20703933699999999
0.13605442200000001
0.31746031699999999
0.14005602200000000
0.28011204499999998
0.39682539700000002
0.15873015900000001
0.14005602200000000
0.00000000000000000
0.26455026500000001
0.14005602200000000
0.28011204499999998
0.00000000000000000
0.13605442200000001
0.00000000000000000
0.00000000000000000
0.20703933699999999
0.17006802700000001
0.00000000000000000
0.13227513199999999
0.13227513199999999
0.68027210900000001
0.28011204499999998
0.26455026500000001
0.14005602200000000
0.13605442200000001
0.00000000000000000
0.15873015900000001
0.00000000000000000
0.00000000000000000
0.00000000000000000
0.17006802700000001
0.17006802700000001
0.13227513199999999
0.00000000000000000
0.13605442200000001
0.13605442200000001
0.14005602200000000
0.13605442200000001
0.00000000000000000
0.00000000000000000
0.00000000000000000
0.20703933699999999
0.00000000000000000
0.68027210900000001
0.15873015900000001
0.00000000000000000
0.00000000000000000
0.00000000000000000
0.00000000000000000
0.00000000000000000
0.00000000000000000
0.17006802700000001
0.13227513199999999
0.00000000000000000
0.28011204499999998
0.13227513199999999
0.17006802700000001
0.00000000000000000
0.13605442200000001
0.00000000000000000
0.00000000000000000
0.00000000000000000
0.00000000000000000
0.00000000000000000
0.00000000000000000
0.00000000000000000
0.20703933699999999
0.34013605400000002
0.17006802700000001
0.00000000000000000
0.13605442200000001
0.15873015900000001
0.13227513199999999
0.13605442200000001
0.17006802700000001
0.28011204499999998
0.14005602200000000
0.00000000000000000
0.00000000000000000
0.28011204499999998
0.00000000000000000
0.00000000000000000
0.13605442200000001
0.34013605400000002
0.13605442200000001
0.17006802700000001
0.15873015900000001
0.17006802700000001
0.00000000000000000
0.17006802700000001
0.00000000000000000
0.14005602200000000
0.14005602200000000
0.17006802700000001
0.14005602200000000
0.28011204499999998
0.13605442200000001
0.00000000000000000
0.17006802700000001
0.17006802700000001
0.00000000000000000
0.34709536000000002
0.00000000000000000
0.13605442200000001
0.20703933699999999
0.17006802700000001
0.20703933699999999
0.00000000000000000
0.14005602200000000
0.00000000000000000
0.20703933699999999
0.00000000000000000
0.00000000000000000
0.00000000000000000
0.00000000000000000
0.13605442200000001
0.00000000000000000
0.00000000000000000
0.00000000000000000
0.00000000000000000
0.00000000000000000
0.00000000000000000
0.00000000000000000
0.00000000000000000
0.00000000000000000
0.00000000000000000
0.13605442200000001
0.13605442200000001
0.00000000000000000
0.14005602200000000
0.34013605400000002
0.17006802700000001
0.17006802700000001
0.00000000000000000
0.13605442200000001
0.13227513199999999
0.17006802700000001
0.13227513199999999
0.17006802700000001
0.17006802700000001
0.14005602200000000
0.17006802700000001
0.00000000000000000
0.00000000000000000
0.00000000000000000
0.00000000000000000
0.00000000000000000
0.00000000000000000
0.00000000000000000
0.00000000000000000
0.00000000000000000
0.00000000000000000
0.00000000000000000
0.00000000000000000
0.00000000000000000
0.00000000000000000
0.00000000000000000
0.00000000000000000
0.00000000000000000
0.00000000000000000
0.00000000000000000
0.00000000000000000
0.00000000000000000
0.00000000000000000
0.00000000000000000
0.00000000000000000
0.00000000000000000
0.00000000000000000
0.00000000000000000
0.00000000000000000
0.00000000000000000
0.00000000000000000
0.00000000000000000
0.00000000000000000
0.00000000000000000
0.00000000000000000
0.00000000000000000
0.00000000000000000
0.00000000000000000
0.00000000000000000
0.00000000000000000
0.00000000000000000
0.00000000000000000
0.00000000000000000
0.00000000000000000
0.00000000000000000
0.00000000000000000
0.00000000000000000
0.00000000000000000
0.00000000000000000
0.00000000000000000
0.00000000000000000
0.00000000000000000
0.00000000000000000
0.00000000000000000
0.00000000000000000
0.00000000000000000
0.00000000000000000
0.00000000000000000
0.00000000000000000
0.00000000000000000
0.00000000000000000
0.00000000000000000
0.00000000000000000
0.00000000000000000
0.00000000000000000
0.00000000000000000
0.00000000000000000
0.00000000000000000
0.00000000000000000
0.00000000000000000
0.00000000000000000
0.00000000000000000
0.00000000000000000
0.00000000000000000
0.00000000000000000
0.00000000000000000
0.00000000000000000
0.00000000000000000
0.00000000000000000
0.00000000000000000
0.00000000000000000
0.00000000000000000
0.00000000000000000
0.00000000000000000
0.00000000000000000
0.00000000000000000
0.00000000000000000
0.00000000000000000
0.00000000000000000
0.00000000000000000
0.00000000000000000
0.00000000000000000
0.00000000000000000
0.00000000000000000
0.00000000000000000
0.00000000000000000
0.00000000000000000
0.00000000000000000
0.00000000000000000
0.00000000000000000
0.00000000000000000
0.00000000000000000
0.00000000000000000
0.00000000000000000
0.00000000000000000
0.00000000000000000
0.00000000000000000
0.00000000000000000
0.00000000000000000
0.00000000000000000
0.00000000000000000
0.00000000000000000
0.00000000000000000
0.00000000000000000
0.00000000000000000
0.00000000000000000
0.00000000000000000
0.00000000000000000
0.00000000000000000
0.00000000000000000
0.00000000000000000
0.00000000000000000
0.00000000000000000
0.00000000000000000
0.00000000000000000
0.00000000000000000
0.00000000000000000
0.00000000000000000
0.00000000000000000
0.00000000000000000
0.00000000000000000
0.00000000000000000
0.00000000000000000
0.00000000000000000
0.00000000000000000
0.00000000000000000
0.00000000000000000
0.00000000000000000
0.00000000000000000
0.00000000000000000
0.00000000000000000
0.00000000000000000
0.00000000000000000
0.00000000000000000
0.00000000000000000
0.00000000000000000
0.00000000000000000
0.00000000000000000
0.00000000000000000
0.00000000000000000
0.00000000000000000
0.00000000000000000
0.00000000000000000
0.00000000000000000
0.00000000000000000
0.00000000000000000
0.00000000000000000
0.00000000000000000
0.00000000000000000
0.00000000000000000
0.00000000000000000
0.00000000000000000
0.00000000000000000
0.00000000000000000
0.00000000000000000
0.00000000000000000
0.00000000000000000
0.00000000000000000
0.00000000000000000
0.00000000000000000
0.00000000000000000
0.00000000000000000
0.00000000000000000
0.00000000000000000
0.00000000000000000
0.00000000000000000
0.00000000000000000
0.00000000000000000
0.00000000000000000
0.00000000000000000
0.00000000000000000
0.00000000000000000
0.00000000000000000
0.00000000000000000
0.00000000000000000
0.00000000000000000
0.00000000000000000
0.00000000000000000
0.00000000000000000
0.00000000000000000
0.00000000000000000
0.00000000000000000
0.00000000000000000
0.00000000000000000
0.00000000000000000
0.00000000000000000
0.00000000000000000
0.00000000000000000
0.00000000000000000
0.00000000000000000
0.00000000000000000
0.00000000000000000
0.00000000000000000
0.00000000000000000
0.00000000000000000
0.00000000000000000
0.00000000000000000

*Vector cDNA cloning frequency.vec
*Vertices 1420
0.30303030300000000
0.15360983100000000
0.00000000000000000
0.03871467300000000
0.00000000000000000
0.00000000000000000
0.00000000000000000
0.06523157200000000
0.00000000000000000
0.00000000000000000
0.05878894800000000
0.17636684300000000
0.00000000000000000
0.00000000000000000
0.00000000000000000
0.00000000000000000
0.04329004300000000
0.00000000000000000
0.06523157200000000
0.15117158000000000
0.00000000000000000
0.00000000000000000
0.00000000000000000
0.00000000000000000
0.00000000000000000
0.07558579000000000
0.00000000000000000
0.05878894800000000
0.00000000000000000
0.00000000000000000
0.00000000000000000
0.00000000000000000
0.00000000000000000
0.05878894800000000
0.11614401900000000
0.00000000000000000
0.06901311200000000
0.06901311200000000
0.06901311200000000
0.62111801200000005
0.48309178699999999
0.04329004300000000
0.04329004300000000
0.56277056299999995
0.00000000000000000
0.04329004300000000
0.04329004300000000
0.23228803700000000
0.08658008700000000
0.00000000000000000
0.11614401900000000
0.00000000000000000
0.00000000000000000
0.30234315899999997
0.00000000000000000
0.00000000000000000
0.00000000000000000
0.00000000000000000
0.00000000000000000
0.00000000000000000
0.41152263400000000
0.00000000000000000
0.00000000000000000
0.00000000000000000
0.06523157200000000
0.00000000000000000
0.00000000000000000
0.00000000000000000
0.00000000000000000
0.00000000000000000
0.00000000000000000
0.00000000000000000
0.11614401900000000
0.00000000000000000
0.17636684300000000
0.00000000000000000
0.00000000000000000
0.00000000000000000
0.00000000000000000
0.00000000000000000
0.20703933699999999
0.00000000000000000
0.00000000000000000
0.00000000000000000
0.00000000000000000
0.00000000000000000
0.00000000000000000
0.00000000000000000
0.11614401900000000
0.00000000000000000
0.00000000000000000
0.00000000000000000
0.26092628800000001
0.00000000000000000
0.00000000000000000
0.00000000000000000
0.00000000000000000
0.11757789500000000
0.00000000000000000
0.00000000000000000
0.14430014399999999
0.75585789900000000
0.86580086599999995
0.00000000000000000
0.45351473900000000
0.61443932400000001
0.14430014399999999
0.15360983100000000
0.00000000000000000
0.00000000000000000
0.12987013000000000
0.04329004300000000
0.15360983100000000
0.00000000000000000
0.00000000000000000
0.00000000000000000
0.00000000000000000
0.34843205599999999
0.00000000000000000
0.04329004300000000
0.00000000000000000
0.08658008700000000
0.05878894800000000
1.23456790099999991
0.05878894800000000
0.00000000000000000
0.00000000000000000
0.05878894800000000
0.00000000000000000
0.00000000000000000
0.00000000000000000
0.00000000000000000
0.00000000000000000
0.05878894800000000
0.00000000000000000
0.00000000000000000
0.00000000000000000
0.00000000000000000
0.05878894800000000
0.00000000000000000
0.00000000000000000
0.00000000000000000
0.15360983100000000
0.00000000000000000
0.00000000000000000
0.23228803700000000
0.46082949299999998
0.00000000000000000
0.00000000000000000
0.00000000000000000
0.00000000000000000
0.00000000000000000
0.00000000000000000
0.00000000000000000
0.00000000000000000
0.00000000000000000
0.00000000000000000
0.00000000000000000
0.15873015900000001
0.31746031699999999
0.17316017300000000
0.00000000000000000
0.00000000000000000
0.00000000000000000
0.04329004300000000
0.04329004300000000
0.00000000000000000
0.06523157200000000
0.00000000000000000
0.11757789500000000
0.00000000000000000
0.00000000000000000
0.00000000000000000
0.00000000000000000
0.00000000000000000
0.00000000000000000
0.00000000000000000
0.03871467300000000
0.29394473799999998
0.00000000000000000
0.00000000000000000
0.00000000000000000
0.00000000000000000
0.03871467300000000
0.11614401900000000
3.36817653899999980
0.03871467300000000
0.03871467300000000
0.03871467300000000
0.03871467300000000
0.58072009300000005
0.11614401900000000
0.04329004300000000
0.12987013000000000
0.00000000000000000
0.04329004300000000
0.08658008700000000
0.00000000000000000
0.00000000000000000
0.03871467300000000
0.15117158000000000
0.07742934600000000
0.00000000000000000
0.00000000000000000
0.03871467300000000
0.00000000000000000
0.00000000000000000
0.00000000000000000
0.00000000000000000
0.05878894800000000
0.00000000000000000
0.05878894800000000
0.17636684300000000
0.00000000000000000
0.00000000000000000
0.00000000000000000
0.00000000000000000
0.11614401900000000
0.34843205599999999
0.00000000000000000
0.00000000000000000
0.00000000000000000
0.00000000000000000
0.00000000000000000
0.00000000000000000
0.00000000000000000
0.00000000000000000
0.00000000000000000
0.00000000000000000
0.00000000000000000
0.18315018299999999
0.18315018299999999
1.83150183200000005
0.00000000000000000
0.00000000000000000
0.06523157200000000
0.00000000000000000
0.05878894800000000
0.00000000000000000
0.00000000000000000
0.00000000000000000
0.00000000000000000
0.06523157200000000
0.00000000000000000
0.06901311200000000
0.00000000000000000
0.00000000000000000
0.39138943199999998
0.00000000000000000
0.03871467300000000
0.00000000000000000
0.00000000000000000
0.17636684300000000
0.15360983100000000
0.00000000000000000
0.00000000000000000
0.14430014399999999
0.00000000000000000
0.00000000000000000
0.00000000000000000
0.08658008700000000
0.00000000000000000
0.00000000000000000
0.00000000000000000
0.00000000000000000
0.00000000000000000
0.00000000000000000
0.11614401900000000
0.11614401900000000
0.00000000000000000
0.00000000000000000
0.00000000000000000
0.11757789500000000
0.13046314400000000
0.11614401900000000
0.00000000000000000
0.22675737000000001
0.00000000000000000
0.04329004300000000
0.00000000000000000
0.04329004300000000
0.00000000000000000
0.00000000000000000
0.07558579000000000
0.12987013000000000
0.00000000000000000
0.15360983100000000
0.19569471599999999
0.06523157200000000
0.00000000000000000
0.00000000000000000
0.00000000000000000
0.00000000000000000
0.05878894800000000
0.00000000000000000
0.03871467300000000
0.00000000000000000
0.13046314400000000
0.00000000000000000
0.00000000000000000
0.00000000000000000
0.00000000000000000
0.00000000000000000
0.00000000000000000
0.26092628800000001
0.13046314400000000
0.06523157200000000
0.00000000000000000
0.00000000000000000
0.00000000000000000
0.08658008700000000
1.58730158700000001
0.00000000000000000
0.00000000000000000
0.14430014399999999
0.00000000000000000
0.00000000000000000
0.20703933699999999
0.00000000000000000
0.14430014399999999
0.04329004300000000
0.07558579000000000
0.04329004300000000
0.15485869099999999
0.04329004300000000
0.06523157200000000
0.04329004300000000
0.28860028900000001
0.04329004300000000
0.06523157200000000
0.00000000000000000
0.00000000000000000
0.00000000000000000
0.00000000000000000
0.00000000000000000
0.00000000000000000
0.05878894800000000
0.00000000000000000
0.14430014399999999
0.15873015900000001
0.57790448000000005
0.00000000000000000
0.11757789500000000
0.06901311200000000
0.52910052900000004
0.07558579000000000
0.27605245000000000
0.14430014399999999
0.00000000000000000
0.07558579000000000
0.00000000000000000
0.00000000000000000
0.08658008700000000
0.00000000000000000
0.00000000000000000
0.00000000000000000
0.00000000000000000
0.00000000000000000
0.03871467300000000
0.00000000000000000
0.00000000000000000
0.00000000000000000
0.00000000000000000
0.00000000000000000
0.00000000000000000
0.15117158000000000
0.00000000000000000
0.00000000000000000
0.00000000000000000
0.00000000000000000
0.00000000000000000
0.00000000000000000
0.00000000000000000
0.00000000000000000
0.03871467300000000
0.00000000000000000
0.07558579000000000
0.00000000000000000
0.11614401900000000
0.11614401900000000
0.11614401900000000
0.00000000000000000
0.00000000000000000
0.00000000000000000
0.00000000000000000
0.00000000000000000
0.07558579000000000
0.00000000000000000
0.00000000000000000
0.00000000000000000
0.00000000000000000
0.11337868500000001
0.00000000000000000
0.00000000000000000
0.00000000000000000
0.00000000000000000
0.00000000000000000
0.00000000000000000
0.04329004300000000
0.34632034600000000
0.15873015900000001
0.79365079400000005
0.15873015900000001
0.15873015900000001
0.13802622500000000
0.00000000000000000
0.00000000000000000
0.00000000000000000
0.63492063499999996
0.14430014399999999
0.00000000000000000
0.00000000000000000
0.00000000000000000
0.00000000000000000
0.11614401900000000
0.00000000000000000
0.14430014399999999
0.00000000000000000
0.00000000000000000
0.00000000000000000
0.00000000000000000
0.00000000000000000
0.00000000000000000
0.00000000000000000
0.00000000000000000
0.15360983100000000
0.06523157200000000
0.00000000000000000
0.39138943199999998
0.00000000000000000
0.00000000000000000
0.00000000000000000
0.03871467300000000
0.00000000000000000
0.34013605400000002
0.00000000000000000
0.00000000000000000
0.00000000000000000
0.00000000000000000
0.00000000000000000
0.00000000000000000
0.00000000000000000
0.11757789500000000
0.00000000000000000
0.00000000000000000
0.00000000000000000
0.00000000000000000
0.00000000000000000
0.11757789500000000
0.26092628800000001
0.00000000000000000
0.00000000000000000
0.00000000000000000
0.00000000000000000
0.00000000000000000
0.03871467300000000
0.14430014399999999
0.14430014399999999
0.14430014399999999
0.00000000000000000
0.00000000000000000
0.00000000000000000
0.14430014399999999
0.12987013000000000
0.04329004300000000
0.00000000000000000
0.00000000000000000
0.00000000000000000
0.00000000000000000
0.00000000000000000
0.11337868500000001
0.00000000000000000
0.00000000000000000
0.00000000000000000
0.00000000000000000
0.00000000000000000
0.00000000000000000
0.00000000000000000
0.00000000000000000
0.00000000000000000
0.00000000000000000
0.00000000000000000
0.00000000000000000
0.00000000000000000
0.00000000000000000
0.00000000000000000
0.00000000000000000
0.00000000000000000
0.00000000000000000
0.00000000000000000
0.00000000000000000
0.00000000000000000
0.00000000000000000
0.13802622500000000
0.05878894800000000
0.00000000000000000
0.00000000000000000
0.55210490000000001
0.05878894800000000
0.05878894800000000
0.00000000000000000
0.00000000000000000
0.00000000000000000
0.00000000000000000
0.37792894900000001
0.00000000000000000
0.15873015900000001
0.00000000000000000
0.61443932400000001
0.15360983100000000
0.15360983100000000
0.14430014399999999
0.11614401900000000
0.15360983100000000
0.15360983100000000
0.15360983100000000
0.00000000000000000
0.00000000000000000
0.00000000000000000
0.06523157200000000
0.06523157200000000
1.10893672499999996
0.00000000000000000
0.00000000000000000
0.06523157200000000
0.15873015900000001
0.06523157200000000
0.00000000000000000
0.00000000000000000
0.00000000000000000
0.00000000000000000
0.00000000000000000
0.00000000000000000
0.13802622500000000
0.00000000000000000
0.00000000000000000
0.00000000000000000
0.11614401900000000
0.00000000000000000
0.00000000000000000
0.00000000000000000
0.04329004300000000
0.21645021600000000
0.06523157200000000
0.15117158000000000
0.00000000000000000
0.05878894800000000
0.00000000000000000
0.00000000000000000
0.00000000000000000
0.00000000000000000
0.00000000000000000
0.00000000000000000
0.00000000000000000
0.00000000000000000
0.00000000000000000
0.13802622500000000
0.07558579000000000
0.07558579000000000
0.20703933699999999
0.15360983100000000
0.00000000000000000
0.00000000000000000
2.01465201499999980
0.18315018299999999
0.36630036599999999
0.00000000000000000
0.23228803700000000
0.00000000000000000
0.00000000000000000
0.00000000000000000
0.00000000000000000
0.03871467300000000
0.00000000000000000
0.00000000000000000
0.00000000000000000
0.00000000000000000
0.00000000000000000
0.00000000000000000
0.23228803700000000
0.00000000000000000
0.00000000000000000
0.03871467300000000
0.00000000000000000
0.00000000000000000
0.00000000000000000
0.00000000000000000
0.00000000000000000
0.00000000000000000
0.00000000000000000
0.00000000000000000
0.00000000000000000
0.00000000000000000
0.00000000000000000
0.00000000000000000
0.00000000000000000
0.00000000000000000
0.00000000000000000
0.00000000000000000
0.00000000000000000
0.06523157200000000
0.00000000000000000
0.19569471599999999
0.04329004300000000
0.00000000000000000
0.00000000000000000
0.11337868500000001
0.05878894800000000
0.00000000000000000
0.00000000000000000
0.00000000000000000
0.00000000000000000
0.00000000000000000
0.00000000000000000
0.00000000000000000
0.00000000000000000
0.00000000000000000
0.00000000000000000
0.05878894800000000
0.00000000000000000
0.00000000000000000
0.00000000000000000
0.00000000000000000
0.00000000000000000
0.00000000000000000
0.00000000000000000
0.00000000000000000
0.06523157200000000
0.06523157200000000
0.00000000000000000
0.00000000000000000
0.04329004300000000
0.05878894800000000
0.06523157200000000
0.04329004300000000
0.00000000000000000
0.00000000000000000
0.00000000000000000
0.00000000000000000
0.00000000000000000
0.00000000000000000
0.00000000000000000
0.05878894800000000
0.11757789500000000
0.00000000000000000
0.14430014399999999
0.14430014399999999
0.14430014399999999
0.00000000000000000
0.00000000000000000
0.00000000000000000
0.00000000000000000
0.30721966200000000
0.28860028900000001
0.00000000000000000
0.03871467300000000
0.00000000000000000
0.15360983100000000
0.00000000000000000
0.00000000000000000
0.00000000000000000
0.00000000000000000
0.00000000000000000
0.00000000000000000
0.00000000000000000
0.04329004300000000
0.12987013000000000
0.00000000000000000
0.15360983100000000
0.00000000000000000
0.00000000000000000
0.95238095199999995
0.15873015900000001
0.00000000000000000
0.00000000000000000
0.31746031699999999
0.00000000000000000
0.11614401900000000
0.34843205599999999
0.00000000000000000
0.00000000000000000
0.06901311200000000
0.05878894800000000
0.00000000000000000
0.13802622500000000
0.00000000000000000
0.00000000000000000
0.15360983100000000
0.00000000000000000
0.11614401900000000
0.30721966200000000
0.04329004300000000
0.00000000000000000
0.00000000000000000
0.00000000000000000
0.00000000000000000
0.11614401900000000
0.72150072200000004
0.00000000000000000
0.00000000000000000
0.00000000000000000
0.15873015900000001
0.03871467300000000
0.00000000000000000
0.00000000000000000
0.11337868500000001
0.00000000000000000
0.04329004300000000
0.06901311200000000
0.00000000000000000
0.04329004300000000
0.00000000000000000
0.00000000000000000
0.04329004300000000
0.00000000000000000
0.06901311200000000
0.04329004300000000
0.07558579000000000
0.00000000000000000
0.00000000000000000
0.04329004300000000
0.00000000000000000
0.00000000000000000
0.00000000000000000
0.00000000000000000
0.11337868500000001
0.00000000000000000
0.00000000000000000
0.07558579000000000
0.00000000000000000
0.07558579000000000
0.00000000000000000
0.00000000000000000
0.00000000000000000
0.00000000000000000
0.00000000000000000
0.04329004300000000
0.00000000000000000
0.00000000000000000
0.00000000000000000
0.00000000000000000
0.03871467300000000
0.03871467300000000
0.00000000000000000
0.03871467300000000
0.03871467300000000
0.03871467300000000
0.03871467300000000
0.04329004300000000
0.00000000000000000
0.00000000000000000
0.00000000000000000
0.00000000000000000
0.06901311200000000
0.00000000000000000
0.00000000000000000
0.11337868500000001
0.00000000000000000
0.00000000000000000
0.00000000000000000
0.07558579000000000
0.07558579000000000
0.04329004300000000
0.03871467300000000
0.00000000000000000
0.00000000000000000
0.00000000000000000
0.00000000000000000
0.00000000000000000
0.00000000000000000
0.00000000000000000
0.00000000000000000
0.11337868500000001
0.04329004300000000
0.11337868500000001
0.11337868500000001
0.00000000000000000
0.00000000000000000
0.00000000000000000
0.04329004300000000
0.04329004300000000
0.00000000000000000
0.04329004300000000
0.00000000000000000
0.00000000000000000
0.00000000000000000
0.00000000000000000
0.00000000000000000
0.07558579000000000
0.06901311200000000
0.00000000000000000
0.20703933699999999
0.00000000000000000
0.00000000000000000
0.00000000000000000
0.11337868500000001
0.00000000000000000
0.00000000000000000
0.00000000000000000
0.07558579000000000
0.11337868500000001
0.04329004300000000
0.00000000000000000
0.00000000000000000
0.00000000000000000
0.04329004300000000
0.04329004300000000
0.00000000000000000
0.00000000000000000
0.00000000000000000
0.00000000000000000
0.08658008700000000
0.11337868500000001
0.00000000000000000
0.00000000000000000
0.00000000000000000
0.00000000000000000
0.07558579000000000
0.06901311200000000
0.11337868500000001
0.00000000000000000
0.00000000000000000
0.11337868500000001
0.00000000000000000
0.11337868500000001
0.11337868500000001
0.06901311200000000
0.00000000000000000
0.00000000000000000
0.00000000000000000
0.06901311200000000
0.00000000000000000
0.00000000000000000
0.00000000000000000
0.06901311200000000
0.00000000000000000
0.04329004300000000
0.07558579000000000
0.00000000000000000
0.06901311200000000
0.00000000000000000
0.00000000000000000
0.03871467300000000
0.00000000000000000
0.04329004300000000
0.00000000000000000
0.00000000000000000
0.00000000000000000
0.00000000000000000
0.00000000000000000
0.90702947800000000
0.00000000000000000
0.00000000000000000
0.00000000000000000
0.07558579000000000
0.00000000000000000
0.07558579000000000
0.04329004300000000
0.00000000000000000
0.00000000000000000
0.00000000000000000
0.00000000000000000
0.11337868500000001
0.06901311200000000
0.06901311200000000
0.06901311200000000
0.06901311200000000
0.00000000000000000
0.00000000000000000
0.00000000000000000
0.00000000000000000
0.00000000000000000
0.00000000000000000
0.00000000000000000
0.00000000000000000
0.00000000000000000
0.00000000000000000
0.00000000000000000
0.00000000000000000
0.00000000000000000
0.00000000000000000
0.00000000000000000
0.00000000000000000
0.00000000000000000
0.00000000000000000
0.00000000000000000
0.00000000000000000
0.00000000000000000
0.00000000000000000
0.11614401900000000
0.23228803700000000
0.14005602200000000
0.00000000000000000
0.00000000000000000
0.12210012200000001
0.35714285699999998
0.11614401900000000
0.68027210900000001
0.00000000000000000
0.11337868500000001
0.11904761899999999
0.11904761899999999
0.14005602200000000
0.11337868500000001
0.11337868500000001
0.12210012200000001
0.19047618999999999
0.19047618999999999
2.85714285699999992
0.19047618999999999
0.19047618999999999
0.19047618999999999
0.12210012200000001
2.31990232000000018
0.12210012200000001
0.12210012200000001
0.12210012200000001
0.12210012200000001
0.12210012200000001
0.00000000000000000
0.11337868500000001
0.11337868500000001
0.56689342399999998
0.00000000000000000
0.11337868500000001
0.11337868500000001
0.11337868500000001
0.68027210900000001
0.22675737000000001
0.00000000000000000
0.11904761899999999
0.11904761899999999
0.00000000000000000
0.00000000000000000
0.00000000000000000
0.00000000000000000
0.00000000000000000
0.11337868500000001
0.11337868500000001
0.00000000000000000
0.00000000000000000
0.28011204499999998
0.14005602200000000
0.14005602200000000
0.11614401900000000
0.00000000000000000
0.70028011199999995
0.11337868500000001
0.34843205599999999
0.00000000000000000
0.00000000000000000
0.00000000000000000
0.00000000000000000
0.00000000000000000
0.00000000000000000
0.00000000000000000
0.00000000000000000
0.00000000000000000
0.00000000000000000
0.14005602200000000
0.00000000000000000
0.11904761899999999
0.00000000000000000
0.00000000000000000
0.00000000000000000
0.00000000000000000
0.00000000000000000
0.00000000000000000
0.11614401900000000
0.00000000000000000
0.00000000000000000
0.00000000000000000
0.00000000000000000
0.00000000000000000
0.00000000000000000
0.11614401900000000
0.00000000000000000
0.00000000000000000
0.00000000000000000
0.00000000000000000
0.00000000000000000
0.00000000000000000
0.00000000000000000
0.00000000000000000
0.00000000000000000
0.00000000000000000
0.24420024400000001
0.11614401900000000
0.00000000000000000
0.11614401900000000
0.11614401900000000
0.00000000000000000
0.00000000000000000
0.00000000000000000
0.00000000000000000
0.11904761899999999
0.11337868500000001
0.00000000000000000
0.56022408999999995
0.14005602200000000
0.23228803700000000
0.00000000000000000
0.14005602200000000
0.12210012200000001
0.00000000000000000
0.14005602200000000
0.00000000000000000
0.83333333300000001
0.00000000000000000
0.00000000000000000
0.28011204499999998
0.00000000000000000
0.59523809500000002
0.11904761899999999
0.42016806699999998
0.11904761899999999
0.00000000000000000
0.19047618999999999
0.00000000000000000
0.00000000000000000
0.00000000000000000
0.00000000000000000
0.12210012200000001
0.00000000000000000
0.00000000000000000
0.00000000000000000
0.98039215700000004
0.14005602200000000
0.00000000000000000
0.00000000000000000
0.42016806699999998
0.00000000000000000
0.00000000000000000
0.00000000000000000
0.00000000000000000
0.00000000000000000
0.00000000000000000
0.00000000000000000
0.00000000000000000
0.00000000000000000
0.11904761899999999
0.00000000000000000
0.00000000000000000
0.00000000000000000
0.11337868500000001
0.11337868500000001
0.00000000000000000
0.00000000000000000
0.00000000000000000
0.00000000000000000
0.00000000000000000
0.00000000000000000
0.45351473900000000
0.14005602200000000
0.14005602200000000
0.00000000000000000
0.00000000000000000
0.00000000000000000
0.11337868500000001
0.11337868500000001
0.00000000000000000
0.00000000000000000
0.35714285699999998
0.00000000000000000
0.19047618999999999
0.00000000000000000
0.95238095199999995
0.00000000000000000
0.00000000000000000
0.36630036599999999
0.00000000000000000
0.00000000000000000
0.00000000000000000
0.00000000000000000
0.00000000000000000
0.00000000000000000
0.00000000000000000
0.00000000000000000
0.00000000000000000
0.45351473900000000
0.00000000000000000
0.00000000000000000
0.00000000000000000
0.12210012200000001
0.00000000000000000
0.11337868500000001
0.11614401900000000
0.00000000000000000
0.00000000000000000
0.14005602200000000
0.00000000000000000
0.00000000000000000
0.00000000000000000
0.00000000000000000
0.00000000000000000
0.00000000000000000
0.00000000000000000
0.12210012200000001
0.00000000000000000
0.11614401900000000
0.34290138799999997
0.11614401900000000
0.00000000000000000
0.00000000000000000
0.00000000000000000
0.11614401900000000
0.00000000000000000
0.00000000000000000
0.00000000000000000
0.00000000000000000
0.11904761899999999
0.11904761899999999
0.12210012200000001
0.00000000000000000
0.11614401900000000
0.00000000000000000
0.00000000000000000
0.11614401900000000
0.11614401900000000
0.11614401900000000
1.50987224199999992
0.11614401900000000
0.11614401900000000
0.00000000000000000
0.00000000000000000
0.28011204499999998
0.00000000000000000
0.14005602200000000
0.00000000000000000
0.11337868500000001
0.00000000000000000
0.14005602200000000
0.14005602200000000
0.14005602200000000
1.96078431400000008
0.14005602200000000
0.14005602200000000
0.14005602200000000
0.00000000000000000
0.00000000000000000
0.00000000000000000
0.11904761899999999
0.00000000000000000
0.00000000000000000
0.00000000000000000
0.00000000000000000
0.00000000000000000
0.00000000000000000
0.00000000000000000
0.12210012200000001
0.68027210900000001
0.00000000000000000
0.11337868500000001
0.11337868500000001
0.00000000000000000
0.00000000000000000
0.00000000000000000
0.00000000000000000
0.00000000000000000
0.00000000000000000
0.14005602200000000
0.00000000000000000
0.14005602200000000
0.00000000000000000
0.00000000000000000
0.00000000000000000
0.00000000000000000
0.00000000000000000
0.00000000000000000
0.11337868500000001
0.00000000000000000
0.00000000000000000
0.19047618999999999
0.00000000000000000
0.11614401900000000
0.00000000000000000
0.00000000000000000
0.00000000000000000
0.00000000000000000
0.14005602200000000
0.19047618999999999
0.14005602200000000
0.00000000000000000
0.11337868500000001
0.11904761899999999
0.11614401900000000
0.11904761899999999
0.00000000000000000
0.12210012200000001
0.12210012200000001
2.07570207599999978
0.12210012200000001
0.11337868500000001
0.14005602200000000
0.28011204499999998
0.68027210900000001
2.04081632699999993
0.19047618999999999
0.11337868500000001
0.00000000000000000
0.12210012200000001
0.00000000000000000
0.00000000000000000
0.00000000000000000
0.00000000000000000
0.11337868500000001
0.00000000000000000
0.00000000000000000
0.00000000000000000
0.00000000000000000
0.00000000000000000
0.00000000000000000
0.00000000000000000
0.00000000000000000
0.12210012200000001
0.12210012200000001
0.12210012200000001
0.12210012200000001
0.12210012200000001
0.12210012200000001
0.12210012200000001
0.36630036599999999
0.12210012200000001
0.12210012200000001
0.12210012200000001
0.12210012200000001
0.12210012200000001
0.48840048800000002
0.00000000000000000
0.00000000000000000
0.00000000000000000
0.00000000000000000
0.00000000000000000
0.00000000000000000
0.00000000000000000
0.00000000000000000
0.00000000000000000
0.00000000000000000
0.00000000000000000
0.00000000000000000
0.00000000000000000
0.00000000000000000
0.00000000000000000
0.00000000000000000
0.00000000000000000
0.00000000000000000
0.00000000000000000
0.00000000000000000
0.00000000000000000
0.00000000000000000
0.00000000000000000
0.00000000000000000
0.00000000000000000
0.00000000000000000
0.00000000000000000
0.00000000000000000
0.00000000000000000
0.00000000000000000
0.00000000000000000
0.00000000000000000
0.00000000000000000
0.00000000000000000
0.00000000000000000
0.00000000000000000
0.00000000000000000
0.00000000000000000
0.00000000000000000
0.00000000000000000
0.00000000000000000
0.00000000000000000
0.00000000000000000
0.00000000000000000
0.00000000000000000
0.00000000000000000
0.00000000000000000
0.00000000000000000
0.00000000000000000
0.00000000000000000
0.00000000000000000
0.00000000000000000
0.00000000000000000
0.00000000000000000
0.00000000000000000
0.00000000000000000
0.00000000000000000
0.00000000000000000
0.00000000000000000
0.00000000000000000
0.00000000000000000
0.00000000000000000
0.00000000000000000
0.00000000000000000
0.00000000000000000
0.00000000000000000
0.00000000000000000
0.00000000000000000
0.00000000000000000
0.00000000000000000
0.00000000000000000
0.00000000000000000
0.00000000000000000
0.00000000000000000
0.00000000000000000
0.00000000000000000
0.00000000000000000
0.00000000000000000
0.00000000000000000
0.00000000000000000
0.00000000000000000
0.00000000000000000
0.00000000000000000
0.00000000000000000
0.00000000000000000
0.00000000000000000
0.00000000000000000
0.00000000000000000
0.00000000000000000
0.00000000000000000
0.00000000000000000
0.00000000000000000
0.00000000000000000
0.00000000000000000
0.00000000000000000
0.00000000000000000
0.00000000000000000
0.00000000000000000
0.00000000000000000
0.00000000000000000
0.00000000000000000
0.00000000000000000
0.00000000000000000
0.00000000000000000
0.00000000000000000
0.00000000000000000
0.00000000000000000
0.00000000000000000
0.00000000000000000
0.00000000000000000
0.00000000000000000
0.00000000000000000
0.00000000000000000
0.00000000000000000
0.00000000000000000
0.00000000000000000
0.00000000000000000
0.00000000000000000
0.00000000000000000
0.00000000000000000
0.00000000000000000
0.00000000000000000
0.00000000000000000
0.00000000000000000
0.00000000000000000
0.00000000000000000
0.00000000000000000
0.00000000000000000
0.00000000000000000
0.00000000000000000
0.00000000000000000
0.00000000000000000
0.00000000000000000
0.00000000000000000
0.00000000000000000
0.00000000000000000
0.00000000000000000
0.00000000000000000
0.00000000000000000
0.00000000000000000
0.00000000000000000
0.00000000000000000
0.00000000000000000
0.00000000000000000
0.00000000000000000
0.00000000000000000
0.00000000000000000
0.00000000000000000
0.00000000000000000
0.00000000000000000
0.00000000000000000
0.00000000000000000
0.00000000000000000
0.00000000000000000
0.00000000000000000
0.00000000000000000
0.00000000000000000
0.00000000000000000
0.00000000000000000
0.00000000000000000
0.00000000000000000
0.00000000000000000
0.00000000000000000
0.00000000000000000
0.00000000000000000
0.00000000000000000
0.00000000000000000
0.00000000000000000
0.00000000000000000
0.00000000000000000
0.00000000000000000
0.00000000000000000
0.00000000000000000
0.00000000000000000
0.00000000000000000
0.00000000000000000
0.00000000000000000
0.00000000000000000
0.00000000000000000
0.00000000000000000
0.00000000000000000
0.00000000000000000
0.00000000000000000
0.00000000000000000
0.00000000000000000
0.00000000000000000
0.00000000000000000
0.00000000000000000
0.00000000000000000
0.00000000000000000
0.00000000000000000
0.00000000000000000

*Vector low rosetting_7 of 14 samples.vec
*Vertices 1420
0.90909090900000000
0.00000000000000000
0.00000000000000000
0.11614401900000000
0.00000000000000000
0.00000000000000000
0.00000000000000000
0.19569471599999999
0.00000000000000000
0.00000000000000000
0.00000000000000000
0.00000000000000000
0.00000000000000000
0.00000000000000000
0.00000000000000000
0.00000000000000000
0.12987013000000000
0.00000000000000000
0.19569471599999999
0.00000000000000000
0.00000000000000000
0.00000000000000000
0.00000000000000000
0.00000000000000000
0.00000000000000000
0.00000000000000000
0.00000000000000000
0.00000000000000000
0.00000000000000000
0.00000000000000000
0.00000000000000000
0.00000000000000000
0.00000000000000000
0.00000000000000000
0.34843205599999999
0.00000000000000000
0.00000000000000000
0.00000000000000000
0.00000000000000000
0.00000000000000000
0.00000000000000000
0.12987013000000000
0.12987013000000000
1.68831168799999998
0.00000000000000000
0.12987013000000000
0.12987013000000000
0.69686411100000001
0.25974026000000000
0.00000000000000000
0.34843205599999999
0.00000000000000000
0.00000000000000000
0.00000000000000000
0.00000000000000000
0.00000000000000000
0.00000000000000000
0.00000000000000000
0.00000000000000000
0.00000000000000000
0.00000000000000000
0.00000000000000000
0.00000000000000000
0.00000000000000000
0.19569471599999999
0.00000000000000000
0.00000000000000000
0.00000000000000000
0.00000000000000000
0.00000000000000000
0.00000000000000000
0.00000000000000000
0.34843205599999999
0.00000000000000000
0.00000000000000000
0.00000000000000000
0.00000000000000000
0.00000000000000000
0.00000000000000000
0.00000000000000000
0.00000000000000000
0.00000000000000000
0.00000000000000000
0.00000000000000000
0.00000000000000000
0.00000000000000000
0.00000000000000000
0.00000000000000000
0.34843205599999999
0.00000000000000000
0.00000000000000000
0.00000000000000000
0.78277886500000005
0.00000000000000000
0.00000000000000000
0.00000000000000000
0.00000000000000000
0.00000000000000000
0.00000000000000000
0.00000000000000000
0.00000000000000000
0.00000000000000000
0.00000000000000000
0.00000000000000000
0.00000000000000000
0.00000000000000000
0.00000000000000000
0.00000000000000000
0.00000000000000000
0.00000000000000000
0.38961038999999997
0.12987013000000000
0.00000000000000000
0.00000000000000000
0.00000000000000000
0.00000000000000000
0.00000000000000000
1.04529616700000005
0.00000000000000000
0.12987013000000000
0.00000000000000000
0.25974026000000000
0.00000000000000000
0.00000000000000000
0.00000000000000000
0.00000000000000000
0.00000000000000000
0.00000000000000000
0.00000000000000000
0.00000000000000000
0.00000000000000000
0.00000000000000000
0.00000000000000000
0.00000000000000000
0.00000000000000000
0.00000000000000000
0.00000000000000000
0.00000000000000000
0.00000000000000000
0.00000000000000000
0.00000000000000000
0.00000000000000000
0.00000000000000000
0.00000000000000000
0.00000000000000000
0.69686411100000001
0.00000000000000000
0.00000000000000000
0.00000000000000000
0.00000000000000000
0.00000000000000000
0.00000000000000000
0.00000000000000000
0.00000000000000000
0.00000000000000000
0.00000000000000000
0.00000000000000000
0.00000000000000000
0.47619047599999997
0.95238095199999995
0.51948051900000003
0.00000000000000000
0.00000000000000000
0.00000000000000000
0.12987013000000000
0.12987013000000000
0.00000000000000000
0.19569471599999999
0.00000000000000000
0.00000000000000000
0.00000000000000000
0.00000000000000000
0.00000000000000000
0.00000000000000000
0.00000000000000000
0.00000000000000000
0.00000000000000000
0.11614401900000000
0.00000000000000000
0.00000000000000000
0.00000000000000000
0.00000000000000000
0.00000000000000000
0.11614401900000000
0.34843205599999999
10.10452961999999921
0.11614401900000000
0.11614401900000000
0.11614401900000000
0.11614401900000000
1.74216027899999992
0.34843205599999999
0.12987013000000000
0.38961038999999997
0.00000000000000000
0.12987013000000000
0.25974026000000000
0.00000000000000000
0.00000000000000000
0.11614401900000000
0.00000000000000000
0.23228803700000000
0.00000000000000000
0.00000000000000000
0.11614401900000000
0.00000000000000000
0.00000000000000000
0.00000000000000000
0.00000000000000000
0.00000000000000000
0.00000000000000000
0.00000000000000000
0.00000000000000000
0.00000000000000000
0.00000000000000000
0.00000000000000000
0.00000000000000000
0.34843205599999999
1.04529616700000005
0.00000000000000000
0.00000000000000000
0.00000000000000000
0.00000000000000000
0.00000000000000000
0.00000000000000000
0.00000000000000000
0.00000000000000000
0.00000000000000000
0.00000000000000000
0.00000000000000000
0.54945054900000001
0.54945054900000001
5.49450549500000029
0.00000000000000000
0.00000000000000000
0.19569471599999999
0.00000000000000000
0.00000000000000000
0.00000000000000000
0.00000000000000000
0.00000000000000000
0.00000000000000000
0.19569471599999999
0.00000000000000000
0.00000000000000000
0.00000000000000000
0.00000000000000000
1.17416829700000003
0.00000000000000000
0.11614401900000000
0.00000000000000000
0.00000000000000000
0.00000000000000000
0.00000000000000000
0.00000000000000000
0.00000000000000000
0.00000000000000000
0.00000000000000000
0.00000000000000000
0.00000000000000000
0.25974026000000000
0.00000000000000000
0.00000000000000000
0.00000000000000000
0.00000000000000000
0.00000000000000000
0.00000000000000000
0.34843205599999999
0.34843205599999999
0.00000000000000000
0.00000000000000000
0.00000000000000000
0.00000000000000000
0.39138943199999998
0.34843205599999999
0.00000000000000000
0.00000000000000000
0.00000000000000000
0.12987013000000000
0.00000000000000000
0.12987013000000000
0.00000000000000000
0.00000000000000000
0.00000000000000000
0.38961038999999997
0.00000000000000000
0.00000000000000000
0.58708414900000006
0.19569471599999999
0.00000000000000000
0.00000000000000000
0.00000000000000000
0.00000000000000000
0.00000000000000000
0.00000000000000000
0.11614401900000000
0.00000000000000000
0.39138943199999998
0.00000000000000000
0.00000000000000000
0.00000000000000000
0.00000000000000000
0.00000000000000000
0.00000000000000000
0.78277886500000005
0.39138943199999998
0.19569471599999999
0.00000000000000000
0.00000000000000000
0.00000000000000000
0.25974026000000000
4.76190476200000035
0.00000000000000000
0.00000000000000000
0.00000000000000000
0.00000000000000000
0.00000000000000000
0.00000000000000000
0.00000000000000000
0.00000000000000000
0.12987013000000000
0.00000000000000000
0.12987013000000000
0.46457607400000001
0.12987013000000000
0.19569471599999999
0.12987013000000000
0.00000000000000000
0.12987013000000000
0.19569471599999999
0.00000000000000000
0.00000000000000000
0.00000000000000000
0.00000000000000000
0.00000000000000000
0.00000000000000000
0.00000000000000000
0.00000000000000000
0.00000000000000000
0.47619047599999997
1.30081300799999999
0.00000000000000000
0.00000000000000000
0.00000000000000000
0.00000000000000000
0.00000000000000000
0.00000000000000000
0.00000000000000000
0.00000000000000000
0.00000000000000000
0.00000000000000000
0.00000000000000000
0.25974026000000000
0.00000000000000000
0.00000000000000000
0.00000000000000000
0.00000000000000000
0.00000000000000000
0.11614401900000000
0.00000000000000000
0.00000000000000000
0.00000000000000000
0.00000000000000000
0.00000000000000000
0.00000000000000000
0.00000000000000000
0.00000000000000000
0.00000000000000000
0.00000000000000000
0.00000000000000000
0.00000000000000000
0.00000000000000000
0.00000000000000000
0.00000000000000000
0.11614401900000000
0.00000000000000000
0.00000000000000000
0.00000000000000000
0.34843205599999999
0.34843205599999999
0.34843205599999999
0.00000000000000000
0.00000000000000000
0.00000000000000000
0.00000000000000000
0.00000000000000000
0.00000000000000000
0.00000000000000000
0.00000000000000000
0.00000000000000000
0.00000000000000000
0.34013605400000002
0.00000000000000000
0.00000000000000000
0.00000000000000000
0.00000000000000000
0.00000000000000000
0.00000000000000000
0.12987013000000000
1.03896103899999992
0.47619047599999997
2.38095238100000017
0.47619047599999997
0.47619047599999997
0.00000000000000000
0.00000000000000000
0.00000000000000000
0.00000000000000000
1.90476190499999998
0.00000000000000000
0.00000000000000000
0.00000000000000000
0.00000000000000000
0.00000000000000000
0.34843205599999999
0.00000000000000000
0.00000000000000000
0.00000000000000000
0.00000000000000000
0.00000000000000000
0.00000000000000000
0.00000000000000000
0.00000000000000000
0.00000000000000000
0.00000000000000000
0.00000000000000000
0.19569471599999999
0.00000000000000000
1.17416829700000003
0.00000000000000000
0.00000000000000000
0.00000000000000000
0.11614401900000000
0.00000000000000000
1.02040816299999992
0.00000000000000000
0.00000000000000000
0.00000000000000000
0.00000000000000000
0.00000000000000000
0.00000000000000000
0.00000000000000000
0.00000000000000000
0.00000000000000000
0.00000000000000000
0.00000000000000000
0.00000000000000000
0.00000000000000000
0.00000000000000000
0.78277886500000005
0.00000000000000000
0.00000000000000000
0.00000000000000000
0.00000000000000000
0.00000000000000000
0.11614401900000000
0.00000000000000000
0.00000000000000000
0.00000000000000000
0.00000000000000000
0.00000000000000000
0.00000000000000000
0.00000000000000000
0.38961038999999997
0.12987013000000000
0.00000000000000000
0.00000000000000000
0.00000000000000000
0.00000000000000000
0.00000000000000000
0.34013605400000002
0.00000000000000000
0.00000000000000000
0.00000000000000000
0.00000000000000000
0.00000000000000000
0.00000000000000000
0.00000000000000000
0.00000000000000000
0.00000000000000000
0.00000000000000000
0.00000000000000000
0.00000000000000000
0.00000000000000000
0.00000000000000000
0.00000000000000000
0.00000000000000000
0.00000000000000000
0.00000000000000000
0.00000000000000000
0.00000000000000000
0.00000000000000000
0.00000000000000000
0.00000000000000000
0.00000000000000000
0.00000000000000000
0.00000000000000000
0.00000000000000000
0.00000000000000000
0.00000000000000000
0.00000000000000000
0.00000000000000000
0.00000000000000000
0.00000000000000000
0.00000000000000000
0.00000000000000000
0.47619047599999997
0.00000000000000000
0.00000000000000000
0.00000000000000000
0.00000000000000000
0.00000000000000000
0.34843205599999999
0.00000000000000000
0.00000000000000000
0.00000000000000000
0.00000000000000000
0.00000000000000000
0.00000000000000000
0.19569471599999999
0.19569471599999999
3.32681017599999995
0.00000000000000000
0.00000000000000000
0.19569471599999999
0.47619047599999997
0.19569471599999999
0.00000000000000000
0.00000000000000000
0.00000000000000000
0.00000000000000000
0.00000000000000000
0.00000000000000000
0.00000000000000000
0.00000000000000000
0.00000000000000000
0.00000000000000000
0.34843205599999999
0.00000000000000000
0.00000000000000000
0.00000000000000000
0.12987013000000000
0.64935064899999995
0.19569471599999999
0.00000000000000000
0.00000000000000000
0.00000000000000000
0.00000000000000000
0.00000000000000000
0.00000000000000000
0.00000000000000000
0.00000000000000000
0.00000000000000000
0.00000000000000000
0.00000000000000000
0.00000000000000000
0.00000000000000000
0.00000000000000000
0.00000000000000000
0.00000000000000000
0.00000000000000000
0.00000000000000000
0.00000000000000000
6.04395604399999975
0.54945054900000001
1.09890109900000010
0.00000000000000000
0.69686411100000001
0.00000000000000000
0.00000000000000000
0.00000000000000000
0.00000000000000000
0.11614401900000000
0.00000000000000000
0.00000000000000000
0.00000000000000000
0.00000000000000000
0.00000000000000000
0.00000000000000000
0.69686411100000001
0.00000000000000000
0.00000000000000000
0.11614401900000000
0.00000000000000000
0.00000000000000000
0.00000000000000000
0.00000000000000000
0.00000000000000000
0.00000000000000000
0.00000000000000000
0.00000000000000000
0.00000000000000000
0.00000000000000000
0.00000000000000000
0.00000000000000000
0.00000000000000000
0.00000000000000000
0.00000000000000000
0.00000000000000000
0.00000000000000000
0.19569471599999999
0.00000000000000000
0.58708414900000006
0.12987013000000000
0.00000000000000000
0.00000000000000000
0.34013605400000002
0.00000000000000000
0.00000000000000000
0.00000000000000000
0.00000000000000000
0.00000000000000000
0.00000000000000000
0.00000000000000000
0.00000000000000000
0.00000000000000000
0.00000000000000000
0.00000000000000000
0.00000000000000000
0.00000000000000000
0.00000000000000000
0.00000000000000000
0.00000000000000000
0.00000000000000000
0.00000000000000000
0.00000000000000000
0.00000000000000000
0.19569471599999999
0.19569471599999999
0.00000000000000000
0.00000000000000000
0.12987013000000000
0.00000000000000000
0.19569471599999999
0.12987013000000000
0.00000000000000000
0.00000000000000000
0.00000000000000000
0.00000000000000000
0.00000000000000000
0.00000000000000000
0.00000000000000000
0.00000000000000000
0.00000000000000000
0.00000000000000000
0.00000000000000000
0.00000000000000000
0.00000000000000000
0.00000000000000000
0.00000000000000000
0.00000000000000000
0.00000000000000000
0.00000000000000000
0.00000000000000000
0.00000000000000000
0.11614401900000000
0.00000000000000000
0.00000000000000000
0.00000000000000000
0.00000000000000000
0.00000000000000000
0.00000000000000000
0.00000000000000000
0.00000000000000000
0.00000000000000000
0.12987013000000000
0.38961038999999997
0.00000000000000000
0.00000000000000000
0.00000000000000000
0.00000000000000000
2.85714285699999992
0.47619047599999997
0.00000000000000000
0.00000000000000000
0.95238095199999995
0.00000000000000000
0.34843205599999999
1.04529616700000005
0.00000000000000000
0.00000000000000000
0.00000000000000000
0.00000000000000000
0.00000000000000000
0.00000000000000000
0.00000000000000000
0.00000000000000000
0.00000000000000000
0.00000000000000000
0.34843205599999999
0.00000000000000000
0.12987013000000000
0.00000000000000000
0.00000000000000000
0.00000000000000000
0.00000000000000000
0.34843205599999999
0.00000000000000000
0.00000000000000000
0.00000000000000000
0.00000000000000000
0.47619047599999997
0.11614401900000000
0.00000000000000000
0.00000000000000000
0.34013605400000002
0.00000000000000000
0.12987013000000000
0.00000000000000000
0.00000000000000000
0.12987013000000000
0.00000000000000000
0.00000000000000000
0.12987013000000000
0.00000000000000000
0.00000000000000000
0.12987013000000000
0.00000000000000000
0.00000000000000000
0.00000000000000000
0.12987013000000000
0.00000000000000000
0.00000000000000000
0.00000000000000000
0.00000000000000000
0.34013605400000002
0.00000000000000000
0.00000000000000000
0.00000000000000000
0.00000000000000000
0.00000000000000000
0.00000000000000000
0.00000000000000000
0.00000000000000000
0.00000000000000000
0.00000000000000000
0.12987013000000000
0.00000000000000000
0.00000000000000000
0.00000000000000000
0.00000000000000000
0.11614401900000000
0.11614401900000000
0.00000000000000000
0.11614401900000000
0.11614401900000000
0.11614401900000000
0.11614401900000000
0.12987013000000000
0.00000000000000000
0.00000000000000000
0.00000000000000000
0.00000000000000000
0.00000000000000000
0.00000000000000000
0.00000000000000000
0.34013605400000002
0.00000000000000000
0.00000000000000000
0.00000000000000000
0.00000000000000000
0.00000000000000000
0.12987013000000000
0.11614401900000000
0.00000000000000000
0.00000000000000000
0.00000000000000000
0.00000000000000000
0.00000000000000000
0.00000000000000000
0.00000000000000000
0.00000000000000000
0.34013605400000002
0.12987013000000000
0.34013605400000002
0.34013605400000002
0.00000000000000000
0.00000000000000000
0.00000000000000000
0.12987013000000000
0.12987013000000000
0.00000000000000000
0.12987013000000000
0.00000000000000000
0.00000000000000000
0.00000000000000000
0.00000000000000000
0.00000000000000000
0.00000000000000000
0.00000000000000000
0.00000000000000000
0.00000000000000000
0.00000000000000000
0.00000000000000000
0.00000000000000000
0.34013605400000002
0.00000000000000000
0.00000000000000000
0.00000000000000000
0.00000000000000000
0.34013605400000002
0.12987013000000000
0.00000000000000000
0.00000000000000000
0.00000000000000000
0.12987013000000000
0.12987013000000000
0.00000000000000000
0.00000000000000000
0.00000000000000000
0.00000000000000000
0.25974026000000000
0.34013605400000002
0.00000000000000000
0.00000000000000000
0.00000000000000000
0.00000000000000000
0.00000000000000000
0.00000000000000000
0.34013605400000002
0.00000000000000000
0.00000000000000000
0.34013605400000002
0.00000000000000000
0.34013605400000002
0.34013605400000002
0.00000000000000000
0.00000000000000000
0.00000000000000000
0.00000000000000000
0.00000000000000000
0.00000000000000000
0.00000000000000000
0.00000000000000000
0.00000000000000000
0.00000000000000000
0.12987013000000000
0.00000000000000000
0.00000000000000000
0.00000000000000000
0.00000000000000000
0.00000000000000000
0.11614401900000000
0.00000000000000000
0.12987013000000000
0.00000000000000000
0.00000000000000000
0.00000000000000000
0.00000000000000000
0.00000000000000000
2.72108843499999997
0.00000000000000000
0.00000000000000000
0.00000000000000000
0.00000000000000000
0.00000000000000000
0.00000000000000000
0.12987013000000000
0.00000000000000000
0.00000000000000000
0.00000000000000000
0.00000000000000000
0.34013605400000002
0.00000000000000000
0.00000000000000000
0.00000000000000000
0.00000000000000000
0.00000000000000000
0.00000000000000000
0.00000000000000000
0.00000000000000000
0.00000000000000000
0.00000000000000000
0.00000000000000000
0.00000000000000000
0.00000000000000000
0.00000000000000000
0.00000000000000000
0.00000000000000000
0.00000000000000000
0.00000000000000000
0.00000000000000000
0.00000000000000000
0.00000000000000000
0.00000000000000000
0.00000000000000000
0.00000000000000000
0.00000000000000000
0.00000000000000000
0.00000000000000000
0.00000000000000000
0.00000000000000000
0.00000000000000000
0.00000000000000000
0.00000000000000000
0.00000000000000000
0.00000000000000000
0.00000000000000000
0.00000000000000000
0.00000000000000000
0.00000000000000000
0.00000000000000000
0.00000000000000000
0.00000000000000000
0.00000000000000000
0.00000000000000000
0.00000000000000000
0.00000000000000000
0.00000000000000000
0.00000000000000000
0.00000000000000000
0.00000000000000000
0.00000000000000000
0.00000000000000000
0.00000000000000000
0.00000000000000000
0.00000000000000000
0.00000000000000000
0.00000000000000000
0.00000000000000000
0.00000000000000000
0.00000000000000000
0.00000000000000000
0.00000000000000000
0.00000000000000000
0.00000000000000000
0.00000000000000000
0.00000000000000000
0.00000000000000000
0.00000000000000000
0.00000000000000000
0.00000000000000000
0.00000000000000000
0.00000000000000000
0.00000000000000000
0.00000000000000000
0.00000000000000000
0.00000000000000000
0.00000000000000000
0.00000000000000000
0.00000000000000000
0.00000000000000000
0.00000000000000000
0.00000000000000000
0.00000000000000000
0.00000000000000000
0.00000000000000000
0.00000000000000000
0.00000000000000000
0.00000000000000000
0.00000000000000000
0.00000000000000000
0.00000000000000000
0.00000000000000000
0.00000000000000000
0.00000000000000000
0.00000000000000000
0.00000000000000000
0.00000000000000000
0.00000000000000000
0.00000000000000000
0.00000000000000000
0.00000000000000000
0.00000000000000000
0.00000000000000000
0.00000000000000000
0.00000000000000000
0.00000000000000000
0.00000000000000000
0.00000000000000000
0.00000000000000000
0.00000000000000000
0.00000000000000000
0.00000000000000000
0.00000000000000000
0.00000000000000000
0.00000000000000000
0.00000000000000000
0.00000000000000000
0.00000000000000000
0.00000000000000000
0.00000000000000000
0.00000000000000000
0.00000000000000000
0.00000000000000000
0.00000000000000000
0.00000000000000000
0.00000000000000000
0.00000000000000000
0.00000000000000000
0.00000000000000000
0.00000000000000000
0.00000000000000000
0.00000000000000000
0.00000000000000000
0.00000000000000000
0.00000000000000000
0.00000000000000000
0.00000000000000000
0.00000000000000000
0.00000000000000000
0.00000000000000000
0.00000000000000000
0.00000000000000000
0.00000000000000000
0.00000000000000000
0.00000000000000000
0.00000000000000000
0.00000000000000000
0.00000000000000000
0.00000000000000000
0.00000000000000000
0.00000000000000000
0.00000000000000000
0.00000000000000000
0.00000000000000000
0.00000000000000000
0.00000000000000000
0.00000000000000000
0.00000000000000000
0.00000000000000000
0.00000000000000000
0.00000000000000000
0.00000000000000000
0.00000000000000000
0.00000000000000000
0.00000000000000000
0.00000000000000000
0.00000000000000000
0.00000000000000000
0.00000000000000000
0.00000000000000000
0.00000000000000000
0.00000000000000000
0.00000000000000000
0.00000000000000000
0.00000000000000000
0.00000000000000000
0.00000000000000000
0.00000000000000000
0.00000000000000000
0.00000000000000000
0.00000000000000000
0.00000000000000000
0.00000000000000000
0.00000000000000000
0.00000000000000000
0.00000000000000000
0.00000000000000000
0.00000000000000000
0.00000000000000000
0.00000000000000000
0.00000000000000000
0.00000000000000000
0.00000000000000000
0.00000000000000000
0.00000000000000000
0.00000000000000000
0.00000000000000000
0.00000000000000000
0.00000000000000000
0.00000000000000000
0.00000000000000000
0.00000000000000000
0.00000000000000000
0.00000000000000000
0.00000000000000000
0.00000000000000000
0.00000000000000000
0.00000000000000000
0.00000000000000000
0.00000000000000000
0.00000000000000000
0.00000000000000000
0.00000000000000000
0.00000000000000000
0.00000000000000000
0.00000000000000000
0.00000000000000000
0.00000000000000000
0.00000000000000000
0.00000000000000000
0.00000000000000000
0.00000000000000000
0.00000000000000000
0.00000000000000000
0.00000000000000000
0.00000000000000000
0.00000000000000000
0.00000000000000000
0.00000000000000000
0.00000000000000000
0.00000000000000000
0.00000000000000000
0.00000000000000000
0.00000000000000000
0.00000000000000000
0.00000000000000000
0.00000000000000000
0.00000000000000000
0.00000000000000000
0.00000000000000000
0.00000000000000000
0.00000000000000000
0.00000000000000000
0.00000000000000000
0.00000000000000000
0.00000000000000000
0.00000000000000000
0.00000000000000000
0.00000000000000000
0.00000000000000000
0.00000000000000000
0.00000000000000000
0.00000000000000000
0.00000000000000000
0.00000000000000000
0.00000000000000000
0.00000000000000000
0.00000000000000000
0.00000000000000000
0.00000000000000000
0.00000000000000000
0.00000000000000000
0.00000000000000000
0.00000000000000000
0.00000000000000000
0.00000000000000000
0.00000000000000000
0.00000000000000000
0.00000000000000000
0.00000000000000000
0.00000000000000000
0.00000000000000000
0.00000000000000000
0.00000000000000000
0.00000000000000000
0.00000000000000000
0.00000000000000000
0.00000000000000000
0.00000000000000000
0.00000000000000000
0.00000000000000000
0.00000000000000000
0.00000000000000000
0.00000000000000000
0.00000000000000000
0.00000000000000000
0.00000000000000000
0.00000000000000000
0.00000000000000000
0.00000000000000000
0.00000000000000000
0.00000000000000000
0.00000000000000000
0.00000000000000000
0.00000000000000000
0.00000000000000000
0.00000000000000000
0.00000000000000000
0.00000000000000000
0.00000000000000000
0.00000000000000000
0.00000000000000000
0.00000000000000000
0.00000000000000000
0.00000000000000000
0.00000000000000000
0.00000000000000000
0.00000000000000000
0.00000000000000000
0.00000000000000000
0.00000000000000000
0.00000000000000000
0.00000000000000000
0.00000000000000000
0.00000000000000000
0.00000000000000000
0.00000000000000000
0.00000000000000000
0.00000000000000000
0.00000000000000000
0.00000000000000000
0.00000000000000000
0.00000000000000000
0.00000000000000000
0.00000000000000000
0.00000000000000000
0.00000000000000000
0.00000000000000000
0.00000000000000000
0.00000000000000000
0.00000000000000000
0.00000000000000000
0.00000000000000000
0.00000000000000000
0.00000000000000000
0.00000000000000000
0.00000000000000000
0.00000000000000000
0.00000000000000000
0.00000000000000000
0.00000000000000000
0.00000000000000000
0.00000000000000000
0.00000000000000000
0.00000000000000000
0.00000000000000000
0.00000000000000000
0.00000000000000000
0.00000000000000000
0.00000000000000000
0.00000000000000000
0.00000000000000000
0.00000000000000000
0.00000000000000000
0.00000000000000000
0.00000000000000000
0.00000000000000000
0.00000000000000000
0.00000000000000000
0.00000000000000000
0.00000000000000000
0.00000000000000000
0.00000000000000000
0.00000000000000000
0.00000000000000000
0.00000000000000000
0.00000000000000000
0.00000000000000000
0.00000000000000000
0.00000000000000000
0.00000000000000000
0.00000000000000000
0.00000000000000000
0.00000000000000000
0.00000000000000000
0.00000000000000000
0.00000000000000000
0.00000000000000000
0.00000000000000000
0.00000000000000000
0.00000000000000000
0.00000000000000000
0.00000000000000000
0.00000000000000000
0.00000000000000000
0.00000000000000000
0.00000000000000000
0.00000000000000000
0.00000000000000000
0.00000000000000000
0.00000000000000000
0.00000000000000000
0.00000000000000000
0.00000000000000000
0.00000000000000000
0.00000000000000000
0.00000000000000000
0.00000000000000000
0.00000000000000000
0.00000000000000000
0.00000000000000000
0.00000000000000000
0.00000000000000000
0.00000000000000000
0.00000000000000000
0.00000000000000000
0.00000000000000000
0.00000000000000000
0.00000000000000000
0.00000000000000000
0.00000000000000000
0.00000000000000000
0.00000000000000000
0.00000000000000000
0.00000000000000000
0.00000000000000000
0.00000000000000000
0.00000000000000000
0.00000000000000000
0.00000000000000000
0.00000000000000000
0.00000000000000000
0.00000000000000000
0.00000000000000000
0.00000000000000000
0.00000000000000000
0.00000000000000000
0.00000000000000000
0.00000000000000000
0.00000000000000000
0.00000000000000000
0.00000000000000000
0.00000000000000000
0.00000000000000000
0.00000000000000000
0.00000000000000000
0.00000000000000000
0.00000000000000000
0.00000000000000000
0.00000000000000000
0.00000000000000000
0.00000000000000000
0.00000000000000000
0.00000000000000000
0.00000000000000000
0.00000000000000000
0.00000000000000000
0.00000000000000000
0.00000000000000000
0.00000000000000000
0.00000000000000000
0.00000000000000000
0.00000000000000000
0.00000000000000000
0.00000000000000000
0.00000000000000000
0.00000000000000000
0.00000000000000000
0.00000000000000000
0.00000000000000000
0.00000000000000000
0.00000000000000000
0.00000000000000000
0.00000000000000000
0.00000000000000000
0.00000000000000000
0.00000000000000000
0.00000000000000000
0.00000000000000000
0.00000000000000000
0.00000000000000000
0.00000000000000000
0.00000000000000000
0.00000000000000000
0.00000000000000000
0.00000000000000000
0.00000000000000000
0.00000000000000000
0.00000000000000000
0.00000000000000000
0.00000000000000000
0.00000000000000000
0.00000000000000000
0.00000000000000000
0.00000000000000000
0.00000000000000000
0.00000000000000000
0.00000000000000000
0.00000000000000000
0.00000000000000000
0.00000000000000000
0.00000000000000000
0.00000000000000000
0.00000000000000000
0.00000000000000000
0.00000000000000000
0.00000000000000000
0.00000000000000000
0.00000000000000000
0.00000000000000000
0.00000000000000000
0.00000000000000000
0.00000000000000000
0.00000000000000000
0.00000000000000000
0.00000000000000000
0.00000000000000000
0.00000000000000000
0.00000000000000000
0.00000000000000000
0.00000000000000000
0.00000000000000000
0.00000000000000000
0.00000000000000000
0.00000000000000000
0.00000000000000000
0.00000000000000000
0.00000000000000000
0.00000000000000000
0.00000000000000000
0.00000000000000000
0.00000000000000000
0.00000000000000000
0.00000000000000000
0.00000000000000000
0.00000000000000000
0.00000000000000000
0.00000000000000000
0.00000000000000000
0.00000000000000000
0.00000000000000000
0.00000000000000000
0.00000000000000000
0.00000000000000000
0.00000000000000000
0.00000000000000000
0.00000000000000000
0.00000000000000000
0.00000000000000000
0.00000000000000000
0.00000000000000000
0.00000000000000000
0.00000000000000000
0.00000000000000000
0.00000000000000000
0.00000000000000000
0.00000000000000000
0.00000000000000000
0.00000000000000000
0.00000000000000000
0.00000000000000000
0.00000000000000000
0.00000000000000000
0.00000000000000000
0.00000000000000000
0.00000000000000000
0.00000000000000000
0.00000000000000000

*Vector high rosetting_7 of 14 samples.vec
*Vertices 1420
0.00000000000000000
0.46082949299999998
0.00000000000000000
0.00000000000000000
0.00000000000000000
0.00000000000000000
0.00000000000000000
0.00000000000000000
0.00000000000000000
0.00000000000000000
0.17636684300000000
0.52910052900000004
0.00000000000000000
0.00000000000000000
0.00000000000000000
0.00000000000000000
0.00000000000000000
0.00000000000000000
0.00000000000000000
0.45351473900000000
0.00000000000000000
0.00000000000000000
0.00000000000000000
0.00000000000000000
0.00000000000000000
0.22675737000000001
0.00000000000000000
0.17636684300000000
0.00000000000000000
0.00000000000000000
0.00000000000000000
0.00000000000000000
0.00000000000000000
0.17636684300000000
0.00000000000000000
0.00000000000000000
0.20703933699999999
0.20703933699999999
0.20703933699999999
1.86335403699999991
1.44927536200000007
0.00000000000000000
0.00000000000000000
0.00000000000000000
0.00000000000000000
0.00000000000000000
0.00000000000000000
0.00000000000000000
0.00000000000000000
0.00000000000000000
0.00000000000000000
0.00000000000000000
0.00000000000000000
0.90702947800000000
0.00000000000000000
0.00000000000000000
0.00000000000000000
0.00000000000000000
0.00000000000000000
0.00000000000000000
1.23456790099999991
0.00000000000000000
0.00000000000000000
0.00000000000000000
0.00000000000000000
0.00000000000000000
0.00000000000000000
0.00000000000000000
0.00000000000000000
0.00000000000000000
0.00000000000000000
0.00000000000000000
0.00000000000000000
0.00000000000000000
0.52910052900000004
0.00000000000000000
0.00000000000000000
0.00000000000000000
0.00000000000000000
0.00000000000000000
0.62111801200000005
0.00000000000000000
0.00000000000000000
0.00000000000000000
0.00000000000000000
0.00000000000000000
0.00000000000000000
0.00000000000000000
0.00000000000000000
0.00000000000000000
0.00000000000000000
0.00000000000000000
0.00000000000000000
0.00000000000000000
0.00000000000000000
0.00000000000000000
0.00000000000000000
0.35273368599999999
0.00000000000000000
0.00000000000000000
0.43290043299999997
2.26757369599999992
2.59740259699999987
0.00000000000000000
1.36054421800000003
1.84331797199999992
0.43290043299999997
0.46082949299999998
0.00000000000000000
0.00000000000000000
0.00000000000000000
0.00000000000000000
0.46082949299999998
0.00000000000000000
0.00000000000000000
0.00000000000000000
0.00000000000000000
0.00000000000000000
0.00000000000000000
0.00000000000000000
0.00000000000000000
0.00000000000000000
0.17636684300000000
3.70370370400000004
0.17636684300000000
0.00000000000000000
0.00000000000000000
0.17636684300000000
0.00000000000000000
0.00000000000000000
0.00000000000000000
0.00000000000000000
0.00000000000000000
0.17636684300000000
0.00000000000000000
0.00000000000000000
0.00000000000000000
0.00000000000000000
0.17636684300000000
0.00000000000000000
0.00000000000000000
0.00000000000000000
0.46082949299999998
0.00000000000000000
0.00000000000000000
0.00000000000000000
1.38248847900000005
0.00000000000000000
0.00000000000000000
0.00000000000000000
0.00000000000000000
0.00000000000000000
0.00000000000000000
0.00000000000000000
0.00000000000000000
0.00000000000000000
0.00000000000000000
0.00000000000000000
0.00000000000000000
0.00000000000000000
0.00000000000000000
0.00000000000000000
0.00000000000000000
0.00000000000000000
0.00000000000000000
0.00000000000000000
0.00000000000000000
0.00000000000000000
0.00000000000000000
0.35273368599999999
0.00000000000000000
0.00000000000000000
0.00000000000000000
0.00000000000000000
0.00000000000000000
0.00000000000000000
0.00000000000000000
0.00000000000000000
0.88183421500000003
0.00000000000000000
0.00000000000000000
0.00000000000000000
0.00000000000000000
0.00000000000000000
0.00000000000000000
0.00000000000000000
0.00000000000000000
0.00000000000000000
0.00000000000000000
0.00000000000000000
0.00000000000000000
0.00000000000000000
0.00000000000000000
0.00000000000000000
0.00000000000000000
0.00000000000000000
0.00000000000000000
0.00000000000000000
0.00000000000000000
0.00000000000000000
0.45351473900000000
0.00000000000000000
0.00000000000000000
0.00000000000000000
0.00000000000000000
0.00000000000000000
0.00000000000000000
0.00000000000000000
0.00000000000000000
0.17636684300000000
0.00000000000000000
0.17636684300000000
0.52910052900000004
0.00000000000000000
0.00000000000000000
0.00000000000000000
0.00000000000000000
0.00000000000000000
0.00000000000000000
0.00000000000000000
0.00000000000000000
0.00000000000000000
0.00000000000000000
0.00000000000000000
0.00000000000000000
0.00000000000000000
0.00000000000000000
0.00000000000000000
0.00000000000000000
0.00000000000000000
0.00000000000000000
0.00000000000000000
0.00000000000000000
0.00000000000000000
0.00000000000000000
0.00000000000000000
0.00000000000000000
0.17636684300000000
0.00000000000000000
0.00000000000000000
0.00000000000000000
0.00000000000000000
0.00000000000000000
0.00000000000000000
0.20703933699999999
0.00000000000000000
0.00000000000000000
0.00000000000000000
0.00000000000000000
0.00000000000000000
0.00000000000000000
0.00000000000000000
0.52910052900000004
0.46082949299999998
0.00000000000000000
0.00000000000000000
0.43290043299999997
0.00000000000000000
0.00000000000000000
0.00000000000000000
0.00000000000000000
0.00000000000000000
0.00000000000000000
0.00000000000000000
0.00000000000000000
0.00000000000000000
0.00000000000000000
0.00000000000000000
0.00000000000000000
0.00000000000000000
0.00000000000000000
0.00000000000000000
0.35273368599999999
0.00000000000000000
0.00000000000000000
0.00000000000000000
0.68027210900000001
0.00000000000000000
0.00000000000000000
0.00000000000000000
0.00000000000000000
0.00000000000000000
0.00000000000000000
0.22675737000000001
0.00000000000000000
0.00000000000000000
0.46082949299999998
0.00000000000000000
0.00000000000000000
0.00000000000000000
0.00000000000000000
0.00000000000000000
0.00000000000000000
0.17636684300000000
0.00000000000000000
0.00000000000000000
0.00000000000000000
0.00000000000000000
0.00000000000000000
0.00000000000000000
0.00000000000000000
0.00000000000000000
0.00000000000000000
0.00000000000000000
0.00000000000000000
0.00000000000000000
0.00000000000000000
0.00000000000000000
0.00000000000000000
0.00000000000000000
0.00000000000000000
0.00000000000000000
0.00000000000000000
0.00000000000000000
0.43290043299999997
0.00000000000000000
0.00000000000000000
0.62111801200000005
0.00000000000000000
0.43290043299999997
0.00000000000000000
0.22675737000000001
0.00000000000000000
0.00000000000000000
0.00000000000000000
0.00000000000000000
0.00000000000000000
0.86580086599999995
0.00000000000000000
0.00000000000000000
0.00000000000000000
0.00000000000000000
0.00000000000000000
0.00000000000000000
0.00000000000000000
0.00000000000000000
0.17636684300000000
0.00000000000000000
0.43290043299999997
0.00000000000000000
0.43290043299999997
0.00000000000000000
0.35273368599999999
0.20703933699999999
1.58730158700000001
0.22675737000000001
0.82815735000000001
0.43290043299999997
0.00000000000000000
0.22675737000000001
0.00000000000000000
0.00000000000000000
0.00000000000000000
0.00000000000000000
0.00000000000000000
0.00000000000000000
0.00000000000000000
0.00000000000000000
0.00000000000000000
0.00000000000000000
0.00000000000000000
0.00000000000000000
0.00000000000000000
0.00000000000000000
0.00000000000000000
0.45351473900000000
0.00000000000000000
0.00000000000000000
0.00000000000000000
0.00000000000000000
0.00000000000000000
0.00000000000000000
0.00000000000000000
0.00000000000000000
0.00000000000000000
0.00000000000000000
0.22675737000000001
0.00000000000000000
0.00000000000000000
0.00000000000000000
0.00000000000000000
0.00000000000000000
0.00000000000000000
0.00000000000000000
0.00000000000000000
0.00000000000000000
0.22675737000000001
0.00000000000000000
0.00000000000000000
0.00000000000000000
0.00000000000000000
0.00000000000000000
0.00000000000000000
0.00000000000000000
0.00000000000000000
0.00000000000000000
0.00000000000000000
0.00000000000000000
0.00000000000000000
0.00000000000000000
0.00000000000000000
0.00000000000000000
0.00000000000000000
0.00000000000000000
0.41407867500000001
0.00000000000000000
0.00000000000000000
0.00000000000000000
0.00000000000000000
0.43290043299999997
0.00000000000000000
0.00000000000000000
0.00000000000000000
0.00000000000000000
0.00000000000000000
0.00000000000000000
0.43290043299999997
0.00000000000000000
0.00000000000000000
0.00000000000000000
0.00000000000000000
0.00000000000000000
0.00000000000000000
0.00000000000000000
0.00000000000000000
0.46082949299999998
0.00000000000000000
0.00000000000000000
0.00000000000000000
0.00000000000000000
0.00000000000000000
0.00000000000000000
0.00000000000000000
0.00000000000000000
0.00000000000000000
0.00000000000000000
0.00000000000000000
0.00000000000000000
0.00000000000000000
0.00000000000000000
0.00000000000000000
0.00000000000000000
0.35273368599999999
0.00000000000000000
0.00000000000000000
0.00000000000000000
0.00000000000000000
0.00000000000000000
0.35273368599999999
0.00000000000000000
0.00000000000000000
0.00000000000000000
0.00000000000000000
0.00000000000000000
0.00000000000000000
0.00000000000000000
0.43290043299999997
0.43290043299999997
0.43290043299999997
0.00000000000000000
0.00000000000000000
0.00000000000000000
0.43290043299999997
0.00000000000000000
0.00000000000000000
0.00000000000000000
0.00000000000000000
0.00000000000000000
0.00000000000000000
0.00000000000000000
0.00000000000000000
0.00000000000000000
0.00000000000000000
0.00000000000000000
0.00000000000000000
0.00000000000000000
0.00000000000000000
0.00000000000000000
0.00000000000000000
0.00000000000000000
0.00000000000000000
0.00000000000000000
0.00000000000000000
0.00000000000000000
0.00000000000000000
0.00000000000000000
0.00000000000000000
0.00000000000000000
0.00000000000000000
0.00000000000000000
0.00000000000000000
0.00000000000000000
0.00000000000000000
0.41407867500000001
0.17636684300000000
0.00000000000000000
[truncated: 18,482 more chars]
