# Supplementary material for: Plasmodium falciparum antigenic variation. Mapping mosaic var gene sequences onto a network of shared, highly polymorphic sequence blocks
Source: Mol Microbiol. 2008 Jun;68(6):1519–34. doi: 10.1111/j.1365-2958.2008.06248.x (PMC2440560; doi:10.1111/j.1365-2958.2008.06248.x)
Supplement: Supplementary file 4 [file mmi0068-1519-SD4.wrl]

#VRML V1.0 ascii
DEF BackgroundColor Info {string "1.00 1.00 1.00"}

  Info { string "
         File: 2. giant component (1312)
         Scene obtained using Pajek
         Vladimir Batagelj & Andrej Mrvar
         University of Ljubljana
         Slovenia
                                                " }


  Material { ambientColor  0.2 0.2 0.2
             diffuseColor 0.25 0.50 0.50
             specularColor 0 0 0
             shininess 0.2
             transparency 0}
  Separator {                                                # Line     165.710
    Transform {
       translation -0.42300 -0.50400 2.65380
       rotation -3.72000 0.00000 2.04000 1.84644 }
    Cylinder {  radius  0.0400 height 0.04409 }
  }
  Separator {                                                # Line     165.690
    Transform {
       translation -0.42300 -0.50400 2.65380
       rotation -3.72000 0.00000 2.04000 1.84644 }
    Cylinder {  radius  0.0400 height 0.04409 }
  }
  Separator {                                                # Line     165.689
    Transform {
       translation -0.42300 -0.50400 2.65380
       rotation -3.72000 0.00000 2.04000 1.84644 }
    Cylinder {  radius  0.0400 height 0.04409 }
  }
  Separator {                                                # Line     165.176
    Transform {
       translation -0.42300 -0.50400 2.65380
       rotation -3.72000 0.00000 2.04000 1.84644 }
    Cylinder {  radius  0.0400 height 0.04409 }
  }
  Separator {                                                # Line     165.175
    Transform {
       translation -0.42300 -0.50400 2.65380
       rotation -3.72000 0.00000 2.04000 1.84644 }
    Cylinder {  radius  0.0400 height 0.04409 }
  }
  Separator {                                                # Line     165.174
    Transform {
       translation -0.42300 -0.50400 2.65380
       rotation -3.72000 0.00000 2.04000 1.84644 }
    Cylinder {  radius  0.0400 height 0.04409 }
  }
  Separator {                                                # Line     165.173
    Transform {
       translation -0.42300 -0.50400 2.65380
       rotation -3.72000 0.00000 2.04000 1.84644 }
    Cylinder {  radius  0.0400 height 0.04409 }
  }
  Separator {                                                # Line     165.172
    Transform {
       translation -0.42300 -0.50400 2.65380
       rotation -3.72000 0.00000 2.04000 1.84644 }
    Cylinder {  radius  0.0400 height 0.04409 }
  }
  Separator {                                                # Line     177.710
    Transform {
       translation -0.42300 -0.50400 2.65380
       rotation -3.72000 0.00000 2.04000 1.84644 }
    Cylinder {  radius  0.0400 height 0.04409 }
  }
  Separator {                                                # Line     177.690
    Transform {
       translation -0.42300 -0.50400 2.65380
       rotation -3.72000 0.00000 2.04000 1.84644 }
    Cylinder {  radius  0.0400 height 0.04409 }
  }
  Separator {                                                # Line     177.689
    Transform {
       translation -0.42300 -0.50400 2.65380
       rotation -3.72000 0.00000 2.04000 1.84644 }
    Cylinder {  radius  0.0400 height 0.04409 }
  }
  Separator {                                                # Line     176.177
    Transform {
       translation -0.42300 -0.50400 2.65380
       rotation 3.72000 0.00000 -2.04000 1.29515 }
    Cylinder {  radius  0.0400 height 0.04409 }
  }
  Separator {                                                # Line     175.177
    Transform {
       translation -0.42300 -0.50400 2.65380
       rotation 3.72000 0.00000 -2.04000 1.29515 }
    Cylinder {  radius  0.0400 height 0.04409 }
  }
  Separator {                                                # Line     174.177
    Transform {
       translation -0.42300 -0.50400 2.65380
       rotation 3.72000 0.00000 -2.04000 1.29515 }
    Cylinder {  radius  0.0400 height 0.04409 }
  }
  Separator {                                                # Line     173.177
    Transform {
       translation -0.42300 -0.50400 2.65380
       rotation 3.72000 0.00000 -2.04000 1.29515 }
    Cylinder {  radius  0.0400 height 0.04409 }
  }
  Separator {                                                # Line     172.177
    Transform {
       translation -0.42300 -0.50400 2.65380
       rotation 3.72000 0.00000 -2.04000 1.29515 }
    Cylinder {  radius  0.0400 height 0.04409 }
  }
  Separator {                                                # Line       4.177
    Transform {
       translation -0.42300 -0.50400 2.65380
       rotation 3.72000 0.00000 -2.04000 1.29515 }
    Cylinder {  radius  0.0400 height 0.04409 }
  }
  Separator {                                                # Line       4.165
    Transform {
       translation -0.42300 -0.50400 2.65380
       rotation 3.72000 0.00000 -2.04000 1.29515 }
    Cylinder {  radius  0.0400 height 0.04409 }
  }
  Separator {                                                # Line     177.691
    Transform {
       translation -0.42300 -0.50400 2.65380
       rotation -3.72000 0.00000 2.04000 1.84644 }
    Cylinder {  radius  0.0400 height 0.04409 }
  }
  Separator {                                                # Line     165.691
    Transform {
       translation -0.42300 -0.50400 2.65380
       rotation -3.72000 0.00000 2.04000 1.84644 }
    Cylinder {  radius  0.0400 height 0.04409 }
  }
  Separator {                                                # Line     177.692
    Transform {
       translation -0.42300 -0.50400 2.65380
       rotation -3.72000 0.00000 2.04000 1.84644 }
    Cylinder {  radius  0.0400 height 0.04409 }
  }
  Separator {                                                # Line     165.692
    Transform {
       translation -0.42300 -0.50400 2.65380
       rotation -3.72000 0.00000 2.04000 1.84644 }
    Cylinder {  radius  0.0400 height 0.04409 }
  }
  Separator {                                                # Line     171.177
    Transform {
       translation -0.42300 -0.50400 2.65380
       rotation 3.72000 0.00000 -2.04000 1.29515 }
    Cylinder {  radius  0.0400 height 0.04409 }
  }
  Separator {                                                # Line     165.171
    Transform {
       translation -0.42300 -0.50400 2.65380
       rotation -3.72000 0.00000 2.04000 1.84644 }
    Cylinder {  radius  0.0400 height 0.04409 }
  }
  Separator {                                                # Line     177.693
    Transform {
       translation -0.42300 -0.50400 2.65380
       rotation -3.72000 0.00000 2.04000 1.84644 }
    Cylinder {  radius  0.0400 height 0.04409 }
  }
  Separator {                                                # Line     165.693
    Transform {
       translation -0.42300 -0.50400 2.65380
       rotation -3.72000 0.00000 2.04000 1.84644 }
    Cylinder {  radius  0.0400 height 0.04409 }
  }
  Separator {                                                # Line     177.694
    Transform {
       translation -0.42300 -0.50400 2.65380
       rotation -3.72000 0.00000 2.04000 1.84644 }
    Cylinder {  radius  0.0400 height 0.04409 }
  }
  Separator {                                                # Line     165.694
    Transform {
       translation -0.42300 -0.50400 2.65380
       rotation -3.72000 0.00000 2.04000 1.84644 }
    Cylinder {  radius  0.0400 height 0.04409 }
  }
  Separator {                                                # Line      46.733
    Transform {
       translation 0.69090 0.49680 1.14990
       rotation -47.70000 0.00000 32.82000 1.53351 }
    Cylinder {  radius  0.0400 height 0.57941 }
  }
  Separator {                                                # Line     733.821
    Transform {
       translation 0.69090 0.49680 1.14990
       rotation 47.70000 0.00000 -32.82000 1.60808 }
    Cylinder {  radius  0.0400 height 0.57941 }
  }
  Separator {                                                # Line     733.846
    Transform {
       translation 0.69090 0.49680 1.14990
       rotation 47.70000 0.00000 -32.82000 1.60808 }
    Cylinder {  radius  0.0400 height 0.57941 }
  }
  Separator {                                                # Line     733.847
    Transform {
       translation 0.69090 0.49680 1.14990
       rotation 47.70000 0.00000 -32.82000 1.60808 }
    Cylinder {  radius  0.0400 height 0.57941 }
  }
  Separator {                                                # Line     733.848
    Transform {
       translation 0.69090 0.49680 1.14990
       rotation 47.70000 0.00000 -32.82000 1.60808 }
    Cylinder {  radius  0.0400 height 0.57941 }
  }
  Separator {                                                # Line     733.850
    Transform {
       translation 0.69090 0.49680 1.14990
       rotation 47.70000 0.00000 -32.82000 1.60808 }
    Cylinder {  radius  0.0400 height 0.57941 }
  }
  Separator {                                                # Line     733.849
    Transform {
       translation 0.69090 0.49680 1.14990
       rotation 47.70000 0.00000 -32.82000 1.60808 }
    Cylinder {  radius  0.0400 height 0.57941 }
  }
  Separator {                                                # Line     370.849
    Transform {
       translation 0.71580 0.56550 1.30680
       rotation 16.32000 0.00000 -27.84000 2.02859 }
    Cylinder {  radius  0.0400 height 0.35975 }
  }
  Separator {                                                # Line     370.850
    Transform {
       translation 0.71580 0.56550 1.30680
       rotation 16.32000 0.00000 -27.84000 2.02859 }
    Cylinder {  radius  0.0400 height 0.35975 }
  }
  Separator {                                                # Line     370.848
    Transform {
       translation 0.71580 0.56550 1.30680
       rotation 16.32000 0.00000 -27.84000 2.02859 }
    Cylinder {  radius  0.0400 height 0.35975 }
  }
  Separator {                                                # Line     370.847
    Transform {
       translation 0.71580 0.56550 1.30680
       rotation 16.32000 0.00000 -27.84000 2.02859 }
    Cylinder {  radius  0.0400 height 0.35975 }
  }
  Separator {                                                # Line     370.846
    Transform {
       translation 0.71580 0.56550 1.30680
       rotation 16.32000 0.00000 -27.84000 2.02859 }
    Cylinder {  radius  0.0400 height 0.35975 }
  }
  Separator {                                                # Line     370.821
    Transform {
       translation 0.71580 0.56550 1.30680
       rotation 16.32000 0.00000 -27.84000 2.02859 }
    Cylinder {  radius  0.0400 height 0.35975 }
  }
  Separator {                                                # Line      46.370
    Transform {
       translation 0.71580 0.56550 1.30680
       rotation -16.32000 0.00000 27.84000 1.11300 }
    Cylinder {  radius  0.0400 height 0.35975 }
  }
  Separator {                                                # Line     370.733
    Transform {
       translation 0.55170 0.57630 1.06830
       rotation -31.38000 0.00000 4.98000 1.97896 }
    Cylinder {  radius  0.0400 height 0.34616 }
  }
  Separator {                                                # Line     371.849
    Transform {
       translation 0.71580 0.56550 1.30680
       rotation 16.32000 0.00000 -27.84000 2.02859 }
    Cylinder {  radius  0.0400 height 0.35975 }
  }
  Separator {                                                # Line     371.850
    Transform {
       translation 0.71580 0.56550 1.30680
       rotation 16.32000 0.00000 -27.84000 2.02859 }
    Cylinder {  radius  0.0400 height 0.35975 }
  }
  Separator {                                                # Line     371.848
    Transform {
       translation 0.71580 0.56550 1.30680
       rotation 16.32000 0.00000 -27.84000 2.02859 }
    Cylinder {  radius  0.0400 height 0.35975 }
  }
  Separator {                                                # Line     371.847
    Transform {
       translation 0.71580 0.56550 1.30680
       rotation 16.32000 0.00000 -27.84000 2.02859 }
    Cylinder {  radius  0.0400 height 0.35975 }
  }
  Separator {                                                # Line     371.846
    Transform {
       translation 0.71580 0.56550 1.30680
       rotation 16.32000 0.00000 -27.84000 2.02859 }
    Cylinder {  radius  0.0400 height 0.35975 }
  }
  Separator {                                                # Line     371.821
    Transform {
       translation 0.71580 0.56550 1.30680
       rotation 16.32000 0.00000 -27.84000 2.02859 }
    Cylinder {  radius  0.0400 height 0.35975 }
  }
  Separator {                                                # Line      46.371
    Transform {
       translation 0.71580 0.56550 1.30680
       rotation -16.32000 0.00000 27.84000 1.11300 }
    Cylinder {  radius  0.0400 height 0.35975 }
  }
  Separator {                                                # Line     371.733
    Transform {
       translation 0.55170 0.57630 1.06830
       rotation -31.38000 0.00000 4.98000 1.97896 }
    Cylinder {  radius  0.0400 height 0.34616 }
  }
  Separator {                                                # Line     484.849
    Transform {
       translation 0.71580 0.56550 1.30680
       rotation 16.32000 0.00000 -27.84000 2.02859 }
    Cylinder {  radius  0.0400 height 0.35975 }
  }
  Separator {                                                # Line     484.850
    Transform {
       translation 0.71580 0.56550 1.30680
       rotation 16.32000 0.00000 -27.84000 2.02859 }
    Cylinder {  radius  0.0400 height 0.35975 }
  }
  Separator {                                                # Line     484.848
    Transform {
       translation 0.71580 0.56550 1.30680
       rotation 16.32000 0.00000 -27.84000 2.02859 }
    Cylinder {  radius  0.0400 height 0.35975 }
  }
  Separator {                                                # Line     484.847
    Transform {
       translation 0.71580 0.56550 1.30680
       rotation 16.32000 0.00000 -27.84000 2.02859 }
    Cylinder {  radius  0.0400 height 0.35975 }
  }
  Separator {                                                # Line     484.846
    Transform {
       translation 0.71580 0.56550 1.30680
       rotation 16.32000 0.00000 -27.84000 2.02859 }
    Cylinder {  radius  0.0400 height 0.35975 }
  }
  Separator {                                                # Line     484.821
    Transform {
       translation 0.71580 0.56550 1.30680
       rotation 16.32000 0.00000 -27.84000 2.02859 }
    Cylinder {  radius  0.0400 height 0.35975 }
  }
  Separator {                                                # Line      46.484
    Transform {
       translation 0.71580 0.56550 1.30680
       rotation -16.32000 0.00000 27.84000 1.11300 }
    Cylinder {  radius  0.0400 height 0.35975 }
  }
  Separator {                                                # Line     484.733
    Transform {
       translation 0.55170 0.57630 1.06830
       rotation -31.38000 0.00000 4.98000 1.97896 }
    Cylinder {  radius  0.0400 height 0.34616 }
  }
  Separator {                                                # Line     484.845
    Transform {
       translation 0.71580 0.56550 1.30680
       rotation 16.32000 0.00000 -27.84000 2.02859 }
    Cylinder {  radius  0.0400 height 0.35975 }
  }
  Separator {                                                # Line     371.845
    Transform {
       translation 0.71580 0.56550 1.30680
       rotation 16.32000 0.00000 -27.84000 2.02859 }
    Cylinder {  radius  0.0400 height 0.35975 }
  }
  Separator {                                                # Line     370.845
    Transform {
       translation 0.71580 0.56550 1.30680
       rotation 16.32000 0.00000 -27.84000 2.02859 }
    Cylinder {  radius  0.0400 height 0.35975 }
  }
  Separator {                                                # Line     733.845
    Transform {
       translation 0.69090 0.49680 1.14990
       rotation 47.70000 0.00000 -32.82000 1.60808 }
    Cylinder {  radius  0.0400 height 0.57941 }
  }
  Separator {                                                # Line     937.1101
    Transform {
       translation 2.22750 -1.87440 -0.39180
       rotation 3.36000 0.00000 -0.30000 0.60103 }
    Cylinder {  radius  0.0400 height 0.05965 }
  }
  Separator {                                                # Line     261.1101
    Transform {
       translation 2.22750 -1.87440 -0.39180
       rotation 3.36000 0.00000 -0.30000 0.60103 }
    Cylinder {  radius  0.0400 height 0.05965 }
  }
  Separator {                                                # Line     939.1101
    Transform {
       translation 2.21310 -1.74930 -0.31380
       rotation -12.24000 0.00000 -3.18000 2.58000 }
    Cylinder {  radius  0.0400 height 0.23747 }
  }
  Separator {                                                # Line     937.939
    Transform {
       translation 2.21160 -1.77390 -0.33060
       rotation 15.60000 -0.00000 2.88000 0.56507 }
    Cylinder {  radius  0.0400 height 0.29625 }
  }
  Separator {                                                # Line     261.939
    Transform {
       translation 2.21160 -1.77390 -0.33060
       rotation 15.60000 -0.00000 2.88000 0.56507 }
    Cylinder {  radius  0.0400 height 0.29625 }
  }
  Separator {                                                # Line     939.1208
    Transform {
       translation 2.14830 -1.70490 -0.43830
       rotation -37.14000 0.00000 9.78000 1.85503 }
    Cylinder {  radius  0.0400 height 0.40011 }
  }
  Separator {                                                # Line    1101.1208
    Transform {
       translation 2.16420 -1.80540 -0.49950
       rotation -24.90000 0.00000 12.96000 1.26441 }
    Cylinder {  radius  0.0400 height 0.29442 }
  }
  Separator {                                                # Line     937.1208
    Transform {
       translation 2.16270 -1.83000 -0.51630
       rotation -21.54000 0.00000 12.66000 1.06616 }
    Cylinder {  radius  0.0400 height 0.28543 }
  }
  Separator {                                                # Line     261.1208
    Transform {
       translation 2.16270 -1.83000 -0.51630
       rotation -21.54000 0.00000 12.66000 1.06616 }
    Cylinder {  radius  0.0400 height 0.28543 }
  }
  Separator {                                                # Line    1208.1278
    Transform {
       translation 2.20200 -1.65870 -0.48750
       rotation 27.30000 0.00000 -20.52000 1.03105 }
    Cylinder {  radius  0.0400 height 0.39812 }
  }
  Separator {                                                # Line     939.1278
    Transform {
       translation 2.25090 -1.60260 -0.30180
       rotation -9.84000 0.00000 -10.74000 1.00550 }
    Cylinder {  radius  0.0400 height 0.17250 }
  }
  Separator {                                                # Line    1101.1278
    Transform {
       translation 2.26680 -1.70310 -0.36300
       rotation 2.40000 0.00000 -7.56000 0.26403 }
    Cylinder {  radius  0.0400 height 0.30393 }
  }
  Separator {                                                # Line     937.1278
    Transform {
       translation 2.26530 -1.72770 -0.37980
       rotation 5.76000 0.00000 -7.86000 0.27711 }
    Cylinder {  radius  0.0400 height 0.35619 }
  }
  Separator {                                                # Line     261.1278
    Transform {
       translation 2.26530 -1.72770 -0.37980
       rotation 5.76000 0.00000 -7.86000 0.27711 }
    Cylinder {  radius  0.0400 height 0.35619 }
  }
  Separator {                                                # Line    1107.1278
    Transform {
       translation 2.30490 -1.55580 -0.43710
       rotation 17.22000 -0.00000 0.06000 1.57776 }
    Cylinder {  radius  0.0400 height 0.17221 }
  }
  Separator {                                                # Line    1107.1208
    Transform {
       translation 2.20230 -1.65810 -0.57360
       rotation -10.08000 0.00000 20.58000 2.30254 }
    Cylinder {  radius  0.0400 height 0.30801 }
  }
  Separator {                                                # Line     939.1107
    Transform {
       translation 2.25120 -1.60200 -0.38790
       rotation -27.06000 0.00000 -10.80000 1.25995 }
    Cylinder {  radius  0.0400 height 0.30602 }
  }
  Separator {                                                # Line    1101.1107
    Transform {
       translation 2.26710 -1.70250 -0.44910
       rotation -14.82000 0.00000 -7.62000 0.51478 }
    Cylinder {  radius  0.0400 height 0.33847 }
  }
  Separator {                                                # Line     937.1107
    Transform {
       translation 2.26560 -1.72710 -0.46590
       rotation -11.46000 0.00000 -7.92000 0.38497 }
    Cylinder {  radius  0.0400 height 0.37095 }
  }
  Separator {                                                # Line     261.1107
    Transform {
       translation 2.26560 -1.72710 -0.46590
       rotation -11.46000 0.00000 -7.92000 0.38497 }
    Cylinder {  radius  0.0400 height 0.37095 }
  }
  Separator {                                                # Line     262.1107
    Transform {
       translation 2.28870 -1.68660 -0.51060
       rotation -2.52000 0.00000 -3.30000 0.15670 }
    Cylinder {  radius  0.0400 height 0.26606 }
  }
  Separator {                                                # Line     262.1278
    Transform {
       translation 2.28840 -1.68720 -0.42450
       rotation 14.70000 0.00000 -3.24000 0.52215 }
    Cylinder {  radius  0.0400 height 0.30182 }
  }
  Separator {                                                # Line     262.1208
    Transform {
       translation 2.18580 -1.78950 -0.56100
       rotation -12.60000 0.00000 17.28000 1.31032 }
    Cylinder {  radius  0.0400 height 0.22133 }
  }
  Separator {                                                # Line     262.939
    Transform {
       translation 2.23470 -1.73340 -0.37530
       rotation 24.54000 -0.00000 7.50000 0.98786 }
    Cylinder {  radius  0.0400 height 0.30737 }
  }
  Separator {                                                # Line     262.1101
    Transform {
       translation 2.25060 -1.83390 -0.43650
       rotation 12.30000 -0.00000 4.32000 1.81005 }
    Cylinder {  radius  0.0400 height 0.13419 }
  }
  Separator {                                                # Line     262.937
    Transform {
       translation 2.24910 -1.85850 -0.45330
       rotation 8.94000 -0.00000 4.62000 2.24853 }
    Cylinder {  radius  0.0400 height 0.12918 }
  }
  Separator {                                                # Line     261.262
    Transform {
       translation 2.24910 -1.85850 -0.45330
       rotation -8.94000 0.00000 -4.62000 0.89307 }
    Cylinder {  radius  0.0400 height 0.12918 }
  }
  Separator {                                                # Line     708.1107
    Transform {
       translation 2.28870 -1.68660 -0.51060
       rotation -2.52000 0.00000 -3.30000 0.15670 }
    Cylinder {  radius  0.0400 height 0.26606 }
  }
  Separator {                                                # Line     708.1278
    Transform {
       translation 2.28840 -1.68720 -0.42450
       rotation 14.70000 0.00000 -3.24000 0.52215 }
    Cylinder {  radius  0.0400 height 0.30182 }
  }
  Separator {                                                # Line     708.1208
    Transform {
       translation 2.18580 -1.78950 -0.56100
       rotation -12.60000 0.00000 17.28000 1.31032 }
    Cylinder {  radius  0.0400 height 0.22133 }
  }
  Separator {                                                # Line     708.939
    Transform {
       translation 2.23470 -1.73340 -0.37530
       rotation 24.54000 -0.00000 7.50000 0.98786 }
    Cylinder {  radius  0.0400 height 0.30737 }
  }
  Separator {                                                # Line     708.1101
    Transform {
       translation 2.25060 -1.83390 -0.43650
       rotation 12.30000 -0.00000 4.32000 1.81005 }
    Cylinder {  radius  0.0400 height 0.13419 }
  }
  Separator {                                                # Line     708.937
    Transform {
       translation 2.24910 -1.85850 -0.45330
       rotation 8.94000 -0.00000 4.62000 2.24853 }
    Cylinder {  radius  0.0400 height 0.12918 }
  }
  Separator {                                                # Line     261.708
    Transform {
       translation 2.24910 -1.85850 -0.45330
       rotation -8.94000 0.00000 -4.62000 0.89307 }
    Cylinder {  radius  0.0400 height 0.12918 }
  }
  Separator {                                                # Line     476.708
    Transform {
       translation 2.27160 -1.81590 -0.48480
       rotation -2.64000 0.00000 -0.12000 1.72841 }
    Cylinder {  radius  0.0400 height 0.02676 }
  }
  Separator {                                                # Line     262.476
    Transform {
       translation 2.27160 -1.81590 -0.48480
       rotation 2.64000 -0.00000 0.12000 1.41319 }
    Cylinder {  radius  0.0400 height 0.02676 }
  }
  Separator {                                                # Line     476.1107
    Transform {
       translation 2.28810 -1.68450 -0.49740
       rotation -5.16000 0.00000 -3.42000 0.23496 }
    Cylinder {  radius  0.0400 height 0.26591 }
  }
  Separator {                                                # Line     476.1278
    Transform {
       translation 2.28780 -1.68510 -0.41130
       rotation 12.06000 0.00000 -3.36000 0.45269 }
    Cylinder {  radius  0.0400 height 0.28623 }
  }
  Separator {                                                # Line     476.1208
    Transform {
       translation 2.18520 -1.78740 -0.54780
       rotation -15.24000 0.00000 17.16000 1.34467 }
    Cylinder {  radius  0.0400 height 0.23550 }
  }
  Separator {                                                # Line     476.939
    Transform {
       translation 2.23410 -1.73130 -0.36210
       rotation 21.90000 -0.00000 7.38000 0.95075 }
    Cylinder {  radius  0.0400 height 0.28396 }
  }
  Separator {                                                # Line     476.1101
    Transform {
       translation 2.25000 -1.83180 -0.42330
       rotation 9.66000 -0.00000 4.20000 1.90012 }
    Cylinder {  radius  0.0400 height 0.11132 }
  }
  Separator {                                                # Line     476.937
    Transform {
       translation 2.24850 -1.85640 -0.44010
       rotation 6.30000 -0.00000 4.50000 2.40399 }
    Cylinder {  radius  0.0400 height 0.11512 }
  }
  Separator {                                                # Line     261.476
    Transform {
       translation 2.24850 -1.85640 -0.44010
       rotation -6.30000 0.00000 -4.50000 0.73760 }
    Cylinder {  radius  0.0400 height 0.11512 }
  }
  Separator {                                                # Line     708.1212
    Transform {
       translation 2.27160 -1.81590 -0.48480
       rotation 2.64000 -0.00000 0.12000 1.41319 }
    Cylinder {  radius  0.0400 height 0.02676 }
  }
  Separator {                                                # Line     262.1212
    Transform {
       translation 2.27160 -1.81590 -0.48480
       rotation 2.64000 -0.00000 0.12000 1.41319 }
    Cylinder {  radius  0.0400 height 0.02676 }
  }
  Separator {                                                # Line    1107.1212
    Transform {
       translation 2.28810 -1.68450 -0.49740
       rotation 5.16000 -0.00000 3.42000 2.90663 }
    Cylinder {  radius  0.0400 height 0.26591 }
  }
  Separator {                                                # Line    1212.1278
    Transform {
       translation 2.28780 -1.68510 -0.41130
       rotation 12.06000 0.00000 -3.36000 0.45269 }
    Cylinder {  radius  0.0400 height 0.28623 }
  }
  Separator {                                                # Line    1208.1212
    Transform {
       translation 2.18520 -1.78740 -0.54780
       rotation 15.24000 0.00000 -17.16000 1.79692 }
    Cylinder {  radius  0.0400 height 0.23550 }
  }
  Separator {                                                # Line     939.1212
    Transform {
       translation 2.23410 -1.73130 -0.36210
       rotation -21.90000 0.00000 -7.38000 2.19084 }
    Cylinder {  radius  0.0400 height 0.28396 }
  }
  Separator {                                                # Line    1101.1212
    Transform {
       translation 2.25000 -1.83180 -0.42330
       rotation -9.66000 0.00000 -4.20000 1.24148 }
    Cylinder {  radius  0.0400 height 0.11132 }
  }
  Separator {                                                # Line     937.1212
    Transform {
       translation 2.24850 -1.85640 -0.44010
       rotation -6.30000 0.00000 -4.50000 0.73760 }
    Cylinder {  radius  0.0400 height 0.11512 }
  }
  Separator {                                                # Line     261.1212
    Transform {
       translation 2.24850 -1.85640 -0.44010
       rotation -6.30000 0.00000 -4.50000 0.73760 }
    Cylinder {  radius  0.0400 height 0.11512 }
  }
  Separator {                                                # Line     707.1212
    Transform {
       translation 2.28480 -1.83540 -0.48480
       rotation 2.64000 -0.00000 2.76000 0.72396 }
    Cylinder {  radius  0.0400 height 0.05766 }
  }
  Separator {                                                # Line     476.707
    Transform {
       translation 2.28480 -1.83540 -0.48480
       rotation -2.64000 0.00000 -2.76000 2.41763 }
    Cylinder {  radius  0.0400 height 0.05766 }
  }
  Separator {                                                # Line     707.708
    Transform {
       translation 2.28540 -1.83750 -0.49800
       rotation 0.00000 -0.00000 2.64000 0.59507 }
    Cylinder {  radius  0.0400 height 0.04710 }
  }
  Separator {                                                # Line     262.707
    Transform {
       translation 2.28540 -1.83750 -0.49800
       rotation 0.00000 0.00000 -2.64000 2.54652 }
    Cylinder {  radius  0.0400 height 0.04710 }
  }
  Separator {                                                # Line     707.1107
    Transform {
       translation 2.30190 -1.70610 -0.51060
       rotation -2.52000 0.00000 -0.66000 0.08610 }
    Cylinder {  radius  0.0400 height 0.30292 }
  }
  Separator {                                                # Line     707.1278
    Transform {
       translation 2.30160 -1.70670 -0.42450
       rotation 14.70000 0.00000 -0.60000 0.45516 }
    Cylinder {  radius  0.0400 height 0.33467 }
  }
  Separator {                                                # Line     707.1208
    Transform {
       translation 2.19900 -1.80900 -0.56100
       rotation -12.60000 0.00000 19.92000 1.18402 }
    Cylinder {  radius  0.0400 height 0.25450 }
  }
  Separator {                                                # Line     707.939
    Transform {
       translation 2.24790 -1.75290 -0.37530
       rotation 24.54000 -0.00000 10.14000 0.90582 }
    Cylinder {  radius  0.0400 height 0.33742 }
  }
  Separator {                                                # Line     707.1101
    Transform {
       translation 2.26380 -1.85340 -0.43650
       rotation 12.30000 -0.00000 6.96000 1.51989 }
    Cylinder {  radius  0.0400 height 0.14151 }
  }
  Separator {                                                # Line     707.937
    Transform {
       translation 2.26230 -1.87800 -0.45330
       rotation 8.94000 -0.00000 7.26000 1.92050 }
    Cylinder {  radius  0.0400 height 0.12259 }
  }
  Separator {                                                # Line     261.707
    Transform {
       translation 2.26230 -1.87800 -0.45330
       rotation -8.94000 0.00000 -7.26000 1.22109 }
    Cylinder {  radius  0.0400 height 0.12259 }
  }
  Separator {                                                # Line     844.857
    Transform {
       translation 1.30560 -0.78960 0.96390
       rotation 7.50000 -0.00000 6.96000 1.47725 }
    Cylinder {  radius  0.0400 height 0.10277 }
  }
  Separator {                                                # Line     844.855
    Transform {
       translation 1.30560 -0.78960 0.96390
       rotation 7.50000 -0.00000 6.96000 1.47725 }
    Cylinder {  radius  0.0400 height 0.10277 }
  }
  Separator {                                                # Line     844.854
    Transform {
       translation 1.30560 -0.78960 0.96390
       rotation 7.50000 -0.00000 6.96000 1.47725 }
    Cylinder {  radius  0.0400 height 0.10277 }
  }
  Separator {                                                # Line     844.852
    Transform {
       translation 1.30560 -0.78960 0.96390
       rotation 7.50000 -0.00000 6.96000 1.47725 }
    Cylinder {  radius  0.0400 height 0.10277 }
  }
  Separator {                                                # Line     857.1190
    Transform {
       translation 1.30560 -0.78960 0.96390
       rotation -7.50000 0.00000 -6.96000 1.66435 }
    Cylinder {  radius  0.0400 height 0.10277 }
  }
  Separator {                                                # Line     855.1190
    Transform {
       translation 1.30560 -0.78960 0.96390
       rotation -7.50000 0.00000 -6.96000 1.66435 }
    Cylinder {  radius  0.0400 height 0.10277 }
  }
  Separator {                                                # Line     854.1190
    Transform {
       translation 1.30560 -0.78960 0.96390
       rotation -7.50000 0.00000 -6.96000 1.66435 }
    Cylinder {  radius  0.0400 height 0.10277 }
  }
  Separator {                                                # Line     852.1190
    Transform {
       translation 1.30560 -0.78960 0.96390
       rotation -7.50000 0.00000 -6.96000 1.66435 }
    Cylinder {  radius  0.0400 height 0.10277 }
  }
  Separator {                                                # Line     857.1239
    Transform {
       translation 1.30560 -0.78960 0.96390
       rotation -7.50000 0.00000 -6.96000 1.66435 }
    Cylinder {  radius  0.0400 height 0.10277 }
  }
  Separator {                                                # Line     855.1239
    Transform {
       translation 1.30560 -0.78960 0.96390
       rotation -7.50000 0.00000 -6.96000 1.66435 }
    Cylinder {  radius  0.0400 height 0.10277 }
  }
  Separator {                                                # Line     854.1239
    Transform {
       translation 1.30560 -0.78960 0.96390
       rotation -7.50000 0.00000 -6.96000 1.66435 }
    Cylinder {  radius  0.0400 height 0.10277 }
  }
  Separator {                                                # Line     852.1239
    Transform {
       translation 1.30560 -0.78960 0.96390
       rotation -7.50000 0.00000 -6.96000 1.66435 }
    Cylinder {  radius  0.0400 height 0.10277 }
  }
  Separator {                                                # Line     851.1239
    Transform {
       translation 1.30560 -0.78960 0.96390
       rotation -7.50000 0.00000 -6.96000 1.66435 }
    Cylinder {  radius  0.0400 height 0.10277 }
  }
  Separator {                                                # Line     851.1190
    Transform {
       translation 1.30560 -0.78960 0.96390
       rotation -7.50000 0.00000 -6.96000 1.66435 }
    Cylinder {  radius  0.0400 height 0.10277 }
  }
  Separator {                                                # Line     844.851
    Transform {
       translation 1.30560 -0.78960 0.96390
       rotation 7.50000 -0.00000 6.96000 1.47725 }
    Cylinder {  radius  0.0400 height 0.10277 }
  }
  Separator {                                                # Line     856.1239
    Transform {
       translation 1.30560 -0.78960 0.96390
       rotation -7.50000 0.00000 -6.96000 1.66435 }
    Cylinder {  radius  0.0400 height 0.10277 }
  }
  Separator {                                                # Line     856.1190
    Transform {
       translation 1.30560 -0.78960 0.96390
       rotation -7.50000 0.00000 -6.96000 1.66435 }
    Cylinder {  radius  0.0400 height 0.10277 }
  }
  Separator {                                                # Line     844.856
    Transform {
       translation 1.30560 -0.78960 0.96390
       rotation 7.50000 -0.00000 6.96000 1.47725 }
    Cylinder {  radius  0.0400 height 0.10277 }
  }
  Separator {                                                # Line     856.1176
    Transform {
       translation 1.26660 -0.81840 0.89970
       rotation -20.34000 0.00000 0.84000 1.88964 }
    Cylinder {  radius  0.0400 height 0.21438 }
  }
  Separator {                                                # Line     851.1176
    Transform {
       translation 1.26660 -0.81840 0.89970
       rotation -20.34000 0.00000 0.84000 1.88964 }
    Cylinder {  radius  0.0400 height 0.21438 }
  }
  Separator {                                                # Line    1176.1239
    Transform {
       translation 1.30140 -0.82320 0.86220
       rotation 12.84000 0.00000 -7.80000 1.20468 }
    Cylinder {  radius  0.0400 height 0.16090 }
  }
  Separator {                                                # Line    1176.1190
    Transform {
       translation 1.30140 -0.82320 0.86220
       rotation 12.84000 0.00000 -7.80000 1.20468 }
    Cylinder {  radius  0.0400 height 0.16090 }
  }
  Separator {                                                # Line     844.1176
    Transform {
       translation 1.30140 -0.82320 0.86220
       rotation -12.84000 0.00000 7.80000 1.93691 }
    Cylinder {  radius  0.0400 height 0.16090 }
  }
  Separator {                                                # Line     857.1176
    Transform {
       translation 1.26660 -0.81840 0.89970
       rotation -20.34000 0.00000 0.84000 1.88964 }
    Cylinder {  radius  0.0400 height 0.21438 }
  }
  Separator {                                                # Line     855.1176
    Transform {
       translation 1.26660 -0.81840 0.89970
       rotation -20.34000 0.00000 0.84000 1.88964 }
    Cylinder {  radius  0.0400 height 0.21438 }
  }
  Separator {                                                # Line     854.1176
    Transform {
       translation 1.26660 -0.81840 0.89970
       rotation -20.34000 0.00000 0.84000 1.88964 }
    Cylinder {  radius  0.0400 height 0.21438 }
  }
  Separator {                                                # Line     852.1176
    Transform {
       translation 1.26660 -0.81840 0.89970
       rotation -20.34000 0.00000 0.84000 1.88964 }
    Cylinder {  radius  0.0400 height 0.21438 }
  }
  Separator {                                                # Line     856.1210
    Transform {
       translation 1.26660 -0.81840 0.89970
       rotation -20.34000 0.00000 0.84000 1.88964 }
    Cylinder {  radius  0.0400 height 0.21438 }
  }
  Separator {                                                # Line     851.1210
    Transform {
       translation 1.26660 -0.81840 0.89970
       rotation -20.34000 0.00000 0.84000 1.88964 }
    Cylinder {  radius  0.0400 height 0.21438 }
  }
  Separator {                                                # Line    1210.1239
    Transform {
       translation 1.30140 -0.82320 0.86220
       rotation 12.84000 0.00000 -7.80000 1.20468 }
    Cylinder {  radius  0.0400 height 0.16090 }
  }
  Separator {                                                # Line    1190.1210
    Transform {
       translation 1.30140 -0.82320 0.86220
       rotation -12.84000 0.00000 7.80000 1.93691 }
    Cylinder {  radius  0.0400 height 0.16090 }
  }
  Separator {                                                # Line     844.1210
    Transform {
       translation 1.30140 -0.82320 0.86220
       rotation -12.84000 0.00000 7.80000 1.93691 }
    Cylinder {  radius  0.0400 height 0.16090 }
  }
  Separator {                                                # Line     857.1210
    Transform {
       translation 1.26660 -0.81840 0.89970
       rotation -20.34000 0.00000 0.84000 1.88964 }
    Cylinder {  radius  0.0400 height 0.21438 }
  }
  Separator {                                                # Line     855.1210
    Transform {
       translation 1.26660 -0.81840 0.89970
       rotation -20.34000 0.00000 0.84000 1.88964 }
    Cylinder {  radius  0.0400 height 0.21438 }
  }
  Separator {                                                # Line     854.1210
    Transform {
       translation 1.26660 -0.81840 0.89970
       rotation -20.34000 0.00000 0.84000 1.88964 }
    Cylinder {  radius  0.0400 height 0.21438 }
  }
  Separator {                                                # Line     852.1210
    Transform {
       translation 1.26660 -0.81840 0.89970
       rotation -20.34000 0.00000 0.84000 1.88964 }
    Cylinder {  radius  0.0400 height 0.21438 }
  }
  Separator {                                                # Line    1210.1305
    Transform {
       translation 1.31460 -0.84600 0.93180
       rotation 26.76000 0.00000 -10.44000 1.52904 }
    Cylinder {  radius  0.0400 height 0.28749 }
  }
  Separator {                                                # Line    1176.1305
    Transform {
       translation 1.31460 -0.84600 0.93180
       rotation 26.76000 0.00000 -10.44000 1.52904 }
    Cylinder {  radius  0.0400 height 0.28749 }
  }
  Separator {                                                # Line     856.1305
    Transform {
       translation 1.31880 -0.81240 1.03350
       rotation 6.42000 0.00000 -9.60000 2.01666 }
    Cylinder {  radius  0.0400 height 0.12800 }
  }
  Separator {                                                # Line     851.1305
    Transform {
       translation 1.31880 -0.81240 1.03350
       rotation 6.42000 0.00000 -9.60000 2.01666 }
    Cylinder {  radius  0.0400 height 0.12800 }
  }
  Separator {                                                # Line    1239.1305
    Transform {
       translation 1.35360 -0.81720 0.99600
       rotation 13.92000 0.00000 -2.64000 1.88218 }
    Cylinder {  radius  0.0400 height 0.14884 }
  }
  Separator {                                                # Line    1190.1305
    Transform {
       translation 1.35360 -0.81720 0.99600
       rotation 13.92000 0.00000 -2.64000 1.88218 }
    Cylinder {  radius  0.0400 height 0.14884 }
  }
  Separator {                                                # Line     844.1305
    Transform {
       translation 1.35360 -0.81720 0.99600
       rotation 13.92000 0.00000 -2.64000 1.88218 }
    Cylinder {  radius  0.0400 height 0.14884 }
  }
  Separator {                                                # Line     857.1305
    Transform {
       translation 1.31880 -0.81240 1.03350
       rotation 6.42000 0.00000 -9.60000 2.01666 }
    Cylinder {  radius  0.0400 height 0.12800 }
  }
  Separator {                                                # Line     855.1305
    Transform {
       translation 1.31880 -0.81240 1.03350
       rotation 6.42000 0.00000 -9.60000 2.01666 }
    Cylinder {  radius  0.0400 height 0.12800 }
  }
  Separator {                                                # Line     854.1305
    Transform {
       translation 1.31880 -0.81240 1.03350
       rotation 6.42000 0.00000 -9.60000 2.01666 }
    Cylinder {  radius  0.0400 height 0.12800 }
  }
  Separator {                                                # Line     852.1305
    Transform {
       translation 1.31880 -0.81240 1.03350
       rotation 6.42000 0.00000 -9.60000 2.01666 }
    Cylinder {  radius  0.0400 height 0.12800 }
  }
  Separator {                                                # Line     467.775
    Transform {
       translation 1.79760 -1.13580 -0.94650
       rotation 6.66000 -0.00000 7.92000 0.56179 }
    Cylinder {  radius  0.0400 height 0.19426 }
  }
  Separator {                                                # Line     467.601
    Transform {
       translation 1.79760 -1.13580 -0.94650
       rotation 6.66000 -0.00000 7.92000 0.56179 }
    Cylinder {  radius  0.0400 height 0.19426 }
  }
  Separator {                                                # Line     468.775
    Transform {
       translation 1.79760 -1.13580 -0.94650
       rotation 6.66000 -0.00000 7.92000 0.56179 }
    Cylinder {  radius  0.0400 height 0.19426 }
  }
  Separator {                                                # Line     468.601
    Transform {
       translation 1.79760 -1.13580 -0.94650
       rotation 6.66000 -0.00000 7.92000 0.56179 }
    Cylinder {  radius  0.0400 height 0.19426 }
  }
  Separator {                                                # Line     469.775
    Transform {
       translation 1.79760 -1.13580 -0.94650
       rotation 6.66000 -0.00000 7.92000 0.56179 }
    Cylinder {  radius  0.0400 height 0.19426 }
  }
  Separator {                                                # Line     469.601
    Transform {
       translation 1.79760 -1.13580 -0.94650
       rotation 6.66000 -0.00000 7.92000 0.56179 }
    Cylinder {  radius  0.0400 height 0.19426 }
  }
  Separator {                                                # Line     469.1039
    Transform {
       translation 1.96200 -1.12050 -0.98430
       rotation -0.90000 0.00000 -24.96000 0.90791 }
    Cylinder {  radius  0.0400 height 0.31687 }
  }
  Separator {                                                # Line     468.1039
    Transform {
       translation 1.96200 -1.12050 -0.98430
       rotation -0.90000 0.00000 -24.96000 0.90791 }
    Cylinder {  radius  0.0400 height 0.31687 }
  }
  Separator {                                                # Line     467.1039
    Transform {
       translation 1.96200 -1.12050 -0.98430
       rotation -0.90000 0.00000 -24.96000 0.90791 }
    Cylinder {  radius  0.0400 height 0.31687 }
  }
  Separator {                                                # Line     775.1039
    Transform {
       translation 1.92240 -1.03830 -0.95100
       rotation -7.56000 0.00000 -32.88000 1.48034 }
    Cylinder {  radius  0.0400 height 0.33876 }
  }
  Separator {                                                # Line     601.1039
    Transform {
       translation 1.92240 -1.03830 -0.95100
       rotation -7.56000 0.00000 -32.88000 1.48034 }
    Cylinder {  radius  0.0400 height 0.33876 }
  }
  Separator {                                                # Line     469.1040
    Transform {
       translation 1.96200 -1.12050 -0.98430
       rotation -0.90000 0.00000 -24.96000 0.90791 }
    Cylinder {  radius  0.0400 height 0.31687 }
  }
  Separator {                                                # Line     468.1040
    Transform {
       translation 1.96200 -1.12050 -0.98430
       rotation -0.90000 0.00000 -24.96000 0.90791 }
    Cylinder {  radius  0.0400 height 0.31687 }
  }
  Separator {                                                # Line     467.1040
    Transform {
       translation 1.96200 -1.12050 -0.98430
       rotation -0.90000 0.00000 -24.96000 0.90791 }
    Cylinder {  radius  0.0400 height 0.31687 }
  }
  Separator {                                                # Line     775.1040
    Transform {
       translation 1.92240 -1.03830 -0.95100
       rotation -7.56000 0.00000 -32.88000 1.48034 }
    Cylinder {  radius  0.0400 height 0.33876 }
  }
  Separator {                                                # Line     601.1040
    Transform {
       translation 1.92240 -1.03830 -0.95100
       rotation -7.56000 0.00000 -32.88000 1.48034 }
    Cylinder {  radius  0.0400 height 0.33876 }
  }
  Separator {                                                # Line    1040.1202
    Transform {
       translation 2.07330 -1.12500 -0.82890
       rotation 31.98000 -0.00000 2.70000 2.13701 }
    Cylinder {  radius  0.0400 height 0.38029 }
  }
  Separator {                                                # Line    1039.1202
    Transform {
       translation 2.07330 -1.12500 -0.82890
       rotation 31.98000 -0.00000 2.70000 2.13701 }
    Cylinder {  radius  0.0400 height 0.38029 }
  }
  Separator {                                                # Line     469.1202
    Transform {
       translation 1.94850 -1.22250 -0.82440
       rotation 31.08000 0.00000 -22.26000 1.59433 }
    Cylinder {  radius  0.0400 height 0.38240 }
  }
  Separator {                                                # Line     468.1202
    Transform {
       translation 1.94850 -1.22250 -0.82440
       rotation 31.08000 0.00000 -22.26000 1.59433 }
    Cylinder {  radius  0.0400 height 0.38240 }
  }
  Separator {                                                # Line     467.1202
    Transform {
       translation 1.94850 -1.22250 -0.82440
       rotation 31.08000 0.00000 -22.26000 1.59433 }
    Cylinder {  radius  0.0400 height 0.38240 }
  }
  Separator {                                                # Line     775.1202
    Transform {
       translation 1.90890 -1.14030 -0.79110
       rotation 24.42000 0.00000 -30.18000 1.99086 }
    Cylinder {  radius  0.0400 height 0.42519 }
  }
  Separator {                                                # Line     601.1202
    Transform {
       translation 1.90890 -1.14030 -0.79110
       rotation 24.42000 0.00000 -30.18000 1.99086 }
    Cylinder {  radius  0.0400 height 0.42519 }
  }
  Separator {                                                # Line    1038.1202
    Transform {
       translation 2.07330 -1.12500 -0.82890
       rotation 31.98000 -0.00000 2.70000 2.13701 }
    Cylinder {  radius  0.0400 height 0.38029 }
  }
  Separator {                                                # Line     469.1038
    Transform {
       translation 1.96200 -1.12050 -0.98430
       rotation -0.90000 0.00000 -24.96000 0.90791 }
    Cylinder {  radius  0.0400 height 0.31687 }
  }
  Separator {                                                # Line     468.1038
    Transform {
       translation 1.96200 -1.12050 -0.98430
       rotation -0.90000 0.00000 -24.96000 0.90791 }
    Cylinder {  radius  0.0400 height 0.31687 }
  }
  Separator {                                                # Line     467.1038
    Transform {
       translation 1.96200 -1.12050 -0.98430
       rotation -0.90000 0.00000 -24.96000 0.90791 }
    Cylinder {  radius  0.0400 height 0.31687 }
  }
  Separator {                                                # Line     775.1038
    Transform {
       translation 1.92240 -1.03830 -0.95100
       rotation -7.56000 0.00000 -32.88000 1.48034 }
    Cylinder {  radius  0.0400 height 0.33876 }
  }
  Separator {                                                # Line     601.1038
    Transform {
       translation 1.92240 -1.03830 -0.95100
       rotation -7.56000 0.00000 -32.88000 1.48034 }
    Cylinder {  radius  0.0400 height 0.33876 }
  }
  Separator {                                                # Line    1037.1202
    Transform {
       translation 2.07330 -1.12500 -0.82890
       rotation 31.98000 -0.00000 2.70000 2.13701 }
    Cylinder {  radius  0.0400 height 0.38029 }
  }
  Separator {                                                # Line     469.1037
    Transform {
       translation 1.96200 -1.12050 -0.98430
       rotation -0.90000 0.00000 -24.96000 0.90791 }
    Cylinder {  radius  0.0400 height 0.31687 }
  }
  Separator {                                                # Line     468.1037
    Transform {
       translation 1.96200 -1.12050 -0.98430
       rotation -0.90000 0.00000 -24.96000 0.90791 }
    Cylinder {  radius  0.0400 height 0.31687 }
  }
  Separator {                                                # Line     467.1037
    Transform {
       translation 1.96200 -1.12050 -0.98430
       rotation -0.90000 0.00000 -24.96000 0.90791 }
    Cylinder {  radius  0.0400 height 0.31687 }
  }
  Separator {                                                # Line     775.1037
    Transform {
       translation 1.92240 -1.03830 -0.95100
       rotation -7.56000 0.00000 -32.88000 1.48034 }
    Cylinder {  radius  0.0400 height 0.33876 }
  }
  Separator {                                                # Line     601.1037
    Transform {
       translation 1.92240 -1.03830 -0.95100
       rotation -7.56000 0.00000 -32.88000 1.48034 }
    Cylinder {  radius  0.0400 height 0.33876 }
  }
  Separator {                                                # Line     975.1037
    Transform {
       translation 2.06220 -1.06080 -1.01310
       rotation 4.86000 0.00000 -4.92000 0.74091 }
    Cylinder {  radius  0.0400 height 0.10246 }
  }
  Separator {                                                # Line     975.1038
    Transform {
       translation 2.06220 -1.06080 -1.01310
       rotation 4.86000 0.00000 -4.92000 0.74091 }
    Cylinder {  radius  0.0400 height 0.10246 }
  }
  Separator {                                                # Line     975.1202
    Transform {
       translation 2.04870 -1.16280 -0.85320
       rotation 36.84000 0.00000 -2.22000 1.90560 }
    Cylinder {  radius  0.0400 height 0.39077 }
  }
  Separator {                                                # Line     975.1040
    Transform {
       translation 2.06220 -1.06080 -1.01310
       rotation 4.86000 0.00000 -4.92000 0.74091 }
    Cylinder {  radius  0.0400 height 0.10246 }
  }
  Separator {                                                # Line     975.1039
    Transform {
       translation 2.06220 -1.06080 -1.01310
       rotation 4.86000 0.00000 -4.92000 0.74091 }
    Cylinder {  radius  0.0400 height 0.10246 }
  }
  Separator {                                                # Line     469.975
    Transform {
       translation 1.93740 -1.15830 -1.00860
       rotation -5.76000 0.00000 -20.04000 1.05075 }
    Cylinder {  radius  0.0400 height 0.24028 }
  }
  Separator {                                                # Line     468.975
    Transform {
       translation 1.93740 -1.15830 -1.00860
       rotation -5.76000 0.00000 -20.04000 1.05075 }
    Cylinder {  radius  0.0400 height 0.24028 }
  }
  Separator {                                                # Line     467.975
    Transform {
       translation 1.93740 -1.15830 -1.00860
       rotation -5.76000 0.00000 -20.04000 1.05075 }
    Cylinder {  radius  0.0400 height 0.24028 }
  }
  Separator {                                                # Line     775.975
    Transform {
       translation 1.89780 -1.07610 -0.97530
       rotation -12.42000 0.00000 -27.96000 1.71683 }
    Cylinder {  radius  0.0400 height 0.30924 }
  }
  Separator {                                                # Line     601.975
    Transform {
       translation 1.89780 -1.07610 -0.97530
       rotation -12.42000 0.00000 -27.96000 1.71683 }
    Cylinder {  radius  0.0400 height 0.30924 }
  }
  Separator {                                                # Line     313.965
    Transform {
       translation 2.12070 -1.44450 -0.98280
       rotation 5.52000 -0.00000 6.06000 1.11485 }
    Cylinder {  radius  0.0400 height 0.09130 }
  }
  Separator {                                                # Line     313.964
    Transform {
       translation 2.12070 -1.44450 -0.98280
       rotation 5.52000 -0.00000 6.06000 1.11485 }
    Cylinder {  radius  0.0400 height 0.09130 }
  }
  Separator {                                                # Line     311.313
    Transform {
       translation 2.12070 -1.44450 -0.98280
       rotation -5.52000 0.00000 -6.06000 2.02674 }
    Cylinder {  radius  0.0400 height 0.09130 }
  }
  Separator {                                                # Line     310.313
    Transform {
       translation 2.12070 -1.44450 -0.98280
       rotation -5.52000 0.00000 -6.06000 2.02674 }
    Cylinder {  radius  0.0400 height 0.09130 }
  }
  Separator {                                                # Line     309.313
    Transform {
       translation 2.12070 -1.44450 -0.98280
       rotation -5.52000 0.00000 -6.06000 2.02674 }
    Cylinder {  radius  0.0400 height 0.09130 }
  }
  Separator {                                                # Line       5.313
    Transform {
       translation 2.16690 -1.40040 -0.91320
       rotation -19.44000 0.00000 3.18000 2.14846 }
    Cylinder {  radius  0.0400 height 0.23514 }
  }
  Separator {                                                # Line       5.965
    Transform {
       translation 2.13660 -1.38030 -0.88560
       rotation -13.92000 0.00000 9.24000 2.05652 }
    Cylinder {  radius  0.0400 height 0.18893 }
  }
  Separator {                                                # Line       5.964
    Transform {
       translation 2.13660 -1.38030 -0.88560
       rotation -13.92000 0.00000 9.24000 2.05652 }
    Cylinder {  radius  0.0400 height 0.18893 }
  }
  Separator {                                                # Line       5.311
    Transform {
       translation 2.13660 -1.38030 -0.88560
       rotation -13.92000 0.00000 9.24000 2.05652 }
    Cylinder {  radius  0.0400 height 0.18893 }
  }
  Separator {                                                # Line       5.310
    Transform {
       translation 2.13660 -1.38030 -0.88560
       rotation -13.92000 0.00000 9.24000 2.05652 }
    Cylinder {  radius  0.0400 height 0.18893 }
  }
  Separator {                                                # Line       5.309
    Transform {
       translation 2.13660 -1.38030 -0.88560
       rotation -13.92000 0.00000 9.24000 2.05652 }
    Cylinder {  radius  0.0400 height 0.18893 }
  }
  Separator {                                                # Line     313.823
    Transform {
       translation 2.16690 -1.40040 -0.91320
       rotation 19.44000 0.00000 -3.18000 0.99314 }
    Cylinder {  radius  0.0400 height 0.23514 }
  }
  Separator {                                                # Line     823.965
    Transform {
       translation 2.13660 -1.38030 -0.88560
       rotation -13.92000 0.00000 9.24000 2.05652 }
    Cylinder {  radius  0.0400 height 0.18893 }
  }
  Separator {                                                # Line     823.964
    Transform {
       translation 2.13660 -1.38030 -0.88560
       rotation -13.92000 0.00000 9.24000 2.05652 }
    Cylinder {  radius  0.0400 height 0.18893 }
  }
  Separator {                                                # Line     311.823
    Transform {
       translation 2.13660 -1.38030 -0.88560
       rotation 13.92000 0.00000 -9.24000 1.08508 }
    Cylinder {  radius  0.0400 height 0.18893 }
  }
  Separator {                                                # Line     310.823
    Transform {
       translation 2.13660 -1.38030 -0.88560
       rotation 13.92000 0.00000 -9.24000 1.08508 }
    Cylinder {  radius  0.0400 height 0.18893 }
  }
  Separator {                                                # Line     309.823
    Transform {
       translation 2.13660 -1.38030 -0.88560
       rotation 13.92000 0.00000 -9.24000 1.08508 }
    Cylinder {  radius  0.0400 height 0.18893 }
  }
  Separator {                                                # Line     727.823
    Transform {
       translation 2.13600 -1.37910 -0.89130
       rotation 15.06000 0.00000 -9.36000 1.12013 }
    Cylinder {  radius  0.0400 height 0.19698 }
  }
  Separator {                                                # Line       5.727
    Transform {
       translation 2.13600 -1.37910 -0.89130
       rotation -15.06000 0.00000 9.36000 2.02146 }
    Cylinder {  radius  0.0400 height 0.19698 }
  }
  Separator {                                                # Line     313.727
    Transform {
       translation 2.12010 -1.44330 -0.98850
       rotation 4.38000 -0.00000 6.18000 1.05849 }
    Cylinder {  radius  0.0400 height 0.08690 }
  }
  Separator {                                                # Line     727.965
    Transform {
       translation 2.08980 -1.42320 -0.96090
       rotation 1.14000 0.00000 -0.12000 1.77718 }
    Cylinder {  radius  0.0400 height 0.01171 }
  }
  Separator {                                                # Line     727.964
    Transform {
       translation 2.08980 -1.42320 -0.96090
       rotation 1.14000 0.00000 -0.12000 1.77718 }
    Cylinder {  radius  0.0400 height 0.01171 }
  }
  Separator {                                                # Line     311.727
    Transform {
       translation 2.08980 -1.42320 -0.96090
       rotation -1.14000 0.00000 0.12000 1.36441 }
    Cylinder {  radius  0.0400 height 0.01171 }
  }
  Separator {                                                # Line     310.727
    Transform {
       translation 2.08980 -1.42320 -0.96090
       rotation -1.14000 0.00000 0.12000 1.36441 }
    Cylinder {  radius  0.0400 height 0.01171 }
  }
  Separator {                                                # Line     309.727
    Transform {
       translation 2.08980 -1.42320 -0.96090
       rotation -1.14000 0.00000 0.12000 1.36441 }
    Cylinder {  radius  0.0400 height 0.01171 }
  }
  Separator {                                                # Line     823.966
    Transform {
       translation 2.13600 -1.37910 -0.89130
       rotation -15.06000 0.00000 9.36000 2.02146 }
    Cylinder {  radius  0.0400 height 0.19698 }
  }
  Separator {                                                # Line       5.966
    Transform {
       translation 2.13600 -1.37910 -0.89130
       rotation -15.06000 0.00000 9.36000 2.02146 }
    Cylinder {  radius  0.0400 height 0.19698 }
  }
  Separator {                                                # Line     313.966
    Transform {
       translation 2.12010 -1.44330 -0.98850
       rotation 4.38000 -0.00000 6.18000 1.05849 }
    Cylinder {  radius  0.0400 height 0.08690 }
  }
  Separator {                                                # Line     965.966
    Transform {
       translation 2.08980 -1.42320 -0.96090
       rotation -1.14000 0.00000 0.12000 1.36441 }
    Cylinder {  radius  0.0400 height 0.01171 }
  }
  Separator {                                                # Line     964.966
    Transform {
       translation 2.08980 -1.42320 -0.96090
       rotation -1.14000 0.00000 0.12000 1.36441 }
    Cylinder {  radius  0.0400 height 0.01171 }
  }
  Separator {                                                # Line     311.966
    Transform {
       translation 2.08980 -1.42320 -0.96090
       rotation -1.14000 0.00000 0.12000 1.36441 }
    Cylinder {  radius  0.0400 height 0.01171 }
  }
  Separator {                                                # Line     310.966
    Transform {
       translation 2.08980 -1.42320 -0.96090
       rotation -1.14000 0.00000 0.12000 1.36441 }
    Cylinder {  radius  0.0400 height 0.01171 }
  }
  Separator {                                                # Line     309.966
    Transform {
       translation 2.08980 -1.42320 -0.96090
       rotation -1.14000 0.00000 0.12000 1.36441 }
    Cylinder {  radius  0.0400 height 0.01171 }
  }
  Separator {                                                # Line     966.1311
    Transform {
       translation 2.09730 -1.41360 -0.95880
       rotation 1.56000 0.00000 -1.62000 0.92922 }
    Cylinder {  radius  0.0400 height 0.02807 }
  }
  Separator {                                                # Line     727.1311
    Transform {
       translation 2.09730 -1.41360 -0.95880
       rotation 1.56000 0.00000 -1.62000 0.92922 }
    Cylinder {  radius  0.0400 height 0.02807 }
  }
  Separator {                                                # Line     823.1311
    Transform {
       translation 2.14410 -1.37070 -0.88350
       rotation -13.50000 0.00000 7.74000 1.98815 }
    Cylinder {  radius  0.0400 height 0.17023 }
  }
  Separator {                                                # Line       5.1311
    Transform {
       translation 2.14410 -1.37070 -0.88350
       rotation -13.50000 0.00000 7.74000 1.98815 }
    Cylinder {  radius  0.0400 height 0.17023 }
  }
  Separator {                                                # Line     313.1311
    Transform {
       translation 2.12820 -1.43490 -0.98070
       rotation 5.94000 -0.00000 4.56000 0.90020 }
    Cylinder {  radius  0.0400 height 0.09558 }
  }
  Separator {                                                # Line     965.1311
    Transform {
       translation 2.09790 -1.41480 -0.95310
       rotation 0.42000 0.00000 -1.50000 0.68159 }
    Cylinder {  radius  0.0400 height 0.02472 }
  }
  Separator {                                                # Line     964.1311
    Transform {
       translation 2.09790 -1.41480 -0.95310
       rotation 0.42000 0.00000 -1.50000 0.68159 }
    Cylinder {  radius  0.0400 height 0.02472 }
  }
  Separator {                                                # Line     311.1311
    Transform {
       translation 2.09790 -1.41480 -0.95310
       rotation 0.42000 0.00000 -1.50000 0.68159 }
    Cylinder {  radius  0.0400 height 0.02472 }
  }
  Separator {                                                # Line     310.1311
    Transform {
       translation 2.09790 -1.41480 -0.95310
       rotation 0.42000 0.00000 -1.50000 0.68159 }
    Cylinder {  radius  0.0400 height 0.02472 }
  }
  Separator {                                                # Line     309.1311
    Transform {
       translation 2.09790 -1.41480 -0.95310
       rotation 0.42000 0.00000 -1.50000 0.68159 }
    Cylinder {  radius  0.0400 height 0.02472 }
  }
  Separator {                                                # Line      79.674
    Transform {
       translation -1.22460 0.81000 -0.28080
       rotation 1.44000 0.00000 -2.76000 2.37617 }
    Cylinder {  radius  0.0400 height 0.04493 }
  }
  Separator {                                                # Line     674.875
    Transform {
       translation -1.19550 0.77460 -0.17910
       rotation 18.90000 0.00000 -3.06000 1.76873 }
    Cylinder {  radius  0.0400 height 0.19527 }
  }
  Separator {                                                # Line      79.875
    Transform {
       translation -1.20930 0.79080 -0.18630
       rotation 20.34000 0.00000 -5.82000 1.89373 }
    Cylinder {  radius  0.0400 height 0.22310 }
  }
  Separator {                                                # Line     284.875
    Transform {
       translation -1.15890 0.54270 -0.16920
       rotation 16.92000 -0.00000 4.26000 0.38923 }
    Cylinder {  radius  0.0400 height 0.45979 }
  }
  Separator {                                                # Line     284.674
    Transform {
       translation -1.17420 0.56190 -0.26370
       rotation -1.98000 0.00000 7.32000 0.16206 }
    Cylinder {  radius  0.0400 height 0.46996 }
  }
  Separator {                                                # Line      79.284
    Transform {
       translation -1.18800 0.57810 -0.27090
       rotation 3.42000 0.00000 -10.08000 2.93028 }
    Cylinder {  radius  0.0400 height 0.50749 }
  }
  Separator {                                                # Line     284.684
    Transform {
       translation -1.16880 0.37980 -0.27870
       rotation -4.98000 0.00000 6.24000 0.67570 }
    Cylinder {  radius  0.0400 height 0.12765 }
  }
  Separator {                                                # Line     684.875
    Transform {
       translation -1.19010 0.59250 -0.19410
       rotation 21.90000 0.00000 -1.98000 0.59370 }
    Cylinder {  radius  0.0400 height 0.39306 }
  }
  Separator {                                                # Line     674.684
    Transform {
       translation -1.20540 0.61170 -0.28860
       rotation -3.00000 0.00000 -1.08000 3.05427 }
    Cylinder {  radius  0.0400 height 0.36559 }
  }
  Separator {                                                # Line      79.684
    Transform {
       translation -1.21920 0.62790 -0.29580
       rotation -1.56000 0.00000 -3.84000 3.03746 }
    Cylinder {  radius  0.0400 height 0.39876 }
  }
  Separator {                                                # Line     425.684
    Transform {
       translation -1.07640 0.51480 -0.35700
       rotation 10.68000 -0.00000 24.72000 2.13498 }
    Cylinder {  radius  0.0400 height 0.31867 }
  }
  Separator {                                                # Line     284.425
    Transform {
       translation -1.04520 0.46500 -0.33210
       rotation -15.66000 0.00000 -18.48000 0.73123 }
    Cylinder {  radius  0.0400 height 0.36273 }
  }
  Separator {                                                # Line     425.875
    Transform {
       translation -1.06650 0.67770 -0.24750
       rotation 32.58000 -0.00000 22.74000 1.19796 }
    Cylinder {  radius  0.0400 height 0.42662 }
  }
  Separator {                                                # Line     425.674
    Transform {
       translation -1.08180 0.69690 -0.34200
       rotation 13.68000 -0.00000 25.80000 0.98489 }
    Cylinder {  radius  0.0400 height 0.35048 }
  }
  Separator {                                                # Line      79.425
    Transform {
       translation -1.09560 0.71310 -0.34920
       rotation -12.24000 0.00000 -28.56000 2.20005 }
    Cylinder {  radius  0.0400 height 0.38434 }
  }
  Separator {                                                # Line     427.684
    Transform {
       translation -1.07640 0.51480 -0.35700
       rotation 10.68000 -0.00000 24.72000 2.13498 }
    Cylinder {  radius  0.0400 height 0.31867 }
  }
  Separator {                                                # Line     284.427
    Transform {
       translation -1.04520 0.46500 -0.33210
       rotation -15.66000 0.00000 -18.48000 0.73123 }
    Cylinder {  radius  0.0400 height 0.36273 }
  }
  Separator {                                                # Line     427.875
    Transform {
       translation -1.06650 0.67770 -0.24750
       rotation 32.58000 -0.00000 22.74000 1.19796 }
    Cylinder {  radius  0.0400 height 0.42662 }
  }
  Separator {                                                # Line     427.674
    Transform {
       translation -1.08180 0.69690 -0.34200
       rotation 13.68000 -0.00000 25.80000 0.98489 }
    Cylinder {  radius  0.0400 height 0.35048 }
  }
  Separator {                                                # Line      79.427
    Transform {
       translation -1.09560 0.71310 -0.34920
       rotation -12.24000 0.00000 -28.56000 2.20005 }
    Cylinder {  radius  0.0400 height 0.38434 }
  }
  Separator {                                                # Line     206.427
    Transform {
       translation -1.06410 0.64980 -0.31290
       rotation -19.50000 0.00000 -22.26000 1.89545 }
    Cylinder {  radius  0.0400 height 0.31224 }
  }
  Separator {                                                # Line     206.425
    Transform {
       translation -1.06410 0.64980 -0.31290
       rotation -19.50000 0.00000 -22.26000 1.89545 }
    Cylinder {  radius  0.0400 height 0.31224 }
  }
  Separator {                                                # Line     206.684
    Transform {
       translation -1.18770 0.56460 -0.25950
       rotation -8.82000 0.00000 2.46000 2.81463 }
    Cylinder {  radius  0.0400 height 0.28510 }
  }
  Separator {                                                # Line     206.284
    Transform {
       translation -1.15650 0.51480 -0.23460
       rotation -3.84000 0.00000 -3.78000 2.99682 }
    Cylinder {  radius  0.0400 height 0.37351 }
  }
  Separator {                                                # Line     206.875
    Transform {
       translation -1.17780 0.72750 -0.15000
       rotation 13.08000 -0.00000 0.48000 1.16781 }
    Cylinder {  radius  0.0400 height 0.14229 }
  }
  Separator {                                                # Line     206.674
    Transform {
       translation -1.19310 0.74670 -0.24450
       rotation -5.82000 0.00000 3.54000 0.62609 }
    Cylinder {  radius  0.0400 height 0.11625 }
  }
  Separator {                                                # Line      79.206
    Transform {
       translation -1.20690 0.76290 -0.25170
       rotation 7.26000 0.00000 -6.30000 2.49218 }
    Cylinder {  radius  0.0400 height 0.15896 }
  }
  Separator {                                                # Line     207.427
    Transform {
       translation -1.06410 0.64980 -0.31290
       rotation -19.50000 0.00000 -22.26000 1.89545 }
    Cylinder {  radius  0.0400 height 0.31224 }
  }
  Separator {                                                # Line     207.425
    Transform {
       translation -1.06410 0.64980 -0.31290
       rotation -19.50000 0.00000 -22.26000 1.89545 }
    Cylinder {  radius  0.0400 height 0.31224 }
  }
  Separator {                                                # Line     207.684
    Transform {
       translation -1.18770 0.56460 -0.25950
       rotation -8.82000 0.00000 2.46000 2.81463 }
    Cylinder {  radius  0.0400 height 0.28510 }
  }
  Separator {                                                # Line     207.284
    Transform {
       translation -1.15650 0.51480 -0.23460
       rotation -3.84000 0.00000 -3.78000 2.99682 }
    Cylinder {  radius  0.0400 height 0.37351 }
  }
  Separator {                                                # Line     207.875
    Transform {
       translation -1.17780 0.72750 -0.15000
       rotation 13.08000 -0.00000 0.48000 1.16781 }
    Cylinder {  radius  0.0400 height 0.14229 }
  }
  Separator {                                                # Line     207.674
    Transform {
       translation -1.19310 0.74670 -0.24450
       rotation -5.82000 0.00000 3.54000 0.62609 }
    Cylinder {  radius  0.0400 height 0.11625 }
  }
  Separator {                                                # Line      79.207
    Transform {
       translation -1.20690 0.76290 -0.25170
       rotation 7.26000 0.00000 -6.30000 2.49218 }
    Cylinder {  radius  0.0400 height 0.15896 }
  }
  Separator {                                                # Line     207.819
    Transform {
       translation -1.03860 0.67560 -0.07680
       rotation 27.72000 0.00000 -27.36000 1.69342 }
    Cylinder {  radius  0.0400 height 0.39243 }
  }
  Separator {                                                # Line     206.819
    Transform {
       translation -1.03860 0.67560 -0.07680
       rotation 27.72000 0.00000 -27.36000 1.69342 }
    Cylinder {  radius  0.0400 height 0.39243 }
  }
  Separator {                                                # Line     427.819
    Transform {
       translation -0.92730 0.62580 -0.17430
       rotation 47.22000 0.00000 -5.10000 1.46258 }
    Cylinder {  radius  0.0400 height 0.47774 }
  }
  Separator {                                                # Line     425.819
    Transform {
       translation -0.92730 0.62580 -0.17430
       rotation 47.22000 0.00000 -5.10000 1.46258 }
    Cylinder {  radius  0.0400 height 0.47774 }
  }
  Separator {                                                # Line     684.819
    Transform {
       translation -1.05090 0.54060 -0.12090
       rotation 36.54000 0.00000 -29.82000 1.13086 }
    Cylinder {  radius  0.0400 height 0.52127 }
  }
  Separator {                                                # Line     284.819
    Transform {
       translation -1.01970 0.49080 -0.09600
       rotation 31.56000 0.00000 -23.58000 0.88618 }
    Cylinder {  radius  0.0400 height 0.50856 }
  }
  Separator {                                                # Line     819.875
    Transform {
       translation -1.04100 0.70350 -0.01140
       rotation -14.64000 0.00000 27.84000 1.25205 }
    Cylinder {  radius  0.0400 height 0.33123 }
  }
  Separator {                                                # Line     674.819
    Transform {
       translation -1.05630 0.72270 -0.10590
       rotation 33.54000 0.00000 -30.90000 1.87306 }
    Cylinder {  radius  0.0400 height 0.47770 }
  }
  Separator {                                                # Line      79.819
    Transform {
       translation -1.07010 0.73890 -0.11310
       rotation 34.98000 0.00000 -33.66000 1.91606 }
    Cylinder {  radius  0.0400 height 0.51589 }
  }
  Separator {                                                # Line     563.819
    Transform {
       translation -0.97740 0.87690 -0.07560
       rotation 27.48000 0.00000 -15.12000 2.53351 }
    Cylinder {  radius  0.0400 height 0.54901 }
  }
  Separator {                                                # Line     207.563
    Transform {
       translation -1.11420 0.90090 -0.21420
       rotation 0.24000 0.00000 -12.24000 0.29520 }
    Cylinder {  radius  0.0400 height 0.42080 }
  }
  Separator {                                                # Line     206.563
    Transform {
       translation -1.11420 0.90090 -0.21420
       rotation 0.24000 0.00000 -12.24000 0.29520 }
    Cylinder {  radius  0.0400 height 0.42080 }
  }
  Separator {                                                # Line     427.563
    Transform {
       translation -1.00290 0.85110 -0.31170
       rotation 19.74000 -0.00000 10.02000 0.41519 }
    Cylinder {  radius  0.0400 height 0.54883 }
  }
  Separator {                                                # Line     425.563
    Transform {
       translation -1.00290 0.85110 -0.31170
       rotation 19.74000 -0.00000 10.02000 0.41519 }
    Cylinder {  radius  0.0400 height 0.54883 }
  }
  Separator {                                                # Line     563.684
    Transform {
       translation -1.12650 0.76590 -0.25830
       rotation -9.06000 0.00000 14.70000 2.89029 }
    Cylinder {  radius  0.0400 height 0.69441 }
  }
  Separator {                                                # Line     284.563
    Transform {
       translation -1.09530 0.71610 -0.23340
       rotation 4.08000 0.00000 -8.46000 0.12104 }
    Cylinder {  radius  0.0400 height 0.77789 }
  }
  Separator {                                                # Line     563.875
    Transform {
       translation -1.11660 0.92880 -0.14880
       rotation 12.84000 -0.00000 12.72000 2.66116 }
    Cylinder {  radius  0.0400 height 0.39107 }
  }
  Separator {                                                # Line     563.674
    Transform {
       translation -1.13190 0.94800 -0.24330
       rotation -6.06000 0.00000 15.78000 2.64020 }
    Cylinder {  radius  0.0400 height 0.35169 }
  }
  Separator {                                                # Line      79.563
    Transform {
       translation -1.14570 0.96420 -0.25050
       rotation 7.50000 0.00000 -18.54000 0.62706 }
    Cylinder {  radius  0.0400 height 0.34084 }
  }
  Separator {                                                # Line     935.1093
    Transform {
       translation -1.71420 -0.46710 -0.35700
       rotation -49.92000 0.00000 -12.00000 1.36011 }
    Cylinder {  radius  0.0400 height 0.52503 }
  }
  Separator {                                                # Line      65.1093
    Transform {
       translation -1.57770 -0.41130 -0.58350
       rotation -4.62000 0.00000 15.30000 1.58206 }
    Cylinder {  radius  0.0400 height 0.15983 }
  }
  Separator {                                                # Line      65.935
    Transform {
       translation -1.63770 -0.46620 -0.33390
       rotation 45.30000 -0.00000 27.30000 1.77875 }
    Cylinder {  radius  0.0400 height 0.54055 }
  }
  Separator {                                                # Line      66.1093
    Transform {
       translation -1.57770 -0.41130 -0.58350
       rotation -4.62000 0.00000 15.30000 1.58206 }
    Cylinder {  radius  0.0400 height 0.15983 }
  }
  Separator {                                                # Line      66.935
    Transform {
       translation -1.63770 -0.46620 -0.33390
       rotation 45.30000 -0.00000 27.30000 1.77875 }
    Cylinder {  radius  0.0400 height 0.54055 }
  }
  Separator {                                                # Line      66.868
    Transform {
       translation -1.40370 -0.41070 -0.47430
       rotation 17.22000 0.00000 -19.50000 1.57310 }
    Cylinder {  radius  0.0400 height 0.26015 }
  }
  Separator {                                                # Line      65.868
    Transform {
       translation -1.40370 -0.41070 -0.47430
       rotation 17.22000 0.00000 -19.50000 1.57310 }
    Cylinder {  radius  0.0400 height 0.26015 }
  }
  Separator {                                                # Line     868.1093
    Transform {
       translation -1.48020 -0.41160 -0.49740
       rotation -21.84000 0.00000 34.80000 1.57372 }
    Cylinder {  radius  0.0400 height 0.41086 }
  }
  Separator {                                                # Line     868.935
    Transform {
       translation -1.54020 -0.46650 -0.24780
       rotation 28.08000 -0.00000 46.80000 1.77144 }
    Cylinder {  radius  0.0400 height 0.55695 }
  }
  Separator {                                                # Line      66.869
    Transform {
       translation -1.40370 -0.41070 -0.47430
       rotation 17.22000 0.00000 -19.50000 1.57310 }
    Cylinder {  radius  0.0400 height 0.26015 }
  }
  Separator {                                                # Line      65.869
    Transform {
       translation -1.40370 -0.41070 -0.47430
       rotation 17.22000 0.00000 -19.50000 1.57310 }
    Cylinder {  radius  0.0400 height 0.26015 }
  }
  Separator {                                                # Line     869.1093
    Transform {
       translation -1.48020 -0.41160 -0.49740
       rotation -21.84000 0.00000 34.80000 1.57372 }
    Cylinder {  radius  0.0400 height 0.41086 }
  }
  Separator {                                                # Line     869.935
    Transform {
       translation -1.54020 -0.46650 -0.24780
       rotation 28.08000 -0.00000 46.80000 1.77144 }
    Cylinder {  radius  0.0400 height 0.55695 }
  }
  Separator {                                                # Line     737.869
    Transform {
       translation -1.25670 -0.24210 -0.40380
       rotation 3.12000 -0.00000 9.90000 2.84347 }
    Cylinder {  radius  0.0400 height 0.35339 }
  }
  Separator {                                                # Line     737.868
    Transform {
       translation -1.25670 -0.24210 -0.40380
       rotation 3.12000 -0.00000 9.90000 2.84347 }
    Cylinder {  radius  0.0400 height 0.35339 }
  }
  Separator {                                                # Line      66.737
    Transform {
       translation -1.35420 -0.24180 -0.48990
       rotation 14.10000 0.00000 -29.40000 0.76861 }
    Cylinder {  radius  0.0400 height 0.46906 }
  }
  Separator {                                                # Line      65.737
    Transform {
       translation -1.35420 -0.24180 -0.48990
       rotation 14.10000 0.00000 -29.40000 0.76861 }
    Cylinder {  radius  0.0400 height 0.46906 }
  }
  Separator {                                                # Line     737.1093
    Transform {
       translation -1.43070 -0.24270 -0.51300
       rotation -18.72000 0.00000 44.70000 2.18120 }
    Cylinder {  radius  0.0400 height 0.59142 }
  }
  Separator {                                                # Line     737.935
    Transform {
       translation -1.49070 -0.29760 -0.26340
       rotation 31.20000 -0.00000 56.70000 2.17713 }
    Cylinder {  radius  0.0400 height 0.78756 }
  }
  Separator {                                                # Line     813.869
    Transform {
       translation -1.25670 -0.24210 -0.40380
       rotation 3.12000 -0.00000 9.90000 2.84347 }
    Cylinder {  radius  0.0400 height 0.35339 }
  }
  Separator {                                                # Line     813.868
    Transform {
       translation -1.25670 -0.24210 -0.40380
       rotation 3.12000 -0.00000 9.90000 2.84347 }
    Cylinder {  radius  0.0400 height 0.35339 }
  }
  Separator {                                                # Line      66.813
    Transform {
       translation -1.35420 -0.24180 -0.48990
       rotation 14.10000 0.00000 -29.40000 0.76861 }
    Cylinder {  radius  0.0400 height 0.46906 }
  }
  Separator {                                                # Line      65.813
    Transform {
       translation -1.35420 -0.24180 -0.48990
       rotation 14.10000 0.00000 -29.40000 0.76861 }
    Cylinder {  radius  0.0400 height 0.46906 }
  }
  Separator {                                                # Line     813.1093
    Transform {
       translation -1.43070 -0.24270 -0.51300
       rotation -18.72000 0.00000 44.70000 2.18120 }
    Cylinder {  radius  0.0400 height 0.59142 }
  }
  Separator {                                                # Line     813.935
    Transform {
       translation -1.49070 -0.29760 -0.26340
       rotation 31.20000 -0.00000 56.70000 2.17713 }
    Cylinder {  radius  0.0400 height 0.78756 }
  }
  Separator {                                                # Line     792.813
    Transform {
       translation -1.37010 -0.21240 -0.44190
       rotation 4.50000 0.00000 -32.58000 0.86835 }
    Cylinder {  radius  0.0400 height 0.43090 }
  }
  Separator {                                                # Line     737.792
    Transform {
       translation -1.37010 -0.21240 -0.44190
       rotation -4.50000 0.00000 32.58000 2.27324 }
    Cylinder {  radius  0.0400 height 0.43090 }
  }
  Separator {                                                # Line     792.869
    Transform {
       translation -1.41960 -0.38130 -0.42630
       rotation 7.62000 0.00000 -22.68000 1.81414 }
    Cylinder {  radius  0.0400 height 0.24652 }
  }
  Separator {                                                # Line     792.868
    Transform {
       translation -1.41960 -0.38130 -0.42630
       rotation 7.62000 0.00000 -22.68000 1.81414 }
    Cylinder {  radius  0.0400 height 0.24652 }
  }
  Separator {                                                # Line      66.792
    Transform {
       translation -1.51710 -0.38100 -0.51240
       rotation 9.60000 -0.00000 3.18000 1.04414 }
    Cylinder {  radius  0.0400 height 0.11698 }
  }
  Separator {                                                # Line      65.792
    Transform {
       translation -1.51710 -0.38100 -0.51240
       rotation 9.60000 -0.00000 3.18000 1.04414 }
    Cylinder {  radius  0.0400 height 0.11698 }
  }
  Separator {                                                # Line     792.1093
    Transform {
       translation -1.59360 -0.38190 -0.53550
       rotation -14.22000 0.00000 12.12000 1.88443 }
    Cylinder {  radius  0.0400 height 0.19642 }
  }
  Separator {                                                # Line     792.935
    Transform {
       translation -1.65360 -0.43680 -0.28590
       rotation 35.70000 -0.00000 24.12000 1.94742 }
    Cylinder {  radius  0.0400 height 0.46332 }
  }
  Separator {                                                # Line     410.792
    Transform {
       translation -1.49850 -0.33570 -0.52770
       rotation 12.66000 -0.00000 6.90000 1.78787 }
    Cylinder {  radius  0.0400 height 0.14765 }
  }
  Separator {                                                # Line     410.813
    Transform {
       translation -1.33560 -0.19650 -0.50520
       rotation 17.16000 0.00000 -25.68000 0.89702 }
    Cylinder {  radius  0.0400 height 0.39523 }
  }
  Separator {                                                # Line     410.737
    Transform {
       translation -1.33560 -0.19650 -0.50520
       rotation 17.16000 0.00000 -25.68000 0.89702 }
    Cylinder {  radius  0.0400 height 0.39523 }
  }
  Separator {                                                # Line     410.869
    Transform {
       translation -1.38510 -0.36540 -0.48960
       rotation 20.28000 0.00000 -15.78000 1.91185 }
    Cylinder {  radius  0.0400 height 0.27266 }
  }
  Separator {                                                # Line     410.868
    Transform {
       translation -1.38510 -0.36540 -0.48960
       rotation 20.28000 0.00000 -15.78000 1.91185 }
    Cylinder {  radius  0.0400 height 0.27266 }
  }
  Separator {                                                # Line      66.410
    Transform {
       translation -1.48260 -0.36510 -0.57570
       rotation -3.06000 0.00000 -3.72000 0.48865 }
    Cylinder {  radius  0.0400 height 0.10261 }
  }
  Separator {                                                # Line      65.410
    Transform {
       translation -1.48260 -0.36510 -0.57570
       rotation -3.06000 0.00000 -3.72000 0.48865 }
    Cylinder {  radius  0.0400 height 0.10261 }
  }
  Separator {                                                # Line     410.1093
    Transform {
       translation -1.55910 -0.36600 -0.59880
       rotation -1.56000 0.00000 19.02000 2.02171 }
    Cylinder {  radius  0.0400 height 0.21203 }
  }
  Separator {                                                # Line     410.935
    Transform {
       translation -1.61910 -0.42090 -0.34920
       rotation 48.36000 -0.00000 31.02000 1.90919 }
    Cylinder {  radius  0.0400 height 0.60908 }
  }
  Separator {                                                # Line      36.51
    Transform {
       translation 2.38020 -0.31170 -0.67230
       rotation 23.46000 0.00000 -5.28000 0.76080 }
    Cylinder {  radius  0.0400 height 0.34876 }
  }
  Separator {                                                # Line      37.51
    Transform {
       translation 2.38020 -0.31170 -0.67230
       rotation 23.46000 0.00000 -5.28000 0.76080 }
    Cylinder {  radius  0.0400 height 0.34876 }
  }
  Separator {                                                # Line      34.51
    Transform {
       translation 2.38020 -0.31170 -0.67230
       rotation 23.46000 0.00000 -5.28000 0.76080 }
    Cylinder {  radius  0.0400 height 0.34876 }
  }
  Separator {                                                # Line      34.303
    Transform {
       translation 2.34420 -0.49710 -0.80070
       rotation -2.22000 0.00000 1.92000 2.89820 }
    Cylinder {  radius  0.0400 height 0.12179 }
  }
  Separator {                                                # Line      37.303
    Transform {
       translation 2.34420 -0.49710 -0.80070
       rotation -2.22000 0.00000 1.92000 2.89820 }
    Cylinder {  radius  0.0400 height 0.12179 }
  }
  Separator {                                                # Line      36.303
    Transform {
       translation 2.34420 -0.49710 -0.80070
       rotation -2.22000 0.00000 1.92000 2.89820 }
    Cylinder {  radius  0.0400 height 0.12179 }
  }
  Separator {                                                # Line      51.303
    Transform {
       translation 2.37060 -0.37080 -0.68340
       rotation -25.68000 0.00000 7.20000 2.51806 }
    Cylinder {  radius  0.0400 height 0.45675 }
  }
  Separator {                                                # Line     303.841
    Transform {
       translation 2.34810 -0.46230 -0.76080
       rotation 10.20000 0.00000 -2.70000 0.51189 }
    Cylinder {  radius  0.0400 height 0.21541 }
  }
  Separator {                                                # Line      34.841
    Transform {
       translation 2.35770 -0.40320 -0.74970
       rotation 7.98000 0.00000 -0.78000 0.85592 }
    Cylinder {  radius  0.0400 height 0.10617 }
  }
  Separator {                                                # Line      37.841
    Transform {
       translation 2.35770 -0.40320 -0.74970
       rotation 7.98000 0.00000 -0.78000 0.85592 }
    Cylinder {  radius  0.0400 height 0.10617 }
  }
  Separator {                                                # Line      36.841
    Transform {
       translation 2.35770 -0.40320 -0.74970
       rotation 7.98000 0.00000 -0.78000 0.85592 }
    Cylinder {  radius  0.0400 height 0.10617 }
  }
  Separator {                                                # Line      51.841
    Transform {
       translation 2.38410 -0.27690 -0.63240
       rotation -15.48000 0.00000 4.50000 2.41942 }
    Cylinder {  radius  0.0400 height 0.24388 }
  }
  Separator {                                                # Line     303.1260
    Transform {
       translation 2.34810 -0.46230 -0.76080
       rotation 10.20000 0.00000 -2.70000 0.51189 }
    Cylinder {  radius  0.0400 height 0.21541 }
  }
  Separator {                                                # Line      34.1260
    Transform {
       translation 2.35770 -0.40320 -0.74970
       rotation 7.98000 0.00000 -0.78000 0.85592 }
    Cylinder {  radius  0.0400 height 0.10617 }
  }
  Separator {                                                # Line      37.1260
    Transform {
       translation 2.35770 -0.40320 -0.74970
       rotation 7.98000 0.00000 -0.78000 0.85592 }
    Cylinder {  radius  0.0400 height 0.10617 }
  }
  Separator {                                                # Line      36.1260
    Transform {
       translation 2.35770 -0.40320 -0.74970
       rotation 7.98000 0.00000 -0.78000 0.85592 }
    Cylinder {  radius  0.0400 height 0.10617 }
  }
  Separator {                                                # Line      51.1260
    Transform {
       translation 2.38410 -0.27690 -0.63240
       rotation -15.48000 0.00000 4.50000 2.41942 }
    Cylinder {  radius  0.0400 height 0.24388 }
  }
  Separator {                                                # Line     665.1260
    Transform {
       translation 2.35770 -0.40320 -0.74970
       rotation 7.98000 0.00000 -0.78000 0.85592 }
    Cylinder {  radius  0.0400 height 0.10617 }
  }
  Separator {                                                # Line     665.841
    Transform {
       translation 2.35770 -0.40320 -0.74970
       rotation 7.98000 0.00000 -0.78000 0.85592 }
    Cylinder {  radius  0.0400 height 0.10617 }
  }
  Separator {                                                # Line     303.665
    Transform {
       translation 2.34420 -0.49710 -0.80070
       rotation 2.22000 0.00000 -1.92000 0.24339 }
    Cylinder {  radius  0.0400 height 0.12179 }
  }
  Separator {                                                # Line      51.665
    Transform {
       translation 2.38020 -0.31170 -0.67230
       rotation -23.46000 0.00000 5.28000 2.38079 }
    Cylinder {  radius  0.0400 height 0.34876 }
  }
  Separator {                                                # Line     665.1193
    Transform {
       translation 2.21400 -0.44340 -0.74190
       rotation 9.54000 -0.00000 27.96000 1.60734 }
    Cylinder {  radius  0.0400 height 0.29562 }
  }
  Separator {                                                # Line    1193.1260
    Transform {
       translation 2.21790 -0.40860 -0.70200
       rotation -1.56000 0.00000 -28.74000 1.29840 }
    Cylinder {  radius  0.0400 height 0.29884 }
  }
  Separator {                                                # Line     841.1193
    Transform {
       translation 2.21790 -0.40860 -0.70200
       rotation 1.56000 -0.00000 28.74000 1.84319 }
    Cylinder {  radius  0.0400 height 0.29884 }
  }
  Separator {                                                # Line     303.1193
    Transform {
       translation 2.20440 -0.50250 -0.75300
       rotation 11.76000 -0.00000 26.04000 1.21125 }
    Cylinder {  radius  0.0400 height 0.30524 }
  }
  Separator {                                                # Line      34.1193
    Transform {
       translation 2.21400 -0.44340 -0.74190
       rotation 9.54000 -0.00000 27.96000 1.60734 }
    Cylinder {  radius  0.0400 height 0.29562 }
  }
  Separator {                                                # Line      37.1193
    Transform {
       translation 2.21400 -0.44340 -0.74190
       rotation 9.54000 -0.00000 27.96000 1.60734 }
    Cylinder {  radius  0.0400 height 0.29562 }
  }
  Separator {                                                # Line      36.1193
    Transform {
       translation 2.21400 -0.44340 -0.74190
       rotation 9.54000 -0.00000 27.96000 1.60734 }
    Cylinder {  radius  0.0400 height 0.29562 }
  }
  Separator {                                                # Line      51.1193
    Transform {
       translation 2.24040 -0.31710 -0.62460
       rotation -13.92000 0.00000 33.24000 2.20197 }
    Cylinder {  radius  0.0400 height 0.44637 }
  }
  Separator {                                                # Line      35.1193
    Transform {
       translation 2.25150 -0.38040 -0.75510
       rotation 12.18000 -0.00000 35.46000 1.92065 }
    Cylinder {  radius  0.0400 height 0.39911 }
  }
  Separator {                                                # Line      35.665
    Transform {
       translation 2.39130 -0.37500 -0.80280
       rotation 2.64000 -0.00000 7.50000 2.57866 }
    Cylinder {  radius  0.0400 height 0.14899 }
  }
  Separator {                                                # Line      35.1260
    Transform {
       translation 2.39520 -0.34020 -0.76290
       rotation 10.62000 -0.00000 6.72000 1.99263 }
    Cylinder {  radius  0.0400 height 0.13775 }
  }
  Separator {                                                # Line      35.841
    Transform {
       translation 2.39520 -0.34020 -0.76290
       rotation 10.62000 -0.00000 6.72000 1.99263 }
    Cylinder {  radius  0.0400 height 0.13775 }
  }
  Separator {                                                # Line      35.303
    Transform {
       translation 2.38170 -0.43410 -0.81390
       rotation 0.42000 -0.00000 9.42000 2.77310 }
    Cylinder {  radius  0.0400 height 0.26177 }
  }
  Separator {                                                # Line      34.35
    Transform {
       translation 2.39130 -0.37500 -0.80280
       rotation -2.64000 0.00000 -7.50000 0.56293 }
    Cylinder {  radius  0.0400 height 0.14899 }
  }
  Separator {                                                # Line      35.37
    Transform {
       translation 2.39130 -0.37500 -0.80280
       rotation 2.64000 -0.00000 7.50000 2.57866 }
    Cylinder {  radius  0.0400 height 0.14899 }
  }
  Separator {                                                # Line      35.36
    Transform {
       translation 2.39130 -0.37500 -0.80280
       rotation 2.64000 -0.00000 7.50000 2.57866 }
    Cylinder {  radius  0.0400 height 0.14899 }
  }
  Separator {                                                # Line      35.51
    Transform {
       translation 2.41770 -0.24870 -0.68550
       rotation 26.10000 -0.00000 2.22000 1.12059 }
    Cylinder {  radius  0.0400 height 0.29093 }
  }
  Separator {                                                # Line    1173.1236
    Transform {
       translation 2.23230 -1.99170 -0.08640
       rotation -9.24000 0.00000 0.90000 2.00100 }
    Cylinder {  radius  0.0400 height 0.10214 }
  }
  Separator {                                                # Line    1153.1173
    Transform {
       translation 2.23230 -1.99170 -0.08640
       rotation 9.24000 0.00000 -0.90000 1.14059 }
    Cylinder {  radius  0.0400 height 0.10214 }
  }
  Separator {                                                # Line     619.1173
    Transform {
       translation 2.23230 -1.99170 -0.08640
       rotation 9.24000 0.00000 -0.90000 1.14059 }
    Cylinder {  radius  0.0400 height 0.10214 }
  }
  Separator {                                                # Line     618.1173
    Transform {
       translation 2.23230 -1.99170 -0.08640
       rotation 9.24000 0.00000 -0.90000 1.14059 }
    Cylinder {  radius  0.0400 height 0.10214 }
  }
  Separator {                                                # Line    1178.1236
    Transform {
       translation 2.23230 -1.99170 -0.08640
       rotation -9.24000 0.00000 0.90000 2.00100 }
    Cylinder {  radius  0.0400 height 0.10214 }
  }
  Separator {                                                # Line    1153.1178
    Transform {
       translation 2.23230 -1.99170 -0.08640
       rotation 9.24000 0.00000 -0.90000 1.14059 }
    Cylinder {  radius  0.0400 height 0.10214 }
  }
  Separator {                                                # Line     619.1178
    Transform {
       translation 2.23230 -1.99170 -0.08640
       rotation 9.24000 0.00000 -0.90000 1.14059 }
    Cylinder {  radius  0.0400 height 0.10214 }
  }
  Separator {                                                # Line     618.1178
    Transform {
       translation 2.23230 -1.99170 -0.08640
       rotation 9.24000 0.00000 -0.90000 1.14059 }
    Cylinder {  radius  0.0400 height 0.10214 }
  }
  Separator {                                                # Line     631.1178
    Transform {
       translation 2.26350 -2.06820 -0.03150
       rotation -1.74000 0.00000 5.34000 0.27961 }
    Cylinder {  radius  0.0400 height 0.20350 }
  }
  Separator {                                                # Line     631.1173
    Transform {
       translation 2.26350 -2.06820 -0.03150
       rotation -1.74000 0.00000 5.34000 0.27961 }
    Cylinder {  radius  0.0400 height 0.20350 }
  }
  Separator {                                                # Line     631.1236
    Transform {
       translation 2.25900 -2.08950 -0.07770
       rotation -10.98000 0.00000 6.24000 0.69006 }
    Cylinder {  radius  0.0400 height 0.19839 }
  }
  Separator {                                                # Line     631.1153
    Transform {
       translation 2.25900 -2.08950 -0.07770
       rotation -10.98000 0.00000 6.24000 0.69006 }
    Cylinder {  radius  0.0400 height 0.19839 }
  }
  Separator {                                                # Line     619.631
    Transform {
       translation 2.25900 -2.08950 -0.07770
       rotation 10.98000 0.00000 -6.24000 2.45153 }
    Cylinder {  radius  0.0400 height 0.19839 }
  }
  Separator {                                                # Line     618.631
    Transform {
       translation 2.25900 -2.08950 -0.07770
       rotation 10.98000 0.00000 -6.24000 2.45153 }
    Cylinder {  radius  0.0400 height 0.19839 }
  }
  Separator {                                                # Line     633.1178
    Transform {
       translation 2.26350 -2.06820 -0.03150
       rotation -1.74000 0.00000 5.34000 0.27961 }
    Cylinder {  radius  0.0400 height 0.20350 }
  }
  Separator {                                                # Line     633.1173
    Transform {
       translation 2.26350 -2.06820 -0.03150
       rotation -1.74000 0.00000 5.34000 0.27961 }
    Cylinder {  radius  0.0400 height 0.20350 }
  }
  Separator {                                                # Line     633.1236
    Transform {
       translation 2.25900 -2.08950 -0.07770
       rotation -10.98000 0.00000 6.24000 0.69006 }
    Cylinder {  radius  0.0400 height 0.19839 }
  }
  Separator {                                                # Line     633.1153
    Transform {
       translation 2.25900 -2.08950 -0.07770
       rotation -10.98000 0.00000 6.24000 0.69006 }
    Cylinder {  radius  0.0400 height 0.19839 }
  }
  Separator {                                                # Line     619.633
    Transform {
       translation 2.25900 -2.08950 -0.07770
       rotation 10.98000 0.00000 -6.24000 2.45153 }
    Cylinder {  radius  0.0400 height 0.19839 }
  }
  Separator {                                                # Line     618.633
    Transform {
       translation 2.25900 -2.08950 -0.07770
       rotation 10.98000 0.00000 -6.24000 2.45153 }
    Cylinder {  radius  0.0400 height 0.19839 }
  }
  Separator {                                                # Line     633.1112
    Transform {
       translation 2.27400 -2.10780 -0.02970
       rotation -1.38000 0.00000 3.24000 0.29379 }
    Cylinder {  radius  0.0400 height 0.12161 }
  }
  Separator {                                                # Line     631.1112
    Transform {
       translation 2.27400 -2.10780 -0.02970
       rotation -1.38000 0.00000 3.24000 0.29379 }
    Cylinder {  radius  0.0400 height 0.12161 }
  }
  Separator {                                                # Line    1112.1178
    Transform {
       translation 2.24730 -2.01000 -0.03840
       rotation -0.36000 0.00000 2.10000 0.26280 }
    Cylinder {  radius  0.0400 height 0.08202 }
  }
  Separator {                                                # Line    1112.1173
    Transform {
       translation 2.24730 -2.01000 -0.03840
       rotation -0.36000 0.00000 2.10000 0.26280 }
    Cylinder {  radius  0.0400 height 0.08202 }
  }
  Separator {                                                # Line    1112.1236
    Transform {
       translation 2.24280 -2.03130 -0.08460
       rotation -9.60000 0.00000 3.00000 1.22180 }
    Cylinder {  radius  0.0400 height 0.10703 }
  }
  Separator {                                                # Line    1112.1153
    Transform {
       translation 2.24280 -2.03130 -0.08460
       rotation -9.60000 0.00000 3.00000 1.22180 }
    Cylinder {  radius  0.0400 height 0.10703 }
  }
  Separator {                                                # Line     619.1112
    Transform {
       translation 2.24280 -2.03130 -0.08460
       rotation 9.60000 0.00000 -3.00000 1.91980 }
    Cylinder {  radius  0.0400 height 0.10703 }
  }
  Separator {                                                # Line     618.1112
    Transform {
       translation 2.24280 -2.03130 -0.08460
       rotation 9.60000 0.00000 -3.00000 1.91980 }
    Cylinder {  radius  0.0400 height 0.10703 }
  }
  Separator {                                                # Line     337.1209
    Transform {
       translation 1.30350 -1.32180 0.81840
       rotation -19.56000 0.00000 25.50000 0.81979 }
    Cylinder {  radius  0.0400 height 0.43964 }
  }
  Separator {                                                # Line     337.406
    Transform {
       translation 1.35840 -1.48830 0.96300
       rotation 9.36000 -0.00000 14.52000 1.75955 }
    Cylinder {  radius  0.0400 height 0.17588 }
  }
  Separator {                                                # Line     406.1209
    Transform {
       translation 1.23090 -1.33830 0.86520
       rotation -28.92000 0.00000 10.98000 0.74858 }
    Cylinder {  radius  0.0400 height 0.45451 }
  }
  Separator {                                                # Line     337.407
    Transform {
       translation 1.35840 -1.48830 0.96300
       rotation 9.36000 -0.00000 14.52000 1.75955 }
    Cylinder {  radius  0.0400 height 0.17588 }
  }
  Separator {                                                # Line     407.1209
    Transform {
       translation 1.23090 -1.33830 0.86520
       rotation -28.92000 0.00000 10.98000 0.74858 }
    Cylinder {  radius  0.0400 height 0.45451 }
  }
  Separator {                                                # Line     337.895
    Transform {
       translation 1.35840 -1.48830 0.96300
       rotation 9.36000 -0.00000 14.52000 1.75955 }
    Cylinder {  radius  0.0400 height 0.17588 }
  }
  Separator {                                                # Line     895.1209
    Transform {
       translation 1.23090 -1.33830 0.86520
       rotation -28.92000 0.00000 10.98000 0.74858 }
    Cylinder {  radius  0.0400 height 0.45451 }
  }
  Separator {                                                # Line     895.991
    Transform {
       translation 1.35840 -1.48830 0.96300
       rotation -9.36000 0.00000 -14.52000 1.38205 }
    Cylinder {  radius  0.0400 height 0.17588 }
  }
  Separator {                                                # Line     407.991
    Transform {
       translation 1.35840 -1.48830 0.96300
       rotation -9.36000 0.00000 -14.52000 1.38205 }
    Cylinder {  radius  0.0400 height 0.17588 }
  }
  Separator {                                                # Line     406.991
    Transform {
       translation 1.35840 -1.48830 0.96300
       rotation -9.36000 0.00000 -14.52000 1.38205 }
    Cylinder {  radius  0.0400 height 0.17588 }
  }
  Separator {                                                # Line     991.1209
    Transform {
       translation 1.30350 -1.32180 0.81840
       rotation -19.56000 0.00000 25.50000 0.81979 }
    Cylinder {  radius  0.0400 height 0.43964 }
  }
  Separator {                                                # Line     895.1231
    Transform {
       translation 1.35840 -1.48830 0.96300
       rotation -9.36000 0.00000 -14.52000 1.38205 }
    Cylinder {  radius  0.0400 height 0.17588 }
  }
  Separator {                                                # Line     407.1231
    Transform {
       translation 1.35840 -1.48830 0.96300
       rotation -9.36000 0.00000 -14.52000 1.38205 }
    Cylinder {  radius  0.0400 height 0.17588 }
  }
  Separator {                                                # Line     406.1231
    Transform {
       translation 1.35840 -1.48830 0.96300
       rotation -9.36000 0.00000 -14.52000 1.38205 }
    Cylinder {  radius  0.0400 height 0.17588 }
  }
  Separator {                                                # Line    1209.1231
    Transform {
       translation 1.30350 -1.32180 0.81840
       rotation 19.56000 0.00000 -25.50000 2.32180 }
    Cylinder {  radius  0.0400 height 0.43964 }
  }
  Separator {                                                # Line     863.1231
    Transform {
       translation 1.45020 -1.35480 0.90630
       rotation 1.98000 -0.00000 3.84000 2.95902 }
    Cylinder {  radius  0.0400 height 0.23796 }
  }
  Separator {                                                # Line     863.991
    Transform {
       translation 1.45020 -1.35480 0.90630
       rotation 1.98000 -0.00000 3.84000 2.95902 }
    Cylinder {  radius  0.0400 height 0.23796 }
  }
  Separator {                                                # Line     863.895
    Transform {
       translation 1.37760 -1.37130 0.95310
       rotation 11.34000 -0.00000 18.36000 2.46185 }
    Cylinder {  radius  0.0400 height 0.34330 }
  }
  Separator {                                                # Line     407.863
    Transform {
       translation 1.37760 -1.37130 0.95310
       rotation -11.34000 0.00000 -18.36000 0.67974 }
    Cylinder {  radius  0.0400 height 0.34330 }
  }
  Separator {                                                # Line     406.863
    Transform {
       translation 1.37760 -1.37130 0.95310
       rotation -11.34000 0.00000 -18.36000 0.67974 }
    Cylinder {  radius  0.0400 height 0.34330 }
  }
  Separator {                                                # Line     337.863
    Transform {
       translation 1.45020 -1.35480 0.90630
       rotation -1.98000 0.00000 -3.84000 0.18258 }
    Cylinder {  radius  0.0400 height 0.23796 }
  }
  Separator {                                                # Line     863.1209
    Transform {
       translation 1.32270 -1.20480 0.80850
       rotation -17.58000 0.00000 29.34000 1.38018 }
    Cylinder {  radius  0.0400 height 0.34835 }
  }
  Separator {                                                # Line     863.990
    Transform {
       translation 1.45020 -1.35480 0.90630
       rotation 1.98000 -0.00000 3.84000 2.95902 }
    Cylinder {  radius  0.0400 height 0.23796 }
  }
  Separator {                                                # Line     895.990
    Transform {
       translation 1.35840 -1.48830 0.96300
       rotation -9.36000 0.00000 -14.52000 1.38205 }
    Cylinder {  radius  0.0400 height 0.17588 }
  }
  Separator {                                                # Line     407.990
    Transform {
       translation 1.35840 -1.48830 0.96300
       rotation -9.36000 0.00000 -14.52000 1.38205 }
    Cylinder {  radius  0.0400 height 0.17588 }
  }
  Separator {                                                # Line     406.990
    Transform {
       translation 1.35840 -1.48830 0.96300
       rotation -9.36000 0.00000 -14.52000 1.38205 }
    Cylinder {  radius  0.0400 height 0.17588 }
  }
  Separator {                                                # Line     990.1209
    Transform {
       translation 1.30350 -1.32180 0.81840
       rotation -19.56000 0.00000 25.50000 0.81979 }
    Cylinder {  radius  0.0400 height 0.43964 }
  }
  Separator {                                                # Line     518.1251
    Transform {
       translation -1.29390 -0.19680 0.30780
       rotation -0.72000 0.00000 -5.58000 0.13430 }
    Cylinder {  radius  0.0400 height 0.42018 }
  }
  Separator {                                                # Line     518.1046
    Transform {
       translation -0.95280 -0.27900 0.24930
       rotation -12.42000 0.00000 -73.80000 1.24599 }
    Cylinder {  radius  0.0400 height 0.78967 }
  }
  Separator {                                                # Line    1046.1251
    Transform {
       translation -0.92490 -0.07080 0.24570
       rotation 11.70000 -0.00000 68.22000 1.33760 }
    Cylinder {  radius  0.0400 height 0.71142 }
  }
  Separator {                                                # Line     375.1046
    Transform {
       translation -0.68490 -0.35640 0.01890
       rotation 33.66000 0.00000 -20.22000 0.76772 }
    Cylinder {  radius  0.0400 height 0.56539 }
  }
  Separator {                                                # Line     375.518
    Transform {
       translation -1.05390 -0.48240 0.08100
       rotation 46.08000 -0.00000 53.58000 1.35515 }
    Cylinder {  radius  0.0400 height 0.72345 }
  }
  Separator {                                                # Line     375.1251
    Transform {
       translation -1.02600 -0.27420 0.07740
       rotation 45.36000 -0.00000 48.00000 0.85771 }
    Cylinder {  radius  0.0400 height 0.87317 }
  }
  Separator {                                                # Line     375.820
    Transform {
       translation -0.81420 -0.30960 0.24450
       rotation 78.78000 -0.00000 5.64000 1.00606 }
    Cylinder {  radius  0.0400 height 0.93499 }
  }
  Separator {                                                # Line     820.1046
    Transform {
       translation -0.71310 -0.10620 0.41280
       rotation -45.12000 0.00000 -25.86000 1.74887 }
    Cylinder {  radius  0.0400 height 0.52841 }
  }
  Separator {                                                # Line     518.820
    Transform {
       translation -1.08210 -0.23220 0.47490
       rotation 32.70000 0.00000 -47.94000 1.03366 }
    Cylinder {  radius  0.0400 height 0.67542 }
  }
  Separator {                                                # Line     820.1251
    Transform {
       translation -1.05420 -0.02400 0.47130
       rotation -33.42000 0.00000 42.36000 1.44032 }
    Cylinder {  radius  0.0400 height 0.54419 }
  }
  Separator {                                                # Line     375.1129
    Transform {
       translation -0.81420 -0.30960 0.24450
       rotation 78.78000 -0.00000 5.64000 1.00606 }
    Cylinder {  radius  0.0400 height 0.93499 }
  }
  Separator {                                                # Line    1046.1129
    Transform {
       translation -0.71310 -0.10620 0.41280
       rotation 45.12000 -0.00000 25.86000 1.39272 }
    Cylinder {  radius  0.0400 height 0.52841 }
  }
  Separator {                                                # Line     518.1129
    Transform {
       translation -1.08210 -0.23220 0.47490
       rotation 32.70000 0.00000 -47.94000 1.03366 }
    Cylinder {  radius  0.0400 height 0.67542 }
  }
  Separator {                                                # Line    1129.1251
    Transform {
       translation -1.05420 -0.02400 0.47130
       rotation -33.42000 0.00000 42.36000 1.44032 }
    Cylinder {  radius  0.0400 height 0.54419 }
  }
  Separator {                                                # Line     995.1129
    Transform {
       translation -0.84180 -0.12330 0.46710
       rotation 34.26000 -0.00000 0.12000 1.21376 }
    Cylinder {  radius  0.0400 height 0.36566 }
  }
  Separator {                                                # Line     820.995
    Transform {
       translation -0.84180 -0.12330 0.46710
       rotation -34.26000 0.00000 -0.12000 1.92784 }
    Cylinder {  radius  0.0400 height 0.36566 }
  }
  Separator {                                                # Line     375.995
    Transform {
       translation -0.81360 -0.37350 0.07320
       rotation 44.52000 -0.00000 5.52000 0.87769 }
    Cylinder {  radius  0.0400 height 0.58316 }
  }
  Separator {                                                # Line     995.1046
    Transform {
       translation -0.71250 -0.17010 0.24150
       rotation -10.86000 0.00000 -25.74000 1.44898 }
    Cylinder {  radius  0.0400 height 0.28146 }
  }
  Separator {                                                # Line     518.995
    Transform {
       translation -1.08150 -0.29610 0.30360
       rotation -1.56000 0.00000 -48.06000 1.14550 }
    Cylinder {  radius  0.0400 height 0.52788 }
  }
  Separator {                                                # Line     995.1251
    Transform {
       translation -1.05360 -0.08790 0.30000
       rotation 0.84000 -0.00000 42.48000 1.13355 }
    Cylinder {  radius  0.0400 height 0.46901 }
  }
  Separator {                                                # Line     415.995
    Transform {
       translation -1.02060 -0.40560 0.26790
       rotation 5.58000 0.00000 -35.88000 0.69354 }
    Cylinder {  radius  0.0400 height 0.56802 }
  }
  Separator {                                                # Line     415.1129
    Transform {
       translation -1.02120 -0.34170 0.43920
       rotation 39.84000 0.00000 -35.76000 0.75881 }
    Cylinder {  radius  0.0400 height 0.77806 }
  }
  Separator {                                                # Line     415.820
    Transform {
       translation -1.02120 -0.34170 0.43920
       rotation 39.84000 0.00000 -35.76000 0.75881 }
    Cylinder {  radius  0.0400 height 0.77806 }
  }
  Separator {                                                # Line     375.415
    Transform {
       translation -0.99300 -0.59190 0.04530
       rotation 38.94000 -0.00000 41.40000 1.68328 }
    Cylinder {  radius  0.0400 height 0.57197 }
  }
  Separator {                                                # Line     415.1046
    Transform {
       translation -0.89190 -0.38850 0.21360
       rotation -5.28000 0.00000 -61.62000 0.91993 }
    Cylinder {  radius  0.0400 height 0.77739 }
  }
  Separator {                                                # Line     415.518
    Transform {
       translation -1.26090 -0.51450 0.27570
       rotation 7.14000 -0.00000 12.18000 0.57263 }
    Cylinder {  radius  0.0400 height 0.26057 }
  }
  Separator {                                                # Line     415.1251
    Transform {
       translation -1.23300 -0.30630 0.27210
       rotation 6.42000 -0.00000 6.60000 0.14391 }
    Cylinder {  radius  0.0400 height 0.64204 }
  }
  Separator {                                                # Line     383.1120
    Transform {
       translation 2.58750 0.21570 -0.21630
       rotation -1.14000 0.00000 -0.42000 1.32871 }
    Cylinder {  radius  0.0400 height 0.01251 }
  }
  Separator {                                                # Line     383.861
    Transform {
       translation 2.58750 0.21570 -0.21630
       rotation -1.14000 0.00000 -0.42000 1.32871 }
    Cylinder {  radius  0.0400 height 0.01251 }
  }
  Separator {                                                # Line     383.859
    Transform {
       translation 2.58750 0.21570 -0.21630
       rotation -1.14000 0.00000 -0.42000 1.32871 }
    Cylinder {  radius  0.0400 height 0.01251 }
  }
  Separator {                                                # Line     383.858
    Transform {
       translation 2.58750 0.21570 -0.21630
       rotation -1.14000 0.00000 -0.42000 1.32871 }
    Cylinder {  radius  0.0400 height 0.01251 }
  }
  Separator {                                                # Line      50.383
    Transform {
       translation 2.58750 0.21570 -0.21630
       rotation 1.14000 -0.00000 0.42000 1.81289 }
    Cylinder {  radius  0.0400 height 0.01251 }
  }
  Separator {                                                # Line     383.1152
    Transform {
       translation 2.59560 0.24210 -0.18450
       rotation 5.22000 0.00000 -2.04000 0.78759 }
    Cylinder {  radius  0.0400 height 0.07909 }
  }
  Separator {                                                # Line    1120.1152
    Transform {
       translation 2.59770 0.24360 -0.19020
       rotation 6.36000 0.00000 -1.62000 0.89332 }
    Cylinder {  radius  0.0400 height 0.08423 }
  }
  Separator {                                                # Line     861.1152
    Transform {
       translation 2.59770 0.24360 -0.19020
       rotation 6.36000 0.00000 -1.62000 0.89332 }
    Cylinder {  radius  0.0400 height 0.08423 }
  }
  Separator {                                                # Line     859.1152
    Transform {
       translation 2.59770 0.24360 -0.19020
       rotation 6.36000 0.00000 -1.62000 0.89332 }
    Cylinder {  radius  0.0400 height 0.08423 }
  }
  Separator {                                                # Line     858.1152
    Transform {
       translation 2.59770 0.24360 -0.19020
       rotation 6.36000 0.00000 -1.62000 0.89332 }
    Cylinder {  radius  0.0400 height 0.08423 }
  }
  Separator {                                                # Line      50.1152
    Transform {
       translation 2.59770 0.24360 -0.19020
       rotation 6.36000 0.00000 -1.62000 0.89332 }
    Cylinder {  radius  0.0400 height 0.08423 }
  }
  Separator {                                                # Line     383.1168
    Transform {
       translation 2.59560 0.24210 -0.18450
       rotation 5.22000 0.00000 -2.04000 0.78759 }
    Cylinder {  radius  0.0400 height 0.07909 }
  }
  Separator {                                                # Line    1120.1168
    Transform {
       translation 2.59770 0.24360 -0.19020
       rotation 6.36000 0.00000 -1.62000 0.89332 }
    Cylinder {  radius  0.0400 height 0.08423 }
  }
  Separator {                                                # Line     861.1168
    Transform {
       translation 2.59770 0.24360 -0.19020
       rotation 6.36000 0.00000 -1.62000 0.89332 }
    Cylinder {  radius  0.0400 height 0.08423 }
  }
  Separator {                                                # Line     859.1168
    Transform {
       translation 2.59770 0.24360 -0.19020
       rotation 6.36000 0.00000 -1.62000 0.89332 }
    Cylinder {  radius  0.0400 height 0.08423 }
  }
  Separator {                                                # Line     858.1168
    Transform {
       translation 2.59770 0.24360 -0.19020
       rotation 6.36000 0.00000 -1.62000 0.89332 }
    Cylinder {  radius  0.0400 height 0.08423 }
  }
  Separator {                                                # Line      50.1168
    Transform {
       translation 2.59770 0.24360 -0.19020
       rotation 6.36000 0.00000 -1.62000 0.89332 }
    Cylinder {  radius  0.0400 height 0.08423 }
  }
  Separator {                                                # Line     192.525
    Transform {
       translation -1.76430 -1.47060 -0.65880
       rotation -3.48000 0.00000 -0.78000 2.70686 }
    Cylinder {  radius  0.0400 height 0.08468 }
  }
  Separator {                                                # Line     525.914
    Transform {
       translation -1.76430 -1.47060 -0.65880
       rotation 3.48000 -0.00000 0.78000 0.43474 }
    Cylinder {  radius  0.0400 height 0.08468 }
  }
  Separator {                                                # Line     189.525
    Transform {
       translation -1.76430 -1.47060 -0.65880
       rotation -3.48000 0.00000 -0.78000 2.70686 }
    Cylinder {  radius  0.0400 height 0.08468 }
  }
  Separator {                                                # Line     188.525
    Transform {
       translation -1.76430 -1.47060 -0.65880
       rotation -3.48000 0.00000 -0.78000 2.70686 }
    Cylinder {  radius  0.0400 height 0.08468 }
  }
  Separator {                                                # Line     187.525
    Transform {
       translation -1.76430 -1.47060 -0.65880
       rotation -3.48000 0.00000 -0.78000 2.70686 }
    Cylinder {  radius  0.0400 height 0.08468 }
  }
  Separator {                                                # Line     191.525
    Transform {
       translation -1.76430 -1.47060 -0.65880
       rotation -3.48000 0.00000 -0.78000 2.70686 }
    Cylinder {  radius  0.0400 height 0.08468 }
  }
  Separator {                                                # Line     191.773
    Transform {
       translation -1.72950 -1.46010 -0.47490
       rotation 33.30000 0.00000 -7.74000 1.73259 }
    Cylinder {  radius  0.0400 height 0.34640 }
  }
  Separator {                                                # Line     525.773
    Transform {
       translation -1.72560 -1.49850 -0.49230
       rotation 36.78000 0.00000 -6.96000 1.51475 }
    Cylinder {  radius  0.0400 height 0.37492 }
  }
  Separator {                                                # Line     192.773
    Transform {
       translation -1.72950 -1.46010 -0.47490
       rotation 33.30000 0.00000 -7.74000 1.73259 }
    Cylinder {  radius  0.0400 height 0.34640 }
  }
  Separator {                                                # Line     773.914
    Transform {
       translation -1.72950 -1.46010 -0.47490
       rotation -33.30000 0.00000 7.74000 1.40901 }
    Cylinder {  radius  0.0400 height 0.34640 }
  }
  Separator {                                                # Line     189.773
    Transform {
       translation -1.72950 -1.46010 -0.47490
       rotation 33.30000 0.00000 -7.74000 1.73259 }
    Cylinder {  radius  0.0400 height 0.34640 }
  }
  Separator {                                                # Line     188.773
    Transform {
       translation -1.72950 -1.46010 -0.47490
       rotation 33.30000 0.00000 -7.74000 1.73259 }
    Cylinder {  radius  0.0400 height 0.34640 }
  }
  Separator {                                                # Line     187.773
    Transform {
       translation -1.72950 -1.46010 -0.47490
       rotation 33.30000 0.00000 -7.74000 1.73259 }
    Cylinder {  radius  0.0400 height 0.34640 }
  }
  Separator {                                                # Line     281.400
    Transform {
       translation -0.27000 0.63420 -0.39870
       rotation 1.38000 0.00000 -26.64000 1.18611 }
    Cylinder {  radius  0.0400 height 0.28779 }
  }
  Separator {                                                # Line     281.399
    Transform {
       translation -0.27000 0.63420 -0.39870
       rotation 1.38000 0.00000 -26.64000 1.18611 }
    Cylinder {  radius  0.0400 height 0.28779 }
  }
  Separator {                                                # Line     103.281
    Transform {
       translation -0.42660 0.60060 -0.39510
       rotation -2.10000 0.00000 -4.68000 2.24272 }
    Cylinder {  radius  0.0400 height 0.06554 }
  }
  Separator {                                                # Line     103.400
    Transform {
       translation -0.29340 0.65460 -0.38820
       rotation -0.72000 0.00000 -31.32000 1.35950 }
    Cylinder {  radius  0.0400 height 0.32041 }
  }
  Separator {                                                # Line     103.399
    Transform {
       translation -0.29340 0.65460 -0.38820
       rotation -0.72000 0.00000 -31.32000 1.35950 }
    Cylinder {  radius  0.0400 height 0.32041 }
  }
  Separator {                                                # Line     103.888
    Transform {
       translation -0.38760 0.52830 -0.34680
       rotation 7.56000 0.00000 -12.48000 2.47482 }
    Cylinder {  radius  0.0400 height 0.23593 }
  }
  Separator {                                                # Line     281.888
    Transform {
       translation -0.36420 0.50790 -0.35730
       rotation 9.66000 0.00000 -7.80000 2.43210 }
    Cylinder {  radius  0.0400 height 0.19059 }
  }
  Separator {                                                # Line     400.888
    Transform {
       translation -0.23100 0.56190 -0.35040
       rotation 8.28000 -0.00000 18.84000 2.45795 }
    Cylinder {  radius  0.0400 height 0.32582 }
  }
  Separator {                                                # Line     399.888
    Transform {
       translation -0.23100 0.56190 -0.35040
       rotation 8.28000 -0.00000 18.84000 2.45795 }
    Cylinder {  radius  0.0400 height 0.32582 }
  }
  Separator {                                                # Line     270.888
    Transform {
       translation -0.49890 0.36990 -0.33120
       rotation 4.44000 0.00000 -34.74000 1.21186 }
    Cylinder {  radius  0.0400 height 0.37406 }
  }
  Separator {                                                # Line     103.270
    Transform {
       translation -0.56130 0.46260 -0.36900
       rotation 3.12000 -0.00000 22.26000 2.52451 }
    Cylinder {  radius  0.0400 height 0.38844 }
  }
  Separator {                                                # Line     270.281
    Transform {
       translation -0.53790 0.44220 -0.37950
       rotation -5.22000 0.00000 -26.94000 0.78251 }
    Cylinder {  radius  0.0400 height 0.38920 }
  }
  Separator {                                                # Line     270.400
    Transform {
       translation -0.40470 0.49620 -0.37260
       rotation -3.84000 0.00000 -53.58000 0.95017 }
    Cylinder {  radius  0.0400 height 0.66031 }
  }
  Separator {                                                # Line     270.399
    Transform {
       translation -0.40470 0.49620 -0.37260
       rotation -3.84000 0.00000 -53.58000 0.95017 }
    Cylinder {  radius  0.0400 height 0.66031 }
  }
  Separator {                                                # Line     888.1272
    Transform {
       translation -0.49890 0.36990 -0.33120
       rotation -4.44000 0.00000 34.74000 1.92973 }
    Cylinder {  radius  0.0400 height 0.37406 }
  }
  Separator {                                                # Line     103.1272
    Transform {
       translation -0.56130 0.46260 -0.36900
       rotation 3.12000 -0.00000 22.26000 2.52451 }
    Cylinder {  radius  0.0400 height 0.38844 }
  }
  Separator {                                                # Line     281.1272
    Transform {
       translation -0.53790 0.44220 -0.37950
       rotation 5.22000 -0.00000 26.94000 2.35908 }
    Cylinder {  radius  0.0400 height 0.38920 }
  }
  Separator {                                                # Line     400.1272
    Transform {
       translation -0.40470 0.49620 -0.37260
       rotation 3.84000 -0.00000 53.58000 2.19142 }
    Cylinder {  radius  0.0400 height 0.66031 }
  }
  Separator {                                                # Line     399.1272
    Transform {
       translation -0.40470 0.49620 -0.37260
       rotation 3.84000 -0.00000 53.58000 2.19142 }
    Cylinder {  radius  0.0400 height 0.66031 }
  }
  Separator {                                                # Line    1254.1272
    Transform {
       translation -0.37290 0.16020 -0.15420
       rotation -39.84000 0.00000 59.94000 1.19016 }
    Cylinder {  radius  0.0400 height 0.77521 }
  }
  Separator {                                                # Line     270.1254
    Transform {
       translation -0.37290 0.16020 -0.15420
       rotation 39.84000 0.00000 -59.94000 1.95143 }
    Cylinder {  radius  0.0400 height 0.77521 }
  }
  Separator {                                                # Line     888.1254
    Transform {
       translation -0.19920 0.22590 -0.13200
       rotation 35.40000 0.00000 -25.20000 2.33847 }
    Cylinder {  radius  0.0400 height 0.60392 }
  }
  Separator {                                                # Line     103.1254
    Transform {
       translation -0.26160 0.31860 -0.16980
       rotation 42.96000 0.00000 -37.68000 2.38456 }
    Cylinder {  radius  0.0400 height 0.83206 }
  }
  Separator {                                                # Line     281.1254
    Transform {
       translation -0.23820 0.29820 -0.18030
       rotation 45.06000 0.00000 -33.00000 2.36108 }
    Cylinder {  radius  0.0400 height 0.79375 }
  }
  Separator {                                                # Line     400.1254
    Transform {
       translation -0.10500 0.35220 -0.17340
       rotation 43.68000 0.00000 -6.36000 2.56041 }
    Cylinder {  radius  0.0400 height 0.80400 }
  }
  Separator {                                                # Line     399.1254
    Transform {
       translation -0.10500 0.35220 -0.17340
       rotation 43.68000 0.00000 -6.36000 2.56041 }
    Cylinder {  radius  0.0400 height 0.80400 }
  }
  Separator {                                                # Line      76.1001
    Transform {
       translation -0.27240 0.19500 -0.57330
       rotation 20.70000 0.00000 -41.76000 1.55792 }
    Cylinder {  radius  0.0400 height 0.46613 }
  }
  Separator {                                                # Line      77.1001
    Transform {
       translation -0.27240 0.19500 -0.57330
       rotation 20.70000 0.00000 -41.76000 1.55792 }
    Cylinder {  radius  0.0400 height 0.46613 }
  }
  Separator {                                                # Line      77.374
    Transform {
       translation -0.16800 -0.02160 -0.51810
       rotation 31.74000 0.00000 -62.64000 2.11733 }
    Cylinder {  radius  0.0400 height 0.82196 }
  }
  Separator {                                                # Line      76.374
    Transform {
       translation -0.16800 -0.02160 -0.51810
       rotation 31.74000 0.00000 -62.64000 2.11733 }
    Cylinder {  radius  0.0400 height 0.82196 }
  }
  Separator {                                                # Line     374.1001
    Transform {
       translation 0.04080 -0.01860 -0.41460
       rotation -11.04000 0.00000 20.88000 0.49917 }
    Cylinder {  radius  0.0400 height 0.49340 }
  }
  Separator {                                                # Line     374.579
    Transform {
       translation -0.12990 0.00120 -0.49320
       rotation -26.76000 0.00000 55.02000 0.91288 }
    Cylinder {  radius  0.0400 height 0.77322 }
  }
  Separator {                                                # Line      77.579
    Transform {
       translation -0.44310 0.21480 -0.65190
       rotation 4.98000 0.00000 -7.62000 1.10640 }
    Cylinder {  radius  0.0400 height 0.10181 }
  }
  Separator {                                                # Line      76.579
    Transform {
       translation -0.44310 0.21480 -0.65190
       rotation 4.98000 0.00000 -7.62000 1.10640 }
    Cylinder {  radius  0.0400 height 0.10181 }
  }
  Separator {                                                # Line     579.1001
    Transform {
       translation -0.23430 0.21780 -0.54840
       rotation 15.72000 0.00000 -34.14000 1.67577 }
    Cylinder {  radius  0.0400 height 0.37793 }
  }
  Separator {                                                # Line     374.580
    Transform {
       translation -0.12990 0.00120 -0.49320
       rotation -26.76000 0.00000 55.02000 0.91288 }
    Cylinder {  radius  0.0400 height 0.77322 }
  }
  Separator {                                                # Line      77.580
    Transform {
       translation -0.44310 0.21480 -0.65190
       rotation 4.98000 0.00000 -7.62000 1.10640 }
    Cylinder {  radius  0.0400 height 0.10181 }
  }
  Separator {                                                # Line      76.580
    Transform {
       translation -0.44310 0.21480 -0.65190
       rotation 4.98000 0.00000 -7.62000 1.10640 }
    Cylinder {  radius  0.0400 height 0.10181 }
  }
  Separator {                                                # Line     580.1001
    Transform {
       translation -0.23430 0.21780 -0.54840
       rotation 15.72000 0.00000 -34.14000 1.67577 }
    Cylinder {  radius  0.0400 height 0.37793 }
  }
  Separator {                                                # Line     414.580
    Transform {
       translation -0.30390 0.16080 -0.65280
       rotation 5.16000 -0.00000 20.22000 0.93628 }
    Cylinder {  radius  0.0400 height 0.25911 }
  }
  Separator {                                                # Line     414.579
    Transform {
       translation -0.30390 0.16080 -0.65280
       rotation 5.16000 -0.00000 20.22000 0.93628 }
    Cylinder {  radius  0.0400 height 0.25911 }
  }
  Separator {                                                # Line     374.414
    Transform {
       translation -0.02880 -0.07560 -0.51900
       rotation -31.92000 0.00000 34.80000 0.97639 }
    Cylinder {  radius  0.0400 height 0.56998 }
  }
  Separator {                                                # Line      77.414
    Transform {
       translation -0.34200 0.13800 -0.67770
       rotation -0.18000 0.00000 -27.84000 1.94085 }
    Cylinder {  radius  0.0400 height 0.29862 }
  }
  Separator {                                                # Line      76.414
    Transform {
       translation -0.34200 0.13800 -0.67770
       rotation -0.18000 0.00000 -27.84000 1.94085 }
    Cylinder {  radius  0.0400 height 0.29862 }
  }
  Separator {                                                # Line     414.1001
    Transform {
       translation -0.13320 0.14100 -0.57420
       rotation 20.88000 0.00000 -13.92000 1.14439 }
    Cylinder {  radius  0.0400 height 0.27563 }
  }
  Separator {                                                # Line     414.1253
    Transform {
       translation -0.20130 0.08790 -0.68190
       rotation -0.66000 0.00000 -0.30000 0.74886 }
    Cylinder {  radius  0.0400 height 0.01065 }
  }
  Separator {                                                # Line     580.1253
    Transform {
       translation -0.30240 0.16470 -0.65610
       rotation -5.82000 0.00000 -20.52000 2.17041 }
    Cylinder {  radius  0.0400 height 0.25836 }
  }
  Separator {                                                # Line     579.1253
    Transform {
       translation -0.30240 0.16470 -0.65610
       rotation -5.82000 0.00000 -20.52000 2.17041 }
    Cylinder {  radius  0.0400 height 0.25836 }
  }
  Separator {                                                # Line     374.1253
    Transform {
       translation -0.02730 -0.07170 -0.52230
       rotation -32.58000 0.00000 34.50000 0.96741 }
    Cylinder {  radius  0.0400 height 0.57628 }
  }
  Separator {                                                # Line      77.1253
    Transform {
       translation -0.34050 0.14190 -0.68100
       rotation -0.84000 0.00000 -28.14000 1.91273 }
    Cylinder {  radius  0.0400 height 0.29883 }
  }
  Separator {                                                # Line      76.1253
    Transform {
       translation -0.34050 0.14190 -0.68100
       rotation -0.84000 0.00000 -28.14000 1.91273 }
    Cylinder {  radius  0.0400 height 0.29883 }
  }
  Separator {                                                # Line    1001.1253
    Transform {
       translation -0.13170 0.14490 -0.57750
       rotation -21.54000 0.00000 13.62000 1.96563 }
    Cylinder {  radius  0.0400 height 0.27609 }
  }
  Separator {                                                # Line      25.680
    Transform {
       translation 0.23370 -1.86120 1.47450
       rotation 34.38000 0.00000 -24.78000 2.46078 }
    Cylinder {  radius  0.0400 height 0.67331 }
  }
  Separator {                                                # Line      25.322
    Transform {
       translation 0.12150 -1.90830 1.48800
       rotation 37.08000 0.00000 -2.34000 2.59987 }
    Cylinder {  radius  0.0400 height 0.72057 }
  }
  Separator {                                                # Line     322.680
    Transform {
       translation 0.24540 -2.16990 1.65990
       rotation -2.70000 0.00000 -22.44000 1.17591 }
    Cylinder {  radius  0.0400 height 0.24486 }
  }
  Separator {                                                # Line      25.735
    Transform {
       translation 0.12150 -1.90830 1.48800
       rotation 37.08000 0.00000 -2.34000 2.59987 }
    Cylinder {  radius  0.0400 height 0.72057 }
  }
  Separator {                                                # Line     680.735
    Transform {
       translation 0.24540 -2.16990 1.65990
       rotation 2.70000 -0.00000 22.44000 1.96568 }
    Cylinder {  radius  0.0400 height 0.24486 }
  }
  Separator {                                                # Line     735.890
    Transform {
       translation 0.15300 -2.18850 1.67460
       rotation 0.24000 0.00000 -3.96000 0.60804 }
    Cylinder {  radius  0.0400 height 0.06945 }
  }
  Separator {                                                # Line     322.890
    Transform {
       translation 0.15300 -2.18850 1.67460
       rotation 0.24000 0.00000 -3.96000 0.60804 }
    Cylinder {  radius  0.0400 height 0.06945 }
  }
  Separator {                                                # Line      25.890
    Transform {
       translation 0.14130 -1.87980 1.48920
       rotation 37.32000 0.00000 -6.30000 2.54759 }
    Cylinder {  radius  0.0400 height 0.67624 }
  }
  Separator {                                                # Line     680.890
    Transform {
       translation 0.26520 -2.14140 1.66110
       rotation 2.94000 -0.00000 18.48000 1.76704 }
    Cylinder {  radius  0.0400 height 0.19079 }
  }
  Separator {                                                # Line     890.982
    Transform {
       translation 0.18780 -2.13360 1.67070
       rotation -1.02000 0.00000 -3.00000 0.54051 }
    Cylinder {  radius  0.0400 height 0.06158 }
  }
  Separator {                                                # Line     735.982
    Transform {
       translation 0.16800 -2.16210 1.66950
       rotation -0.78000 0.00000 -6.96000 0.56778 }
    Cylinder {  radius  0.0400 height 0.13023 }
  }
  Separator {                                                # Line     322.982
    Transform {
       translation 0.16800 -2.16210 1.66950
       rotation -0.78000 0.00000 -6.96000 0.56778 }
    Cylinder {  radius  0.0400 height 0.13023 }
  }
  Separator {                                                # Line      25.982
    Transform {
       translation 0.15630 -1.85340 1.48410
       rotation 36.30000 0.00000 -9.30000 2.50567 }
    Cylinder {  radius  0.0400 height 0.63093 }
  }
  Separator {                                                # Line     680.982
    Transform {
       translation 0.28020 -2.11500 1.65600
       rotation 1.92000 -0.00000 15.48000 1.47112 }
    Cylinder {  radius  0.0400 height 0.15676 }
  }
  Separator {                                                # Line     890.983
    Transform {
       translation 0.18780 -2.13360 1.67070
       rotation -1.02000 0.00000 -3.00000 0.54051 }
    Cylinder {  radius  0.0400 height 0.06158 }
  }
  Separator {                                                # Line     735.983
    Transform {
       translation 0.16800 -2.16210 1.66950
       rotation -0.78000 0.00000 -6.96000 0.56778 }
    Cylinder {  radius  0.0400 height 0.13023 }
  }
  Separator {                                                # Line     322.983
    Transform {
       translation 0.16800 -2.16210 1.66950
       rotation -0.78000 0.00000 -6.96000 0.56778 }
    Cylinder {  radius  0.0400 height 0.13023 }
  }
  Separator {                                                # Line      25.983
    Transform {
       translation 0.15630 -1.85340 1.48410
       rotation 36.30000 0.00000 -9.30000 2.50567 }
    Cylinder {  radius  0.0400 height 0.63093 }
  }
  Separator {                                                # Line     680.983
    Transform {
       translation 0.28020 -2.11500 1.65600
       rotation 1.92000 -0.00000 15.48000 1.47112 }
    Cylinder {  radius  0.0400 height 0.15676 }
  }
  Separator {                                                # Line     891.983
    Transform {
       translation 0.20580 -2.08890 1.66380
       rotation 0.36000 -0.00000 0.60000 2.95269 }
    Cylinder {  radius  0.0400 height 0.03726 }
  }
  Separator {                                                # Line     891.982
    Transform {
       translation 0.20580 -2.08890 1.66380
       rotation 0.36000 -0.00000 0.60000 2.95269 }
    Cylinder {  radius  0.0400 height 0.03726 }
  }
  Separator {                                                # Line     890.891
    Transform {
       translation 0.19080 -2.11530 1.66890
       rotation -1.38000 0.00000 -3.60000 0.40716 }
    Cylinder {  radius  0.0400 height 0.09736 }
  }
  Separator {                                                # Line     735.891
    Transform {
       translation 0.17100 -2.14380 1.66770
       rotation -1.14000 0.00000 -7.56000 0.48127 }
    Cylinder {  radius  0.0400 height 0.16516 }
  }
  Separator {                                                # Line     322.891
    Transform {
       translation 0.17100 -2.14380 1.66770
       rotation -1.14000 0.00000 -7.56000 0.48127 }
    Cylinder {  radius  0.0400 height 0.16516 }
  }
  Separator {                                                # Line      25.891
    Transform {
       translation 0.15930 -1.83510 1.48230
       rotation 35.94000 0.00000 -9.90000 2.47207 }
    Cylinder {  radius  0.0400 height 0.60067 }
  }
  Separator {                                                # Line     680.891
    Transform {
       translation 0.28320 -2.09670 1.65420
       rotation 1.56000 -0.00000 14.88000 1.23511 }
    Cylinder {  radius  0.0400 height 0.15846 }
  }
  Separator {                                                # Line     359.999
    Transform {
       translation 0.21150 0.93300 0.53760
       rotation -17.52000 0.00000 0.18000 0.68423 }
    Cylinder {  radius  0.0400 height 0.27720 }
  }
  Separator {                                                # Line     359.362
    Transform {
       translation 0.21150 0.93300 0.53760
       rotation -17.52000 0.00000 0.18000 0.68423 }
    Cylinder {  radius  0.0400 height 0.27720 }
  }
  Separator {                                                # Line     359.361
    Transform {
       translation 0.21150 0.93300 0.53760
       rotation -17.52000 0.00000 0.18000 0.68423 }
    Cylinder {  radius  0.0400 height 0.27720 }
  }
  Separator {                                                # Line     357.359
    Transform {
       translation 0.21180 0.94500 0.53160
       rotation 18.72000 0.00000 -0.12000 2.47672 }
    Cylinder {  radius  0.0400 height 0.30343 }
  }
  Separator {                                                # Line     357.999
    Transform {
       translation 0.21090 1.05240 0.44400
       rotation 1.20000 -0.00000 0.06000 2.67745 }
    Cylinder {  radius  0.0400 height 0.02684 }
  }
  Separator {                                                # Line     357.362
    Transform {
       translation 0.21090 1.05240 0.44400
       rotation 1.20000 -0.00000 0.06000 2.67745 }
    Cylinder {  radius  0.0400 height 0.02684 }
  }
  Separator {                                                # Line     357.361
    Transform {
       translation 0.21090 1.05240 0.44400
       rotation 1.20000 -0.00000 0.06000 2.67745 }
    Cylinder {  radius  0.0400 height 0.02684 }
  }
  Separator {                                                # Line     358.359
    Transform {
       translation 0.21180 0.94500 0.53160
       rotation 18.72000 0.00000 -0.12000 2.47672 }
    Cylinder {  radius  0.0400 height 0.30343 }
  }
  Separator {                                                # Line     358.999
    Transform {
       translation 0.21090 1.05240 0.44400
       rotation 1.20000 -0.00000 0.06000 2.67745 }
    Cylinder {  radius  0.0400 height 0.02684 }
  }
  Separator {                                                # Line     358.362
    Transform {
       translation 0.21090 1.05240 0.44400
       rotation 1.20000 -0.00000 0.06000 2.67745 }
    Cylinder {  radius  0.0400 height 0.02684 }
  }
  Separator {                                                # Line     358.361
    Transform {
       translation 0.21090 1.05240 0.44400
       rotation 1.20000 -0.00000 0.06000 2.67745 }
    Cylinder {  radius  0.0400 height 0.02684 }
  }
  Separator {                                                # Line     359.750
    Transform {
       translation 0.21180 0.94500 0.53160
       rotation -18.72000 0.00000 0.12000 0.66487 }
    Cylinder {  radius  0.0400 height 0.30343 }
  }
  Separator {                                                # Line     750.999
    Transform {
       translation 0.21090 1.05240 0.44400
       rotation 1.20000 -0.00000 0.06000 2.67745 }
    Cylinder {  radius  0.0400 height 0.02684 }
  }
  Separator {                                                # Line     362.750
    Transform {
       translation 0.21090 1.05240 0.44400
       rotation -1.20000 0.00000 -0.06000 0.46415 }
    Cylinder {  radius  0.0400 height 0.02684 }
  }
  Separator {                                                # Line     361.750
    Transform {
       translation 0.21090 1.05240 0.44400
       rotation -1.20000 0.00000 -0.06000 0.46415 }
    Cylinder {  radius  0.0400 height 0.02684 }
  }
  Separator {                                                # Line     359.363
    Transform {
       translation 0.21180 0.94500 0.53160
       rotation -18.72000 0.00000 0.12000 0.66487 }
    Cylinder {  radius  0.0400 height 0.30343 }
  }
  Separator {                                                # Line     363.999
    Transform {
       translation 0.21090 1.05240 0.44400
       rotation 1.20000 -0.00000 0.06000 2.67745 }
    Cylinder {  radius  0.0400 height 0.02684 }
  }
  Separator {                                                # Line     362.363
    Transform {
       translation 0.21090 1.05240 0.44400
       rotation -1.20000 0.00000 -0.06000 0.46415 }
    Cylinder {  radius  0.0400 height 0.02684 }
  }
  Separator {                                                # Line     361.363
    Transform {
       translation 0.21090 1.05240 0.44400
       rotation -1.20000 0.00000 -0.06000 0.46415 }
    Cylinder {  radius  0.0400 height 0.02684 }
  }
  Separator {                                                # Line     268.1126
    Transform {
       translation -1.41930 0.31230 -0.89490
       rotation -4.86000 0.00000 37.86000 2.01272 }
    Cylinder {  radius  0.0400 height 0.42228 }
  }
  Separator {                                                # Line     268.1125
    Transform {
       translation -1.41930 0.31230 -0.89490
       rotation -4.86000 0.00000 37.86000 2.01272 }
    Cylinder {  radius  0.0400 height 0.42228 }
  }
  Separator {                                                # Line     268.834
    Transform {
       translation -1.41930 0.31230 -0.89490
       rotation -4.86000 0.00000 37.86000 2.01272 }
    Cylinder {  radius  0.0400 height 0.42228 }
  }
  Separator {                                                # Line      31.268
    Transform {
       translation -1.41930 0.31230 -0.89490
       rotation 4.86000 0.00000 -37.86000 1.12887 }
    Cylinder {  radius  0.0400 height 0.42228 }
  }
  Separator {                                                # Line     269.1126
    Transform {
       translation -1.41930 0.31230 -0.89490
       rotation -4.86000 0.00000 37.86000 2.01272 }
    Cylinder {  radius  0.0400 height 0.42228 }
  }
  Separator {                                                # Line     269.1125
    Transform {
       translation -1.41930 0.31230 -0.89490
       rotation -4.86000 0.00000 37.86000 2.01272 }
    Cylinder {  radius  0.0400 height 0.42228 }
  }
  Separator {                                                # Line     269.834
    Transform {
       translation -1.41930 0.31230 -0.89490
       rotation -4.86000 0.00000 37.86000 2.01272 }
    Cylinder {  radius  0.0400 height 0.42228 }
  }
  Separator {                                                # Line      31.269
    Transform {
       translation -1.41930 0.31230 -0.89490
       rotation 4.86000 0.00000 -37.86000 1.12887 }
    Cylinder {  radius  0.0400 height 0.42228 }
  }
  Separator {                                                # Line     226.269
    Transform {
       translation -1.46550 0.34530 -0.68910
       rotation -36.30000 0.00000 -47.10000 1.38041 }
    Cylinder {  radius  0.0400 height 0.60559 }
  }
  Separator {                                                # Line     226.268
    Transform {
       translation -1.46550 0.34530 -0.68910
       rotation -36.30000 0.00000 -47.10000 1.38041 }
    Cylinder {  radius  0.0400 height 0.60559 }
  }
  Separator {                                                # Line     226.1126
    Transform {
       translation -1.65480 0.25500 -0.71340
       rotation -41.16000 0.00000 -9.24000 1.72599 }
    Cylinder {  radius  0.0400 height 0.42698 }
  }
  Separator {                                                # Line     226.1125
    Transform {
       translation -1.65480 0.25500 -0.71340
       rotation -41.16000 0.00000 -9.24000 1.72599 }
    Cylinder {  radius  0.0400 height 0.42698 }
  }
  Separator {                                                # Line     226.834
    Transform {
       translation -1.65480 0.25500 -0.71340
       rotation -41.16000 0.00000 -9.24000 1.72599 }
    Cylinder {  radius  0.0400 height 0.42698 }
  }
  Separator {                                                # Line      31.226
    Transform {
       translation -1.65480 0.25500 -0.71340
       rotation 41.16000 -0.00000 9.24000 1.41560 }
    Cylinder {  radius  0.0400 height 0.42698 }
  }
  Separator {                                                # Line     226.381
    Transform {
       translation -1.70070 0.23010 -0.52800
       rotation -4.08000 0.00000 -0.06000 2.80281 }
    Cylinder {  radius  0.0400 height 0.12278 }
  }
  Separator {                                                # Line     269.381
    Transform {
       translation -1.46520 0.28740 -0.70950
       rotation 32.22000 -0.00000 47.04000 1.95483 }
    Cylinder {  radius  0.0400 height 0.61496 }
  }
  Separator {                                                # Line     268.381
    Transform {
       translation -1.46520 0.28740 -0.70950
       rotation 32.22000 -0.00000 47.04000 1.95483 }
    Cylinder {  radius  0.0400 height 0.61496 }
  }
  Separator {                                                # Line     381.1126
    Transform {
       translation -1.65450 0.19710 -0.73380
       rotation -37.08000 0.00000 -9.18000 1.44116 }
    Cylinder {  radius  0.0400 height 0.38523 }
  }
  Separator {                                                # Line     381.1125
    Transform {
       translation -1.65450 0.19710 -0.73380
       rotation -37.08000 0.00000 -9.18000 1.44116 }
    Cylinder {  radius  0.0400 height 0.38523 }
  }
  Separator {                                                # Line     381.834
    Transform {
       translation -1.65450 0.19710 -0.73380
       rotation -37.08000 0.00000 -9.18000 1.44116 }
    Cylinder {  radius  0.0400 height 0.38523 }
  }
  Separator {                                                # Line      31.381
    Transform {
       translation -1.65450 0.19710 -0.73380
       rotation 37.08000 -0.00000 9.18000 1.70043 }
    Cylinder {  radius  0.0400 height 0.38523 }
  }
  Separator {                                                # Line     208.880
    Transform {
       translation -0.92340 0.94710 0.40440
       rotation 17.04000 -0.00000 27.84000 1.37659 }
    Cylinder {  radius  0.0400 height 0.33266 }
  }
  Separator {                                                # Line     151.208
    Transform {
       translation -1.04760 1.00920 0.23010
       rotation 17.82000 0.00000 -52.68000 1.89744 }
    Cylinder {  radius  0.0400 height 0.58717 }
  }
  Separator {                                                # Line     151.880
    Transform {
       translation -1.18680 1.04130 0.31530
       rotation 34.86000 0.00000 -24.84000 1.85320 }
    Cylinder {  radius  0.0400 height 0.44570 }
  }
  Separator {                                                # Line     151.881
    Transform {
       translation -1.28490 1.10250 0.25230
       rotation 22.26000 0.00000 -5.22000 1.57867 }
    Cylinder {  radius  0.0400 height 0.22865 }
  }
  Separator {                                                # Line     208.881
    Transform {
       translation -1.02150 1.00830 0.34140
       rotation 4.44000 -0.00000 47.46000 1.19767 }
    Cylinder {  radius  0.0400 height 0.51189 }
  }
  Separator {                                                # Line     880.881
    Transform {
       translation -1.16070 1.04040 0.42660
       rotation -12.60000 0.00000 19.62000 1.08741 }
    Cylinder {  radius  0.0400 height 0.26335 }
  }
  Separator {                                                # Line      19.881
    Transform {
       translation -1.28190 0.98880 0.32310
       rotation 8.10000 0.00000 -4.62000 0.39195 }
    Cylinder {  radius  0.0400 height 0.24411 }
  }
  Separator {                                                # Line      19.151
    Transform {
       translation -1.30800 0.98970 0.21180
       rotation -14.16000 0.00000 0.60000 0.55734 }
    Cylinder {  radius  0.0400 height 0.26795 }
  }
  Separator {                                                # Line      19.208
    Transform {
       translation -1.04460 0.89550 0.30090
       rotation 3.66000 0.00000 -52.08000 1.49623 }
    Cylinder {  radius  0.0400 height 0.52354 }
  }
  Separator {                                                # Line      19.880
    Transform {
       translation -1.18380 0.92760 0.38610
       rotation 20.70000 0.00000 -24.24000 1.25769 }
    Cylinder {  radius  0.0400 height 0.33505 }
  }
  Separator {                                                # Line     662.881
    Transform {
       translation -1.28190 0.98880 0.32310
       rotation 8.10000 0.00000 -4.62000 0.39195 }
    Cylinder {  radius  0.0400 height 0.24411 }
  }
  Separator {                                                # Line     151.662
    Transform {
       translation -1.30800 0.98970 0.21180
       rotation 14.16000 0.00000 -0.60000 2.58425 }
    Cylinder {  radius  0.0400 height 0.26795 }
  }
  Separator {                                                # Line     208.662
    Transform {
       translation -1.04460 0.89550 0.30090
       rotation -3.66000 0.00000 52.08000 1.64536 }
    Cylinder {  radius  0.0400 height 0.52354 }
  }
  Separator {                                                # Line     662.880
    Transform {
       translation -1.18380 0.92760 0.38610
       rotation 20.70000 0.00000 -24.24000 1.25769 }
    Cylinder {  radius  0.0400 height 0.33505 }
  }
  Separator {                                                # Line      20.881
    Transform {
       translation -1.28190 0.98880 0.32310
       rotation 8.10000 0.00000 -4.62000 0.39195 }
    Cylinder {  radius  0.0400 height 0.24411 }
  }
  Separator {                                                # Line      20.151
    Transform {
       translation -1.30800 0.98970 0.21180
       rotation -14.16000 0.00000 0.60000 0.55734 }
    Cylinder {  radius  0.0400 height 0.26795 }
  }
  Separator {                                                # Line      20.208
    Transform {
       translation -1.04460 0.89550 0.30090
       rotation 3.66000 0.00000 -52.08000 1.49623 }
    Cylinder {  radius  0.0400 height 0.52354 }
  }
  Separator {                                                # Line      20.880
    Transform {
       translation -1.18380 0.92760 0.38610
       rotation 20.70000 0.00000 -24.24000 1.25769 }
    Cylinder {  radius  0.0400 height 0.33505 }
  }
  Separator {                                                # Line     663.881
    Transform {
       translation -1.28190 0.98880 0.32310
       rotation 8.10000 0.00000 -4.62000 0.39195 }
    Cylinder {  radius  0.0400 height 0.24411 }
  }
  Separator {                                                # Line     151.663
    Transform {
       translation -1.30800 0.98970 0.21180
       rotation 14.16000 0.00000 -0.60000 2.58425 }
    Cylinder {  radius  0.0400 height 0.26795 }
  }
  Separator {                                                # Line     208.663
    Transform {
       translation -1.04460 0.89550 0.30090
       rotation -3.66000 0.00000 52.08000 1.64536 }
    Cylinder {  radius  0.0400 height 0.52354 }
  }
  Separator {                                                # Line     663.880
    Transform {
       translation -1.18380 0.92760 0.38610
       rotation 20.70000 0.00000 -24.24000 1.25769 }
    Cylinder {  radius  0.0400 height 0.33505 }
  }
  Separator {                                                # Line     102.753
    Transform {
       translation -0.69390 0.74640 1.47090
       rotation 0.06000 0.00000 -0.66000 3.00770 }
    Cylinder {  radius  0.0400 height 0.04964 }
  }
  Separator {                                                # Line     102.752
    Transform {
       translation -0.69390 0.74640 1.47090
       rotation 0.06000 0.00000 -0.66000 3.00770 }
    Cylinder {  radius  0.0400 height 0.04964 }
  }
  Separator {                                                # Line     102.369
    Transform {
       translation -0.69390 0.74640 1.47090
       rotation 0.06000 0.00000 -0.66000 3.00770 }
    Cylinder {  radius  0.0400 height 0.04964 }
  }
  Separator {                                                # Line     102.368
    Transform {
       translation -0.69390 0.74640 1.47090
       rotation 0.06000 0.00000 -0.66000 3.00770 }
    Cylinder {  radius  0.0400 height 0.04964 }
  }
  Separator {                                                # Line     102.214
    Transform {
       translation -0.44670 0.67800 1.34850
       rotation -24.42000 0.00000 -50.10000 1.89290 }
    Cylinder {  radius  0.0400 height 0.58756 }
  }
  Separator {                                                # Line     214.753
    Transform {
       translation -0.44340 0.65340 1.34880
       rotation 24.48000 -0.00000 49.44000 1.32773 }
    Cylinder {  radius  0.0400 height 0.56839 }
  }
  Separator {                                                # Line     214.752
    Transform {
       translation -0.44340 0.65340 1.34880
       rotation 24.48000 -0.00000 49.44000 1.32773 }
    Cylinder {  radius  0.0400 height 0.56839 }
  }
  Separator {                                                # Line     214.369
    Transform {
       translation -0.44340 0.65340 1.34880
       rotation 24.48000 -0.00000 49.44000 1.32773 }
    Cylinder {  radius  0.0400 height 0.56839 }
  }
  Separator {                                                # Line     214.368
    Transform {
       translation -0.44340 0.65340 1.34880
       rotation 24.48000 -0.00000 49.44000 1.32773 }
    Cylinder {  radius  0.0400 height 0.56839 }
  }
  Separator {                                                # Line     214.493
    Transform {
       translation -0.42420 0.47550 1.17150
       rotation -10.98000 0.00000 45.60000 2.00763 }
    Cylinder {  radius  0.0400 height 0.51764 }
  }
  Separator {                                                # Line     102.493
    Transform {
       translation -0.67470 0.56850 1.29360
       rotation -35.40000 0.00000 -4.50000 2.41931 }
    Cylinder {  radius  0.0400 height 0.53978 }
  }
  Separator {                                                # Line     493.753
    Transform {
       translation -0.67140 0.54390 1.29390
       rotation 35.46000 -0.00000 3.84000 0.78662 }
    Cylinder {  radius  0.0400 height 0.50379 }
  }
  Separator {                                                # Line     493.752
    Transform {
       translation -0.67140 0.54390 1.29390
       rotation 35.46000 -0.00000 3.84000 0.78662 }
    Cylinder {  radius  0.0400 height 0.50379 }
  }
  Separator {                                                # Line     369.493
    Transform {
       translation -0.67140 0.54390 1.29390
       rotation -35.46000 0.00000 -3.84000 2.35497 }
    Cylinder {  radius  0.0400 height 0.50379 }
  }
  Separator {                                                # Line     368.493
    Transform {
       translation -0.67140 0.54390 1.29390
       rotation -35.46000 0.00000 -3.84000 2.35497 }
    Cylinder {  radius  0.0400 height 0.50379 }
  }
  Separator {                                                # Line     389.493
    Transform {
       translation -0.62430 0.53340 1.31190
       rotation -39.06000 0.00000 5.58000 2.27444 }
    Cylinder {  radius  0.0400 height 0.51747 }
  }
  Separator {                                                # Line     214.389
    Transform {
       translation -0.39630 0.64290 1.36680
       rotation 28.08000 -0.00000 40.02000 1.33822 }
    Cylinder {  radius  0.0400 height 0.50241 }
  }
  Separator {                                                # Line     102.389
    Transform {
       translation -0.64680 0.73590 1.48890
       rotation 3.66000 0.00000 -10.08000 2.15041 }
    Cylinder {  radius  0.0400 height 0.12817 }
  }
  Separator {                                                # Line     389.753
    Transform {
       translation -0.64350 0.71130 1.48920
       rotation -3.60000 0.00000 9.42000 1.36549 }
    Cylinder {  radius  0.0400 height 0.10301 }
  }
  Separator {                                                # Line     389.752
    Transform {
       translation -0.64350 0.71130 1.48920
       rotation -3.60000 0.00000 9.42000 1.36549 }
    Cylinder {  radius  0.0400 height 0.10301 }
  }
  Separator {                                                # Line     369.389
    Transform {
       translation -0.64350 0.71130 1.48920
       rotation 3.60000 0.00000 -9.42000 1.77610 }
    Cylinder {  radius  0.0400 height 0.10301 }
  }
  Separator {                                                # Line     368.389
    Transform {
       translation -0.64350 0.71130 1.48920
       rotation 3.60000 0.00000 -9.42000 1.77610 }
    Cylinder {  radius  0.0400 height 0.10301 }
  }
  Separator {                                                # Line     251.259
    Transform {
       translation -2.26620 -1.25430 0.15600
       rotation 4.68000 0.00000 -2.76000 2.46602 }
    Cylinder {  radius  0.0400 height 0.08688 }
  }
  Separator {                                                # Line     257.259
    Transform {
       translation -2.18190 -1.19520 0.14940
       rotation 6.00000 -0.00000 14.10000 2.45248 }
    Cylinder {  radius  0.0400 height 0.24099 }
  }
  Separator {                                                # Line     251.257
    Transform {
       translation -2.19570 -1.16130 0.12600
       rotation -1.32000 0.00000 -16.86000 0.96079 }
    Cylinder {  radius  0.0400 height 0.20633 }
  }
  Separator {                                                # Line     258.259
    Transform {
       translation -2.18190 -1.19520 0.14940
       rotation 6.00000 -0.00000 14.10000 2.45248 }
    Cylinder {  radius  0.0400 height 0.24099 }
  }
  Separator {                                                # Line     251.258
    Transform {
       translation -2.19570 -1.16130 0.12600
       rotation -1.32000 0.00000 -16.86000 0.96079 }
    Cylinder {  radius  0.0400 height 0.20633 }
  }
  Separator {                                                # Line     249.258
    Transform {
       translation -2.18280 -1.25430 0.16950
       rotation -10.02000 0.00000 -14.28000 0.52068 }
    Cylinder {  radius  0.0400 height 0.35067 }
  }
  Separator {                                                # Line     249.257
    Transform {
       translation -2.18280 -1.25430 0.16950
       rotation -10.02000 0.00000 -14.28000 0.52068 }
    Cylinder {  radius  0.0400 height 0.35067 }
  }
  Separator {                                                # Line     249.259
    Transform {
       translation -2.25330 -1.34730 0.19950
       rotation -4.02000 0.00000 -0.18000 0.32813 }
    Cylinder {  radius  0.0400 height 0.12486 }
  }
  Separator {                                                # Line     249.251
    Transform {
       translation -2.26710 -1.31340 0.17610
       rotation -8.70000 0.00000 2.58000 0.45390 }
    Cylinder {  radius  0.0400 height 0.20696 }
  }
  Separator {                                                # Line     250.258
    Transform {
       translation -2.18280 -1.25430 0.16950
       rotation -10.02000 0.00000 -14.28000 0.52068 }
    Cylinder {  radius  0.0400 height 0.35067 }
  }
  Separator {                                                # Line     250.257
    Transform {
       translation -2.18280 -1.25430 0.16950
       rotation -10.02000 0.00000 -14.28000 0.52068 }
    Cylinder {  radius  0.0400 height 0.35067 }
  }
  Separator {                                                # Line     250.259
    Transform {
       translation -2.25330 -1.34730 0.19950
       rotation -4.02000 0.00000 -0.18000 0.32813 }
    Cylinder {  radius  0.0400 height 0.12486 }
  }
  Separator {                                                # Line     250.251
    Transform {
       translation -2.26710 -1.31340 0.17610
       rotation -8.70000 0.00000 2.58000 0.45390 }
    Cylinder {  radius  0.0400 height 0.20696 }
  }
  Separator {                                                # Line     138.250
    Transform {
       translation -2.05770 -1.36680 0.22050
       rotation -0.18000 0.00000 39.30000 1.76966 }
    Cylinder {  radius  0.0400 height 0.40091 }
  }
  Separator {                                                # Line     138.249
    Transform {
       translation -2.05770 -1.36680 0.22050
       rotation -0.18000 0.00000 39.30000 1.76966 }
    Cylinder {  radius  0.0400 height 0.40091 }
  }
  Separator {                                                # Line     138.258
    Transform {
       translation -1.98630 -1.21470 0.17040
       rotation -10.20000 0.00000 25.02000 0.87641 }
    Cylinder {  radius  0.0400 height 0.35161 }
  }
  Separator {                                                # Line     138.257
    Transform {
       translation -1.98630 -1.21470 0.17040
       rotation -10.20000 0.00000 25.02000 0.87641 }
    Cylinder {  radius  0.0400 height 0.35161 }
  }
  Separator {                                                # Line     138.259
    Transform {
       translation -2.05680 -1.30770 0.20040
       rotation -4.20000 0.00000 39.12000 1.47200 }
    Cylinder {  radius  0.0400 height 0.39538 }
  }
  Separator {                                                # Line     138.251
    Transform {
       translation -2.07060 -1.27380 0.17700
       rotation -8.88000 0.00000 41.88000 1.32632 }
    Cylinder {  radius  0.0400 height 0.44123 }
  }
  Separator {                                                # Line     951.1186
    Transform {
       translation 1.63140 -1.23180 0.59730
       rotation -46.62000 0.00000 -30.72000 1.26282 }
    Cylinder {  radius  0.0400 height 0.58588 }
  }
  Separator {                                                # Line     950.1186
    Transform {
       translation 1.63140 -1.23180 0.59730
       rotation -46.62000 0.00000 -30.72000 1.26282 }
    Cylinder {  radius  0.0400 height 0.58588 }
  }
  Separator {                                                # Line     898.951
    Transform {
       translation 1.63140 -1.23180 0.59730
       rotation 46.62000 -0.00000 30.72000 1.87878 }
    Cylinder {  radius  0.0400 height 0.58588 }
  }
  Separator {                                                # Line     898.950
    Transform {
       translation 1.63140 -1.23180 0.59730
       rotation 46.62000 -0.00000 30.72000 1.87878 }
    Cylinder {  radius  0.0400 height 0.58588 }
  }
  Separator {                                                # Line     898.1265
    Transform {
       translation 1.49040 -0.97230 0.54660
       rotation 36.48000 -0.00000 58.92000 1.11305 }
    Cylinder {  radius  0.0400 height 0.77252 }
  }
  Separator {                                                # Line    1186.1265
    Transform {
       translation 1.49040 -0.97230 0.54660
       rotation 36.48000 -0.00000 58.92000 1.11305 }
    Cylinder {  radius  0.0400 height 0.77252 }
  }
  Separator {                                                # Line     951.1265
    Transform {
       translation 1.33680 -1.06110 0.77970
       rotation -10.14000 0.00000 28.20000 0.52364 }
    Cylinder {  radius  0.0400 height 0.59931 }
  }
  Separator {                                                # Line     950.1265
    Transform {
       translation 1.33680 -1.06110 0.77970
       rotation -10.14000 0.00000 28.20000 0.52364 }
    Cylinder {  radius  0.0400 height 0.59931 }
  }
  Separator {                                                # Line     332.1265
    Transform {
       translation 1.56630 -0.91680 0.75720
       rotation -5.64000 0.00000 74.10000 1.27016 }
    Cylinder {  radius  0.0400 height 0.77804 }
  }
  Separator {                                                # Line     332.898
    Transform {
       translation 1.86090 -1.08750 0.57480
       rotation -42.12000 0.00000 15.18000 1.81382 }
    Cylinder {  radius  0.0400 height 0.46127 }
  }
  Separator {                                                # Line     332.1186
    Transform {
       translation 1.86090 -1.08750 0.57480
       rotation -42.12000 0.00000 15.18000 1.81382 }
    Cylinder {  radius  0.0400 height 0.46127 }
  }
  Separator {                                                # Line     332.951
    Transform {
       translation 1.70730 -1.17630 0.80790
       rotation 4.50000 -0.00000 45.90000 2.12994 }
    Cylinder {  radius  0.0400 height 0.54406 }
  }
  Separator {                                                # Line     332.950
    Transform {
       translation 1.70730 -1.17630 0.80790
       rotation 4.50000 -0.00000 45.90000 2.12994 }
    Cylinder {  radius  0.0400 height 0.54406 }
  }
  Separator {                                                # Line     332.1142
    Transform {
       translation 1.72410 -1.02480 0.77220
       rotation -2.64000 0.00000 42.54000 1.53702 }
    Cylinder {  radius  0.0400 height 0.42646 }
  }
  Separator {                                                # Line    1142.1265
    Transform {
       translation 1.35360 -0.90960 0.74400
       rotation -3.00000 0.00000 31.56000 0.97270 }
    Cylinder {  radius  0.0400 height 0.38361 }
  }
  Separator {                                                # Line     898.1142
    Transform {
       translation 1.64820 -1.08030 0.56160
       rotation 39.48000 -0.00000 27.36000 1.31543 }
    Cylinder {  radius  0.0400 height 0.49644 }
  }
  Separator {                                                # Line    1142.1186
    Transform {
       translation 1.64820 -1.08030 0.56160
       rotation -39.48000 0.00000 -27.36000 1.82616 }
    Cylinder {  radius  0.0400 height 0.49644 }
  }
  Separator {                                                # Line     951.1142
    Transform {
       translation 1.49460 -1.16910 0.79470
       rotation -7.14000 0.00000 -3.36000 0.25477 }
    Cylinder {  radius  0.0400 height 0.31311 }
  }
  Separator {                                                # Line     950.1142
    Transform {
       translation 1.49460 -1.16910 0.79470
       rotation -7.14000 0.00000 -3.36000 0.25477 }
    Cylinder {  radius  0.0400 height 0.31311 }
  }
  Separator {                                                # Line     113.114
    Transform {
       translation 0.37020 1.11150 -0.24390
       rotation 3.90000 0.00000 -14.04000 1.12855 }
    Cylinder {  radius  0.0400 height 0.16123 }
  }
  Separator {                                                # Line     112.114
    Transform {
       translation 0.37020 1.11150 -0.24390
       rotation 3.90000 0.00000 -14.04000 1.12855 }
    Cylinder {  radius  0.0400 height 0.16123 }
  }
  Separator {                                                # Line     111.114
    Transform {
       translation 0.37020 1.11150 -0.24390
       rotation 3.90000 0.00000 -14.04000 1.12855 }
    Cylinder {  radius  0.0400 height 0.16123 }
  }
  Separator {                                                # Line     114.224
    Transform {
       translation 0.52260 1.32480 -0.19920
       rotation 5.04000 0.00000 -16.44000 0.44821 }
    Cylinder {  radius  0.0400 height 0.39679 }
  }
  Separator {                                                # Line     113.224
    Transform {
       translation 0.45240 1.29030 -0.21870
       rotation 8.94000 0.00000 -30.48000 0.64003 }
    Cylinder {  radius  0.0400 height 0.53187 }
  }
  Separator {                                                # Line     112.224
    Transform {
       translation 0.45240 1.29030 -0.21870
       rotation 8.94000 0.00000 -30.48000 0.64003 }
    Cylinder {  radius  0.0400 height 0.53187 }
  }
  Separator {                                                # Line     111.224
    Transform {
       translation 0.45240 1.29030 -0.21870
       rotation 8.94000 0.00000 -30.48000 0.64003 }
    Cylinder {  radius  0.0400 height 0.53187 }
  }
  Separator {                                                # Line      10.224
    Transform {
       translation 0.53640 1.45380 -0.02430
       rotation -29.94000 0.00000 -13.68000 1.27698 }
    Cylinder {  radius  0.0400 height 0.34391 }
  }
  Separator {                                                # Line      10.114
    Transform {
       translation 0.45420 1.27500 -0.04950
       rotation -34.98000 0.00000 2.76000 2.20481 }
    Cylinder {  radius  0.0400 height 0.43553 }
  }
  Separator {                                                # Line      10.113
    Transform {
       translation 0.38400 1.24050 -0.06900
       rotation -38.88000 0.00000 16.80000 2.22827 }
    Cylinder {  radius  0.0400 height 0.53509 }
  }
  Separator {                                                # Line      10.112
    Transform {
       translation 0.38400 1.24050 -0.06900
       rotation -38.88000 0.00000 16.80000 2.22827 }
    Cylinder {  radius  0.0400 height 0.53509 }
  }
  Separator {                                                # Line      10.111
    Transform {
       translation 0.38400 1.24050 -0.06900
       rotation -38.88000 0.00000 16.80000 2.22827 }
    Cylinder {  radius  0.0400 height 0.53509 }
  }
  Separator {                                                # Line     635.1179
    Transform {
       translation 2.22570 -0.80550 -0.26130
       rotation 46.02000 -0.00000 44.70000 1.27059 }
    Cylinder {  radius  0.0400 height 0.67159 }
  }
  Separator {                                                # Line     636.1179
    Transform {
       translation 2.22570 -0.80550 -0.26130
       rotation 46.02000 -0.00000 44.70000 1.27059 }
    Cylinder {  radius  0.0400 height 0.67159 }
  }
  Separator {                                                # Line    1098.1179
    Transform {
       translation 2.22570 -0.80550 -0.26130
       rotation 46.02000 -0.00000 44.70000 1.27059 }
    Cylinder {  radius  0.0400 height 0.67159 }
  }
  Separator {                                                # Line    1113.1179
    Transform {
       translation 2.22570 -0.80550 -0.26130
       rotation 46.02000 -0.00000 44.70000 1.27059 }
    Cylinder {  radius  0.0400 height 0.67159 }
  }
  Separator {                                                # Line    1113.1180
    Transform {
       translation 2.47110 -0.87330 -0.46350
       rotation 5.58000 0.00000 -4.38000 0.84459 }
    Cylinder {  radius  0.0400 height 0.09487 }
  }
  Separator {                                                # Line    1098.1180
    Transform {
       translation 2.47110 -0.87330 -0.46350
       rotation 5.58000 0.00000 -4.38000 0.84459 }
    Cylinder {  radius  0.0400 height 0.09487 }
  }
  Separator {                                                # Line     636.1180
    Transform {
       translation 2.47110 -0.87330 -0.46350
       rotation 5.58000 0.00000 -4.38000 0.84459 }
    Cylinder {  radius  0.0400 height 0.09487 }
  }
  Separator {                                                # Line     635.1180
    Transform {
       translation 2.47110 -0.87330 -0.46350
       rotation 5.58000 0.00000 -4.38000 0.84459 }
    Cylinder {  radius  0.0400 height 0.09487 }
  }
  Separator {                                                # Line    1179.1180
    Transform {
       translation 2.24760 -0.77400 -0.23340
       rotation -40.44000 0.00000 -49.08000 1.78088 }
    Cylinder {  radius  0.0400 height 0.65024 }
  }
  Separator {                                                # Line     842.860
    Transform {
       translation 2.58030 0.26070 -0.14400
       rotation -6.24000 0.00000 1.50000 2.23071 }
    Cylinder {  radius  0.0400 height 0.08123 }
  }
  Separator {                                                # Line     843.860
    Transform {
       translation 2.58030 0.26070 -0.14400
       rotation -6.24000 0.00000 1.50000 2.23071 }
    Cylinder {  radius  0.0400 height 0.08123 }
  }
  Separator {                                                # Line     664.843
    Transform {
       translation 2.55660 0.21240 -0.18030
       rotation 13.50000 0.00000 -6.24000 0.79327 }
    Cylinder {  radius  0.0400 height 0.20869 }
  }
  Separator {                                                # Line     664.842
    Transform {
       translation 2.55660 0.21240 -0.18030
       rotation 13.50000 0.00000 -6.24000 0.79327 }
    Cylinder {  radius  0.0400 height 0.20869 }
  }
  Separator {                                                # Line     664.860
    Transform {
       translation 2.54910 0.18750 -0.21150
       rotation 7.26000 0.00000 -4.74000 0.73146 }
    Cylinder {  radius  0.0400 height 0.12980 }
  }
  Separator {                                                # Line     664.1145
    Transform {
       translation 2.48520 0.09090 -0.15870
       rotation 17.82000 -0.00000 8.04000 2.02973 }
    Cylinder {  radius  0.0400 height 0.21806 }
  }
  Separator {                                                # Line     843.1145
    Transform {
       translation 2.51640 0.16410 -0.09120
       rotation 4.32000 -0.00000 14.28000 2.59097 }
    Cylinder {  radius  0.0400 height 0.28514 }
  }
  Separator {                                                # Line     842.1145
    Transform {
       translation 2.51640 0.16410 -0.09120
       rotation 4.32000 -0.00000 14.28000 2.59097 }
    Cylinder {  radius  0.0400 height 0.28514 }
  }
  Separator {                                                # Line     860.1145
    Transform {
       translation 2.50890 0.13920 -0.12240
       rotation 10.56000 -0.00000 12.78000 2.43242 }
    Cylinder {  radius  0.0400 height 0.25458 }
  }
  Separator {                                                # Line    1069.1145
    Transform {
       translation 2.42160 0.23220 0.11040
       rotation -36.00000 0.00000 -4.68000 2.37798 }
    Cylinder {  radius  0.0400 height 0.52496 }
  }
  Separator {                                                # Line     664.1069
    Transform {
       translation 2.46180 0.28050 0.02130
       rotation 53.82000 -0.00000 12.72000 1.09838 }
    Cylinder {  radius  0.0400 height 0.62105 }
  }
  Separator {                                                # Line     843.1069
    Transform {
       translation 2.49300 0.35370 0.08880
       rotation 40.32000 -0.00000 18.96000 1.27413 }
    Cylinder {  radius  0.0400 height 0.46591 }
  }
  Separator {                                                # Line     842.1069
    Transform {
       translation 2.49300 0.35370 0.08880
       rotation 40.32000 -0.00000 18.96000 1.27413 }
    Cylinder {  radius  0.0400 height 0.46591 }
  }
  Separator {                                                # Line     860.1069
    Transform {
       translation 2.48550 0.32880 0.05760
       rotation 46.56000 -0.00000 17.46000 1.21286 }
    Cylinder {  radius  0.0400 height 0.53091 }
  }
  Separator {                                                # Line     470.1099
    Transform {
       translation 2.00640 -0.86820 -0.85860
       rotation 10.92000 0.00000 -30.72000 0.68289 }
    Cylinder {  radius  0.0400 height 0.51666 }
  }
  Separator {                                                # Line     805.1099
    Transform {
       translation 2.19180 -0.67020 -0.81360
       rotation 1.92000 -0.00000 6.36000 1.49867 }
    Cylinder {  radius  0.0400 height 0.06661 }
  }
  Separator {                                                # Line     470.805
    Transform {
       translation 2.03820 -0.87060 -0.86820
       rotation 9.00000 0.00000 -37.08000 0.76684 }
    Cylinder {  radius  0.0400 height 0.54992 }
  }
  Separator {                                                # Line    1099.1115
    Transform {
       translation 2.19180 -0.67020 -0.81360
       rotation -1.92000 0.00000 -6.36000 1.64292 }
    Cylinder {  radius  0.0400 height 0.06661 }
  }
  Separator {                                                # Line     470.1115
    Transform {
       translation 2.03820 -0.87060 -0.86820
       rotation 9.00000 0.00000 -37.08000 0.76684 }
    Cylinder {  radius  0.0400 height 0.54992 }
  }
  Separator {                                                # Line     612.1115
    Transform {
       translation 2.25870 -0.64170 -0.76350
       rotation -11.94000 0.00000 7.02000 1.99047 }
    Cylinder {  radius  0.0400 height 0.15167 }
  }
  Separator {                                                # Line     612.805
    Transform {
       translation 2.25870 -0.64170 -0.76350
       rotation -11.94000 0.00000 7.02000 1.99047 }
    Cylinder {  radius  0.0400 height 0.15167 }
  }
  Separator {                                                # Line     612.1099
    Transform {
       translation 2.22690 -0.63930 -0.75390
       rotation -10.02000 0.00000 13.38000 1.89942 }
    Cylinder {  radius  0.0400 height 0.17661 }
  }
  Separator {                                                # Line     470.612
    Transform {
       translation 2.07330 -0.83970 -0.80850
       rotation 20.94000 0.00000 -44.10000 0.81751 }
    Cylinder {  radius  0.0400 height 0.66926 }
  }
  Separator {                                                # Line     294.612
    Transform {
       translation 2.10540 -0.77730 -0.54570
       rotation -31.62000 0.00000 -37.68000 0.97569 }
    Cylinder {  radius  0.0400 height 0.59401 }
  }
  Separator {                                                # Line     294.1115
    Transform {
       translation 2.07030 -0.80820 -0.60540
       rotation -43.56000 0.00000 -30.66000 1.09988 }
    Cylinder {  radius  0.0400 height 0.59775 }
  }
  Separator {                                                # Line     294.805
    Transform {
       translation 2.07030 -0.80820 -0.60540
       rotation -43.56000 0.00000 -30.66000 1.09988 }
    Cylinder {  radius  0.0400 height 0.59775 }
  }
  Separator {                                                # Line     294.1099
    Transform {
       translation 2.03850 -0.80580 -0.59580
       rotation -41.64000 0.00000 -24.30000 1.05086 }
    Cylinder {  radius  0.0400 height 0.55553 }
  }
  Separator {                                                # Line     294.470
    Transform {
       translation 1.88490 -1.00620 -0.65040
       rotation -52.56000 0.00000 6.42000 1.80226 }
    Cylinder {  radius  0.0400 height 0.54401 }
  }
  Separator {                                                # Line       2.679
    Transform {
       translation 0.48900 -2.04390 1.67490
       rotation -3.54000 0.00000 12.84000 2.39309 }
    Cylinder {  radius  0.0400 height 0.19571 }
  }
  Separator {                                                # Line       2.93
    Transform {
       translation 0.48900 -2.04390 1.67490
       rotation -3.54000 0.00000 12.84000 2.39309 }
    Cylinder {  radius  0.0400 height 0.19571 }
  }
  Separator {                                                # Line      99.679
    Transform {
       translation 0.48900 -2.04390 1.67490
       rotation -3.54000 0.00000 12.84000 2.39309 }
    Cylinder {  radius  0.0400 height 0.19571 }
  }
  Separator {                                                # Line      93.99
    Transform {
       translation 0.48900 -2.04390 1.67490
       rotation 3.54000 0.00000 -12.84000 0.74850 }
    Cylinder {  radius  0.0400 height 0.19571 }
  }
  Separator {                                                # Line      96.99
    Transform {
       translation 0.49380 -2.13600 1.74480
       rotation -10.44000 0.00000 -11.88000 0.44977 }
    Cylinder {  radius  0.0400 height 0.36378 }
  }
  Separator {                                                # Line       2.96
    Transform {
       translation 0.49380 -2.13600 1.74480
       rotation 10.44000 -0.00000 11.88000 2.69183 }
    Cylinder {  radius  0.0400 height 0.36378 }
  }
  Separator {                                                # Line      96.679
    Transform {
       translation 0.42960 -2.20770 1.72710
       rotation -13.98000 0.00000 0.96000 0.65034 }
    Cylinder {  radius  0.0400 height 0.23144 }
  }
  Separator {                                                # Line      93.96
    Transform {
       translation 0.42960 -2.20770 1.72710
       rotation 13.98000 0.00000 -0.96000 2.49125 }
    Cylinder {  radius  0.0400 height 0.23144 }
  }
  Separator {                                                # Line      96.100
    Transform {
       translation 0.45360 -2.29980 1.80630
       rotation 1.86000 0.00000 -3.84000 1.57080 }
    Cylinder {  radius  0.0400 height 0.04267 }
  }
  Separator {                                                # Line      99.100
    Transform {
       translation 0.51300 -2.13600 1.75410
       rotation 12.30000 -0.00000 8.04000 2.71994 }
    Cylinder {  radius  0.0400 height 0.35905 }
  }
  Separator {                                                # Line       2.100
    Transform {
       translation 0.51300 -2.13600 1.75410
       rotation 12.30000 -0.00000 8.04000 2.71994 }
    Cylinder {  radius  0.0400 height 0.35905 }
  }
  Separator {                                                # Line     100.679
    Transform {
       translation 0.44880 -2.20770 1.73640
       rotation -15.84000 0.00000 4.80000 0.73201 }
    Cylinder {  radius  0.0400 height 0.24764 }
  }
  Separator {                                                # Line      93.100
    Transform {
       translation 0.44880 -2.20770 1.73640
       rotation 15.84000 0.00000 -4.80000 2.40958 }
    Cylinder {  radius  0.0400 height 0.24764 }
  }
  Separator {                                                # Line     473.627
    Transform {
       translation 2.13450 -1.44420 0.15090
       rotation 1.74000 0.00000 -4.02000 2.60234 }
    Cylinder {  radius  0.0400 height 0.08531 }
  }
  Separator {                                                # Line     474.627
    Transform {
       translation 2.13450 -1.44420 0.15090
       rotation 1.74000 0.00000 -4.02000 2.60234 }
    Cylinder {  radius  0.0400 height 0.08531 }
  }
  Separator {                                                # Line     474.1034
    Transform {
       translation 2.26140 -1.45500 0.08940
       rotation -10.56000 0.00000 -29.40000 1.86543 }
    Cylinder {  radius  0.0400 height 0.32646 }
  }
  Separator {                                                # Line     473.1034
    Transform {
       translation 2.26140 -1.45500 0.08940
       rotation -10.56000 0.00000 -29.40000 1.86543 }
    Cylinder {  radius  0.0400 height 0.32646 }
  }
  Separator {                                                # Line     627.1034
    Transform {
       translation 2.28150 -1.49160 0.09810
       rotation -12.30000 0.00000 -25.38000 1.64723 }
    Cylinder {  radius  0.0400 height 0.28286 }
  }
  Separator {                                                # Line     474.1035
    Transform {
       translation 2.26140 -1.45500 0.08940
       rotation -10.56000 0.00000 -29.40000 1.86543 }
    Cylinder {  radius  0.0400 height 0.32646 }
  }
  Separator {                                                # Line     473.1035
    Transform {
       translation 2.26140 -1.45500 0.08940
       rotation -10.56000 0.00000 -29.40000 1.86543 }
    Cylinder {  radius  0.0400 height 0.32646 }
  }
  Separator {                                                # Line     627.1035
    Transform {
       translation 2.28150 -1.49160 0.09810
       rotation -12.30000 0.00000 -25.38000 1.64723 }
    Cylinder {  radius  0.0400 height 0.28286 }
  }
  Separator {                                                # Line     613.1035
    Transform {
       translation 2.32320 -1.51470 -0.12330
       rotation 31.98000 0.00000 -17.04000 1.50301 }
    Cylinder {  radius  0.0400 height 0.36320 }
  }
  Separator {                                                # Line     613.1034
    Transform {
       translation 2.32320 -1.51470 -0.12330
       rotation 31.98000 0.00000 -17.04000 1.50301 }
    Cylinder {  radius  0.0400 height 0.36320 }
  }
  Separator {                                                # Line     474.613
    Transform {
       translation 2.17620 -1.46730 -0.07050
       rotation -42.54000 0.00000 -12.36000 1.83407 }
    Cylinder {  radius  0.0400 height 0.45880 }
  }
  Separator {                                                # Line     473.613
    Transform {
       translation 2.17620 -1.46730 -0.07050
       rotation -42.54000 0.00000 -12.36000 1.83407 }
    Cylinder {  radius  0.0400 height 0.45880 }
  }
  Separator {                                                # Line     613.627
    Transform {
       translation 2.19630 -1.50390 -0.06180
       rotation 44.28000 -0.00000 8.34000 1.46862 }
    Cylinder {  radius  0.0400 height 0.45295 }
  }
  Separator {                                                # Line     126.953
    Transform {
       translation 2.10840 -0.60810 0.30780
       rotation 27.60000 -0.00000 10.80000 2.43868 }
    Cylinder {  radius  0.0400 height 0.45848 }
  }
  Separator {                                                # Line     127.953
    Transform {
       translation 2.10840 -0.60810 0.30780
       rotation 27.60000 -0.00000 10.80000 2.43868 }
    Cylinder {  radius  0.0400 height 0.45848 }
  }
  Separator {                                                # Line     127.1266
    Transform {
       translation 1.98090 -0.56460 0.25170
       rotation 16.38000 -0.00000 36.30000 2.15410 }
    Cylinder {  radius  0.0400 height 0.47714 }
  }
  Separator {                                                # Line     126.1266
    Transform {
       translation 1.98090 -0.56460 0.25170
       rotation 16.38000 -0.00000 36.30000 2.15410 }
    Cylinder {  radius  0.0400 height 0.47714 }
  }
  Separator {                                                # Line     953.1266
    Transform {
       translation 1.92690 -0.73950 0.38970
       rotation -11.22000 0.00000 25.50000 1.26811 }
    Cylinder {  radius  0.0400 height 0.29186 }
  }
  Separator {                                                # Line     643.1266
    Transform {
       translation 1.77420 -0.63570 0.16980
       rotation 32.76000 0.00000 -5.04000 1.91976 }
    Cylinder {  radius  0.0400 height 0.35271 }
  }
  Separator {                                                # Line     127.643
    Transform {
       translation 1.95570 -0.50430 0.08790
       rotation -16.38000 0.00000 41.34000 1.88031 }
    Cylinder {  radius  0.0400 height 0.46685 }
  }
  Separator {                                                # Line     126.643
    Transform {
       translation 1.95570 -0.50430 0.08790
       rotation -16.38000 0.00000 41.34000 1.88031 }
    Cylinder {  radius  0.0400 height 0.46685 }
  }
  Separator {                                                # Line     643.953
    Transform {
       translation 1.90170 -0.67920 0.22590
       rotation 43.98000 0.00000 -30.54000 1.94067 }
    Cylinder {  radius  0.0400 height 0.57427 }
  }
  Separator {                                                # Line    1117.1266
    Transform {
       translation 1.77420 -0.63570 0.16980
       rotation 32.76000 0.00000 -5.04000 1.91976 }
    Cylinder {  radius  0.0400 height 0.35271 }
  }
  Separator {                                                # Line     127.1117
    Transform {
       translation 1.95570 -0.50430 0.08790
       rotation -16.38000 0.00000 41.34000 1.88031 }
    Cylinder {  radius  0.0400 height 0.46685 }
  }
  Separator {                                                # Line     126.1117
    Transform {
       translation 1.95570 -0.50430 0.08790
       rotation -16.38000 0.00000 41.34000 1.88031 }
    Cylinder {  radius  0.0400 height 0.46685 }
  }
  Separator {                                                # Line     953.1117
    Transform {
       translation 1.90170 -0.67920 0.22590
       rotation -43.98000 0.00000 30.54000 1.20092 }
    Cylinder {  radius  0.0400 height 0.57427 }
  }
  Separator {                                                # Line     769.924
    Transform {
       translation 0.20880 0.56310 1.31460
       rotation 43.08000 0.00000 -16.80000 1.07683 }
    Cylinder {  radius  0.0400 height 0.52518 }
  }
  Separator {                                                # Line     769.925
    Transform {
       translation 0.20880 0.56310 1.31460
       rotation 43.08000 0.00000 -16.80000 1.07683 }
    Cylinder {  radius  0.0400 height 0.52518 }
  }
  Separator {                                                # Line     769.926
    Transform {
       translation 0.20880 0.56310 1.31460
       rotation 43.08000 0.00000 -16.80000 1.07683 }
    Cylinder {  radius  0.0400 height 0.52518 }
  }
  Separator {                                                # Line     768.926
    Transform {
       translation 0.28740 0.61050 1.36470
       rotation 33.06000 0.00000 -1.08000 1.13457 }
    Cylinder {  radius  0.0400 height 0.36495 }
  }
  Separator {                                                # Line     768.925
    Transform {
       translation 0.28740 0.61050 1.36470
       rotation 33.06000 0.00000 -1.08000 1.13457 }
    Cylinder {  radius  0.0400 height 0.36495 }
  }
  Separator {                                                # Line     768.924
    Transform {
       translation 0.28740 0.61050 1.36470
       rotation 33.06000 0.00000 -1.08000 1.13457 }
    Cylinder {  radius  0.0400 height 0.36495 }
  }
  Separator {                                                # Line     768.769
    Transform {
       translation 0.20340 0.48600 1.14930
       rotation -10.02000 0.00000 15.72000 2.04125 }
    Cylinder {  radius  0.0400 height 0.20914 }
  }
  Separator {                                                # Line     277.940
    Transform {
       translation 0.27510 0.42540 -0.83070
       rotation 14.22000 0.00000 -27.30000 1.83720 }
    Cylinder {  radius  0.0400 height 0.31907 }
  }
  Separator {                                                # Line     276.940
    Transform {
       translation 0.27510 0.42540 -0.83070
       rotation 14.22000 0.00000 -27.30000 1.83720 }
    Cylinder {  radius  0.0400 height 0.31907 }
  }
  Separator {                                                # Line     940.941
    Transform {
       translation 0.39450 0.54270 -0.90690
       rotation -29.46000 0.00000 3.42000 0.74962 }
    Cylinder {  radius  0.0400 height 0.43528 }
  }
  Separator {                                                # Line     277.941
    Transform {
       translation 0.25800 0.58470 -0.97800
       rotation -15.24000 0.00000 -23.88000 0.87913 }
    Cylinder {  radius  0.0400 height 0.36782 }
  }
  Separator {                                                # Line     276.941
    Transform {
       translation 0.25800 0.58470 -0.97800
       rotation -15.24000 0.00000 -23.88000 0.87913 }
    Cylinder {  radius  0.0400 height 0.36782 }
  }
  Separator {                                                # Line     941.1291
    Transform {
       translation 0.39120 0.81360 -0.90540
       rotation 29.76000 0.00000 -2.76000 0.92935 }
    Cylinder {  radius  0.0400 height 0.37302 }
  }
  Separator {                                                # Line     940.1291
    Transform {
       translation 0.40830 0.65430 -0.75810
       rotation 0.30000 -0.00000 0.66000 0.01338 }
    Cylinder {  radius  0.0400 height 0.54185 }
  }
  Separator {                                                # Line     277.1291
    Transform {
       translation 0.27180 0.69630 -0.82920
       rotation 14.52000 0.00000 -26.64000 0.58528 }
    Cylinder {  radius  0.0400 height 0.54921 }
  }
  Separator {                                                # Line     276.1291
    Transform {
       translation 0.27180 0.69630 -0.82920
       rotation 14.52000 0.00000 -26.64000 0.58528 }
    Cylinder {  radius  0.0400 height 0.54921 }
  }
  Separator {                                                # Line      85.298
    Transform {
       translation -2.41830 -0.90240 -0.02400
       rotation 9.72000 0.00000 -34.50000 1.76903 }
    Cylinder {  radius  0.0400 height 0.36559 }
  }
  Separator {                                                # Line      87.298
    Transform {
       translation -2.41830 -0.90240 -0.02400
       rotation 9.72000 0.00000 -34.50000 1.76903 }
    Cylinder {  radius  0.0400 height 0.36559 }
  }
  Separator {                                                # Line     298.879
    Transform {
       translation -2.41830 -0.90240 -0.02400
       rotation -9.72000 0.00000 34.50000 1.37256 }
    Cylinder {  radius  0.0400 height 0.36559 }
  }
  Separator {                                                # Line     117.879
    Transform {
       translation -2.59320 -0.93780 -0.03810
       rotation -6.90000 0.00000 -0.48000 0.45106 }
    Cylinder {  radius  0.0400 height 0.15867 }
  }
  Separator {                                                # Line      87.117
    Transform {
       translation -2.59320 -0.93780 -0.03810
       rotation 6.90000 -0.00000 0.48000 2.69053 }
    Cylinder {  radius  0.0400 height 0.15867 }
  }
  Separator {                                                # Line      85.117
    Transform {
       translation -2.59320 -0.93780 -0.03810
       rotation 6.90000 -0.00000 0.48000 2.69053 }
    Cylinder {  radius  0.0400 height 0.15867 }
  }
  Separator {                                                # Line     117.298
    Transform {
       translation -2.42070 -0.97380 0.01050
       rotation 2.82000 0.00000 -34.98000 1.37172 }
    Cylinder {  radius  0.0400 height 0.35801 }
  }
  Separator {                                                # Line     614.1194
    Transform {
       translation 2.21190 -1.34850 -0.74460
       rotation 22.08000 -0.00000 13.98000 0.88420 }
    Cylinder {  radius  0.0400 height 0.33790 }
  }
  Separator {                                                # Line     605.614
    Transform {
       translation 2.21190 -1.34850 -0.74460
       rotation -22.08000 0.00000 -13.98000 2.25739 }
    Cylinder {  radius  0.0400 height 0.33790 }
  }
  Separator {                                                # Line     463.614
    Transform {
       translation 2.35170 -1.53690 -0.75150
       rotation -20.70000 0.00000 13.98000 0.99375 }
    Cylinder {  radius  0.0400 height 0.29805 }
  }
  Separator {                                                # Line     463.1194
    Transform {
       translation 2.28180 -1.42980 -0.64110
       rotation 1.38000 -0.00000 27.96000 0.63897 }
    Cylinder {  radius  0.0400 height 0.46941 }
  }
  Separator {                                                # Line     463.605
    Transform {
       translation 2.28180 -1.42980 -0.64110
       rotation 1.38000 -0.00000 27.96000 0.63897 }
    Cylinder {  radius  0.0400 height 0.46941 }
  }
  Separator {                                                # Line     614.774
    Transform {
       translation 2.35170 -1.53690 -0.75150
       rotation 20.70000 0.00000 -13.98000 2.14784 }
    Cylinder {  radius  0.0400 height 0.29805 }
  }
  Separator {                                                # Line     774.1194
    Transform {
       translation 2.28180 -1.42980 -0.64110
       rotation 1.38000 -0.00000 27.96000 0.63897 }
    Cylinder {  radius  0.0400 height 0.46941 }
  }
  Separator {                                                # Line     605.774
    Transform {
       translation 2.28180 -1.42980 -0.64110
       rotation -1.38000 0.00000 -27.96000 2.50262 }
    Cylinder {  radius  0.0400 height 0.46941 }
  }
  Separator {                                                # Line    1138.1139
    Transform {
       translation 0.57930 -0.20370 0.52170
       rotation 21.90000 0.00000 -18.18000 1.78057 }
    Cylinder {  radius  0.0400 height 0.29101 }
  }
  Separator {                                                # Line    1137.1139
    Transform {
       translation 0.57930 -0.20370 0.52170
       rotation 21.90000 0.00000 -18.18000 1.78057 }
    Cylinder {  radius  0.0400 height 0.29101 }
  }
  Separator {                                                # Line    1136.1139
    Transform {
       translation 0.57930 -0.20370 0.52170
       rotation 21.90000 0.00000 -18.18000 1.78057 }
    Cylinder {  radius  0.0400 height 0.29101 }
  }
  Separator {                                                # Line    1135.1139
    Transform {
       translation 0.57930 -0.20370 0.52170
       rotation 21.90000 0.00000 -18.18000 1.78057 }
    Cylinder {  radius  0.0400 height 0.29101 }
  }
  Separator {                                                # Line     659.667
    Transform {
       translation -0.38640 -0.73920 1.11030
       rotation 29.22000 0.00000 -74.88000 1.82075 }
    Cylinder {  radius  0.0400 height 0.82957 }
  }
  Separator {                                                # Line      41.659
    Transform {
       translation -0.38640 -0.73920 1.11030
       rotation -29.22000 0.00000 74.88000 1.32085 }
    Cylinder {  radius  0.0400 height 0.82957 }
  }
  Separator {                                                # Line      40.659
    Transform {
       translation -0.38640 -0.73920 1.11030
       rotation -29.22000 0.00000 74.88000 1.32085 }
    Cylinder {  radius  0.0400 height 0.82957 }
  }
  Separator {                                                # Line      39.659
    Transform {
       translation -0.55800 -0.76860 1.15590
       rotation -38.34000 0.00000 40.56000 1.12897 }
    Cylinder {  radius  0.0400 height 0.61742 }
  }
  Separator {                                                # Line      39.667
    Transform {
       translation -0.18360 -0.87120 1.30200
       rotation -9.12000 0.00000 -34.32000 1.40670 }
    Cylinder {  radius  0.0400 height 0.35995 }
  }
  Separator {                                                # Line      39.41
    Transform {
       translation -0.18360 -0.87120 1.30200
       rotation -9.12000 0.00000 -34.32000 1.40670 }
    Cylinder {  radius  0.0400 height 0.35995 }
  }
  Separator {                                                # Line      39.40
    Transform {
       translation -0.18360 -0.87120 1.30200
       rotation -9.12000 0.00000 -34.32000 1.40670 }
    Cylinder {  radius  0.0400 height 0.35995 }
  }
  Separator {                                                # Line      53.431
    Transform {
       translation -0.10740 1.17870 -0.10650
       rotation 38.94000 0.00000 -18.12000 1.58616 }
    Cylinder {  radius  0.0400 height 0.42955 }
  }
  Separator {                                                # Line      53.1021
    Transform {
       translation -0.10740 1.17870 -0.10650
       rotation 38.94000 0.00000 -18.12000 1.58616 }
    Cylinder {  radius  0.0400 height 0.42955 }
  }
  Separator {                                                # Line     351.1021
    Transform {
       translation 0.07530 1.18260 0.20430
       rotation -23.22000 0.00000 18.42000 1.61934 }
    Cylinder {  radius  0.0400 height 0.29674 }
  }
  Separator {                                                # Line     351.431
    Transform {
       translation 0.07530 1.18260 0.20430
       rotation -23.22000 0.00000 18.42000 1.61934 }
    Cylinder {  radius  0.0400 height 0.29674 }
  }
  Separator {                                                # Line      53.351
    Transform {
       translation -0.01530 1.18590 0.00960
       rotation 62.16000 0.00000 -36.54000 1.55998 }
    Cylinder {  radius  0.0400 height 0.72109 }
  }
  Separator {                                                # Line     360.1021
    Transform {
       translation 0.07530 1.18260 0.20430
       rotation -23.22000 0.00000 18.42000 1.61934 }
    Cylinder {  radius  0.0400 height 0.29674 }
  }
  Separator {                                                # Line     360.431
    Transform {
       translation 0.07530 1.18260 0.20430
       rotation -23.22000 0.00000 18.42000 1.61934 }
    Cylinder {  radius  0.0400 height 0.29674 }
  }
  Separator {                                                # Line      53.360
    Transform {
       translation -0.01530 1.18590 0.00960
       rotation 62.16000 0.00000 -36.54000 1.55998 }
    Cylinder {  radius  0.0400 height 0.72109 }
  }
  Separator {                                                # Line     301.1144
    Transform {
       translation 2.00910 -1.11630 -0.97200
       rotation -8.40000 0.00000 40.86000 1.73752 }
    Cylinder {  radius  0.0400 height 0.42301 }
  }
  Separator {                                                # Line     302.1144
    Transform {
       translation 2.00910 -1.11630 -0.97200
       rotation -8.40000 0.00000 40.86000 1.73752 }
    Cylinder {  radius  0.0400 height 0.42301 }
  }
  Separator {                                                # Line     302.1165
    Transform {
       translation 2.20140 -1.14000 -0.94410
       rotation -2.82000 0.00000 2.40000 2.83654 }
    Cylinder {  radius  0.0400 height 0.12329 }
  }
  Separator {                                                # Line     301.1165
    Transform {
       translation 2.20140 -1.14000 -0.94410
       rotation -2.82000 0.00000 2.40000 2.83654 }
    Cylinder {  radius  0.0400 height 0.12329 }
  }
  Separator {                                                # Line    1144.1165
    Transform {
       translation 1.99710 -1.17510 -0.98610
       rotation 5.58000 0.00000 -38.46000 1.69216 }
    Cylinder {  radius  0.0400 height 0.39151 }
  }
  Separator {                                                # Line     302.725
    Transform {
       translation 2.20140 -1.14000 -0.94410
       rotation -2.82000 0.00000 2.40000 2.83654 }
    Cylinder {  radius  0.0400 height 0.12329 }
  }
  Separator {                                                # Line     301.725
    Transform {
       translation 2.20140 -1.14000 -0.94410
       rotation -2.82000 0.00000 2.40000 2.83654 }
    Cylinder {  radius  0.0400 height 0.12329 }
  }
  Separator {                                                # Line     725.1144
    Transform {
       translation 1.99710 -1.17510 -0.98610
       rotation -5.58000 0.00000 38.46000 1.44943 }
    Cylinder {  radius  0.0400 height 0.39151 }
  }
  Separator {                                                # Line     706.1105
    Transform {
       translation 2.26050 -2.10120 -0.56610
       rotation 5.22000 -0.00000 4.98000 2.39517 }
    Cylinder {  radius  0.0400 height 0.10625 }
  }
  Separator {                                                # Line     706.1106
    Transform {
       translation 2.26050 -2.10120 -0.56610
       rotation 5.22000 -0.00000 4.98000 2.39517 }
    Cylinder {  radius  0.0400 height 0.10625 }
  }
  Separator {                                                # Line     706.798
    Transform {
       translation 2.26050 -2.10120 -0.56610
       rotation 5.22000 -0.00000 4.98000 2.39517 }
    Cylinder {  radius  0.0400 height 0.10625 }
  }
  Separator {                                                # Line     706.1103
    Transform {
       translation 2.26050 -2.10120 -0.56610
       rotation 5.22000 -0.00000 4.98000 2.39517 }
    Cylinder {  radius  0.0400 height 0.10625 }
  }
  Separator {                                                # Line     602.608
    Transform {
       translation 2.27040 -1.22550 -0.45690
       rotation 22.02000 -0.00000 23.04000 0.89828 }
    Cylinder {  radius  0.0400 height 0.40741 }
  }
  Separator {                                                # Line     603.608
    Transform {
       translation 2.27040 -1.22550 -0.45690
       rotation 22.02000 -0.00000 23.04000 0.89828 }
    Cylinder {  radius  0.0400 height 0.40741 }
  }
  Separator {                                                # Line     604.608
    Transform {
       translation 2.27040 -1.22550 -0.45690
       rotation 22.02000 -0.00000 23.04000 0.89828 }
    Cylinder {  radius  0.0400 height 0.40741 }
  }
  Separator {                                                # Line     471.604
    Transform {
       translation 2.39340 -1.27980 -0.61290
       rotation 9.18000 -0.00000 1.56000 2.57136 }
    Cylinder {  radius  0.0400 height 0.17249 }
  }
  Separator {                                                # Line     471.603
    Transform {
       translation 2.39340 -1.27980 -0.61290
       rotation 9.18000 -0.00000 1.56000 2.57136 }
    Cylinder {  radius  0.0400 height 0.17249 }
  }
  Separator {                                                # Line     471.602
    Transform {
       translation 2.39340 -1.27980 -0.61290
       rotation 9.18000 -0.00000 1.56000 2.57136 }
    Cylinder {  radius  0.0400 height 0.17249 }
  }
  Separator {                                                # Line     471.608
    Transform {
       translation 2.27820 -1.15290 -0.50280
       rotation 31.20000 -0.00000 24.60000 1.30398 }
    Cylinder {  radius  0.0400 height 0.41189 }
  }
  Separator {                                                # Line     894.955
    Transform {
       translation 0.86490 -1.43730 0.88080
       rotation -4.68000 0.00000 15.30000 1.47732 }
    Cylinder {  radius  0.0400 height 0.16070 }
  }
  Separator {                                                # Line     894.957
    Transform {
       translation 0.86490 -1.43730 0.88080
       rotation -4.68000 0.00000 15.30000 1.47732 }
    Cylinder {  radius  0.0400 height 0.16070 }
  }
  Separator {                                                # Line      42.957
    Transform {
       translation 0.79410 -1.27410 0.57090
       rotation 57.30000 -0.00000 1.14000 2.06852 }
    Cylinder {  radius  0.0400 height 0.65225 }
  }
  Separator {                                                # Line      42.955
    Transform {
       translation 0.79410 -1.27410 0.57090
       rotation 57.30000 -0.00000 1.14000 2.06852 }
    Cylinder {  radius  0.0400 height 0.65225 }
  }
  Separator {                                                # Line      42.894
    Transform {
       translation 0.87060 -1.28160 0.59430
       rotation 61.98000 0.00000 -14.16000 2.04510 }
    Cylinder {  radius  0.0400 height 0.71466 }
  }
  Separator {                                                # Line      43.957
    Transform {
       translation 0.79410 -1.27410 0.57090
       rotation 57.30000 -0.00000 1.14000 2.06852 }
    Cylinder {  radius  0.0400 height 0.65225 }
  }
  Separator {                                                # Line      43.955
    Transform {
       translation 0.79410 -1.27410 0.57090
       rotation 57.30000 -0.00000 1.14000 2.06852 }
    Cylinder {  radius  0.0400 height 0.65225 }
  }
  Separator {                                                # Line      43.894
    Transform {
       translation 0.87060 -1.28160 0.59430
       rotation 61.98000 0.00000 -14.16000 2.04510 }
    Cylinder {  radius  0.0400 height 0.71466 }
  }
  Separator {                                                # Line     515.743
    Transform {
       translation -2.08350 0.39210 -0.02250
       rotation 20.58000 -0.00000 0.90000 2.70355 }
    Cylinder {  radius  0.0400 height 0.48565 }
  }
  Separator {                                                # Line     514.743
    Transform {
       translation -2.08350 0.39210 -0.02250
       rotation 20.58000 -0.00000 0.90000 2.70355 }
    Cylinder {  radius  0.0400 height 0.48565 }
  }
  Separator {                                                # Line     515.811
    Transform {
       translation -2.08350 0.39210 -0.02250
       rotation 20.58000 -0.00000 0.90000 2.70355 }
    Cylinder {  radius  0.0400 height 0.48565 }
  }
  Separator {                                                # Line     514.811
    Transform {
       translation -2.08350 0.39210 -0.02250
       rotation 20.58000 -0.00000 0.90000 2.70355 }
    Cylinder {  radius  0.0400 height 0.48565 }
  }
  Separator {                                                # Line     515.742
    Transform {
       translation -2.08350 0.39210 -0.02250
       rotation 20.58000 -0.00000 0.90000 2.70355 }
    Cylinder {  radius  0.0400 height 0.48565 }
  }
  Separator {                                                # Line     514.742
    Transform {
       translation -2.08350 0.39210 -0.02250
       rotation 20.58000 -0.00000 0.90000 2.70355 }
    Cylinder {  radius  0.0400 height 0.48565 }
  }
  Separator {                                                # Line     300.458
    Transform {
       translation -0.43170 -1.10910 -1.15590
       rotation 54.42000 -0.00000 23.34000 1.21122 }
    Cylinder {  radius  0.0400 height 0.63260 }
  }
  Separator {                                                # Line     300.457
    Transform {
       translation -0.43170 -1.10910 -1.15590
       rotation 54.42000 -0.00000 23.34000 1.21122 }
    Cylinder {  radius  0.0400 height 0.63260 }
  }
  Separator {                                                # Line     458.544
    Transform {
       translation -0.43170 -1.10910 -1.15590
       rotation -54.42000 0.00000 -23.34000 1.93038 }
    Cylinder {  radius  0.0400 height 0.63260 }
  }
  Separator {                                                # Line     457.544
    Transform {
       translation -0.43170 -1.10910 -1.15590
       rotation -54.42000 0.00000 -23.34000 1.93038 }
    Cylinder {  radius  0.0400 height 0.63260 }
  }
  Separator {                                                # Line     458.558
    Transform {
       translation -0.43170 -1.10910 -1.15590
       rotation -54.42000 0.00000 -23.34000 1.93038 }
    Cylinder {  radius  0.0400 height 0.63260 }
  }
  Separator {                                                # Line     457.558
    Transform {
       translation -0.43170 -1.10910 -1.15590
       rotation -54.42000 0.00000 -23.34000 1.93038 }
    Cylinder {  radius  0.0400 height 0.63260 }
  }
  Separator {                                                # Line     909.1063
    Transform {
       translation -1.31610 0.46230 0.99720
       rotation 3.24000 -0.00000 51.18000 2.21577 }
    Cylinder {  radius  0.0400 height 0.64174 }
  }
  Separator {                                                # Line     909.1122
    Transform {
       translation -1.24020 0.54120 1.20390
       rotation 44.58000 -0.00000 36.00000 1.94949 }
    Cylinder {  radius  0.0400 height 0.61670 }
  }
  Separator {                                                # Line    1063.1122
    Transform {
       translation -1.49610 0.34830 1.22010
       rotation 41.34000 0.00000 -15.18000 1.22673 }
    Cylinder {  radius  0.0400 height 0.46781 }
  }
  Separator {                                                # Line     906.1122
    Transform {
       translation -1.36050 0.41220 1.43430
       rotation -1.50000 0.00000 11.94000 1.32648 }
    Cylinder {  radius  0.0400 height 0.12402 }
  }
  Separator {                                                # Line     906.909
    Transform {
       translation -1.18050 0.52620 1.21140
       rotation -46.08000 0.00000 -24.06000 1.11010 }
    Cylinder {  radius  0.0400 height 0.58034 }
  }
  Separator {                                                # Line     906.1063
    Transform {
       translation -1.43640 0.33330 1.22760
       rotation -42.84000 0.00000 27.12000 1.81771 }
    Cylinder {  radius  0.0400 height 0.52289 }
  }
  Separator {                                                # Line     495.906
    Transform {
       translation -1.11570 0.31110 1.23420
       rotation 41.52000 -0.00000 37.02000 1.27059 }
    Cylinder {  radius  0.0400 height 0.58232 }
  }
  Separator {                                                # Line     495.1122
    Transform {
       translation -1.17540 0.32610 1.22670
       rotation 40.02000 -0.00000 48.96000 1.26131 }
    Cylinder {  radius  0.0400 height 0.66389 }
  }
  Separator {                                                # Line     495.909
    Transform {
       translation -0.99540 0.44010 1.00380
       rotation -4.56000 0.00000 12.96000 0.30912 }
    Cylinder {  radius  0.0400 height 0.45161 }
  }
  Separator {                                                # Line     495.1063
    Transform {
       translation -1.25130 0.24720 1.02000
       rotation -1.32000 0.00000 64.14000 1.50170 }
    Cylinder {  radius  0.0400 height 0.64307 }
  }
  Separator {                                                # Line     683.972
    Transform {
       translation 0.08430 0.61080 -0.72390
       rotation 5.34000 0.00000 -38.34000 2.38831 }
    Cylinder {  radius  0.0400 height 0.56591 }
  }
  Separator {                                                # Line     143.972
    Transform {
       translation 0.08430 0.61080 -0.72390
       rotation 5.34000 0.00000 -38.34000 2.38831 }
    Cylinder {  radius  0.0400 height 0.56591 }
  }
  Separator {                                                # Line     142.972
    Transform {
       translation 0.08430 0.61080 -0.72390
       rotation 5.34000 0.00000 -38.34000 2.38831 }
    Cylinder {  radius  0.0400 height 0.56591 }
  }
  Separator {                                                # Line     972.973
    Transform {
       translation 0.27990 0.40440 -0.70890
       rotation -2.34000 0.00000 -0.78000 1.57080 }
    Cylinder {  radius  0.0400 height 0.02467 }
  }
  Separator {                                                # Line     683.973
    Transform {
       translation 0.08820 0.61080 -0.73560
       rotation 3.00000 0.00000 -39.12000 2.38159 }
    Cylinder {  radius  0.0400 height 0.56951 }
  }
  Separator {                                                # Line     143.973
    Transform {
       translation 0.08820 0.61080 -0.73560
       rotation 3.00000 0.00000 -39.12000 2.38159 }
    Cylinder {  radius  0.0400 height 0.56951 }
  }
  Separator {                                                # Line     142.973
    Transform {
       translation 0.08820 0.61080 -0.73560
       rotation 3.00000 0.00000 -39.12000 2.38159 }
    Cylinder {  radius  0.0400 height 0.56951 }
  }
  Separator {                                                # Line      26.134
    Transform {
       translation 0.26010 -0.49110 -1.28310
       rotation -7.26000 0.00000 10.74000 2.76789 }
    Cylinder {  radius  0.0400 height 0.35511 }
  }
  Separator {                                                # Line     134.554
    Transform {
       translation 0.35130 -0.66090 -1.43880
       rotation -23.88000 0.00000 -28.98000 1.59476 }
    Cylinder {  radius  0.0400 height 0.37562 }
  }
  Separator {                                                # Line      26.554
    Transform {
       translation 0.40500 -0.49560 -1.40250
       rotation -31.14000 0.00000 -18.24000 2.32581 }
    Cylinder {  radius  0.0400 height 0.49555 }
  }
  Separator {                                                # Line     554.556
    Transform {
       translation 0.63660 -0.73080 -1.39980
       rotation 31.68000 0.00000 -28.08000 1.87047 }
    Cylinder {  radius  0.0400 height 0.44308 }
  }
  Separator {                                                # Line     134.556
    Transform {
       translation 0.49170 -0.72630 -1.28040
       rotation 7.80000 0.00000 -57.06000 1.80894 }
    Cylinder {  radius  0.0400 height 0.59263 }
  }
  Separator {                                                # Line      26.556
    Transform {
       translation 0.54540 -0.56100 -1.24410
       rotation 0.54000 0.00000 -46.32000 2.36387 }
    Cylinder {  radius  0.0400 height 0.66020 }
  }
  Separator {                                                # Line     283.405
    Transform {
       translation -0.56880 2.11500 -0.00960
       rotation 15.60000 0.00000 -34.92000 0.75017 }
    Cylinder {  radius  0.0400 height 0.56099 }
  }
  Separator {                                                # Line     283.404
    Transform {
       translation -0.56880 2.11500 -0.00960
       rotation 15.60000 0.00000 -34.92000 0.75017 }
    Cylinder {  radius  0.0400 height 0.56099 }
  }
  Separator {                                                # Line     283.373
    Transform {
       translation -0.65310 2.18880 -0.07170
       rotation 3.18000 0.00000 -18.06000 0.31752 }
    Cylinder {  radius  0.0400 height 0.58736 }
  }
  Separator {                                                # Line     373.405
    Transform {
       translation -0.47850 2.39400 0.00630
       rotation 12.42000 0.00000 -16.86000 2.18477 }
    Cylinder {  radius  0.0400 height 0.25620 }
  }
  Separator {                                                # Line     373.404
    Transform {
       translation -0.47850 2.39400 0.00630
       rotation 12.42000 0.00000 -16.86000 2.18477 }
    Cylinder {  radius  0.0400 height 0.25620 }
  }
  Separator {                                                # Line     866.1276
    Transform {
       translation 0.29550 1.02270 0.42030
       rotation 27.18000 -0.00000 7.86000 2.72614 }
    Cylinder {  radius  0.0400 height 0.70103 }
  }
  Separator {                                                # Line     866.1066
    Transform {
       translation 0.00060 1.33350 0.37410
       rotation 17.94000 -0.00000 66.84000 1.59940 }
    Cylinder {  radius  0.0400 height 0.69234 }
  }
  Separator {                                                # Line    1066.1276
    Transform {
       translation -0.03870 1.01280 0.51000
       rotation 9.24000 0.00000 -58.98000 2.37638 }
    Cylinder {  radius  0.0400 height 0.86185 }
  }
  Separator {                                                # Line      57.1066
    Transform {
       translation -0.16140 1.15020 0.43200
       rotation 6.36000 -0.00000 34.44000 0.79031 }
    Cylinder {  radius  0.0400 height 0.49288 }
  }
  Separator {                                                # Line      57.866
    Transform {
       translation 0.17280 1.16010 0.34230
       rotation -11.58000 0.00000 -32.40000 0.75371 }
    Cylinder {  radius  0.0400 height 0.50277 }
  }
  Separator {                                                # Line      57.1276
    Transform {
       translation 0.13350 0.83940 0.47820
       rotation 15.60000 0.00000 -24.54000 2.32794 }
    Cylinder {  radius  0.0400 height 0.40009 }
  }
  Separator {                                                # Line     378.1219
    Transform {
       translation 1.30530 -0.89160 0.29580
       rotation -25.32000 0.00000 48.42000 1.43331 }
    Cylinder {  radius  0.0400 height 0.55161 }
  }
  Separator {                                                # Line     378.379
    Transform {
       translation 1.53480 -1.05900 0.48840
       rotation 13.20000 -0.00000 2.52000 2.66329 }
    Cylinder {  radius  0.0400 height 0.29197 }
  }
  Separator {                                                # Line     379.1219
    Transform {
       translation 1.29270 -1.02120 0.36180
       rotation -38.52000 0.00000 45.90000 1.06128 }
    Cylinder {  radius  0.0400 height 0.68640 }
  }
  Separator {                                                # Line      55.379
    Transform {
       translation 1.53690 -1.28070 0.49950
       rotation 10.98000 -0.00000 2.94000 0.55289 }
    Cylinder {  radius  0.0400 height 0.21645 }
  }
  Separator {                                                # Line      55.378
    Transform {
       translation 1.54950 -1.15110 0.43350
       rotation -2.22000 0.00000 0.42000 0.05091 }
    Cylinder {  radius  0.0400 height 0.44398 }
  }
  Separator {                                                # Line      55.1219
    Transform {
       translation 1.30740 -1.11330 0.30690
       rotation -27.54000 0.00000 48.84000 0.82400 }
    Cylinder {  radius  0.0400 height 0.76403 }
  }
  Separator {                                                # Line     401.656
    Transform {
       translation 0.28770 0.60300 -0.33270
       rotation 2.94000 -0.00000 0.78000 0.19550 }
    Cylinder {  radius  0.0400 height 0.15658 }
  }
  Separator {                                                # Line     401.654
    Transform {
       translation 0.28770 0.60300 -0.33270
       rotation 2.94000 -0.00000 0.78000 0.19550 }
    Cylinder {  radius  0.0400 height 0.15658 }
  }
  Separator {                                                # Line     401.402
    Transform {
       translation 0.28770 0.60300 -0.33270
       rotation 2.94000 -0.00000 0.78000 0.19550 }
    Cylinder {  radius  0.0400 height 0.15658 }
  }
  Separator {                                                # Line     611.623
    Transform {
       translation 2.17980 -1.60890 -0.81930
       rotation 21.90000 0.00000 -16.56000 2.35989 }
    Cylinder {  radius  0.0400 height 0.38973 }
  }
  Separator {                                                # Line     610.623
    Transform {
       translation 2.17980 -1.60890 -0.81930
       rotation 21.90000 0.00000 -16.56000 2.35989 }
    Cylinder {  radius  0.0400 height 0.38973 }
  }
  Separator {                                                # Line     305.623
    Transform {
       translation 2.21790 -1.77510 -0.90270
       rotation 38.58000 0.00000 -8.94000 1.43082 }
    Cylinder {  radius  0.0400 height 0.39993 }
  }
  Separator {                                                # Line     305.611
    Transform {
       translation 2.13510 -1.63680 -1.01220
       rotation 16.68000 -0.00000 7.62000 0.50414 }
    Cylinder {  radius  0.0400 height 0.37963 }
  }
  Separator {                                                # Line     305.610
    Transform {
       translation 2.13510 -1.63680 -1.01220
       rotation 16.68000 -0.00000 7.62000 0.50414 }
    Cylinder {  radius  0.0400 height 0.37963 }
  }
  Separator {                                                # Line     632.1143
    Transform {
       translation 1.96890 -1.18860 -0.11700
       rotation 7.68000 0.00000 -6.42000 2.06551 }
    Cylinder {  radius  0.0400 height 0.11374 }
  }
  Separator {                                                # Line     632.1201
    Transform {
       translation 1.95570 -1.25310 -0.12780
       rotation 5.52000 0.00000 -3.78000 2.79110 }
    Cylinder {  radius  0.0400 height 0.19485 }
  }
  Separator {                                                # Line    1143.1201
    Transform {
       translation 1.98780 -1.28010 -0.08940
       rotation -2.16000 0.00000 2.64000 2.88309 }
    Cylinder {  radius  0.0400 height 0.13343 }
  }
  Separator {                                                # Line    1109.1201
    Transform {
       translation 1.97340 -1.45410 -0.08400
       rotation -3.24000 0.00000 -0.24000 0.14728 }
    Cylinder {  radius  0.0400 height 0.22140 }
  }
  Separator {                                                # Line     632.1109
    Transform {
       translation 1.95450 -1.36260 -0.11160
       rotation 8.76000 0.00000 -3.54000 2.91075 }
    Cylinder {  radius  0.0400 height 0.41295 }
  }
  Separator {                                                # Line    1109.1143
    Transform {
       translation 1.98660 -1.38960 -0.07320
       rotation -1.08000 0.00000 -2.88000 0.08816 }
    Cylinder {  radius  0.0400 height 0.34936 }
  }
  Separator {                                                # Line     617.639
    Transform {
       translation 2.40690 -1.12650 -0.63690
       rotation -9.42000 0.00000 -14.34000 0.64133 }
    Cylinder {  radius  0.0400 height 0.28678 }
  }
  Separator {                                                # Line     617.638
    Transform {
       translation 2.40690 -1.12650 -0.63690
       rotation -9.42000 0.00000 -14.34000 0.64133 }
    Cylinder {  radius  0.0400 height 0.28678 }
  }
  Separator {                                                # Line     617.1166
    Transform {
       translation 2.33100 -1.08540 -0.79260
       rotation -40.56000 0.00000 0.84000 0.91520 }
    Cylinder {  radius  0.0400 height 0.51179 }
  }
  Separator {                                                # Line     639.1166
    Transform {
       translation 2.40270 -0.97050 -0.83970
       rotation -31.14000 0.00000 15.18000 1.33783 }
    Cylinder {  radius  0.0400 height 0.35605 }
  }
  Separator {                                                # Line     638.1166
    Transform {
       translation 2.40270 -0.97050 -0.83970
       rotation -31.14000 0.00000 15.18000 1.33783 }
    Cylinder {  radius  0.0400 height 0.35605 }
  }
  Separator {                                                # Line     133.162
    Transform {
       translation -2.19480 -0.70140 -0.02760
       rotation 17.88000 0.00000 -5.04000 2.75657 }
    Cylinder {  radius  0.0400 height 0.49461 }
  }
  Separator {                                                # Line     133.161
    Transform {
       translation -2.19480 -0.70140 -0.02760
       rotation 17.88000 0.00000 -5.04000 2.75657 }
    Cylinder {  radius  0.0400 height 0.49461 }
  }
  Separator {                                                # Line     133.255
    Transform {
       translation -2.32380 -0.60150 -0.01470
       rotation 20.46000 -0.00000 20.76000 2.29650 }
    Cylinder {  radius  0.0400 height 0.38966 }
  }
  Separator {                                                # Line     162.255
    Transform {
       translation -2.29860 -0.83070 0.07470
       rotation 2.58000 -0.00000 25.80000 0.91426 }
    Cylinder {  radius  0.0400 height 0.32734 }
  }
  Separator {                                                # Line     161.255
    Transform {
       translation -2.29860 -0.83070 0.07470
       rotation 2.58000 -0.00000 25.80000 0.91426 }
    Cylinder {  radius  0.0400 height 0.32734 }
  }
  Separator {                                                # Line     616.1234
    Transform {
       translation 1.80510 -1.55490 -1.00110
       rotation 3.42000 -0.00000 16.38000 0.33274 }
    Cylinder {  radius  0.0400 height 0.51230 }
  }
  Separator {                                                # Line     616.1162
    Transform {
       translation 1.80510 -1.55490 -1.00110
       rotation 3.42000 -0.00000 16.38000 0.33274 }
    Cylinder {  radius  0.0400 height 0.51230 }
  }
  Separator {                                                # Line     616.1207
    Transform {
       translation 1.95300 -1.57260 -1.06860
       rotation -10.08000 0.00000 -13.20000 0.35444 }
    Cylinder {  radius  0.0400 height 0.47855 }
  }
  Separator {                                                # Line    1207.1234
    Transform {
       translation 1.87110 -1.33050 -1.05150
       rotation 13.50000 -0.00000 29.58000 1.46235 }
    Cylinder {  radius  0.0400 height 0.32707 }
  }
  Separator {                                                # Line    1162.1207
    Transform {
       translation 1.87110 -1.33050 -1.05150
       rotation -13.50000 0.00000 -29.58000 1.67924 }
    Cylinder {  radius  0.0400 height 0.32707 }
  }
  Separator {                                                # Line     150.546
    Transform {
       translation -1.65570 1.18050 -0.74940
       rotation -28.32000 0.00000 7.62000 1.36311 }
    Cylinder {  radius  0.0400 height 0.29971 }
  }
  Separator {                                                # Line     150.1045
    Transform {
       translation -1.38840 0.96030 -0.63120
       rotation -4.68000 0.00000 -45.84000 2.25860 }
    Cylinder {  radius  0.0400 height 0.59637 }
  }
  Separator {                                                # Line     546.1045
    Transform {
       translation -1.42650 0.99120 -0.77280
       rotation 23.64000 0.00000 -53.46000 2.21648 }
    Cylinder {  radius  0.0400 height 0.73187 }
  }
  Separator {                                                # Line    1045.1124
    Transform {
       translation -1.38930 0.92490 -0.65520
       rotation -0.12000 0.00000 46.02000 0.98129 }
    Cylinder {  radius  0.0400 height 0.55365 }
  }
  Separator {                                                # Line     150.1124
    Transform {
       translation -1.61850 1.11420 -0.63180
       rotation -4.80000 0.00000 0.18000 2.54548 }
    Cylinder {  radius  0.0400 height 0.08556 }
  }
  Separator {                                                # Line     546.1124
    Transform {
       translation -1.65660 1.14510 -0.77340
       rotation 23.52000 0.00000 -7.44000 2.06401 }
    Cylinder {  radius  0.0400 height 0.28007 }
  }
  Separator {                                                # Line     615.1227
    Transform {
       translation 2.23050 -1.25790 -0.85260
       rotation -4.56000 0.00000 9.66000 2.44072 }
    Cylinder {  radius  0.0400 height 0.16565 }
  }
  Separator {                                                # Line     615.1171
    Transform {
       translation 2.26950 -1.15830 -0.89370
       rotation -12.78000 0.00000 1.86000 1.05867 }
    Cylinder {  radius  0.0400 height 0.14815 }
  }
  Separator {                                                # Line    1171.1227
    Transform {
       translation 2.22120 -1.22160 -0.91650
       rotation 8.22000 -0.00000 7.80000 2.62438 }
    Cylinder {  radius  0.0400 height 0.22918 }
  }
  Separator {                                                # Line    1171.1229
    Transform {
       translation 2.28030 -1.20600 -0.93660
       rotation 4.20000 0.00000 -4.02000 2.80843 }
    Cylinder {  radius  0.0400 height 0.17778 }
  }
  Separator {                                                # Line     615.1229
    Transform {
       translation 2.28960 -1.24230 -0.87270
       rotation -8.58000 0.00000 -2.16000 2.39383 }
    Cylinder {  radius  0.0400 height 0.13011 }
  }
  Separator {                                                # Line    1227.1229
    Transform {
       translation 2.24130 -1.30560 -0.89550
       rotation -4.02000 0.00000 -11.82000 1.32591 }
    Cylinder {  radius  0.0400 height 0.12869 }
  }
  Separator {                                                # Line     466.472
    Transform {
       translation 2.23290 -1.04400 -0.40590
       rotation -20.22000 0.00000 25.26000 2.26620 }
    Cylinder {  radius  0.0400 height 0.42142 }
  }
  Separator {                                                # Line     472.1233
    Transform {
       translation 2.23290 -1.04400 -0.40590
       rotation 20.22000 0.00000 -25.26000 0.87539 }
    Cylinder {  radius  0.0400 height 0.42142 }
  }
  Separator {                                                # Line    1172.1233
    Transform {
       translation 2.16600 -0.86550 -0.16950
       rotation -27.06000 0.00000 -38.64000 1.75317 }
    Cylinder {  radius  0.0400 height 0.47969 }
  }
  Separator {                                                # Line     466.1172
    Transform {
       translation 2.16600 -0.86550 -0.16950
       rotation 27.06000 -0.00000 38.64000 1.38842 }
    Cylinder {  radius  0.0400 height 0.47969 }
  }
  Separator {                                                # Line     472.1172
    Transform {
       translation 2.03970 -1.00050 -0.27060
       rotation 47.28000 -0.00000 13.38000 0.94248 }
    Cylinder {  radius  0.0400 height 0.60736 }
  }
  Separator {                                                # Line     621.640
    Transform {
       translation 2.37030 -1.59840 -0.54810
       rotation -9.06000 0.00000 12.54000 2.41824 }
    Cylinder {  radius  0.0400 height 0.23373 }
  }
  Separator {                                                # Line     622.640
    Transform {
       translation 2.37030 -1.59840 -0.54810
       rotation -9.06000 0.00000 12.54000 2.41824 }
    Cylinder {  radius  0.0400 height 0.23373 }
  }
  Separator {                                                # Line     260.622
    Transform {
       translation 2.23800 -1.50390 -0.55320
       rotation 10.08000 0.00000 -39.00000 1.60504 }
    Cylinder {  radius  0.0400 height 0.40305 }
  }
  Separator {                                                # Line     260.621
    Transform {
       translation 2.23800 -1.50390 -0.55320
       rotation 10.08000 0.00000 -39.00000 1.60504 }
    Cylinder {  radius  0.0400 height 0.40305 }
  }
  Separator {                                                # Line     260.640
    Transform {
       translation 2.17530 -1.59150 -0.59850
       rotation 1.02000 0.00000 -26.46000 2.19069 }
    Cylinder {  radius  0.0400 height 0.32533 }
  }
  Separator {                                                # Line     516.784
    Transform {
       translation -1.66290 0.91140 -0.52290
       rotation -10.98000 0.00000 -8.82000 1.02674 }
    Cylinder {  radius  0.0400 height 0.16460 }
  }
  Separator {                                                # Line     478.784
    Transform {
       translation -1.69020 0.94800 -0.37260
       rotation -41.04000 0.00000 -14.28000 1.54319 }
    Cylinder {  radius  0.0400 height 0.43470 }
  }
  Separator {                                                # Line     478.516
    Transform {
       translation -1.73430 0.90540 -0.31770
       rotation -30.06000 0.00000 -5.46000 1.80596 }
    Cylinder {  radius  0.0400 height 0.31417 }
  }
  Separator {                                                # Line       8.478
    Transform {
       translation -1.37970 0.97170 -0.30750
       rotation 28.02000 -0.00000 76.38000 1.64368 }
    Cylinder {  radius  0.0400 height 0.81574 }
  }
  Separator {                                                # Line       8.784
    Transform {
       translation -1.30830 0.97770 -0.51270
       rotation -13.02000 0.00000 62.10000 1.64536 }
    Cylinder {  radius  0.0400 height 0.63627 }
  }
  Separator {                                                # Line       8.516
    Transform {
       translation -1.35240 0.93510 -0.45780
       rotation -2.04000 0.00000 70.92000 1.75556 }
    Cylinder {  radius  0.0400 height 0.72178 }
  }
  Separator {                                                # Line    1156.1163
    Transform {
       translation 2.44470 -1.65120 0.16530
       rotation -18.42000 0.00000 1.74000 0.61558 }
    Cylinder {  radius  0.0400 height 0.32042 }
  }
  Separator {                                                # Line    1151.1163
    Transform {
       translation 2.44470 -1.65120 0.16530
       rotation -18.42000 0.00000 1.74000 0.61558 }
    Cylinder {  radius  0.0400 height 0.32042 }
  }
  Separator {                                                # Line    1163.1195
    Transform {
       translation 2.40330 -1.54260 0.14310
       rotation 13.98000 -0.00000 6.54000 1.85091 }
    Cylinder {  radius  0.0400 height 0.16060 }
  }
  Separator {                                                # Line    1156.1195
    Transform {
       translation 2.41200 -1.67340 0.23520
       rotation -4.44000 0.00000 8.28000 0.40826 }
    Cylinder {  radius  0.0400 height 0.23665 }
  }
  Separator {                                                # Line    1151.1195
    Transform {
       translation 2.41200 -1.67340 0.23520
       rotation -4.44000 0.00000 8.28000 0.40826 }
    Cylinder {  radius  0.0400 height 0.23665 }
  }
  Separator {                                                # Line      98.299
    Transform {
       translation 0.39150 -2.38830 1.80180
       rotation 0.24000 0.00000 -0.06000 0.10533 }
    Cylinder {  radius  0.0400 height 0.02353 }
  }
  Separator {                                                # Line      94.98
    Transform {
       translation 0.39150 -2.38830 1.80180
       rotation -0.24000 0.00000 0.06000 3.03626 }
    Cylinder {  radius  0.0400 height 0.02353 }
  }
  Separator {                                                # Line      92.98
    Transform {
       translation 0.39150 -2.38830 1.80180
       rotation -0.24000 0.00000 0.06000 3.03626 }
    Cylinder {  radius  0.0400 height 0.02353 }
  }
  Separator {                                                # Line     456.724
    Transform {
       translation 0.40290 1.14600 0.78150
       rotation 0.54000 -0.00000 0.54000 2.83353 }
    Cylinder {  radius  0.0400 height 0.02519 }
  }
  Separator {                                                # Line     212.724
    Transform {
       translation 0.27000 1.22460 1.02570
       rotation -48.30000 0.00000 -26.04000 1.88974 }
    Cylinder {  radius  0.0400 height 0.57787 }
  }
  Separator {                                                # Line     212.456
    Transform {
       translation 0.27270 1.23660 1.02300
       rotation -48.84000 0.00000 -26.58000 1.84632 }
    Cylinder {  radius  0.0400 height 0.57784 }
  }
  Separator {                                                # Line     212.771
    Transform {
       translation 0.29160 1.41030 1.16400
       rotation -20.64000 0.00000 -30.36000 1.09278 }
    Cylinder {  radius  0.0400 height 0.41346 }
  }
  Separator {                                                # Line     724.771
    Transform {
       translation 0.42180 1.31970 0.92250
       rotation 27.66000 0.00000 -4.32000 0.64591 }
    Cylinder {  radius  0.0400 height 0.46509 }
  }
  Separator {                                                # Line     456.771
    Transform {
       translation 0.42450 1.33170 0.91980
       rotation 28.20000 0.00000 -3.78000 0.68622 }
    Cylinder {  radius  0.0400 height 0.44904 }
  }
  Separator {                                                # Line     198.344
    Transform {
       translation -0.56670 1.03500 0.72630
       rotation 51.18000 -0.00000 44.34000 1.20368 }
    Cylinder {  radius  0.0400 height 0.72550 }
  }
  Separator {                                                # Line     344.584
    Transform {
       translation -0.78630 1.22520 0.95010
       rotation -6.42000 0.00000 -0.42000 0.49214 }
    Cylinder {  radius  0.0400 height 0.13616 }
  }
  Separator {                                                # Line     198.584
    Transform {
       translation -0.56460 1.09500 0.69420
       rotation 44.76000 -0.00000 43.92000 1.02553 }
    Cylinder {  radius  0.0400 height 0.73345 }
  }
  Separator {                                                # Line     584.1073
    Transform {
       translation -0.89100 1.21320 0.79470
       rotation -24.66000 0.00000 21.36000 1.98646 }
    Cylinder {  radius  0.0400 height 0.35661 }
  }
  Separator {                                                # Line     344.1073
    Transform {
       translation -0.89310 1.15320 0.82680
       rotation -31.08000 0.00000 20.94000 1.63475 }
    Cylinder {  radius  0.0400 height 0.37553 }
  }
  Separator {                                                # Line     198.1073
    Transform {
       translation -0.67140 1.02300 0.57090
       rotation 20.10000 -0.00000 65.28000 1.23760 }
    Cylinder {  radius  0.0400 height 0.72280 }
  }
  Separator {                                                # Line       9.354
    Transform {
       translation 0.43740 0.74460 0.51270
       rotation 19.38000 0.00000 -10.08000 1.22784 }
    Cylinder {  radius  0.0400 height 0.23195 }
  }
  Separator {                                                # Line       9.355
    Transform {
       translation 0.43740 0.74460 0.51270
       rotation 19.38000 0.00000 -10.08000 1.22784 }
    Cylinder {  radius  0.0400 height 0.23195 }
  }
  Separator {                                                # Line     355.730
    Transform {
       translation 0.70470 0.87300 0.55080
       rotation -11.76000 0.00000 -43.38000 1.19218 }
    Cylinder {  radius  0.0400 height 0.48372 }
  }
  Separator {                                                # Line     354.730
    Transform {
       translation 0.70470 0.87300 0.55080
       rotation -11.76000 0.00000 -43.38000 1.19218 }
    Cylinder {  radius  0.0400 height 0.48372 }
  }
  Separator {                                                # Line       9.730
    Transform {
       translation 0.65430 0.83400 0.45390
       rotation 7.62000 0.00000 -53.46000 1.12690 }
    Cylinder {  radius  0.0400 height 0.59795 }
  }
  Separator {                                                # Line     767.794
    Transform {
       translation -0.15390 0.43800 1.31910
       rotation 19.02000 -0.00000 14.70000 2.44401 }
    Cylinder {  radius  0.0400 height 0.37422 }
  }
  Separator {                                                # Line     794.806
    Transform {
       translation -0.27660 0.50700 1.45860
       rotation 8.88000 -0.00000 9.84000 0.30244 }
    Cylinder {  radius  0.0400 height 0.44500 }
  }
  Separator {                                                # Line     767.806
    Transform {
       translation -0.20310 0.65040 1.36350
       rotation 27.90000 -0.00000 24.54000 1.21519 }
    Cylinder {  radius  0.0400 height 0.39637 }
  }
  Separator {                                                # Line     220.806
    Transform {
       translation -0.25050 0.67320 1.59900
       rotation -19.20000 0.00000 15.06000 1.20882 }
    Cylinder {  radius  0.0400 height 0.26093 }
  }
  Separator {                                                # Line     220.794
    Transform {
       translation -0.20130 0.46080 1.55460
       rotation -28.08000 0.00000 5.22000 2.43176 }
    Cylinder {  radius  0.0400 height 0.43825 }
  }
  Separator {                                                # Line     220.767
    Transform {
       translation -0.12780 0.60420 1.45950
       rotation -47.10000 0.00000 -9.48000 1.66542 }
    Cylinder {  radius  0.0400 height 0.48260 }
  }
  Separator {                                                # Line     889.1087
    Transform {
       translation -0.73500 0.40200 0.97140
       rotation -23.76000 0.00000 -13.56000 1.22552 }
    Cylinder {  radius  0.0400 height 0.29073 }
  }
  Separator {                                                # Line     203.1087
    Transform {
       translation -0.75240 0.41280 0.80880
       rotation 8.76000 0.00000 -17.04000 1.18957 }
    Cylinder {  radius  0.0400 height 0.20642 }
  }
  Separator {                                                # Line     203.889
    Transform {
       translation -0.82020 0.36360 0.92760
       rotation 32.52000 0.00000 -3.48000 1.63674 }
    Cylinder {  radius  0.0400 height 0.32777 }
  }
  Separator {                                                # Line     203.1256
    Transform {
       translation -0.42540 0.15540 0.81600
       rotation 10.20000 0.00000 -82.44000 2.05603 }
    Cylinder {  radius  0.0400 height 0.93909 }
  }
  Separator {                                                # Line    1087.1256
    Transform {
       translation -0.34020 0.19380 0.85980
       rotation 1.44000 0.00000 -65.40000 2.23754 }
    Cylinder {  radius  0.0400 height 0.83243 }
  }
  Separator {                                                # Line     889.1256
    Transform {
       translation -0.40800 0.14460 0.97860
       rotation -22.32000 0.00000 -78.96000 2.04040 }
    Cylinder {  radius  0.0400 height 0.92015 }
  }
  Separator {                                                # Line     232.244
    Transform {
       translation 0.75630 0.35280 -1.59450
       rotation 44.22000 -0.00000 14.10000 1.88338 }
    Cylinder {  radius  0.0400 height 0.48777 }
  }
  Separator {                                                # Line     232.243
    Transform {
       translation 0.75630 0.35280 -1.59450
       rotation 44.22000 -0.00000 14.10000 1.88338 }
    Cylinder {  radius  0.0400 height 0.48777 }
  }
  Separator {                                                # Line     232.242
    Transform {
       translation 0.75630 0.35280 -1.59450
       rotation 44.22000 -0.00000 14.10000 1.88338 }
    Cylinder {  radius  0.0400 height 0.48777 }
  }
  Separator {                                                # Line     265.423
    Transform {
       translation 0.02910 -0.64830 0.59100
       rotation -50.04000 0.00000 -55.02000 1.50394 }
    Cylinder {  radius  0.0400 height 0.74539 }
  }
  Separator {                                                # Line     264.423
    Transform {
       translation 0.02910 -0.64830 0.59100
       rotation -50.04000 0.00000 -55.02000 1.50394 }
    Cylinder {  radius  0.0400 height 0.74539 }
  }
  Separator {                                                # Line     263.423
    Transform {
       translation 0.02910 -0.64830 0.59100
       rotation -50.04000 0.00000 -55.02000 1.50394 }
    Cylinder {  radius  0.0400 height 0.74539 }
  }
  Separator {                                                # Line     482.650
    Transform {
       translation 0.03570 0.34050 0.73560
       rotation -0.96000 0.00000 -3.90000 0.43781 }
    Cylinder {  radius  0.0400 height 0.09474 }
  }
  Separator {                                                # Line     482.1287
    Transform {
       translation 0.19110 0.33930 0.39060
       rotation -69.96000 0.00000 -34.98000 1.46457 }
    Cylinder {  radius  0.0400 height 0.78661 }
  }
  Separator {                                                # Line     650.1287
    Transform {
       translation 0.21060 0.38220 0.38580
       rotation -69.00000 0.00000 -31.08000 1.57397 }
    Cylinder {  radius  0.0400 height 0.75677 }
  }
  Separator {                                                # Line    1119.1287
    Transform {
       translation 0.06990 0.19350 0.18870
       rotation -29.58000 0.00000 -59.22000 1.05538 }
    Cylinder {  radius  0.0400 height 0.76080 }
  }
  Separator {                                                # Line     482.1119
    Transform {
       translation -0.10500 0.15180 0.53850
       rotation -40.38000 0.00000 24.24000 2.12518 }
    Cylinder {  radius  0.0400 height 0.55393 }
  }
  Separator {                                                # Line     650.1119
    Transform {
       translation -0.08550 0.19470 0.53370
       rotation -39.42000 0.00000 28.14000 2.23273 }
    Cylinder {  radius  0.0400 height 0.61401 }
  }
  Separator {                                                # Line     696.911
    Transform {
       translation 1.01250 -1.13130 -1.45620
       rotation -39.12000 0.00000 -3.78000 2.12012 }
    Cylinder {  radius  0.0400 height 0.46082 }
  }
  Separator {                                                # Line     181.911
    Transform {
       translation 1.01250 -1.13130 -1.45620
       rotation -39.12000 0.00000 -3.78000 2.12012 }
    Cylinder {  radius  0.0400 height 0.46082 }
  }
  Separator {                                                # Line     180.911
    Transform {
       translation 1.01250 -1.13130 -1.45620
       rotation -39.12000 0.00000 -3.78000 2.12012 }
    Cylinder {  radius  0.0400 height 0.46082 }
  }
  Separator {                                                # Line     428.992
    Transform {
       translation 0.00810 0.20220 -0.26400
       rotation -13.80000 0.00000 -36.42000 0.68165 }
    Cylinder {  radius  0.0400 height 0.61813 }
  }
  Separator {                                                # Line     428.747
    Transform {
       translation -0.11070 0.21060 -0.33150
       rotation -27.30000 0.00000 -12.66000 0.54462 }
    Cylinder {  radius  0.0400 height 0.58083 }
  }
  Separator {                                                # Line     747.992
    Transform {
       translation 0.07140 0.45060 -0.40050
       rotation 13.50000 0.00000 -23.76000 1.63220 }
    Cylinder {  radius  0.0400 height 0.27379 }
  }
  Separator {                                                # Line      22.747
    Transform {
       translation 0.01650 0.37710 -0.49020
       rotation 4.44000 -0.00000 12.78000 0.69037 }
    Cylinder {  radius  0.0400 height 0.21245 }
  }
  Separator {                                                # Line      22.428
    Transform {
       translation -0.04680 0.12870 -0.35370
       rotation 31.74000 -0.00000 25.44000 2.25680 }
    Cylinder {  radius  0.0400 height 0.52569 }
  }
  Separator {                                                # Line      22.992
    Transform {
       translation 0.13530 0.36870 -0.42270
       rotation 17.94000 0.00000 -10.98000 0.96082 }
    Cylinder {  radius  0.0400 height 0.25661 }
  }
  Separator {                                                # Line     564.1088
    Transform {
       translation -0.25650 0.19140 -0.57000
       rotation -2.04000 0.00000 -13.14000 2.82653 }
    Cylinder {  radius  0.0400 height 0.42912 }
  }
  Separator {                                                # Line    1071.1088
    Transform {
       translation -0.49560 0.09060 -0.33660
       rotation -48.72000 0.00000 -60.96000 1.82937 }
    Cylinder {  radius  0.0400 height 0.80720 }
  }
  Separator {                                                # Line     564.1071
    Transform {
       translation -0.56130 0.29460 -0.32640
       rotation 46.68000 -0.00000 47.82000 1.86379 }
    Cylinder {  radius  0.0400 height 0.69801 }
  }
  Separator {                                                # Line    1071.1127
    Transform {
       translation -0.67260 0.22140 -0.33150
       rotation -47.70000 0.00000 -25.56000 1.46915 }
    Cylinder {  radius  0.0400 height 0.54397 }
  }
  Separator {                                                # Line    1088.1127
    Transform {
       translation -0.36780 0.11820 -0.57510
       rotation 1.02000 -0.00000 35.40000 0.93458 }
    Cylinder {  radius  0.0400 height 0.44029 }
  }
  Separator {                                                # Line     564.1127
    Transform {
       translation -0.43350 0.32220 -0.56490
       rotation -1.02000 0.00000 22.26000 2.15207 }
    Cylinder {  radius  0.0400 height 0.26662 }
  }
  Separator {                                                # Line     576.577
    Transform {
       translation 0.92040 2.62530 -0.58500 }
    Cylinder {  radius  0.0400 height 0.00060 }
  }
  Separator {                                                # Line     577.779
    Transform {
       translation 0.72510 2.58990 -0.48060
       rotation 20.88000 -0.00000 39.06000 1.73063 }
    Cylinder {  radius  0.0400 height 0.44862 }
  }
  Separator {                                                # Line     576.779
    Transform {
       translation 0.72510 2.58960 -0.48060
       rotation 20.88000 -0.00000 39.06000 1.72931 }
    Cylinder {  radius  0.0400 height 0.44853 }
  }
  Separator {                                                # Line     800.1158
    Transform {
       translation 2.09220 -1.41990 0.08040
       rotation 25.20000 -0.00000 1.44000 1.37600 }
    Cylinder {  radius  0.0400 height 0.25728 }
  }
  Separator {                                                # Line    1158.1213
    Transform {
       translation 2.07480 -1.38990 0.20460
       rotation -0.36000 0.00000 2.04000 1.11325 }
    Cylinder {  radius  0.0400 height 0.02309 }
  }
  Separator {                                                # Line     800.1213
    Transform {
       translation 2.08200 -1.41480 0.07860
       rotation 24.84000 -0.00000 3.48000 1.33600 }
    Cylinder {  radius  0.0400 height 0.25790 }
  }
  Separator {                                                # Line     437.900
    Transform {
       translation 0.34440 -0.47820 -0.55110
       rotation 65.82000 -0.00000 64.20000 1.08149 }
    Cylinder {  radius  0.0400 height 1.04168 }
  }
  Separator {                                                # Line     135.437
    Transform {
       translation 0.44040 -0.62490 -0.85560
       rotation -4.92000 0.00000 -45.00000 1.97977 }
    Cylinder {  radius  0.0400 height 0.49337 }
  }
  Separator {                                                # Line     135.900
    Transform {
       translation 0.11940 -0.38010 -0.52650
       rotation 60.90000 -0.00000 19.20000 1.14009 }
    Cylinder {  radius  0.0400 height 0.70273 }
  }
  Separator {                                                # Line     155.447
    Transform {
       translation -0.93150 -0.19620 -0.69240
       rotation -1.80000 0.00000 13.26000 2.71136 }
    Cylinder {  radius  0.0400 height 0.32084 }
  }
  Separator {                                                # Line      63.447
    Transform {
       translation -1.11870 -0.33000 -0.34890
       rotation -70.50000 0.00000 -24.18000 1.60299 }
    Cylinder {  radius  0.0400 height 0.74570 }
  }
  Separator {                                                # Line      63.155
    Transform {
       translation -1.05240 -0.18420 -0.33990
       rotation -68.70000 0.00000 -37.44000 1.24124 }
    Cylinder {  radius  0.0400 height 0.82689 }
  }
  Separator {                                                # Line     562.700
    Transform {
       translation -0.93180 1.30200 -0.29580
       rotation -11.28000 0.00000 1.32000 2.42202 }
    Cylinder {  radius  0.0400 height 0.17232 }
  }
  Separator {                                                # Line     490.700
    Transform {
       translation -0.97230 0.84420 -0.39030
       rotation 7.62000 0.00000 -6.78000 0.12905 }
    Cylinder {  radius  0.0400 height 0.79259 }
  }
  Separator {                                                # Line     490.562
    Transform {
       translation -0.96570 0.90900 -0.33390
       rotation 18.90000 0.00000 -8.10000 0.22092 }
    Cylinder {  radius  0.0400 height 0.93841 }
  }
  Separator {                                                # Line     347.392
    Transform {
       translation -1.61160 -0.10470 0.55500
       rotation -16.08000 0.00000 66.00000 1.67377 }
    Cylinder {  radius  0.0400 height 0.68292 }
  }
  Separator {                                                # Line     346.392
    Transform {
       translation -1.61160 -0.10470 0.55500
       rotation -16.08000 0.00000 66.00000 1.67377 }
    Cylinder {  radius  0.0400 height 0.68292 }
  }
  Separator {                                                # Line     342.382
    Transform {
       translation -2.68350 -0.53520 -0.05730
       rotation -2.34000 0.00000 -5.34000 2.85191 }
    Cylinder {  radius  0.0400 height 0.20410 }
  }
  Separator {                                                # Line     382.746
    Transform {
       translation -2.68350 -0.53520 -0.05730
       rotation 2.34000 -0.00000 5.34000 0.28968 }
    Cylinder {  radius  0.0400 height 0.20410 }
  }
  Separator {                                                # Line     899.1286
    Transform {
       translation 0.96630 -0.25470 0.57090
       rotation 22.38000 -0.00000 32.58000 0.67147 }
    Cylinder {  radius  0.0400 height 0.63533 }
  }
  Separator {                                                # Line     899.1248
    Transform {
       translation 0.96630 -0.25470 0.57090
       rotation 22.38000 -0.00000 32.58000 0.67147 }
    Cylinder {  radius  0.0400 height 0.63533 }
  }
  Separator {                                                # Line     190.236
    Transform {
       translation -1.59690 -0.54690 -0.92760
       rotation -25.44000 0.00000 -15.66000 0.31674 }
    Cylinder {  radius  0.0400 height 0.95911 }
  }
  Separator {                                                # Line     190.704
    Transform {
       translation -1.59690 -0.54690 -0.92760
       rotation -25.44000 0.00000 -15.66000 0.31674 }
    Cylinder {  radius  0.0400 height 0.95911 }
  }
  Separator {                                                # Line     904.1014
    Transform {
       translation -1.26930 -0.88560 -0.19770
       rotation 54.06000 0.00000 -56.10000 0.86886 }
    Cylinder {  radius  0.0400 height 1.02029 }
  }
  Separator {                                                # Line     795.1014
    Transform {
       translation -1.26930 -0.88560 -0.19770
       rotation 54.06000 0.00000 -56.10000 0.86886 }
    Cylinder {  radius  0.0400 height 1.02029 }
  }
  Separator {                                                # Line     123.124
    Transform {
       translation -1.92000 0.27150 -0.00180
       rotation -14.76000 0.00000 -28.32000 2.19947 }
    Cylinder {  radius  0.0400 height 0.39485 }
  }
  Separator {                                                # Line     123.246
    Transform {
       translation -1.86210 0.58710 -0.10500
       rotation -35.40000 0.00000 -39.90000 0.92856 }
    Cylinder {  radius  0.0400 height 0.66612 }
  }
  Separator {                                                # Line     124.246
    Transform {
       translation -1.72050 0.47100 -0.17880
       rotation -20.64000 0.00000 -11.58000 0.35872 }
    Cylinder {  radius  0.0400 height 0.67411 }
  }
  Separator {                                                # Line     741.1081
    Transform {
       translation -1.77360 -0.16380 0.42630
       rotation 38.10000 0.00000 -1.20000 1.52989 }
    Cylinder {  radius  0.0400 height 0.38151 }
  }
  Separator {                                                # Line     327.1081
    Transform {
       translation -1.77360 -0.16380 0.42630
       rotation 38.10000 0.00000 -1.20000 1.52989 }
    Cylinder {  radius  0.0400 height 0.38151 }
  }
  Separator {                                                # Line     229.1078
    Transform {
       translation -0.16920 0.30480 -0.52680
       rotation -31.32000 0.00000 29.52000 2.44181 }
    Cylinder {  radius  0.0400 height 0.66825 }
  }
  Separator {                                                # Line     230.1078
    Transform {
       translation -0.16920 0.30480 -0.52680
       rotation -31.32000 0.00000 29.52000 2.44181 }
    Cylinder {  radius  0.0400 height 0.66825 }
  }
  Separator {                                                # Line     756.757
    Transform {
       translation 0.48150 -1.53960 1.77150
       rotation 10.98000 -0.00000 4.38000 0.68331 }
    Cylinder {  radius  0.0400 height 0.18724 }
  }
  Separator {                                                # Line     387.757
    Transform {
       translation 0.48150 -1.53960 1.77150
       rotation 10.98000 -0.00000 4.38000 0.68331 }
    Cylinder {  radius  0.0400 height 0.18724 }
  }
  Separator {                                                # Line      48.648
    Transform {
       translation 1.02720 -0.21270 1.37610
       rotation 15.42000 -0.00000 18.84000 0.34446 }
    Cylinder {  radius  0.0400 height 0.72095 }
  }
  Separator {                                                # Line      47.48
    Transform {
       translation 1.02720 -0.21270 1.37610
       rotation -15.42000 0.00000 -18.84000 2.79713 }
    Cylinder {  radius  0.0400 height 0.72095 }
  }
  Separator {                                                # Line     129.1191
    Transform {
       translation 2.53410 -1.27410 0.53490
       rotation -51.42000 0.00000 11.70000 1.97984 }
    Cylinder {  radius  0.0400 height 0.57476 }
  }
  Separator {                                                # Line     128.1191
    Transform {
       translation 2.53410 -1.27410 0.53490
       rotation -51.42000 0.00000 11.70000 1.97984 }
    Cylinder {  radius  0.0400 height 0.57476 }
  }
  Separator {                                                # Line     637.1185
    Transform {
       translation 2.16960 -1.05090 -0.44070
       rotation 10.38000 -0.00000 18.24000 2.41934 }
    Cylinder {  radius  0.0400 height 0.31746 }
  }
  Separator {                                                # Line     628.1185
    Transform {
       translation 1.82940 -0.93900 -0.32250
       rotation -13.26000 0.00000 -49.80000 2.30166 }
    Cylinder {  radius  0.0400 height 0.69212 }
  }
  Separator {                                                # Line     628.637
    Transform {
       translation 1.92060 -0.81990 -0.37440
       rotation -23.64000 0.00000 -68.04000 1.87204 }
    Cylinder {  radius  0.0400 height 0.75426 }
  }
  Separator {                                                # Line     606.1242
    Transform {
       translation 2.16120 -1.28910 -0.53790
       rotation -15.54000 0.00000 20.28000 1.04869 }
    Cylinder {  radius  0.0400 height 0.29476 }
  }
  Separator {                                                # Line     606.1114
    Transform {
       translation 2.23350 -1.33800 -0.68880
       rotation -45.72000 0.00000 5.82000 1.46445 }
    Cylinder {  radius  0.0400 height 0.46351 }
  }
  Separator {                                                # Line    1114.1242
    Transform {
       translation 2.13210 -1.26450 -0.76650
       rotation 30.18000 -0.00000 14.46000 1.28647 }
    Cylinder {  radius  0.0400 height 0.34865 }
  }
  Separator {                                                # Line     329.481
    Transform {
       translation -0.08850 0.72930 -0.06840
       rotation 75.12000 0.00000 -58.38000 1.78744 }
    Cylinder {  radius  0.0400 height 0.97415 }
  }
  Separator {                                                # Line     329.948
    Transform {
       translation -0.14370 1.04220 -0.31470
       rotation 25.86000 0.00000 -47.34000 0.91341 }
    Cylinder {  radius  0.0400 height 0.68145 }
  }
  Separator {                                                # Line     481.948
    Transform {
       translation 0.14820 0.93750 0.06090
       rotation -49.26000 0.00000 11.04000 0.67880 }
    Cylinder {  radius  0.0400 height 0.80403 }
  }
  Separator {                                                # Line     634.1226
    Transform {
       translation 2.46420 -1.31010 -0.46350
       rotation 25.02000 0.00000 -5.64000 2.39392 }
    Cylinder {  radius  0.0400 height 0.37721 }
  }
  Separator {                                                # Line     634.1192
    Transform {
       translation 2.46420 -1.31010 -0.46350
       rotation 25.02000 0.00000 -5.64000 2.39392 }
    Cylinder {  radius  0.0400 height 0.37721 }
  }
  Separator {                                                # Line     809.836
    Transform {
       translation 0.48690 -0.60270 -0.04560
       rotation 2.88000 0.00000 -87.18000 1.58799 }
    Cylinder {  radius  0.0400 height 0.87240 }
  }
  Separator {                                                # Line     738.836
    Transform {
       translation 0.48690 -0.60270 -0.04560
       rotation 2.88000 0.00000 -87.18000 1.58799 }
    Cylinder {  radius  0.0400 height 0.87240 }
  }
  Separator {                                                # Line     350.893
    Transform {
       translation 1.10610 -1.04670 1.00020
       rotation 20.28000 0.00000 -5.46000 2.83006 }
    Cylinder {  radius  0.0400 height 0.68518 }
  }
  Separator {                                                # Line     893.956
    Transform {
       translation 1.06770 -1.33530 1.08330
       rotation -3.66000 0.00000 13.14000 1.06807 }
    Cylinder {  radius  0.0400 height 0.15566 }
  }
  Separator {                                                # Line     350.956
    Transform {
       translation 1.04040 -1.00920 0.98190
       rotation 16.62000 -0.00000 7.68000 2.83443 }
    Cylinder {  radius  0.0400 height 0.60554 }
  }
  Separator {                                                # Line     864.976
    Transform {
       translation 1.97580 -0.84780 0.68400
       rotation -5.40000 0.00000 -12.12000 0.90975 }
    Cylinder {  radius  0.0400 height 0.16809 }
  }
  Separator {                                                # Line     976.1169
    Transform {
       translation 2.11320 -1.05360 0.44160
       rotation -43.08000 0.00000 -15.36000 2.41521 }
    Cylinder {  radius  0.0400 height 0.68862 }
  }
  Separator {                                                # Line     864.1169
    Transform {
       translation 2.05260 -1.10520 0.46860
       rotation -48.48000 0.00000 -27.48000 2.20696 }
    Cylinder {  radius  0.0400 height 0.69279 }
  }
  Separator {                                                # Line      56.147
    Transform {
       translation 1.45350 -0.78540 0.35220
       rotation 7.08000 -0.00000 42.06000 1.64382 }
    Cylinder {  radius  0.0400 height 0.42766 }
  }
  Separator {                                                # Line      56.146
    Transform {
       translation 1.45350 -0.78540 0.35220
       rotation 7.08000 -0.00000 42.06000 1.64382 }
    Cylinder {  radius  0.0400 height 0.42766 }
  }
  Separator {                                                # Line     205.985
    Transform {
       translation 1.55190 0.53220 1.10340
       rotation 39.24000 -0.00000 76.74000 1.69545 }
    Cylinder {  radius  0.0400 height 0.86865 }
  }
  Separator {                                                # Line     204.205
    Transform {
       translation 1.89210 0.64290 1.05030
       rotation -28.62000 0.00000 -8.70000 1.93315 }
    Cylinder {  radius  0.0400 height 0.31990 }
  }
  Separator {                                                # Line     204.985
    Transform {
       translation 1.50840 0.58890 1.24650
       rotation 10.62000 -0.00000 68.04000 1.88186 }
    Cylinder {  radius  0.0400 height 0.72335 }
  }
  Separator {                                                # Line    1108.1183
    Transform {
       translation 2.26500 -1.52520 -0.46980
       rotation 12.24000 0.00000 -3.12000 0.46274 }
    Cylinder {  radius  0.0400 height 0.28296 }
  }
  Separator {                                                # Line     571.1108
    Transform {
       translation 2.35110 -1.73940 -0.54150
       rotation 2.10000 -0.00000 20.34000 0.86237 }
    Cylinder {  radius  0.0400 height 0.26927 }
  }
  Separator {                                                # Line     571.1183
    Transform {
       translation 2.36670 -1.61280 -0.48030
       rotation 14.34000 -0.00000 17.22000 0.48195 }
    Cylinder {  radius  0.0400 height 0.48347 }
  }
  Separator {                                                # Line     169.1085
    Transform {
       translation -0.55950 -0.80100 0.12900
       rotation 79.08000 0.00000 -6.90000 1.46686 }
    Cylinder {  radius  0.0400 height 0.79811 }
  }
  Separator {                                                # Line     170.1085
    Transform {
       translation -0.55950 -0.80100 0.12900
       rotation 79.08000 0.00000 -6.90000 1.46686 }
    Cylinder {  radius  0.0400 height 0.79811 }
  }
  Separator {                                                # Line     386.388
    Transform {
       translation 0.57990 -1.80930 1.53300
       rotation 31.20000 -0.00000 18.66000 2.09338 }
    Cylinder {  radius  0.0400 height 0.41954 }
  }
  Separator {                                                # Line     304.388
    Transform {
       translation 0.57990 -1.80930 1.53300
       rotation 31.20000 -0.00000 18.66000 2.09338 }
    Cylinder {  radius  0.0400 height 0.41954 }
  }
  Separator {                                                # Line     197.597
    Transform {
       translation 0.36360 0.36180 -0.60960
       rotation -70.32000 0.00000 -35.64000 1.77930 }
    Cylinder {  radius  0.0400 height 0.80581 }
  }
  Separator {                                                # Line     197.596
    Transform {
       translation 0.36360 0.36180 -0.60960
       rotation -70.32000 0.00000 -35.64000 1.77930 }
    Cylinder {  radius  0.0400 height 0.80581 }
  }
  Separator {                                                # Line     526.594
    Transform {
       translation -1.38570 0.12930 0.22950
       rotation -1.02000 0.00000 34.98000 1.78847 }
    Cylinder {  radius  0.0400 height 0.35841 }
  }
  Separator {                                                # Line     594.1070
    Transform {
       translation -1.38570 0.12930 0.22950
       rotation 1.02000 0.00000 -34.98000 1.35313 }
    Cylinder {  radius  0.0400 height 0.35841 }
  }
  Separator {                                                # Line     132.498
    Transform {
       translation -0.15060 -0.55140 -2.56860
       rotation -11.40000 0.00000 -17.16000 2.39082 }
    Cylinder {  radius  0.0400 height 0.30199 }
  }
  Separator {                                                # Line     131.498
    Transform {
       translation -0.15060 -0.55140 -2.56860
       rotation -11.40000 0.00000 -17.16000 2.39082 }
    Cylinder {  radius  0.0400 height 0.30199 }
  }
  Separator {                                                # Line     765.770
    Transform {
       translation 0.39450 0.32010 0.59340
       rotation 31.80000 -0.00000 26.58000 0.96059 }
    Cylinder {  radius  0.0400 height 0.50572 }
  }
  Separator {                                                # Line     439.770
    Transform {
       translation 0.39450 0.32010 0.59340
       rotation 31.80000 -0.00000 26.58000 0.96059 }
    Cylinder {  radius  0.0400 height 0.50572 }
  }
  Separator {                                                # Line     403.646
    Transform {
       translation -1.04640 1.18320 -0.05610
       rotation 41.22000 0.00000 -17.28000 0.63360 }
    Cylinder {  radius  0.0400 height 0.75493 }
  }
  Separator {                                                # Line     403.430
    Transform {
       translation -1.04640 1.18320 -0.05610
       rotation 41.22000 0.00000 -17.28000 0.63360 }
    Cylinder {  radius  0.0400 height 0.75493 }
  }
  Separator {                                                # Line     553.961
    Transform {
       translation -0.52110 -0.36750 -0.10980
       rotation -11.40000 0.00000 49.98000 2.31389 }
    Cylinder {  radius  0.0400 height 0.69616 }
  }
  Separator {                                                # Line     790.961
    Transform {
       translation -0.57300 -0.48960 -0.26760
       rotation 20.16000 -0.00000 39.60000 2.04272 }
    Cylinder {  radius  0.0400 height 0.49890 }
  }
  Separator {                                                # Line     553.790
    Transform {
       translation -0.32310 -0.25410 -0.21060
       rotation -31.56000 0.00000 10.38000 2.20465 }
    Cylinder {  radius  0.0400 height 0.41232 }
  }
  Separator {                                                # Line     748.1250
    Transform {
       translation -0.60660 1.77960 -0.80880
       rotation 18.24000 -0.00000 7.56000 0.31151 }
    Cylinder {  radius  0.0400 height 0.64420 }
  }
  Separator {                                                # Line     209.748
    Transform {
       translation -0.59040 1.77120 -0.97980
       rotation 15.96000 0.00000 -4.32000 2.87115 }
    Cylinder {  radius  0.0400 height 0.61890 }
  }
  Separator {                                                # Line     209.1250
    Transform {
       translation -0.62820 2.07780 -0.88860
       rotation 34.20000 -0.00000 3.24000 1.52193 }
    Cylinder {  radius  0.0400 height 0.34394 }
  }
  Separator {                                                # Line      60.824
    Transform {
       translation -0.68160 2.11020 0.65280
       rotation -20.88000 0.00000 5.40000 2.81118 }
    Cylinder {  radius  0.0400 height 0.66476 }
  }
  Separator {                                                # Line      61.824
    Transform {
       translation -0.68160 2.11020 0.65280
       rotation -20.88000 0.00000 5.40000 2.81118 }
    Cylinder {  radius  0.0400 height 0.66476 }
  }
  Separator {                                                # Line     497.815
    Transform {
       translation -1.12680 0.24060 0.71850
       rotation 27.78000 0.00000 -4.92000 2.21341 }
    Cylinder {  radius  0.0400 height 0.35242 }
  }
  Separator {                                                # Line     496.815
    Transform {
       translation -1.12680 0.24060 0.71850
       rotation 27.78000 0.00000 -4.92000 2.21341 }
    Cylinder {  radius  0.0400 height 0.35242 }
  }
  Separator {                                                # Line     278.1281
    Transform {
       translation -1.21680 -0.00510 -0.28500
       rotation -54.12000 0.00000 -46.08000 1.32674 }
    Cylinder {  radius  0.0400 height 0.73250 }
  }
  Separator {                                                # Line    1281.1282
    Transform {
       translation -1.02150 0.35040 -0.44430
       rotation 22.26000 -0.00000 7.02000 0.41207 }
    Cylinder {  radius  0.0400 height 0.58278 }
  }
  Separator {                                                # Line     278.1282
    Transform {
       translation -1.25190 0.26190 -0.17370
       rotation -31.86000 0.00000 -39.06000 0.61670 }
    Cylinder {  radius  0.0400 height 0.87155 }
  }
  Separator {                                                # Line    1288.1310
    Transform {
       translation -1.21230 2.14110 -0.09030
       rotation -11.70000 0.00000 9.18000 0.36075 }
    Cylinder {  radius  0.0400 height 0.42132 }
  }
  Separator {                                                # Line    1267.1310
    Transform {
       translation -1.21230 2.14110 -0.09030
       rotation -11.70000 0.00000 9.18000 0.36075 }
    Cylinder {  radius  0.0400 height 0.42132 }
  }
  Separator {                                                # Line     376.531
    Transform {
       translation -0.15720 -0.65940 -0.78480
       rotation -12.72000 0.00000 -34.56000 0.82940 }
    Cylinder {  radius  0.0400 height 0.49932 }
  }
  Separator {                                                # Line     231.376
    Transform {
       translation -0.31830 -0.67230 -0.54120
       rotation -36.00000 0.00000 2.34000 2.28289 }
    Cylinder {  radius  0.0400 height 0.47657 }
  }
  Separator {                                                # Line     231.531
    Transform {
       translation -0.14550 -0.50370 -0.60480
       rotation -48.72000 0.00000 -32.22000 1.52665 }
    Cylinder {  radius  0.0400 height 0.58467 }
  }
  Separator {                                                # Line     780.1079
    Transform {
       translation -1.21380 1.91760 -0.24840
       rotation -10.68000 0.00000 15.72000 0.40938 }
    Cylinder {  radius  0.0400 height 0.47745 }
  }
  Separator {                                                # Line     499.1079
    Transform {
       translation -1.21380 1.91760 -0.24840
       rotation -10.68000 0.00000 15.72000 0.40938 }
    Cylinder {  radius  0.0400 height 0.47745 }
  }
  Separator {                                                # Line     199.1132
    Transform {
       translation 0.45690 0.60720 0.55860
       rotation 35.76000 0.00000 -51.66000 1.98470 }
    Cylinder {  radius  0.0400 height 0.68624 }
  }
  Separator {                                                # Line     199.238
    Transform {
       translation 0.45690 0.60720 0.55860
       rotation 35.76000 0.00000 -51.66000 1.98470 }
    Cylinder {  radius  0.0400 height 0.68624 }
  }
  Separator {                                                # Line      44.1188
    Transform {
       translation 1.57470 -1.74510 0.02970
       rotation -21.78000 0.00000 -67.14000 1.99479 }
    Cylinder {  radius  0.0400 height 0.77442 }
  }
  Separator {                                                # Line      44.645
    Transform {
       translation 1.38780 -1.76730 0.07980
       rotation -11.76000 0.00000 -29.76000 2.41908 }
    Cylinder {  radius  0.0400 height 0.48391 }
  }
  Separator {                                                # Line     645.1188
    Transform {
       translation 1.72350 -1.92660 -0.02910
       rotation -10.02000 0.00000 -37.38000 1.45657 }
    Cylinder {  radius  0.0400 height 0.38954 }
  }
  Separator {                                                # Line     336.745
    Transform {
       translation 1.42410 -1.47390 0.94020
       rotation 4.80000 -0.00000 1.38000 1.65469 }
    Cylinder {  radius  0.0400 height 0.05012 }
  }
  Separator {                                                # Line     335.745
    Transform {
       translation 1.42410 -1.47390 0.94020
       rotation 4.80000 -0.00000 1.38000 1.65469 }
    Cylinder {  radius  0.0400 height 0.05012 }
  }
  Separator {                                                # Line    1187.1189
    Transform {
       translation 1.67910 -1.09950 0.58770
       rotation 65.34000 -0.00000 41.34000 1.11421 }
    Cylinder {  radius  0.0400 height 0.86144 }
  }
  Separator {                                                # Line    1187.1228
    Transform {
       translation 1.67910 -1.09950 0.58770
       rotation 65.34000 -0.00000 41.34000 1.11421 }
    Cylinder {  radius  0.0400 height 0.86144 }
  }
  Separator {                                                # Line    1225.1245
    Transform {
       translation 2.60070 -1.67250 -0.00840
       rotation 46.20000 -0.00000 1.14000 1.96345 }
    Cylinder {  radius  0.0400 height 0.50021 }
  }
  Separator {                                                # Line    1245.1290
    Transform {
       translation 2.59590 -1.79580 0.17970
       rotation -8.58000 0.00000 -0.18000 2.14239 }
    Cylinder {  radius  0.0400 height 0.10204 }
  }
  Separator {                                                # Line    1225.1290
    Transform {
       translation 2.60160 -1.70010 -0.05130
       rotation 37.62000 -0.00000 0.96000 2.15088 }
    Cylinder {  radius  0.0400 height 0.44992 }
  }
  Separator {                                                # Line     136.598
    Transform {
       translation -1.40490 0.17790 -0.60480
       rotation -11.52000 0.00000 -4.26000 0.16018 }
    Cylinder {  radius  0.0400 height 0.77006 }
  }
  Separator {                                                # Line     136.716
    Transform {
       translation -1.30410 0.02580 -0.36810
       rotation 35.82000 0.00000 -24.42000 0.76013 }
    Cylinder {  radius  0.0400 height 0.62919 }
  }
  Separator {                                                # Line     598.716
    Transform {
       translation -1.28280 0.40590 -0.42570
       rotation 47.34000 0.00000 -20.16000 2.10473 }
    Cylinder {  radius  0.0400 height 0.59774 }
  }
  Separator {                                                # Line     479.485
    Transform {
       translation -2.09250 0.98100 0.08550
       rotation -7.26000 0.00000 1.26000 2.61242 }
    Cylinder {  radius  0.0400 height 0.14596 }
  }
  Separator {                                                # Line     479.480
    Transform {
       translation -2.09250 0.98100 0.08550
       rotation -7.26000 0.00000 1.26000 2.61242 }
    Cylinder {  radius  0.0400 height 0.14596 }
  }
  Separator {                                                # Line     119.1072
    Transform {
       translation -1.57350 0.67710 0.40020
       rotation -5.88000 0.00000 -4.14000 0.15383 }
    Cylinder {  radius  0.0400 height 0.46934 }
  }
  Separator {                                                # Line     118.1072
    Transform {
       translation -1.57350 0.67710 0.40020
       rotation -5.88000 0.00000 -4.14000 0.15383 }
    Cylinder {  radius  0.0400 height 0.46934 }
  }
  Separator {                                                # Line     728.1197
    Transform {
       translation 2.08410 -1.38690 0.13500
       rotation 18.24000 0.00000 -7.14000 1.61671 }
    Cylinder {  radius  0.0400 height 0.19608 }
  }
  Separator {                                                # Line     464.728
    Transform {
       translation 2.08410 -1.38690 0.13500
       rotation -18.24000 0.00000 7.14000 1.52488 }
    Cylinder {  radius  0.0400 height 0.19608 }
  }
  Separator {                                                # Line    1167.1218
    Transform {
       translation 2.58120 -1.42770 -0.43800
       rotation 8.28000 0.00000 -11.76000 2.21221 }
    Cylinder {  radius  0.0400 height 0.17950 }
  }
  Separator {                                                # Line    1149.1218
    Transform {
       translation 2.58120 -1.42770 -0.43800
       rotation 8.28000 0.00000 -11.76000 2.21221 }
    Cylinder {  radius  0.0400 height 0.17950 }
  }
  Separator {                                                # Line      78.697
    Transform {
       translation -1.29840 -0.89340 -0.66450
       rotation -64.26000 0.00000 6.72000 1.85794 }
    Cylinder {  radius  0.0400 height 0.67369 }
  }
  Separator {                                                # Line     593.697
    Transform {
       translation -1.31880 -1.12830 -0.82170
       rotation -32.82000 0.00000 2.64000 0.86784 }
    Cylinder {  radius  0.0400 height 0.43157 }
  }
  Separator {                                                # Line      78.593
    Transform {
       translation -1.28520 -1.03290 -0.50040
       rotation -31.44000 0.00000 4.08000 2.54796 }
    Cylinder {  radius  0.0400 height 0.56677 }
  }
  Separator {                                                # Line      62.488
    Transform {
       translation -0.89400 0.16860 -0.67650
       rotation 37.14000 -0.00000 20.04000 1.53101 }
    Cylinder {  radius  0.0400 height 0.42235 }
  }
  Separator {                                                # Line      62.489
    Transform {
       translation -0.89400 0.16860 -0.67650
       rotation 37.14000 -0.00000 20.04000 1.53101 }
    Cylinder {  radius  0.0400 height 0.42235 }
  }
  Separator {                                                # Line     865.969
    Transform {
       translation 1.32210 0.04230 0.51900
       rotation -25.44000 0.00000 40.98000 0.59530 }
    Cylinder {  radius  0.0400 height 0.86017 }
  }
  Separator {                                                # Line     865.970
    Transform {
       translation 1.32210 0.04230 0.51900
       rotation -25.44000 0.00000 40.98000 0.59530 }
    Cylinder {  radius  0.0400 height 0.86017 }
  }
  Separator {                                                # Line      81.122
    Transform {
       translation 0.31590 -2.26470 2.02020
       rotation -7.92000 0.00000 -14.94000 0.41423 }
    Cylinder {  radius  0.0400 height 0.42013 }
  }
  Separator {                                                # Line      80.122
    Transform {
       translation 0.31590 -2.26470 2.02020
       rotation -7.92000 0.00000 -14.94000 0.41423 }
    Cylinder {  radius  0.0400 height 0.42013 }
  }
  Separator {                                                # Line     590.918
    Transform {
       translation -0.44640 0.56760 -2.32590
       rotation -25.74000 0.00000 0.48000 0.92107 }
    Cylinder {  radius  0.0400 height 0.32332 }
  }
  Separator {                                                # Line     589.918
    Transform {
       translation -0.44640 0.56760 -2.32590
       rotation -25.74000 0.00000 0.48000 0.92107 }
    Cylinder {  radius  0.0400 height 0.32332 }
  }
  Separator {                                                # Line     588.838
    Transform {
       translation -0.73170 -0.58200 1.44720
       rotation 51.24000 -0.00000 19.98000 2.01656 }
    Cylinder {  radius  0.0400 height 0.60954 }
  }
  Separator {                                                # Line    1146.1211
    Transform {
       translation 2.35050 -1.98120 0.23940
       rotation -40.92000 0.00000 13.26000 1.73936 }
    Cylinder {  radius  0.0400 height 0.43633 }
  }
  Separator {                                                # Line     573.755
    Transform {
       translation -1.62060 0.31710 0.43110
       rotation -4.02000 0.00000 2.52000 2.66984 }
    Cylinder {  radius  0.0400 height 0.10440 }
  }
  Separator {                                                # Line     152.366
    Transform {
       translation -0.78930 0.85890 1.79940
       rotation -9.00000 0.00000 -60.90000 0.92637 }
    Cylinder {  radius  0.0400 height 0.77005 }
  }
  Separator {                                                # Line    1279.1280
    Transform {
       translation -0.39990 -0.01920 -0.37560
       rotation -38.04000 0.00000 73.74000 1.50005 }
    Cylinder {  radius  0.0400 height 0.83182 }
  }
  Separator {                                                # Line    1216.1232
    Transform {
       translation 2.21580 -1.85790 -0.98520
       rotation -44.40000 0.00000 17.52000 1.49177 }
    Cylinder {  radius  0.0400 height 0.47881 }
  }
  Separator {                                                # Line    1102.1121
    Transform {
       translation 2.61780 -1.23090 -0.22140
       rotation 34.92000 -0.00000 6.96000 2.31912 }
    Cylinder {  radius  0.0400 height 0.48588 }
  }
  Separator {                                                # Line     420.421
    Transform {
       translation -0.42120 0.77760 1.43790
       rotation 3.78000 0.00000 -8.64000 0.96877 }
    Cylinder {  radius  0.0400 height 0.11442 }
  }
  Separator {                                                # Line     739.1096
    Transform {
       translation -0.99240 -0.24300 -0.16950
       rotation -1.26000 0.00000 60.84000 1.41818 }
    Cylinder {  radius  0.0400 height 0.61569 }
  }
  Separator {                                                # Line     109.816
    Transform {
       translation -0.05520 -1.50180 1.46400
       rotation -20.04000 0.00000 84.12000 1.28723 }
    Cylinder {  radius  0.0400 height 0.90071 }
  }
  Separator {                                                # Line     830.974
    Transform {
       translation 1.00590 1.82910 0.80550
       rotation -42.06000 0.00000 31.98000 1.62865 }
    Cylinder {  radius  0.0400 height 0.52926 }
  }
  Separator {                                                # Line     449.451
    Transform {
       translation -1.95660 0.15000 0.67590
       rotation 45.18000 -0.00000 9.96000 1.73782 }
    Cylinder {  radius  0.0400 height 0.46918 }
  }
  Separator {                                                # Line       3.164
    Transform {
       translation -1.79910 -1.10790 0.01800
       rotation 20.40000 -0.00000 7.62000 0.66695 }
    Cylinder {  radius  0.0400 height 0.35204 }
  }
  Separator {                                                # Line     453.486
    Transform {
       translation -0.16980 -0.01410 0.13890
       rotation -34.98000 0.00000 39.60000 2.37643 }
    Cylinder {  radius  0.0400 height 0.76282 }
  }
  Separator {                                                # Line     539.1060
    Transform {
       translation -0.66090 -0.26550 -0.58560
       rotation -12.48000 0.00000 26.46000 2.74885 }
    Cylinder {  radius  0.0400 height 0.76440 }
  }
  Separator {                                                # Line     338.1200
    Transform {
       translation 1.35840 -1.48830 0.96300
       rotation 9.36000 -0.00000 14.52000 1.75955 }
    Cylinder {  radius  0.0400 height 0.17588 }
  }
  Separator {                                                # Line     156.538
    Transform {
       translation -0.54810 -1.99920 1.55280
       rotation 13.32000 0.00000 -12.30000 2.09325 }
    Cylinder {  radius  0.0400 height 0.20921 }
  }
  Separator {                                                # Line     196.1130
    Transform {
       translation 1.37190 -1.09410 -1.15980
       rotation 23.40000 -0.00000 2.82000 1.12235 }
    Cylinder {  radius  0.0400 height 0.26155 }
  }
  Separator {                                                # Line     799.1223
    Transform {
       translation 2.10690 -1.15380 -0.82410
       rotation 11.70000 -0.00000 17.34000 0.90470 }
    Cylinder {  radius  0.0400 height 0.26605 }
  }
  Separator {                                                # Line     413.591
    Transform {
       translation -0.37740 -1.08330 2.56890
       rotation 19.14000 0.00000 -24.72000 1.48846 }
    Cylinder {  radius  0.0400 height 0.31370 }
  }
  Separator {                                                # Line      83.829
    Transform {
       translation -0.21450 -0.66840 0.24630
       rotation 59.94000 0.00000 -21.90000 2.15156 }
    Cylinder {  radius  0.0400 height 0.76331 }
  }
  Separator {                                                # Line     215.492
    Transform {
       translation -0.37590 2.01510 -0.06960
       rotation 4.92000 0.00000 -51.54000 0.92743 }
    Cylinder {  radius  0.0400 height 0.64711 }
  }
  Separator {                                                # Line     216.1275
    Transform {
       translation 0.33930 0.41310 0.42450
       rotation 31.38000 0.00000 -47.34000 2.34896 }
    Cylinder {  radius  0.0400 height 0.79747 }
  }
  Separator {                                                # Line     328.443
    Transform {
       translation -0.62850 0.55740 -0.71730
       rotation -20.46000 0.00000 21.66000 2.65557 }
    Cylinder {  radius  0.0400 height 0.63787 }
  }
  Separator {                                                # Line     536.537
    Transform {
       translation -1.06260 0.95160 0.30270
       rotation 3.42000 0.00000 -27.24000 0.68158 }
    Cylinder {  radius  0.0400 height 0.43576 }
  }
  Separator {                                                # Line     786.1295
    Transform {
       translation -0.55620 1.27830 0.54780
       rotation 32.76000 -0.00000 13.68000 1.18401 }
    Cylinder {  radius  0.0400 height 0.38333 }
  }
  Separator {                                                # Line     967.968
    Transform {
       translation 1.70430 -1.10490 1.31160
       rotation -7.44000 0.00000 -2.94000 0.71681 }
    Cylinder {  radius  0.0400 height 0.12177 }
  }
  Separator {                                                # Line       1.110
    Transform {
       translation 0.72030 -1.06410 1.62720
       rotation 18.00000 -0.00000 8.58000 2.79667 }
    Cylinder {  radius  0.0400 height 0.58973 }
  }
  Separator {                                                # Line     285.1048
    Transform {
       translation -0.63030 1.26990 0.62970
       rotation -45.42000 0.00000 -19.86000 0.57212 }
    Cylinder {  radius  0.0400 height 0.91560 }
  }
  Separator {                                                # Line     408.1047
    Transform {
       translation -1.97730 -2.15550 0.58650
       rotation 20.94000 0.00000 -8.22000 2.61639 }
    Cylinder {  radius  0.0400 height 0.44867 }
  }
  Separator {                                                # Line      84.1196
    Transform {
       translation 2.04450 -0.92310 0.60480
       rotation 16.32000 0.00000 -53.34000 1.86629 }
    Cylinder {  radius  0.0400 height 0.58308 }
  }
  Separator {                                                # Line     626.1175
    Transform {
       translation 2.47830 -1.76820 -0.14250
       rotation -28.98000 0.00000 -23.82000 0.73045 }
    Cylinder {  radius  0.0400 height 0.56224 }
  }
  Separator {                                                # Line      23.72
    Transform {
       translation -0.11010 0.13530 -0.13140
       rotation 46.44000 -0.00000 41.22000 2.33250 }
    Cylinder {  radius  0.0400 height 0.85807 }
  }
  Separator {                                                # Line     185.912
    Transform {
       translation -0.10020 0.04890 -0.27570
       rotation -54.06000 0.00000 5.52000 2.46465 }
    Cylinder {  radius  0.0400 height 0.86749 }
  }
  Separator {                                                # Line    1023.1024
    Transform {
       translation 0.28320 -1.23690 -2.07810
       rotation -32.70000 0.00000 -28.32000 1.59160 }
    Cylinder {  radius  0.0400 height 0.43268 }
  }
  Separator {                                                # Line     441.569
    Transform {
       translation -1.81080 0.06930 -0.22920
       rotation -33.12000 0.00000 -63.96000 1.46210 }
    Cylinder {  radius  0.0400 height 0.72454 }
  }
  Separator {                                                # Line     266.993
    Transform {
       translation -0.98160 0.64800 1.28790
       rotation 21.78000 -0.00000 9.48000 0.38823 }
    Cylinder {  radius  0.0400 height 0.62750 }
  }
  Separator {                                                # Line     186.510
    Transform {
       translation -0.34650 -0.12390 0.60150
       rotation 0.18000 -0.00000 83.46000 2.28794 }
    Cylinder {  radius  0.0400 height 1.10736 }
  }
  Separator {                                                # Line     321.1026
    Transform {
       translation 0.08580 -0.82380 -2.46600
       rotation 30.84000 0.00000 -27.48000 2.14769 }
    Cylinder {  radius  0.0400 height 0.49283 }
  }
  Separator {                                                # Line      21.158
    Transform {
       translation -1.31040 0.41040 0.23460
       rotation 1.08000 0.00000 -18.84000 2.24240 }
    Cylinder {  radius  0.0400 height 0.24106 }
  }
  Separator {                                                # Line      14.15
    Transform {
       translation -1.73100 0.49170 0.11520
       rotation -33.00000 0.00000 -30.48000 1.82808 }
    Cylinder {  radius  0.0400 height 0.46452 }
  }
  Separator {                                                # Line     184.433
    Transform {
       translation 0.22710 1.35780 0.57960
       rotation -17.64000 0.00000 7.38000 2.03106 }
    Cylinder {  radius  0.0400 height 0.21343 }
  }
  Separator {                                                # Line     137.1009
    Transform {
       translation -1.36800 -1.45920 -0.37710
       rotation -39.66000 0.00000 -8.04000 2.36759 }
    Cylinder {  radius  0.0400 height 0.57892 }
  }
  Separator {                                                # Line     438.532
    Transform {
       translation 1.19730 0.71760 0.81270
       rotation 26.70000 0.00000 -43.86000 0.89937 }
    Cylinder {  radius  0.0400 height 0.65584 }
  }
  Separator {                                                # Line     699.703
    Transform {
       translation -1.95540 -1.07700 -1.09740
       rotation -10.08000 0.00000 13.92000 2.82824 }
    Cylinder {  radius  0.0400 height 0.55755 }
  }
  Separator {                                                # Line     233.796
    Transform {
       translation 0.03510 -0.12390 0.36930
       rotation 79.02000 -0.00000 58.98000 1.10944 }
    Cylinder {  radius  0.0400 height 1.10117 }
  }
  Separator {                                                # Line     943.1289
    Transform {
       translation -1.40970 -0.25500 -0.94320
       rotation -23.64000 0.00000 42.30000 1.89565 }
    Cylinder {  radius  0.0400 height 0.51132 }
  }
  Separator {                                                # Line     315.825
    Transform {
       translation -1.19700 -0.59280 0.38670
       rotation -37.50000 0.00000 6.84000 1.55506 }
    Cylinder {  radius  0.0400 height 0.38123 }
  }
  Separator {                                                # Line     548.1020
    Transform {
       translation -0.82440 1.22490 0.98790
       rotation 66.78000 0.00000 -31.20000 1.19478 }
    Cylinder {  radius  0.0400 height 0.79245 }
  }
  Separator {                                                # Line      52.688
    Transform {
       translation -0.54630 -0.10410 -0.53610
       rotation -7.02000 0.00000 -26.46000 2.55802 }
    Cylinder {  radius  0.0400 height 0.49682 }
  }
  Separator {                                                # Line     513.907
    Transform {
       translation -1.72230 0.23940 1.35690
       rotation 60.30000 0.00000 -31.98000 1.33278 }
    Cylinder {  radius  0.0400 height 0.70236 }
  }
  Separator {                                                # Line    1092.1264
    Transform {
       translation -0.21240 0.77580 0.70350
       rotation 19.14000 -0.00000 80.04000 1.21225 }
    Cylinder {  radius  0.0400 height 0.87885 }
  }
  Separator {                                                # Line     444.1028
    Transform {
       translation -0.54690 1.49250 -0.09360
       rotation -1.92000 0.00000 7.74000 0.11379 }
    Cylinder {  radius  0.0400 height 0.70234 }
  }
  Separator {                                                # Line     280.711
    Transform {
       translation -2.12580 0.58980 0.63720
       rotation 8.64000 -0.00000 9.24000 2.27195 }
    Cylinder {  radius  0.0400 height 0.16556 }
  }
  Separator {                                                # Line     996.1258
    Transform {
       translation -0.56700 -0.67410 1.57290
       rotation -74.34000 0.00000 -2.76000 1.10517 }
    Cylinder {  radius  0.0400 height 0.83255 }
  }
  Separator {                                                # Line    1147.1238
    Transform {
       translation 2.18730 -0.94830 -0.17490
       rotation -23.58000 0.00000 42.30000 0.69962 }
    Cylinder {  radius  0.0400 height 0.75207 }
  }
  Separator {                                                # Line     125.832
    Transform {
       translation -0.85590 -0.29070 -0.22230
       rotation 51.42000 0.00000 -35.58000 1.56408 }
    Cylinder {  radius  0.0400 height 0.62531 }
  }
  Separator {                                                # Line     429.1296
    Transform {
       translation -0.33330 -0.52470 -0.38640
       rotation -39.36000 0.00000 28.86000 2.35345 }
    Cylinder {  radius  0.0400 height 0.68835 }
  }
  Separator {                                                # Line      73.870
    Transform {
       translation -1.04040 -0.74130 0.58200
       rotation -10.32000 0.00000 32.88000 0.60253 }
    Cylinder {  radius  0.0400 height 0.60808 }
  }
  Separator {                                                # Line      59.1064
    Transform {
       translation -0.58860 -2.48280 1.35750
       rotation 16.74000 0.00000 -12.12000 0.43359 }
    Cylinder {  radius  0.0400 height 0.49192 }
  }
  Separator {                                                # Line     140.314
    Transform {
       translation -0.57210 -0.51690 -0.70440
       rotation -32.40000 0.00000 -50.70000 2.08841 }
    Cylinder {  radius  0.0400 height 0.69239 }
  }
  Separator {                                                # Line     200.751
    Transform {
       translation -1.33980 -0.59550 0.68700
       rotation -60.00000 0.00000 45.96000 0.85703 }
    Cylinder {  radius  0.0400 height 0.99987 }
  }
  Separator {                                                # Line     121.954
    Transform {
       translation 1.19910 -1.14000 0.86430
       rotation -23.22000 0.00000 11.94000 0.42018 }
    Cylinder {  radius  0.0400 height 0.64008 }
  }
  Separator {                                                # Line     107.1199
    Transform {
       translation 0.78060 -0.02340 0.48060
       rotation 12.24000 0.00000 -114.72000 2.27031 }
    Cylinder {  radius  0.0400 height 1.50781 }
  }
  Separator {                                                # Line      45.984
    Transform {
       translation 0.29160 0.82470 -0.27750
       rotation 43.02000 0.00000 -36.12000 1.95178 }
    Cylinder {  radius  0.0400 height 0.60511 }
  }
  Separator {                                                # Line    1262.1297
    Transform {
       translation -1.01640 0.61530 -1.59390
       rotation 55.38000 0.00000 -19.44000 2.22297 }
    Cylinder {  radius  0.0400 height 0.73849 }
  }
  Separator {                                                # Line     153.903
    Transform {
       translation -1.66380 0.28350 0.63600
       rotation 63.96000 0.00000 -37.68000 1.07886 }
    Cylinder {  radius  0.0400 height 0.84221 }
  }
  Separator {                                                # Line     448.1059
    Transform {
       translation -0.70050 -0.43500 0.09990
       rotation -49.98000 0.00000 -37.38000 1.70458 }
    Cylinder {  radius  0.0400 height 0.62975 }
  }
  Separator {                                                # Line     396.398
    Transform {
       translation 0.44670 1.55760 -0.46500
       rotation 11.40000 -0.00000 29.58000 2.62587 }
    Cylinder {  radius  0.0400 height 0.64281 }
  }
  Separator {                                                # Line     130.411
    Transform {
       translation 2.50950 -1.01700 1.01820
       rotation 2.64000 0.00000 -14.58000 1.02495 }
    Cylinder {  radius  0.0400 height 0.17336 }
  }
  Separator {                                                # Line     412.1230
    Transform {
       translation 1.98300 -0.89520 0.01260
       rotation -62.16000 0.00000 -42.96000 2.24385 }
    Cylinder {  radius  0.0400 height 0.96635 }
  }
  Separator {                                                # Line    1013.1174
    Transform {
       translation 1.57620 -0.04440 0.39990
       rotation 15.54000 0.00000 -49.68000 1.83210 }
    Cylinder {  radius  0.0400 height 0.53883 }
  }
  Separator {                                                # Line     644.1217
    Transform {
       translation 1.81140 -1.50840 -0.69810
       rotation -9.90000 0.00000 -32.28000 0.52658 }
    Cylinder {  radius  0.0400 height 0.67181 }
  }
  Separator {                                                # Line     309.469
    Transform {
       translation 1.96380 -1.32120 -0.96750
       rotation -2.46000 0.00000 25.32000 0.88918 }
    Cylinder {  radius  0.0400 height 0.32759 }
  }
  Separator {                                                # Line     309.468
    Transform {
       translation 1.96380 -1.32120 -0.96750
       rotation -2.46000 0.00000 25.32000 0.88918 }
    Cylinder {  radius  0.0400 height 0.32759 }
  }
  Separator {                                                # Line     309.467
    Transform {
       translation 1.96380 -1.32120 -0.96750
       rotation -2.46000 0.00000 25.32000 0.88918 }
    Cylinder {  radius  0.0400 height 0.32759 }
  }
  Separator {                                                # Line     310.469
    Transform {
       translation 1.96380 -1.32120 -0.96750
       rotation -2.46000 0.00000 25.32000 0.88918 }
    Cylinder {  radius  0.0400 height 0.32759 }
  }
  Separator {                                                # Line     310.468
    Transform {
       translation 1.96380 -1.32120 -0.96750
       rotation -2.46000 0.00000 25.32000 0.88918 }
    Cylinder {  radius  0.0400 height 0.32759 }
  }
  Separator {                                                # Line     310.467
    Transform {
       translation 1.96380 -1.32120 -0.96750
       rotation -2.46000 0.00000 25.32000 0.88918 }
    Cylinder {  radius  0.0400 height 0.32759 }
  }
  Separator {                                                # Line     311.469
    Transform {
       translation 1.96380 -1.32120 -0.96750
       rotation -2.46000 0.00000 25.32000 0.88918 }
    Cylinder {  radius  0.0400 height 0.32759 }
  }
  Separator {                                                # Line     311.468
    Transform {
       translation 1.96380 -1.32120 -0.96750
       rotation -2.46000 0.00000 25.32000 0.88918 }
    Cylinder {  radius  0.0400 height 0.32759 }
  }
  Separator {                                                # Line     311.467
    Transform {
       translation 1.96380 -1.32120 -0.96750
       rotation -2.46000 0.00000 25.32000 0.88918 }
    Cylinder {  radius  0.0400 height 0.32759 }
  }
  Separator {                                                # Line     469.964
    Transform {
       translation 1.96380 -1.32120 -0.96750
       rotation 2.46000 0.00000 -25.32000 2.25242 }
    Cylinder {  radius  0.0400 height 0.32759 }
  }
  Separator {                                                # Line     468.964
    Transform {
       translation 1.96380 -1.32120 -0.96750
       rotation 2.46000 0.00000 -25.32000 2.25242 }
    Cylinder {  radius  0.0400 height 0.32759 }
  }
  Separator {                                                # Line     467.964
    Transform {
       translation 1.96380 -1.32120 -0.96750
       rotation 2.46000 0.00000 -25.32000 2.25242 }
    Cylinder {  radius  0.0400 height 0.32759 }
  }
  Separator {                                                # Line     469.965
    Transform {
       translation 1.96380 -1.32120 -0.96750
       rotation 2.46000 0.00000 -25.32000 2.25242 }
    Cylinder {  radius  0.0400 height 0.32759 }
  }
  Separator {                                                # Line     468.965
    Transform {
       translation 1.96380 -1.32120 -0.96750
       rotation 2.46000 0.00000 -25.32000 2.25242 }
    Cylinder {  radius  0.0400 height 0.32759 }
  }
  Separator {                                                # Line     467.965
    Transform {
       translation 1.96380 -1.32120 -0.96750
       rotation 2.46000 0.00000 -25.32000 2.25242 }
    Cylinder {  radius  0.0400 height 0.32759 }
  }
  Separator {                                                # Line       5.469
    Transform {
       translation 2.01000 -1.27710 -0.89790
       rotation -16.38000 0.00000 34.56000 1.27105 }
    Cylinder {  radius  0.0400 height 0.40030 }
  }
  Separator {                                                # Line       5.468
    Transform {
       translation 2.01000 -1.27710 -0.89790
       rotation -16.38000 0.00000 34.56000 1.27105 }
    Cylinder {  radius  0.0400 height 0.40030 }
  }
  Separator {                                                # Line       5.467
    Transform {
       translation 2.01000 -1.27710 -0.89790
       rotation -16.38000 0.00000 34.56000 1.27105 }
    Cylinder {  radius  0.0400 height 0.40030 }
  }
  Separator {                                                # Line     469.823
    Transform {
       translation 2.01000 -1.27710 -0.89790
       rotation 16.38000 0.00000 -34.56000 1.87054 }
    Cylinder {  radius  0.0400 height 0.40030 }
  }
  Separator {                                                # Line     468.823
    Transform {
       translation 2.01000 -1.27710 -0.89790
       rotation 16.38000 0.00000 -34.56000 1.87054 }
    Cylinder {  radius  0.0400 height 0.40030 }
  }
  Separator {                                                # Line     467.823
    Transform {
       translation 2.01000 -1.27710 -0.89790
       rotation 16.38000 0.00000 -34.56000 1.87054 }
    Cylinder {  radius  0.0400 height 0.40030 }
  }
  Separator {                                                # Line     469.727
    Transform {
       translation 1.96320 -1.32000 -0.97320
       rotation 1.32000 0.00000 -25.20000 2.25065 }
    Cylinder {  radius  0.0400 height 0.32449 }
  }
  Separator {                                                # Line     468.727
    Transform {
       translation 1.96320 -1.32000 -0.97320
       rotation 1.32000 0.00000 -25.20000 2.25065 }
    Cylinder {  radius  0.0400 height 0.32449 }
  }
  Separator {                                                # Line     467.727
    Transform {
       translation 1.96320 -1.32000 -0.97320
       rotation 1.32000 0.00000 -25.20000 2.25065 }
    Cylinder {  radius  0.0400 height 0.32449 }
  }
  Separator {                                                # Line     469.966
    Transform {
       translation 1.96320 -1.32000 -0.97320
       rotation 1.32000 0.00000 -25.20000 2.25065 }
    Cylinder {  radius  0.0400 height 0.32449 }
  }
  Separator {                                                # Line     468.966
    Transform {
       translation 1.96320 -1.32000 -0.97320
       rotation 1.32000 0.00000 -25.20000 2.25065 }
    Cylinder {  radius  0.0400 height 0.32449 }
  }
  Separator {                                                # Line     467.966
    Transform {
       translation 1.96320 -1.32000 -0.97320
       rotation 1.32000 0.00000 -25.20000 2.25065 }
    Cylinder {  radius  0.0400 height 0.32449 }
  }
  Separator {                                                # Line     469.1311
    Transform {
       translation 1.97130 -1.31160 -0.96540
       rotation 2.88000 0.00000 -26.82000 2.17748 }
    Cylinder {  radius  0.0400 height 0.32834 }
  }
  Separator {                                                # Line     468.1311
    Transform {
       translation 1.97130 -1.31160 -0.96540
       rotation 2.88000 0.00000 -26.82000 2.17748 }
    Cylinder {  radius  0.0400 height 0.32834 }
  }
  Separator {                                                # Line     467.1311
    Transform {
       translation 1.97130 -1.31160 -0.96540
       rotation 2.88000 0.00000 -26.82000 2.17748 }
    Cylinder {  radius  0.0400 height 0.32834 }
  }
  Separator {                                                # Line     306.1311
    Transform {
       translation 2.10570 -1.40670 -0.94620
       rotation -0.96000 0.00000 0.06000 1.26847 }
    Cylinder {  radius  0.0400 height 0.01008 }
  }
  Separator {                                                # Line     306.966
    Transform {
       translation 2.09760 -1.41510 -0.95400
       rotation -2.52000 0.00000 1.68000 1.99834 }
    Cylinder {  radius  0.0400 height 0.03328 }
  }
  Separator {                                                # Line     306.727
    Transform {
       translation 2.09760 -1.41510 -0.95400
       rotation -2.52000 0.00000 1.68000 1.99834 }
    Cylinder {  radius  0.0400 height 0.03328 }
  }
  Separator {                                                # Line     306.823
    Transform {
       translation 2.14440 -1.37220 -0.87870
       rotation 12.54000 0.00000 -7.68000 1.11548 }
    Cylinder {  radius  0.0400 height 0.16373 }
  }
  Separator {                                                # Line       5.306
    Transform {
       translation 2.14440 -1.37220 -0.87870
       rotation -12.54000 0.00000 7.68000 2.02612 }
    Cylinder {  radius  0.0400 height 0.16373 }
  }
  Separator {                                                # Line     306.965
    Transform {
       translation 2.09820 -1.41630 -0.94830
       rotation -1.38000 0.00000 1.56000 2.23186 }
    Cylinder {  radius  0.0400 height 0.02639 }
  }
  Separator {                                                # Line     306.964
    Transform {
       translation 2.09820 -1.41630 -0.94830
       rotation -1.38000 0.00000 1.56000 2.23186 }
    Cylinder {  radius  0.0400 height 0.02639 }
  }
  Separator {                                                # Line     306.311
    Transform {
       translation 2.09820 -1.41630 -0.94830
       rotation -1.38000 0.00000 1.56000 2.23186 }
    Cylinder {  radius  0.0400 height 0.02639 }
  }
  Separator {                                                # Line     306.310
    Transform {
       translation 2.09820 -1.41630 -0.94830
       rotation -1.38000 0.00000 1.56000 2.23186 }
    Cylinder {  radius  0.0400 height 0.02639 }
  }
  Separator {                                                # Line     306.309
    Transform {
       translation 2.09820 -1.41630 -0.94830
       rotation -1.38000 0.00000 1.56000 2.23186 }
    Cylinder {  radius  0.0400 height 0.02639 }
  }
  Separator {                                                # Line     306.469
    Transform {
       translation 1.97160 -1.31310 -0.96060
       rotation -3.84000 0.00000 26.88000 0.95975 }
    Cylinder {  radius  0.0400 height 0.33152 }
  }
  Separator {                                                # Line     306.468
    Transform {
       translation 1.97160 -1.31310 -0.96060
       rotation -3.84000 0.00000 26.88000 0.95975 }
    Cylinder {  radius  0.0400 height 0.33152 }
  }
  Separator {                                                # Line     306.467
    Transform {
       translation 1.97160 -1.31310 -0.96060
       rotation -3.84000 0.00000 26.88000 0.95975 }
    Cylinder {  radius  0.0400 height 0.33152 }
  }
  Separator {                                                # Line     307.1311
    Transform {
       translation 2.10570 -1.40670 -0.94620
       rotation -0.96000 0.00000 0.06000 1.26847 }
    Cylinder {  radius  0.0400 height 0.01008 }
  }
  Separator {                                                # Line     307.966
    Transform {
       translation 2.09760 -1.41510 -0.95400
       rotation -2.52000 0.00000 1.68000 1.99834 }
    Cylinder {  radius  0.0400 height 0.03328 }
  }
  Separator {                                                # Line     307.727
    Transform {
       translation 2.09760 -1.41510 -0.95400
       rotation -2.52000 0.00000 1.68000 1.99834 }
    Cylinder {  radius  0.0400 height 0.03328 }
  }
  Separator {                                                # Line     307.823
    Transform {
       translation 2.14440 -1.37220 -0.87870
       rotation 12.54000 0.00000 -7.68000 1.11548 }
    Cylinder {  radius  0.0400 height 0.16373 }
  }
  Separator {                                                # Line       5.307
    Transform {
       translation 2.14440 -1.37220 -0.87870
       rotation -12.54000 0.00000 7.68000 2.02612 }
    Cylinder {  radius  0.0400 height 0.16373 }
  }
  Separator {                                                # Line     307.965
    Transform {
       translation 2.09820 -1.41630 -0.94830
       rotation -1.38000 0.00000 1.56000 2.23186 }
    Cylinder {  radius  0.0400 height 0.02639 }
  }
  Separator {                                                # Line     307.964
    Transform {
       translation 2.09820 -1.41630 -0.94830
       rotation -1.38000 0.00000 1.56000 2.23186 }
    Cylinder {  radius  0.0400 height 0.02639 }
  }
  Separator {                                                # Line     307.311
    Transform {
       translation 2.09820 -1.41630 -0.94830
       rotation -1.38000 0.00000 1.56000 2.23186 }
    Cylinder {  radius  0.0400 height 0.02639 }
  }
  Separator {                                                # Line     307.310
    Transform {
       translation 2.09820 -1.41630 -0.94830
       rotation -1.38000 0.00000 1.56000 2.23186 }
    Cylinder {  radius  0.0400 height 0.02639 }
  }
  Separator {                                                # Line     307.309
    Transform {
       translation 2.09820 -1.41630 -0.94830
       rotation -1.38000 0.00000 1.56000 2.23186 }
    Cylinder {  radius  0.0400 height 0.02639 }
  }
  Separator {                                                # Line     307.469
    Transform {
       translation 1.97160 -1.31310 -0.96060
       rotation -3.84000 0.00000 26.88000 0.95975 }
    Cylinder {  radius  0.0400 height 0.33152 }
  }
  Separator {                                                # Line     307.468
    Transform {
       translation 1.97160 -1.31310 -0.96060
       rotation -3.84000 0.00000 26.88000 0.95975 }
    Cylinder {  radius  0.0400 height 0.33152 }
  }
  Separator {                                                # Line     307.467
    Transform {
       translation 1.97160 -1.31310 -0.96060
       rotation -3.84000 0.00000 26.88000 0.95975 }
    Cylinder {  radius  0.0400 height 0.33152 }
  }
  Separator {                                                # Line     308.1311
    Transform {
       translation 2.10570 -1.40670 -0.94620
       rotation -0.96000 0.00000 0.06000 1.26847 }
    Cylinder {  radius  0.0400 height 0.01008 }
  }
  Separator {                                                # Line     308.966
    Transform {
       translation 2.09760 -1.41510 -0.95400
       rotation -2.52000 0.00000 1.68000 1.99834 }
    Cylinder {  radius  0.0400 height 0.03328 }
  }
  Separator {                                                # Line     308.727
    Transform {
       translation 2.09760 -1.41510 -0.95400
       rotation -2.52000 0.00000 1.68000 1.99834 }
    Cylinder {  radius  0.0400 height 0.03328 }
  }
  Separator {                                                # Line     308.823
    Transform {
       translation 2.14440 -1.37220 -0.87870
       rotation 12.54000 0.00000 -7.68000 1.11548 }
    Cylinder {  radius  0.0400 height 0.16373 }
  }
  Separator {                                                # Line       5.308
    Transform {
       translation 2.14440 -1.37220 -0.87870
       rotation -12.54000 0.00000 7.68000 2.02612 }
    Cylinder {  radius  0.0400 height 0.16373 }
  }
  Separator {                                                # Line     308.965
    Transform {
       translation 2.09820 -1.41630 -0.94830
       rotation -1.38000 0.00000 1.56000 2.23186 }
    Cylinder {  radius  0.0400 height 0.02639 }
  }
  Separator {                                                # Line     308.964
    Transform {
       translation 2.09820 -1.41630 -0.94830
       rotation -1.38000 0.00000 1.56000 2.23186 }
    Cylinder {  radius  0.0400 height 0.02639 }
  }
  Separator {                                                # Line     308.311
    Transform {
       translation 2.09820 -1.41630 -0.94830
       rotation -1.38000 0.00000 1.56000 2.23186 }
    Cylinder {  radius  0.0400 height 0.02639 }
  }
  Separator {                                                # Line     308.310
    Transform {
       translation 2.09820 -1.41630 -0.94830
       rotation -1.38000 0.00000 1.56000 2.23186 }
    Cylinder {  radius  0.0400 height 0.02639 }
  }
  Separator {                                                # Line     308.309
    Transform {
       translation 2.09820 -1.41630 -0.94830
       rotation -1.38000 0.00000 1.56000 2.23186 }
    Cylinder {  radius  0.0400 height 0.02639 }
  }
  Separator {                                                # Line     308.469
    Transform {
       translation 1.97160 -1.31310 -0.96060
       rotation -3.84000 0.00000 26.88000 0.95975 }
    Cylinder {  radius  0.0400 height 0.33152 }
  }
  Separator {                                                # Line     308.468
    Transform {
       translation 1.97160 -1.31310 -0.96060
       rotation -3.84000 0.00000 26.88000 0.95975 }
    Cylinder {  radius  0.0400 height 0.33152 }
  }
  Separator {                                                # Line     308.467
    Transform {
       translation 1.97160 -1.31310 -0.96060
       rotation -3.84000 0.00000 26.88000 0.95975 }
    Cylinder {  radius  0.0400 height 0.33152 }
  }
  Separator {                                                # Line     312.1311
    Transform {
       translation 2.10570 -1.40670 -0.94620
       rotation -0.96000 0.00000 0.06000 1.26847 }
    Cylinder {  radius  0.0400 height 0.01008 }
  }
  Separator {                                                # Line     312.966
    Transform {
       translation 2.09760 -1.41510 -0.95400
       rotation -2.52000 0.00000 1.68000 1.99834 }
    Cylinder {  radius  0.0400 height 0.03328 }
  }
  Separator {                                                # Line     312.727
    Transform {
       translation 2.09760 -1.41510 -0.95400
       rotation -2.52000 0.00000 1.68000 1.99834 }
    Cylinder {  radius  0.0400 height 0.03328 }
  }
  Separator {                                                # Line     312.823
    Transform {
       translation 2.14440 -1.37220 -0.87870
       rotation 12.54000 0.00000 -7.68000 1.11548 }
    Cylinder {  radius  0.0400 height 0.16373 }
  }
  Separator {                                                # Line       5.312
    Transform {
       translation 2.14440 -1.37220 -0.87870
       rotation -12.54000 0.00000 7.68000 2.02612 }
    Cylinder {  radius  0.0400 height 0.16373 }
  }
  Separator {                                                # Line     312.965
    Transform {
       translation 2.09820 -1.41630 -0.94830
       rotation -1.38000 0.00000 1.56000 2.23186 }
    Cylinder {  radius  0.0400 height 0.02639 }
  }
  Separator {                                                # Line     312.964
    Transform {
       translation 2.09820 -1.41630 -0.94830
       rotation -1.38000 0.00000 1.56000 2.23186 }
    Cylinder {  radius  0.0400 height 0.02639 }
  }
  Separator {                                                # Line     311.312
    Transform {
       translation 2.09820 -1.41630 -0.94830
       rotation 1.38000 0.00000 -1.56000 0.90974 }
    Cylinder {  radius  0.0400 height 0.02639 }
  }
  Separator {                                                # Line     310.312
    Transform {
       translation 2.09820 -1.41630 -0.94830
       rotation 1.38000 0.00000 -1.56000 0.90974 }
    Cylinder {  radius  0.0400 height 0.02639 }
  }
  Separator {                                                # Line     309.312
    Transform {
       translation 2.09820 -1.41630 -0.94830
       rotation 1.38000 0.00000 -1.56000 0.90974 }
    Cylinder {  radius  0.0400 height 0.02639 }
  }
  Separator {                                                # Line     312.469
    Transform {
       translation 1.97160 -1.31310 -0.96060
       rotation -3.84000 0.00000 26.88000 0.95975 }
    Cylinder {  radius  0.0400 height 0.33152 }
  }
  Separator {                                                # Line     312.468
    Transform {
       translation 1.97160 -1.31310 -0.96060
       rotation -3.84000 0.00000 26.88000 0.95975 }
    Cylinder {  radius  0.0400 height 0.33152 }
  }
  Separator {                                                # Line     312.467
    Transform {
       translation 1.97160 -1.31310 -0.96060
       rotation -3.84000 0.00000 26.88000 0.95975 }
    Cylinder {  radius  0.0400 height 0.33152 }
  }
  Separator {                                                # Line     726.1311
    Transform {
       translation 2.10570 -1.40670 -0.94620
       rotation -0.96000 0.00000 0.06000 1.26847 }
    Cylinder {  radius  0.0400 height 0.01008 }
  }
  Separator {                                                # Line     726.966
    Transform {
       translation 2.09760 -1.41510 -0.95400
       rotation -2.52000 0.00000 1.68000 1.99834 }
    Cylinder {  radius  0.0400 height 0.03328 }
  }
  Separator {                                                # Line     726.727
    Transform {
       translation 2.09760 -1.41510 -0.95400
       rotation -2.52000 0.00000 1.68000 1.99834 }
    Cylinder {  radius  0.0400 height 0.03328 }
  }
  Separator {                                                # Line     726.823
    Transform {
       translation 2.14440 -1.37220 -0.87870
       rotation 12.54000 0.00000 -7.68000 1.11548 }
    Cylinder {  radius  0.0400 height 0.16373 }
  }
  Separator {                                                # Line       5.726
    Transform {
       translation 2.14440 -1.37220 -0.87870
       rotation -12.54000 0.00000 7.68000 2.02612 }
    Cylinder {  radius  0.0400 height 0.16373 }
  }
  Separator {                                                # Line     726.965
    Transform {
       translation 2.09820 -1.41630 -0.94830
       rotation -1.38000 0.00000 1.56000 2.23186 }
    Cylinder {  radius  0.0400 height 0.02639 }
  }
  Separator {                                                # Line     726.964
    Transform {
       translation 2.09820 -1.41630 -0.94830
       rotation -1.38000 0.00000 1.56000 2.23186 }
    Cylinder {  radius  0.0400 height 0.02639 }
  }
  Separator {                                                # Line     311.726
    Transform {
       translation 2.09820 -1.41630 -0.94830
       rotation 1.38000 0.00000 -1.56000 0.90974 }
    Cylinder {  radius  0.0400 height 0.02639 }
  }
  Separator {                                                # Line     310.726
    Transform {
       translation 2.09820 -1.41630 -0.94830
       rotation 1.38000 0.00000 -1.56000 0.90974 }
    Cylinder {  radius  0.0400 height 0.02639 }
  }
  Separator {                                                # Line     309.726
    Transform {
       translation 2.09820 -1.41630 -0.94830
       rotation 1.38000 0.00000 -1.56000 0.90974 }
    Cylinder {  radius  0.0400 height 0.02639 }
  }
  Separator {                                                # Line     469.726
    Transform {
       translation 1.97160 -1.31310 -0.96060
       rotation 3.84000 0.00000 -26.88000 2.18184 }
    Cylinder {  radius  0.0400 height 0.33152 }
  }
  Separator {                                                # Line     468.726
    Transform {
       translation 1.97160 -1.31310 -0.96060
       rotation 3.84000 0.00000 -26.88000 2.18184 }
    Cylinder {  radius  0.0400 height 0.33152 }
  }
  Separator {                                                # Line     467.726
    Transform {
       translation 1.97160 -1.31310 -0.96060
       rotation 3.84000 0.00000 -26.88000 2.18184 }
    Cylinder {  radius  0.0400 height 0.33152 }
  }
  Separator {                                                # Line     610.726
    Transform {
       translation 2.10150 -1.43940 -0.93510
       rotation -1.26000 0.00000 -0.90000 0.24323 }
    Cylinder {  radius  0.0400 height 0.06429 }
  }
  Separator {                                                # Line     312.610
    Transform {
       translation 2.10150 -1.43940 -0.93510
       rotation 1.26000 -0.00000 0.90000 2.89836 }
    Cylinder {  radius  0.0400 height 0.06429 }
  }
  Separator {                                                # Line     308.610
    Transform {
       translation 2.10150 -1.43940 -0.93510
       rotation 1.26000 -0.00000 0.90000 2.89836 }
    Cylinder {  radius  0.0400 height 0.06429 }
  }
  Separator {                                                # Line     307.610
    Transform {
       translation 2.10150 -1.43940 -0.93510
       rotation 1.26000 -0.00000 0.90000 2.89836 }
    Cylinder {  radius  0.0400 height 0.06429 }
  }
  Separator {                                                # Line     306.610
    Transform {
       translation 2.10150 -1.43940 -0.93510
       rotation 1.26000 -0.00000 0.90000 2.89836 }
    Cylinder {  radius  0.0400 height 0.06429 }
  }
  Separator {                                                # Line     610.1311
    Transform {
       translation 2.10120 -1.43790 -0.93990
       rotation -2.22000 0.00000 -0.84000 0.34815 }
    Cylinder {  radius  0.0400 height 0.06957 }
  }
  Separator {                                                # Line     610.966
    Transform {
       translation 2.09310 -1.44630 -0.94770
       rotation -3.78000 0.00000 0.78000 0.67117 }
    Cylinder {  radius  0.0400 height 0.06206 }
  }
  Separator {                                                # Line     610.727
    Transform {
       translation 2.09310 -1.44630 -0.94770
       rotation -3.78000 0.00000 0.78000 0.67117 }
    Cylinder {  radius  0.0400 height 0.06206 }
  }
  Separator {                                                # Line     610.823
    Transform {
       translation 2.13990 -1.40340 -0.87240
       rotation 11.28000 0.00000 -8.58000 0.81191 }
    Cylinder {  radius  0.0400 height 0.19532 }
  }
  Separator {                                                # Line       5.610
    Transform {
       translation 2.13990 -1.40340 -0.87240
       rotation -11.28000 0.00000 8.58000 2.32968 }
    Cylinder {  radius  0.0400 height 0.19532 }
  }
  Separator {                                                # Line     610.965
    Transform {
       translation 2.09370 -1.44750 -0.94200
       rotation -2.64000 0.00000 0.66000 0.53230 }
    Cylinder {  radius  0.0400 height 0.05362 }
  }
  Separator {                                                # Line     610.964
    Transform {
       translation 2.09370 -1.44750 -0.94200
       rotation -2.64000 0.00000 0.66000 0.53230 }
    Cylinder {  radius  0.0400 height 0.05362 }
  }
  Separator {                                                # Line     311.610
    Transform {
       translation 2.09370 -1.44750 -0.94200
       rotation 2.64000 0.00000 -0.66000 2.60929 }
    Cylinder {  radius  0.0400 height 0.05362 }
  }
  Separator {                                                # Line     310.610
    Transform {
       translation 2.09370 -1.44750 -0.94200
       rotation 2.64000 0.00000 -0.66000 2.60929 }
    Cylinder {  radius  0.0400 height 0.05362 }
  }
  Separator {                                                # Line     309.610
    Transform {
       translation 2.09370 -1.44750 -0.94200
       rotation 2.64000 0.00000 -0.66000 2.60929 }
    Cylinder {  radius  0.0400 height 0.05362 }
  }
  Separator {                                                # Line     469.610
    Transform {
       translation 1.96710 -1.34430 -0.95430
       rotation 5.10000 0.00000 -25.98000 2.33270 }
    Cylinder {  radius  0.0400 height 0.36593 }
  }
  Separator {                                                # Line     468.610
    Transform {
       translation 1.96710 -1.34430 -0.95430
       rotation 5.10000 0.00000 -25.98000 2.33270 }
    Cylinder {  radius  0.0400 height 0.36593 }
  }
  Separator {                                                # Line     467.610
    Transform {
       translation 1.96710 -1.34430 -0.95430
       rotation 5.10000 0.00000 -25.98000 2.33270 }
    Cylinder {  radius  0.0400 height 0.36593 }
  }
  Separator {                                                # Line     611.726
    Transform {
       translation 2.10150 -1.43940 -0.93510
       rotation -1.26000 0.00000 -0.90000 0.24323 }
    Cylinder {  radius  0.0400 height 0.06429 }
  }
  Separator {                                                # Line     312.611
    Transform {
       translation 2.10150 -1.43940 -0.93510
       rotation 1.26000 -0.00000 0.90000 2.89836 }
    Cylinder {  radius  0.0400 height 0.06429 }
  }
  Separator {                                                # Line     308.611
    Transform {
       translation 2.10150 -1.43940 -0.93510
       rotation 1.26000 -0.00000 0.90000 2.89836 }
    Cylinder {  radius  0.0400 height 0.06429 }
  }
  Separator {                                                # Line     307.611
    Transform {
       translation 2.10150 -1.43940 -0.93510
       rotation 1.26000 -0.00000 0.90000 2.89836 }
    Cylinder {  radius  0.0400 height 0.06429 }
  }
  Separator {                                                # Line     306.611
    Transform {
       translation 2.10150 -1.43940 -0.93510
       rotation 1.26000 -0.00000 0.90000 2.89836 }
    Cylinder {  radius  0.0400 height 0.06429 }
  }
  Separator {                                                # Line     611.1311
    Transform {
       translation 2.10120 -1.43790 -0.93990
       rotation -2.22000 0.00000 -0.84000 0.34815 }
    Cylinder {  radius  0.0400 height 0.06957 }
  }
  Separator {                                                # Line     611.966
    Transform {
       translation 2.09310 -1.44630 -0.94770
       rotation -3.78000 0.00000 0.78000 0.67117 }
    Cylinder {  radius  0.0400 height 0.06206 }
  }
  Separator {                                                # Line     611.727
    Transform {
       translation 2.09310 -1.44630 -0.94770
       rotation -3.78000 0.00000 0.78000 0.67117 }
    Cylinder {  radius  0.0400 height 0.06206 }
  }
  Separator {                                                # Line     611.823
    Transform {
       translation 2.13990 -1.40340 -0.87240
       rotation 11.28000 0.00000 -8.58000 0.81191 }
    Cylinder {  radius  0.0400 height 0.19532 }
  }
  Separator {                                                # Line       5.611
    Transform {
       translation 2.13990 -1.40340 -0.87240
       rotation -11.28000 0.00000 8.58000 2.32968 }
    Cylinder {  radius  0.0400 height 0.19532 }
  }
  Separator {                                                # Line     611.965
    Transform {
       translation 2.09370 -1.44750 -0.94200
       rotation -2.64000 0.00000 0.66000 0.53230 }
    Cylinder {  radius  0.0400 height 0.05362 }
  }
  Separator {                                                # Line     611.964
    Transform {
       translation 2.09370 -1.44750 -0.94200
       rotation -2.64000 0.00000 0.66000 0.53230 }
    Cylinder {  radius  0.0400 height 0.05362 }
  }
  Separator {                                                # Line     311.611
    Transform {
       translation 2.09370 -1.44750 -0.94200
       rotation 2.64000 0.00000 -0.66000 2.60929 }
    Cylinder {  radius  0.0400 height 0.05362 }
  }
  Separator {                                                # Line     310.611
    Transform {
       translation 2.09370 -1.44750 -0.94200
       rotation 2.64000 0.00000 -0.66000 2.60929 }
    Cylinder {  radius  0.0400 height 0.05362 }
  }
  Separator {                                                # Line     309.611
    Transform {
       translation 2.09370 -1.44750 -0.94200
       rotation 2.64000 0.00000 -0.66000 2.60929 }
    Cylinder {  radius  0.0400 height 0.05362 }
  }
  Separator {                                                # Line     469.611
    Transform {
       translation 1.96710 -1.34430 -0.95430
       rotation 5.10000 0.00000 -25.98000 2.33270 }
    Cylinder {  radius  0.0400 height 0.36593 }
  }
  Separator {                                                # Line     468.611
    Transform {
       translation 1.96710 -1.34430 -0.95430
       rotation 5.10000 0.00000 -25.98000 2.33270 }
    Cylinder {  radius  0.0400 height 0.36593 }
  }
  Separator {                                                # Line     467.611
    Transform {
       translation 1.96710 -1.34430 -0.95430
       rotation 5.10000 0.00000 -25.98000 2.33270 }
    Cylinder {  radius  0.0400 height 0.36593 }
  }
  Separator {                                                # Line     611.1227
    Transform {
       translation 2.13960 -1.39590 -0.90210
       rotation 5.34000 0.00000 -8.52000 0.59240 }
    Cylinder {  radius  0.0400 height 0.18009 }
  }
  Separator {                                                # Line     610.1227
    Transform {
       translation 2.13960 -1.39590 -0.90210
       rotation 5.34000 0.00000 -8.52000 0.59240 }
    Cylinder {  radius  0.0400 height 0.18009 }
  }
  Separator {                                                # Line     726.1227
    Transform {
       translation 2.14410 -1.36470 -0.90840
       rotation 6.60000 0.00000 -7.62000 0.85879 }
    Cylinder {  radius  0.0400 height 0.13316 }
  }
  Separator {                                                # Line     312.1227
    Transform {
       translation 2.14410 -1.36470 -0.90840
       rotation 6.60000 0.00000 -7.62000 0.85879 }
    Cylinder {  radius  0.0400 height 0.13316 }
  }
  Separator {                                                # Line     308.1227
    Transform {
       translation 2.14410 -1.36470 -0.90840
       rotation 6.60000 0.00000 -7.62000 0.85879 }
    Cylinder {  radius  0.0400 height 0.13316 }
  }
  Separator {                                                # Line     307.1227
    Transform {
       translation 2.14410 -1.36470 -0.90840
       rotation 6.60000 0.00000 -7.62000 0.85879 }
    Cylinder {  radius  0.0400 height 0.13316 }
  }
  Separator {                                                # Line     306.1227
    Transform {
       translation 2.14410 -1.36470 -0.90840
       rotation 6.60000 0.00000 -7.62000 0.85879 }
    Cylinder {  radius  0.0400 height 0.13316 }
  }
  Separator {                                                # Line    1227.1311
    Transform {
       translation 2.14380 -1.36320 -0.91320
       rotation -7.56000 0.00000 7.68000 2.23289 }
    Cylinder {  radius  0.0400 height 0.13664 }
  }
  Separator {                                                # Line     966.1227
    Transform {
       translation 2.13570 -1.37160 -0.92100
       rotation 9.12000 0.00000 -9.30000 0.91220 }
    Cylinder {  radius  0.0400 height 0.16470 }
  }
  Separator {                                                # Line     727.1227
    Transform {
       translation 2.13570 -1.37160 -0.92100
       rotation 9.12000 0.00000 -9.30000 0.91220 }
    Cylinder {  radius  0.0400 height 0.16470 }
  }
  Separator {                                                # Line     823.1227
    Transform {
       translation 2.18250 -1.32870 -0.84570
       rotation -5.94000 0.00000 0.06000 1.32345 }
    Cylinder {  radius  0.0400 height 0.06127 }
  }
  Separator {                                                # Line       5.1227
    Transform {
       translation 2.18250 -1.32870 -0.84570
       rotation -5.94000 0.00000 0.06000 1.32345 }
    Cylinder {  radius  0.0400 height 0.06127 }
  }
  Separator {                                                # Line     965.1227
    Transform {
       translation 2.13630 -1.37280 -0.91530
       rotation 7.98000 0.00000 -9.18000 0.86721 }
    Cylinder {  radius  0.0400 height 0.15952 }
  }
  Separator {                                                # Line     964.1227
    Transform {
       translation 2.13630 -1.37280 -0.91530
       rotation 7.98000 0.00000 -9.18000 0.86721 }
    Cylinder {  radius  0.0400 height 0.15952 }
  }
  Separator {                                                # Line     311.1227
    Transform {
       translation 2.13630 -1.37280 -0.91530
       rotation 7.98000 0.00000 -9.18000 0.86721 }
    Cylinder {  radius  0.0400 height 0.15952 }
  }
  Separator {                                                # Line     310.1227
    Transform {
       translation 2.13630 -1.37280 -0.91530
       rotation 7.98000 0.00000 -9.18000 0.86721 }
    Cylinder {  radius  0.0400 height 0.15952 }
  }
  Separator {                                                # Line     309.1227
    Transform {
       translation 2.13630 -1.37280 -0.91530
       rotation 7.98000 0.00000 -9.18000 0.86721 }
    Cylinder {  radius  0.0400 height 0.15952 }
  }
  Separator {                                                # Line     469.1227
    Transform {
       translation 2.00970 -1.26960 -0.92760
       rotation 10.44000 0.00000 -34.50000 1.84965 }
    Cylinder {  radius  0.0400 height 0.37493 }
  }
  Separator {                                                # Line     468.1227
    Transform {
       translation 2.00970 -1.26960 -0.92760
       rotation 10.44000 0.00000 -34.50000 1.84965 }
    Cylinder {  radius  0.0400 height 0.37493 }
  }
  Separator {                                                # Line     467.1227
    Transform {
       translation 2.00970 -1.26960 -0.92760
       rotation 10.44000 0.00000 -34.50000 1.84965 }
    Cylinder {  radius  0.0400 height 0.37493 }
  }
  Separator {                                                # Line    1184.1227
    Transform {
       translation 2.10750 -1.41180 -0.70470
       rotation -34.14000 0.00000 -14.94000 1.11822 }
    Cylinder {  radius  0.0400 height 0.41438 }
  }
  Separator {                                                # Line     611.1184
    Transform {
       translation 2.06490 -1.48650 -0.73140
       rotation 39.48000 -0.00000 6.42000 1.65013 }
    Cylinder {  radius  0.0400 height 0.40125 }
  }
  Separator {                                                # Line     610.1184
    Transform {
       translation 2.06490 -1.48650 -0.73140
       rotation 39.48000 -0.00000 6.42000 1.65013 }
    Cylinder {  radius  0.0400 height 0.40125 }
  }
  Separator {                                                # Line     726.1184
    Transform {
       translation 2.06940 -1.45530 -0.73770
       rotation 40.74000 -0.00000 7.32000 1.79456 }
    Cylinder {  radius  0.0400 height 0.42451 }
  }
  Separator {                                                # Line     312.1184
    Transform {
       translation 2.06940 -1.45530 -0.73770
       rotation 40.74000 -0.00000 7.32000 1.79456 }
    Cylinder {  radius  0.0400 height 0.42451 }
  }
  Separator {                                                # Line     308.1184
    Transform {
       translation 2.06940 -1.45530 -0.73770
       rotation 40.74000 -0.00000 7.32000 1.79456 }
    Cylinder {  radius  0.0400 height 0.42451 }
  }
  Separator {                                                # Line     307.1184
    Transform {
       translation 2.06940 -1.45530 -0.73770
       rotation 40.74000 -0.00000 7.32000 1.79456 }
    Cylinder {  radius  0.0400 height 0.42451 }
  }
  Separator {                                                # Line     306.1184
    Transform {
       translation 2.06940 -1.45530 -0.73770
       rotation 40.74000 -0.00000 7.32000 1.79456 }
    Cylinder {  radius  0.0400 height 0.42451 }
  }
  Separator {                                                # Line    1184.1311
    Transform {
       translation 2.06910 -1.45380 -0.74250
       rotation -41.70000 0.00000 -7.26000 1.34507 }
    Cylinder {  radius  0.0400 height 0.43429 }
  }
  Separator {                                                # Line     966.1184
    Transform {
       translation 2.06100 -1.46220 -0.75030
       rotation 43.26000 -0.00000 5.64000 1.75304 }
    Cylinder {  radius  0.0400 height 0.44361 }
  }
  Separator {                                                # Line     727.1184
    Transform {
       translation 2.06100 -1.46220 -0.75030
       rotation 43.26000 -0.00000 5.64000 1.75304 }
    Cylinder {  radius  0.0400 height 0.44361 }
  }
  Separator {                                                # Line     823.1184
    Transform {
       translation 2.10780 -1.41930 -0.67500
       rotation 28.20000 -0.00000 15.00000 2.05058 }
    Cylinder {  radius  0.0400 height 0.36006 }
  }
  Separator {                                                # Line       5.1184
    Transform {
       translation 2.10780 -1.41930 -0.67500
       rotation 28.20000 -0.00000 15.00000 2.05058 }
    Cylinder {  radius  0.0400 height 0.36006 }
  }
  Separator {                                                # Line     965.1184
    Transform {
       translation 2.06160 -1.46340 -0.74460
       rotation 42.12000 -0.00000 5.76000 1.75226 }
    Cylinder {  radius  0.0400 height 0.43222 }
  }
  Separator {                                                # Line     964.1184
    Transform {
       translation 2.06160 -1.46340 -0.74460
       rotation 42.12000 -0.00000 5.76000 1.75226 }
    Cylinder {  radius  0.0400 height 0.43222 }
  }
  Separator {                                                # Line     311.1184
    Transform {
       translation 2.06160 -1.46340 -0.74460
       rotation 42.12000 -0.00000 5.76000 1.75226 }
    Cylinder {  radius  0.0400 height 0.43222 }
  }
  Separator {                                                # Line     310.1184
    Transform {
       translation 2.06160 -1.46340 -0.74460
       rotation 42.12000 -0.00000 5.76000 1.75226 }
    Cylinder {  radius  0.0400 height 0.43222 }
  }
  Separator {                                                # Line     309.1184
    Transform {
       translation 2.06160 -1.46340 -0.74460
       rotation 42.12000 -0.00000 5.76000 1.75226 }
    Cylinder {  radius  0.0400 height 0.43222 }
  }
  Separator {                                                # Line     469.1184
    Transform {
       translation 1.93500 -1.36020 -0.75690
       rotation 44.58000 0.00000 -19.56000 2.09951 }
    Cylinder {  radius  0.0400 height 0.56381 }
  }
  Separator {                                                # Line     468.1184
    Transform {
       translation 1.93500 -1.36020 -0.75690
       rotation 44.58000 0.00000 -19.56000 2.09951 }
    Cylinder {  radius  0.0400 height 0.56381 }
  }
  Separator {                                                # Line     467.1184
    Transform {
       translation 1.93500 -1.36020 -0.75690
       rotation 44.58000 0.00000 -19.56000 2.09951 }
    Cylinder {  radius  0.0400 height 0.56381 }
  }
  Separator {                                                # Line     432.694
    Transform {
       translation -0.47400 -0.52800 2.42100
       rotation 42.84000 0.00000 -8.16000 1.48843 }
    Cylinder {  radius  0.0400 height 0.43759 }
  }
  Separator {                                                # Line     432.693
    Transform {
       translation -0.47400 -0.52800 2.42100
       rotation 42.84000 0.00000 -8.16000 1.48843 }
    Cylinder {  radius  0.0400 height 0.43759 }
  }
  Separator {                                                # Line     171.432
    Transform {
       translation -0.47400 -0.52800 2.42100
       rotation -42.84000 0.00000 8.16000 1.65316 }
    Cylinder {  radius  0.0400 height 0.43759 }
  }
  Separator {                                                # Line     432.692
    Transform {
       translation -0.47400 -0.52800 2.42100
       rotation 42.84000 0.00000 -8.16000 1.48843 }
    Cylinder {  radius  0.0400 height 0.43759 }
  }
  Separator {                                                # Line     432.691
    Transform {
       translation -0.47400 -0.52800 2.42100
       rotation 42.84000 0.00000 -8.16000 1.48843 }
    Cylinder {  radius  0.0400 height 0.43759 }
  }
  Separator {                                                # Line       4.432
    Transform {
       translation -0.47400 -0.52800 2.42100
       rotation -42.84000 0.00000 8.16000 1.65316 }
    Cylinder {  radius  0.0400 height 0.43759 }
  }
  Separator {                                                # Line     432.710
    Transform {
       translation -0.47400 -0.52800 2.42100
       rotation 42.84000 0.00000 -8.16000 1.48843 }
    Cylinder {  radius  0.0400 height 0.43759 }
  }
  Separator {                                                # Line     432.690
    Transform {
       translation -0.47400 -0.52800 2.42100
       rotation 42.84000 0.00000 -8.16000 1.48843 }
    Cylinder {  radius  0.0400 height 0.43759 }
  }
  Separator {                                                # Line     432.689
    Transform {
       translation -0.47400 -0.52800 2.42100
       rotation 42.84000 0.00000 -8.16000 1.48843 }
    Cylinder {  radius  0.0400 height 0.43759 }
  }
  Separator {                                                # Line     176.432
    Transform {
       translation -0.47400 -0.52800 2.42100
       rotation -42.84000 0.00000 8.16000 1.65316 }
    Cylinder {  radius  0.0400 height 0.43759 }
  }
  Separator {                                                # Line     175.432
    Transform {
       translation -0.47400 -0.52800 2.42100
       rotation -42.84000 0.00000 8.16000 1.65316 }
    Cylinder {  radius  0.0400 height 0.43759 }
  }
  Separator {                                                # Line     174.432
    Transform {
       translation -0.47400 -0.52800 2.42100
       rotation -42.84000 0.00000 8.16000 1.65316 }
    Cylinder {  radius  0.0400 height 0.43759 }
  }
  Separator {                                                # Line     173.432
    Transform {
       translation -0.47400 -0.52800 2.42100
       rotation -42.84000 0.00000 8.16000 1.65316 }
    Cylinder {  radius  0.0400 height 0.43759 }
  }
  Separator {                                                # Line     172.432
    Transform {
       translation -0.47400 -0.52800 2.42100
       rotation -42.84000 0.00000 8.16000 1.65316 }
    Cylinder {  radius  0.0400 height 0.43759 }
  }
  Separator {                                                # Line     432.695
    Transform {
       translation -0.47400 -0.52800 2.42100
       rotation 42.84000 0.00000 -8.16000 1.48843 }
    Cylinder {  radius  0.0400 height 0.43759 }
  }
  Separator {                                                # Line     270.813
    Transform {
       translation -0.93990 0.11550 -0.38640
       rotation -6.60000 0.00000 53.46000 2.18194 }
    Cylinder {  radius  0.0400 height 0.65771 }
  }
  Separator {                                                # Line     270.737
    Transform {
       translation -0.93990 0.11550 -0.38640
       rotation -6.60000 0.00000 53.46000 2.18194 }
    Cylinder {  radius  0.0400 height 0.65771 }
  }
  Separator {                                                # Line     813.1272
    Transform {
       translation -0.93990 0.11550 -0.38640
       rotation 6.60000 0.00000 -53.46000 0.95965 }
    Cylinder {  radius  0.0400 height 0.65771 }
  }
  Separator {                                                # Line     737.1272
    Transform {
       translation -0.93990 0.11550 -0.38640
       rotation 6.60000 0.00000 -53.46000 0.95965 }
    Cylinder {  radius  0.0400 height 0.65771 }
  }
  Separator {                                                # Line     490.1272
    Transform {
       translation -0.83940 0.37770 -0.39090
       rotation 7.50000 0.00000 -33.36000 1.97682 }
    Cylinder {  radius  0.0400 height 0.37219 }
  }
  Separator {                                                # Line     270.490
    Transform {
       translation -0.83940 0.37770 -0.39090
       rotation -7.50000 0.00000 33.36000 1.16477 }
    Cylinder {  radius  0.0400 height 0.37219 }
  }
  Separator {                                                # Line     490.813
    Transform {
       translation -1.10670 0.18900 -0.42390
       rotation 0.90000 -0.00000 20.10000 2.77523 }
    Cylinder {  radius  0.0400 height 0.56167 }
  }
  Separator {                                                # Line     490.737
    Transform {
       translation -1.10670 0.18900 -0.42390
       rotation 0.90000 -0.00000 20.10000 2.77523 }
    Cylinder {  radius  0.0400 height 0.56167 }
  }
  Separator {                                                # Line     488.490
    Transform {
       translation -1.00020 0.31410 -0.45960
       rotation 6.24000 -0.00000 1.20000 0.22772 }
    Cylinder {  radius  0.0400 height 0.28147 }
  }
  Separator {                                                # Line     488.1272
    Transform {
       translation -0.83340 0.24060 -0.42210
       rotation 13.74000 0.00000 -32.16000 1.22195 }
    Cylinder {  radius  0.0400 height 0.37214 }
  }
  Separator {                                                # Line     270.488
    Transform {
       translation -0.83340 0.24060 -0.42210
       rotation -13.74000 0.00000 32.16000 1.91964 }
    Cylinder {  radius  0.0400 height 0.37214 }
  }
  Separator {                                                # Line     488.813
    Transform {
       translation -1.10070 0.05190 -0.45510
       rotation 7.14000 -0.00000 21.30000 2.40995 }
    Cylinder {  radius  0.0400 height 0.33625 }
  }
  Separator {                                                # Line     488.737
    Transform {
       translation -1.10070 0.05190 -0.45510
       rotation 7.14000 -0.00000 21.30000 2.40995 }
    Cylinder {  radius  0.0400 height 0.33625 }
  }
  Separator {                                                # Line     489.490
    Transform {
       translation -1.00020 0.31410 -0.45960
       rotation 6.24000 -0.00000 1.20000 0.22772 }
    Cylinder {  radius  0.0400 height 0.28147 }
  }
  Separator {                                                # Line     489.1272
    Transform {
       translation -0.83340 0.24060 -0.42210
       rotation 13.74000 0.00000 -32.16000 1.22195 }
    Cylinder {  radius  0.0400 height 0.37214 }
  }
  Separator {                                                # Line     270.489
    Transform {
       translation -0.83340 0.24060 -0.42210
       rotation -13.74000 0.00000 32.16000 1.91964 }
    Cylinder {  radius  0.0400 height 0.37214 }
  }
  Separator {                                                # Line     489.813
    Transform {
       translation -1.10070 0.05190 -0.45510
       rotation 7.14000 -0.00000 21.30000 2.40995 }
    Cylinder {  radius  0.0400 height 0.33625 }
  }
  Separator {                                                # Line     489.737
    Transform {
       translation -1.10070 0.05190 -0.45510
       rotation 7.14000 -0.00000 21.30000 2.40995 }
    Cylinder {  radius  0.0400 height 0.33625 }
  }
  Separator {                                                # Line      52.489
    Transform {
       translation -0.83640 0.14010 -0.49590
       rotation 1.02000 -0.00000 31.56000 1.34120 }
    Cylinder {  radius  0.0400 height 0.32427 }
  }
  Separator {                                                # Line      52.488
    Transform {
       translation -0.83640 0.14010 -0.49590
       rotation 1.02000 -0.00000 31.56000 1.34120 }
    Cylinder {  radius  0.0400 height 0.32427 }
  }
  Separator {                                                # Line      52.490
    Transform {
       translation -0.84240 0.27720 -0.46470
       rotation 7.26000 -0.00000 32.76000 0.76718 }
    Cylinder {  radius  0.0400 height 0.48342 }
  }
  Separator {                                                # Line      52.1272
    Transform {
       translation -0.67560 0.20370 -0.42720
       rotation 14.76000 0.00000 -0.60000 0.63379 }
    Cylinder {  radius  0.0400 height 0.24944 }
  }
  Separator {                                                # Line      52.270
    Transform {
       translation -0.67560 0.20370 -0.42720
       rotation 14.76000 0.00000 -0.60000 0.63379 }
    Cylinder {  radius  0.0400 height 0.24944 }
  }
  Separator {                                                # Line      52.813
    Transform {
       translation -0.94290 0.01500 -0.46020
       rotation 8.16000 -0.00000 52.86000 1.88937 }
    Cylinder {  radius  0.0400 height 0.56320 }
  }
  Separator {                                                # Line      52.737
    Transform {
       translation -0.94290 0.01500 -0.46020
       rotation 8.16000 -0.00000 52.86000 1.88937 }
    Cylinder {  radius  0.0400 height 0.56320 }
  }
  Separator {                                                # Line      52.778
    Transform {
       translation -0.83190 0.11160 -0.45120
       rotation 9.96000 -0.00000 30.66000 1.51873 }
    Cylinder {  radius  0.0400 height 0.32281 }
  }
  Separator {                                                # Line     489.778
    Transform {
       translation -0.98970 0.14850 -0.44610
       rotation 8.94000 0.00000 -0.90000 2.13611 }
    Cylinder {  radius  0.0400 height 0.10641 }
  }
  Separator {                                                # Line     488.778
    Transform {
       translation -0.98970 0.14850 -0.44610
       rotation 8.94000 0.00000 -0.90000 2.13611 }
    Cylinder {  radius  0.0400 height 0.10641 }
  }
  Separator {                                                # Line     490.778
    Transform {
       translation -0.99570 0.28560 -0.41490
       rotation 2.70000 0.00000 -2.10000 3.03868 }
    Cylinder {  radius  0.0400 height 0.33296 }
  }
  Separator {                                                # Line     778.1272
    Transform {
       translation -0.82890 0.21210 -0.37740
       rotation 4.80000 0.00000 -31.26000 1.04340 }
    Cylinder {  radius  0.0400 height 0.36600 }
  }
  Separator {                                                # Line     270.778
    Transform {
       translation -0.82890 0.21210 -0.37740
       rotation -4.80000 0.00000 31.26000 2.09819 }
    Cylinder {  radius  0.0400 height 0.36600 }
  }
  Separator {                                                # Line     778.813
    Transform {
       translation -1.09620 0.02340 -0.41040
       rotation -1.80000 0.00000 22.20000 2.28532 }
    Cylinder {  radius  0.0400 height 0.29485 }
  }
  Separator {                                                # Line     737.778
    Transform {
       translation -1.09620 0.02340 -0.41040
       rotation 1.80000 0.00000 -22.20000 0.85627 }
    Cylinder {  radius  0.0400 height 0.29485 }
  }
  Separator {                                                # Line     508.778
    Transform {
       translation -1.07190 0.15120 -0.26490
       rotation -27.30000 0.00000 -17.34000 1.76140 }
    Cylinder {  radius  0.0400 height 0.32938 }
  }
  Separator {                                                # Line      52.508
    Transform {
       translation -0.91860 0.14280 -0.31470
       rotation 37.26000 -0.00000 48.00000 1.44119 }
    Cylinder {  radius  0.0400 height 0.61278 }
  }
  Separator {                                                # Line     489.508
    Transform {
       translation -1.07640 0.17970 -0.30960
       rotation 36.24000 -0.00000 16.44000 1.55723 }
    Cylinder {  radius  0.0400 height 0.39798 }
  }
  Separator {                                                # Line     488.508
    Transform {
       translation -1.07640 0.17970 -0.30960
       rotation 36.24000 -0.00000 16.44000 1.55723 }
    Cylinder {  radius  0.0400 height 0.39798 }
  }
  Separator {                                                # Line     490.508
    Transform {
       translation -1.08240 0.31680 -0.27840
       rotation 30.00000 -0.00000 15.24000 2.24483 }
    Cylinder {  radius  0.0400 height 0.43067 }
  }
  Separator {                                                # Line     508.1272
    Transform {
       translation -0.91560 0.24330 -0.24090
       rotation -22.50000 0.00000 -48.60000 1.34717 }
    Cylinder {  radius  0.0400 height 0.54923 }
  }
  Separator {                                                # Line     270.508
    Transform {
       translation -0.91560 0.24330 -0.24090
       rotation 22.50000 -0.00000 48.60000 1.79442 }
    Cylinder {  radius  0.0400 height 0.54923 }
  }
  Separator {                                                # Line     508.813
    Transform {
       translation -1.18290 0.05460 -0.27390
       rotation -29.10000 0.00000 4.86000 2.28471 }
    Cylinder {  radius  0.0400 height 0.39035 }
  }
  Separator {                                                # Line     508.737
    Transform {
       translation -1.18290 0.05460 -0.27390
       rotation -29.10000 0.00000 4.86000 2.28471 }
    Cylinder {  radius  0.0400 height 0.39035 }
  }
  Separator {                                                # Line     508.958
    Transform {
       translation -1.08960 0.18150 -0.28320
       rotation -30.96000 0.00000 -13.80000 1.57611 }
    Cylinder {  radius  0.0400 height 0.33897 }
  }
  Separator {                                                # Line     778.958
    Transform {
       translation -1.00290 0.15030 -0.41970
       rotation -3.66000 0.00000 3.54000 0.69880 }
    Cylinder {  radius  0.0400 height 0.07915 }
  }
  Separator {                                                # Line      52.958
    Transform {
       translation -0.84960 0.14190 -0.46950
       rotation 6.30000 -0.00000 34.20000 1.35180 }
    Cylinder {  radius  0.0400 height 0.35626 }
  }
  Separator {                                                # Line     489.958
    Transform {
       translation -1.00740 0.17880 -0.46440
       rotation 5.28000 -0.00000 2.64000 1.50989 }
    Cylinder {  radius  0.0400 height 0.05914 }
  }
  Separator {                                                # Line     488.958
    Transform {
       translation -1.00740 0.17880 -0.46440
       rotation 5.28000 -0.00000 2.64000 1.50989 }
    Cylinder {  radius  0.0400 height 0.05914 }
  }
  Separator {                                                # Line     490.958
    Transform {
       translation -1.01340 0.31590 -0.43320
       rotation -0.96000 0.00000 1.44000 3.07772 }
    Cylinder {  radius  0.0400 height 0.27115 }
  }
  Separator {                                                # Line     958.1272
    Transform {
       translation -0.84660 0.24240 -0.39570
       rotation 8.46000 0.00000 -34.80000 1.23848 }
    Cylinder {  radius  0.0400 height 0.37886 }
  }
  Separator {                                                # Line     270.958
    Transform {
       translation -0.84660 0.24240 -0.39570
       rotation -8.46000 0.00000 34.80000 1.90312 }
    Cylinder {  radius  0.0400 height 0.37886 }
  }
  Separator {                                                # Line     813.958
    Transform {
       translation -1.11390 0.05370 -0.42870
       rotation -1.86000 0.00000 -18.66000 0.63634 }
    Cylinder {  radius  0.0400 height 0.31556 }
  }
  Separator {                                                # Line     737.958
    Transform {
       translation -1.11390 0.05370 -0.42870
       rotation -1.86000 0.00000 -18.66000 0.63634 }
    Cylinder {  radius  0.0400 height 0.31556 }
  }
  Separator {                                                # Line     502.958
    Transform {
       translation -0.93030 0.14790 -0.44280
       rotation 0.96000 -0.00000 18.06000 1.22381 }
    Cylinder {  radius  0.0400 height 0.19232 }
  }
  Separator {                                                # Line     502.508
    Transform {
       translation -0.99930 0.14880 -0.28800
       rotation 31.92000 -0.00000 31.86000 1.42288 }
    Cylinder {  radius  0.0400 height 0.45597 }
  }
  Separator {                                                # Line     502.778
    Transform {
       translation -0.91260 0.11760 -0.42450
       rotation 4.62000 -0.00000 14.52000 1.53931 }
    Cylinder {  radius  0.0400 height 0.15245 }
  }
  Separator {                                                # Line      52.502
    Transform {
       translation -0.75930 0.10920 -0.47430
       rotation 5.34000 -0.00000 16.14000 1.50033 }
    Cylinder {  radius  0.0400 height 0.17043 }
  }
  Separator {                                                # Line     489.502
    Transform {
       translation -0.91710 0.14610 -0.46920
       rotation 4.32000 0.00000 -15.42000 1.93911 }
    Cylinder {  radius  0.0400 height 0.17165 }
  }
  Separator {                                                # Line     488.502
    Transform {
       translation -0.91710 0.14610 -0.46920
       rotation 4.32000 0.00000 -15.42000 1.93911 }
    Cylinder {  radius  0.0400 height 0.17165 }
  }
  Separator {                                                # Line     490.502
    Transform {
       translation -0.92310 0.28320 -0.43800
       rotation -1.92000 0.00000 -16.62000 2.67960 }
    Cylinder {  radius  0.0400 height 0.37535 }
  }
  Separator {                                                # Line     502.1272
    Transform {
       translation -0.75630 0.20970 -0.40050
       rotation 9.42000 0.00000 -16.74000 0.79349 }
    Cylinder {  radius  0.0400 height 0.26948 }
  }
  Separator {                                                # Line     270.502
    Transform {
       translation -0.75630 0.20970 -0.40050
       rotation -9.42000 0.00000 16.74000 2.34810 }
    Cylinder {  radius  0.0400 height 0.26948 }
  }
  Separator {                                                # Line     502.813
    Transform {
       translation -1.02360 0.02100 -0.43350
       rotation 2.82000 -0.00000 36.72000 2.04365 }
    Cylinder {  radius  0.0400 height 0.41367 }
  }
  Separator {                                                # Line     502.737
    Transform {
       translation -1.02360 0.02100 -0.43350
       rotation 2.82000 -0.00000 36.72000 2.04365 }
    Cylinder {  radius  0.0400 height 0.41367 }
  }
  Separator {                                                # Line     502.671
    Transform {
       translation -0.93030 0.14790 -0.44280
       rotation 0.96000 -0.00000 18.06000 1.22381 }
    Cylinder {  radius  0.0400 height 0.19232 }
  }
  Separator {                                                # Line     508.671
    Transform {
       translation -1.08960 0.18150 -0.28320
       rotation -30.96000 0.00000 -13.80000 1.57611 }
    Cylinder {  radius  0.0400 height 0.33897 }
  }
  Separator {                                                # Line     671.778
    Transform {
       translation -1.00290 0.15030 -0.41970
       rotation 3.66000 0.00000 -3.54000 2.44279 }
    Cylinder {  radius  0.0400 height 0.07915 }
  }
  Separator {                                                # Line      52.671
    Transform {
       translation -0.84960 0.14190 -0.46950
       rotation 6.30000 -0.00000 34.20000 1.35180 }
    Cylinder {  radius  0.0400 height 0.35626 }
  }
  Separator {                                                # Line     489.671
    Transform {
       translation -1.00740 0.17880 -0.46440
       rotation 5.28000 -0.00000 2.64000 1.50989 }
    Cylinder {  radius  0.0400 height 0.05914 }
  }
  Separator {                                                # Line     488.671
    Transform {
       translation -1.00740 0.17880 -0.46440
       rotation 5.28000 -0.00000 2.64000 1.50989 }
    Cylinder {  radius  0.0400 height 0.05914 }
  }
  Separator {                                                # Line     490.671
    Transform {
       translation -1.01340 0.31590 -0.43320
       rotation -0.96000 0.00000 1.44000 3.07772 }
    Cylinder {  radius  0.0400 height 0.27115 }
  }
  Separator {                                                # Line     671.1272
    Transform {
       translation -0.84660 0.24240 -0.39570
       rotation 8.46000 0.00000 -34.80000 1.23848 }
    Cylinder {  radius  0.0400 height 0.37886 }
  }
  Separator {                                                # Line     270.671
    Transform {
       translation -0.84660 0.24240 -0.39570
       rotation -8.46000 0.00000 34.80000 1.90312 }
    Cylinder {  radius  0.0400 height 0.37886 }
  }
  Separator {                                                # Line     671.813
    Transform {
       translation -1.11390 0.05370 -0.42870
       rotation 1.86000 -0.00000 18.66000 2.50525 }
    Cylinder {  radius  0.0400 height 0.31556 }
  }
  Separator {                                                # Line     671.737
    Transform {
       translation -1.11390 0.05370 -0.42870
       rotation 1.86000 -0.00000 18.66000 2.50525 }
    Cylinder {  radius  0.0400 height 0.31556 }
  }
  Separator {                                                # Line     671.1294
    Transform {
       translation -1.01400 0.19050 -0.36630
       rotation 14.34000 0.00000 -1.32000 1.43416 }
    Cylinder {  radius  0.0400 height 0.14536 }
  }
  Separator {                                                # Line     502.1294
    Transform {
       translation -0.92370 0.15780 -0.37110
       rotation 15.30000 -0.00000 16.74000 1.21143 }
    Cylinder {  radius  0.0400 height 0.24226 }
  }
  Separator {                                                # Line     958.1294
    Transform {
       translation -1.01400 0.19050 -0.36630
       rotation 14.34000 0.00000 -1.32000 1.43416 }
    Cylinder {  radius  0.0400 height 0.14536 }
  }
  Separator {                                                # Line     508.1294
    Transform {
       translation -1.08300 0.19140 -0.21150
       rotation -16.62000 0.00000 -15.12000 1.49086 }
    Cylinder {  radius  0.0400 height 0.22541 }
  }
  Separator {                                                # Line     778.1294
    Transform {
       translation -0.99630 0.16020 -0.34800
       rotation 10.68000 -0.00000 2.22000 0.93563 }
    Cylinder {  radius  0.0400 height 0.13551 }
  }
  Separator {                                                # Line      52.1294
    Transform {
       translation -0.84300 0.15180 -0.39780
       rotation 20.64000 -0.00000 32.88000 1.32546 }
    Cylinder {  radius  0.0400 height 0.40020 }
  }
  Separator {                                                # Line     489.1294
    Transform {
       translation -1.00080 0.18870 -0.39270
       rotation 19.62000 -0.00000 1.32000 1.45236 }
    Cylinder {  radius  0.0400 height 0.19803 }
  }
  Separator {                                                # Line     488.1294
    Transform {
       translation -1.00080 0.18870 -0.39270
       rotation 19.62000 -0.00000 1.32000 1.45236 }
    Cylinder {  radius  0.0400 height 0.19803 }
  }
  Separator {                                                # Line     490.1294
    Transform {
       translation -1.00680 0.32580 -0.36150
       rotation 13.38000 -0.00000 0.12000 2.65149 }
    Cylinder {  radius  0.0400 height 0.28426 }
  }
  Separator {                                                # Line    1272.1294
    Transform {
       translation -0.84000 0.25230 -0.32400
       rotation 5.88000 -0.00000 33.48000 1.86717 }
    Cylinder {  radius  0.0400 height 0.35542 }
  }
  Separator {                                                # Line     270.1294
    Transform {
       translation -0.84000 0.25230 -0.32400
       rotation 5.88000 -0.00000 33.48000 1.86717 }
    Cylinder {  radius  0.0400 height 0.35542 }
  }
  Separator {                                                # Line     813.1294
    Transform {
       translation -1.10730 0.06360 -0.35700
       rotation 12.48000 0.00000 -19.98000 0.71085 }
    Cylinder {  radius  0.0400 height 0.36104 }
  }
  Separator {                                                # Line     737.1294
    Transform {
       translation -1.10730 0.06360 -0.35700
       rotation 12.48000 0.00000 -19.98000 0.71085 }
    Cylinder {  radius  0.0400 height 0.36104 }
  }
  Separator {                                                # Line     783.1294
    Transform {
       translation -1.13880 0.15420 -0.34350
       rotation 9.78000 0.00000 -26.28000 1.25248 }
    Cylinder {  radius  0.0400 height 0.29524 }
  }
  Separator {                                                # Line     671.783
    Transform {
       translation -1.14540 0.14430 -0.41520
       rotation 4.56000 -0.00000 24.96000 1.84948 }
    Cylinder {  radius  0.0400 height 0.26391 }
  }
  Separator {                                                # Line     502.783
    Transform {
       translation -1.05510 0.11160 -0.42000
       rotation 5.52000 -0.00000 43.02000 1.58740 }
    Cylinder {  radius  0.0400 height 0.43379 }
  }
  Separator {                                                # Line     783.958
    Transform {
       translation -1.14540 0.14430 -0.41520
       rotation -4.56000 0.00000 -24.96000 1.29211 }
    Cylinder {  radius  0.0400 height 0.26391 }
  }
  Separator {                                                # Line     508.783
    Transform {
       translation -1.21440 0.14520 -0.26040
       rotation -26.40000 0.00000 11.16000 1.82477 }
    Cylinder {  radius  0.0400 height 0.29612 }
  }
  Separator {                                                # Line     778.783
    Transform {
       translation -1.12770 0.11400 -0.39690
       rotation 0.90000 -0.00000 28.50000 1.61286 }
    Cylinder {  radius  0.0400 height 0.28539 }
  }
  Separator {                                                # Line      52.783
    Transform {
       translation -0.97440 0.10560 -0.44670
       rotation 10.86000 -0.00000 59.16000 1.56282 }
    Cylinder {  radius  0.0400 height 0.60150 }
  }
  Separator {                                                # Line     489.783
    Transform {
       translation -1.13220 0.14250 -0.44160
       rotation 9.84000 -0.00000 27.60000 1.80206 }
    Cylinder {  radius  0.0400 height 0.30103 }
  }
  Separator {                                                # Line     488.783
    Transform {
       translation -1.13220 0.14250 -0.44160
       rotation 9.84000 -0.00000 27.60000 1.80206 }
    Cylinder {  radius  0.0400 height 0.30103 }
  }
  Separator {                                                # Line     490.783
    Transform {
       translation -1.13820 0.27960 -0.41040
       rotation 3.60000 -0.00000 26.40000 2.48144 }
    Cylinder {  radius  0.0400 height 0.43449 }
  }
  Separator {                                                # Line     783.1272
    Transform {
       translation -0.97140 0.20610 -0.37290
       rotation 3.90000 0.00000 -59.76000 1.25420 }
    Cylinder {  radius  0.0400 height 0.63019 }
  }
  Separator {                                                # Line     270.783
    Transform {
       translation -0.97140 0.20610 -0.37290
       rotation -3.90000 0.00000 59.76000 1.88739 }
    Cylinder {  radius  0.0400 height 0.63019 }
  }
  Separator {                                                # Line     783.813
    Transform {
       translation -1.23870 0.01740 -0.40590
       rotation -2.70000 0.00000 -6.30000 2.77996 }
    Cylinder {  radius  0.0400 height 0.19373 }
  }
  Separator {                                                # Line     737.783
    Transform {
       translation -1.23870 0.01740 -0.40590
       rotation 2.70000 -0.00000 6.30000 0.36163 }
    Cylinder {  radius  0.0400 height 0.19373 }
  }
  Separator {                                                # Line     351.363
    Transform {
       translation 0.18930 1.12710 0.37920
       rotation 11.76000 0.00000 -4.38000 2.35583 }
    Cylinder {  radius  0.0400 height 0.17741 }
  }
  Separator {                                                # Line     351.750
    Transform {
       translation 0.18930 1.12710 0.37920
       rotation 11.76000 0.00000 -4.38000 2.35583 }
    Cylinder {  radius  0.0400 height 0.17741 }
  }
  Separator {                                                # Line     351.358
    Transform {
       translation 0.18930 1.12710 0.37920
       rotation 11.76000 0.00000 -4.38000 2.35583 }
    Cylinder {  radius  0.0400 height 0.17741 }
  }
  Separator {                                                # Line     351.357
    Transform {
       translation 0.18930 1.12710 0.37920
       rotation 11.76000 0.00000 -4.38000 2.35583 }
    Cylinder {  radius  0.0400 height 0.17741 }
  }
  Separator {                                                # Line     351.359
    Transform {
       translation 0.18990 1.00770 0.47280
       rotation 30.48000 0.00000 -4.50000 2.43944 }
    Cylinder {  radius  0.0400 height 0.47704 }
  }
  Separator {                                                # Line     351.999
    Transform {
       translation 0.18900 1.11510 0.38520
       rotation 12.96000 0.00000 -4.32000 2.40088 }
    Cylinder {  radius  0.0400 height 0.20244 }
  }
  Separator {                                                # Line     351.362
    Transform {
       translation 0.18900 1.11510 0.38520
       rotation 12.96000 0.00000 -4.32000 2.40088 }
    Cylinder {  radius  0.0400 height 0.20244 }
  }
  Separator {                                                # Line     351.361
    Transform {
       translation 0.18900 1.11510 0.38520
       rotation 12.96000 0.00000 -4.32000 2.40088 }
    Cylinder {  radius  0.0400 height 0.20244 }
  }
  Separator {                                                # Line     360.363
    Transform {
       translation 0.18930 1.12710 0.37920
       rotation 11.76000 0.00000 -4.38000 2.35583 }
    Cylinder {  radius  0.0400 height 0.17741 }
  }
  Separator {                                                # Line     360.750
    Transform {
       translation 0.18930 1.12710 0.37920
       rotation 11.76000 0.00000 -4.38000 2.35583 }
    Cylinder {  radius  0.0400 height 0.17741 }
  }
  Separator {                                                # Line     358.360
    Transform {
       translation 0.18930 1.12710 0.37920
       rotation -11.76000 0.00000 4.38000 0.78576 }
    Cylinder {  radius  0.0400 height 0.17741 }
  }
  Separator {                                                # Line     357.360
    Transform {
       translation 0.18930 1.12710 0.37920
       rotation -11.76000 0.00000 4.38000 0.78576 }
    Cylinder {  radius  0.0400 height 0.17741 }
  }
  Separator {                                                # Line     359.360
    Transform {
       translation 0.18990 1.00770 0.47280
       rotation -30.48000 0.00000 4.50000 0.70215 }
    Cylinder {  radius  0.0400 height 0.47704 }
  }
  Separator {                                                # Line     360.999
    Transform {
       translation 0.18900 1.11510 0.38520
       rotation 12.96000 0.00000 -4.32000 2.40088 }
    Cylinder {  radius  0.0400 height 0.20244 }
  }
  Separator {                                                # Line     360.362
    Transform {
       translation 0.18900 1.11510 0.38520
       rotation 12.96000 0.00000 -4.32000 2.40088 }
    Cylinder {  radius  0.0400 height 0.20244 }
  }
  Separator {                                                # Line     360.361
    Transform {
       translation 0.18900 1.11510 0.38520
       rotation 12.96000 0.00000 -4.32000 2.40088 }
    Cylinder {  radius  0.0400 height 0.20244 }
  }
  Separator {                                                # Line     360.866
    Transform {
       translation 0.25110 1.26660 0.30240
       rotation -3.60000 0.00000 -16.74000 0.83961 }
    Cylinder {  radius  0.0400 height 0.23003 }
  }
  Separator {                                                # Line     351.866
    Transform {
       translation 0.25110 1.26660 0.30240
       rotation -3.60000 0.00000 -16.74000 0.83961 }
    Cylinder {  radius  0.0400 height 0.23003 }
  }
  Separator {                                                # Line     363.866
    Transform {
       translation 0.27300 1.20390 0.36120
       rotation -15.36000 0.00000 -12.36000 0.61517 }
    Cylinder {  radius  0.0400 height 0.34163 }
  }
  Separator {                                                # Line     750.866
    Transform {
       translation 0.27300 1.20390 0.36120
       rotation -15.36000 0.00000 -12.36000 0.61517 }
    Cylinder {  radius  0.0400 height 0.34163 }
  }
  Separator {                                                # Line     358.866
    Transform {
       translation 0.27300 1.20390 0.36120
       rotation -15.36000 0.00000 -12.36000 0.61517 }
    Cylinder {  radius  0.0400 height 0.34163 }
  }
  Separator {                                                # Line     357.866
    Transform {
       translation 0.27300 1.20390 0.36120
       rotation -15.36000 0.00000 -12.36000 0.61517 }
    Cylinder {  radius  0.0400 height 0.34163 }
  }
  Separator {                                                # Line     359.866
    Transform {
       translation 0.27360 1.08450 0.45480
       rotation -34.08000 0.00000 -12.24000 0.61028 }
    Cylinder {  radius  0.0400 height 0.63186 }
  }
  Separator {                                                # Line     866.999
    Transform {
       translation 0.27270 1.19190 0.36720
       rotation 16.56000 -0.00000 12.42000 2.54225 }
    Cylinder {  radius  0.0400 height 0.36696 }
  }
  Separator {                                                # Line     362.866
    Transform {
       translation 0.27270 1.19190 0.36720
       rotation -16.56000 0.00000 -12.42000 0.59934 }
    Cylinder {  radius  0.0400 height 0.36696 }
  }
  Separator {                                                # Line     361.866
    Transform {
       translation 0.27270 1.19190 0.36720
       rotation -16.56000 0.00000 -12.42000 0.59934 }
    Cylinder {  radius  0.0400 height 0.36696 }
  }
  Separator {                                                # Line      70.866
    Transform {
       translation 0.30690 1.28610 0.39390
       rotation -21.90000 0.00000 -5.58000 1.10150 }
    Cylinder {  radius  0.0400 height 0.25339 }
  }
  Separator {                                                # Line      70.360
    Transform {
       translation 0.22320 1.20930 0.41190
       rotation -18.30000 0.00000 11.16000 1.75078 }
    Cylinder {  radius  0.0400 height 0.21786 }
  }
  Separator {                                                # Line      70.351
    Transform {
       translation 0.22320 1.20930 0.41190
       rotation -18.30000 0.00000 11.16000 1.75078 }
    Cylinder {  radius  0.0400 height 0.21786 }
  }
  Separator {                                                # Line      70.363
    Transform {
       translation 0.24510 1.14660 0.47070
       rotation -6.54000 0.00000 6.78000 2.62126 }
    Cylinder {  radius  0.0400 height 0.18948 }
  }
  Separator {                                                # Line      70.750
    Transform {
       translation 0.24510 1.14660 0.47070
       rotation -6.54000 0.00000 6.78000 2.62126 }
    Cylinder {  radius  0.0400 height 0.18948 }
  }
  Separator {                                                # Line      70.358
    Transform {
       translation 0.24510 1.14660 0.47070
       rotation -6.54000 0.00000 6.78000 2.62126 }
    Cylinder {  radius  0.0400 height 0.18948 }
  }
  Separator {                                                # Line      70.357
    Transform {
       translation 0.24510 1.14660 0.47070
       rotation -6.54000 0.00000 6.78000 2.62126 }
    Cylinder {  radius  0.0400 height 0.18948 }
  }
  Separator {                                                # Line      70.359
    Transform {
       translation 0.24570 1.02720 0.56430
       rotation 12.18000 -0.00000 6.66000 2.81001 }
    Cylinder {  radius  0.0400 height 0.42643 }
  }
  Separator {                                                # Line      70.999
    Transform {
       translation 0.24480 1.13460 0.47670
       rotation -5.34000 0.00000 6.84000 2.70996 }
    Cylinder {  radius  0.0400 height 0.20742 }
  }
  Separator {                                                # Line      70.362
    Transform {
       translation 0.24480 1.13460 0.47670
       rotation -5.34000 0.00000 6.84000 2.70996 }
    Cylinder {  radius  0.0400 height 0.20742 }
  }
  Separator {                                                # Line      70.361
    Transform {
       translation 0.24480 1.13460 0.47670
       rotation -5.34000 0.00000 6.84000 2.70996 }
    Cylinder {  radius  0.0400 height 0.20742 }
  }
  Separator {                                                # Line      71.866
    Transform {
       translation 0.30690 1.28610 0.39390
       rotation -21.90000 0.00000 -5.58000 1.10150 }
    Cylinder {  radius  0.0400 height 0.25339 }
  }
  Separator {                                                # Line      71.360
    Transform {
       translation 0.22320 1.20930 0.41190
       rotation -18.30000 0.00000 11.16000 1.75078 }
    Cylinder {  radius  0.0400 height 0.21786 }
  }
  Separator {                                                # Line      71.351
    Transform {
       translation 0.22320 1.20930 0.41190
       rotation -18.30000 0.00000 11.16000 1.75078 }
    Cylinder {  radius  0.0400 height 0.21786 }
  }
  Separator {                                                # Line      71.363
    Transform {
       translation 0.24510 1.14660 0.47070
       rotation -6.54000 0.00000 6.78000 2.62126 }
    Cylinder {  radius  0.0400 height 0.18948 }
  }
  Separator {                                                # Line      71.750
    Transform {
       translation 0.24510 1.14660 0.47070
       rotation -6.54000 0.00000 6.78000 2.62126 }
    Cylinder {  radius  0.0400 height 0.18948 }
  }
  Separator {                                                # Line      71.358
    Transform {
       translation 0.24510 1.14660 0.47070
       rotation -6.54000 0.00000 6.78000 2.62126 }
    Cylinder {  radius  0.0400 height 0.18948 }
  }
  Separator {                                                # Line      71.357
    Transform {
       translation 0.24510 1.14660 0.47070
       rotation -6.54000 0.00000 6.78000 2.62126 }
    Cylinder {  radius  0.0400 height 0.18948 }
  }
  Separator {                                                # Line      71.359
    Transform {
       translation 0.24570 1.02720 0.56430
       rotation 12.18000 -0.00000 6.66000 2.81001 }
    Cylinder {  radius  0.0400 height 0.42643 }
  }
  Separator {                                                # Line      71.999
    Transform {
       translation 0.24480 1.13460 0.47670
       rotation -5.34000 0.00000 6.84000 2.70996 }
    Cylinder {  radius  0.0400 height 0.20742 }
  }
  Separator {                                                # Line      71.362
    Transform {
       translation 0.24480 1.13460 0.47670
       rotation -5.34000 0.00000 6.84000 2.70996 }
    Cylinder {  radius  0.0400 height 0.20742 }
  }
  Separator {                                                # Line      71.361
    Transform {
       translation 0.24480 1.13460 0.47670
       rotation -5.34000 0.00000 6.84000 2.70996 }
    Cylinder {  radius  0.0400 height 0.20742 }
  }
  Separator {                                                # Line      71.348
    Transform {
       translation 0.24720 1.25730 0.47700
       rotation -5.28000 0.00000 6.36000 0.96711 }
    Cylinder {  radius  0.0400 height 0.10041 }
  }
  Separator {                                                # Line      70.348
    Transform {
       translation 0.24720 1.25730 0.47700
       rotation -5.28000 0.00000 6.36000 0.96711 }
    Cylinder {  radius  0.0400 height 0.10041 }
  }
  Separator {                                                # Line     348.866
    Transform {
       translation 0.27510 1.31460 0.36750
       rotation -16.62000 0.00000 -11.94000 1.29643 }
    Cylinder {  radius  0.0400 height 0.21259 }
  }
  Separator {                                                # Line     348.360
    Transform {
       translation 0.19140 1.23780 0.38550
       rotation -13.02000 0.00000 4.80000 2.17601 }
    Cylinder {  radius  0.0400 height 0.16874 }
  }
  Separator {                                                # Line     348.351
    Transform {
       translation 0.19140 1.23780 0.38550
       rotation -13.02000 0.00000 4.80000 2.17601 }
    Cylinder {  radius  0.0400 height 0.16874 }
  }
  Separator {                                                # Line     348.363
    Transform {
       translation 0.21330 1.17510 0.44430
       rotation -1.26000 0.00000 0.42000 3.08168 }
    Cylinder {  radius  0.0400 height 0.22180 }
  }
  Separator {                                                # Line     348.750
    Transform {
       translation 0.21330 1.17510 0.44430
       rotation -1.26000 0.00000 0.42000 3.08168 }
    Cylinder {  radius  0.0400 height 0.22180 }
  }
  Separator {                                                # Line     348.358
    Transform {
       translation 0.21330 1.17510 0.44430
       rotation -1.26000 0.00000 0.42000 3.08168 }
    Cylinder {  radius  0.0400 height 0.22180 }
  }
  Separator {                                                # Line     348.357
    Transform {
       translation 0.21330 1.17510 0.44430
       rotation -1.26000 0.00000 0.42000 3.08168 }
    Cylinder {  radius  0.0400 height 0.22180 }
  }
  Separator {                                                # Line     348.359
    Transform {
       translation 0.21390 1.05570 0.53790
       rotation 17.46000 -0.00000 0.30000 2.77892 }
    Cylinder {  radius  0.0400 height 0.49222 }
  }
  Separator {                                                # Line     348.999
    Transform {
       translation 0.21300 1.16310 0.45030
       rotation -0.06000 0.00000 0.48000 3.12188 }
    Cylinder {  radius  0.0400 height 0.24545 }
  }
  Separator {                                                # Line     348.362
    Transform {
       translation 0.21300 1.16310 0.45030
       rotation -0.06000 0.00000 0.48000 3.12188 }
    Cylinder {  radius  0.0400 height 0.24545 }
  }
  Separator {                                                # Line     348.361
    Transform {
       translation 0.21300 1.16310 0.45030
       rotation -0.06000 0.00000 0.48000 3.12188 }
    Cylinder {  radius  0.0400 height 0.24545 }
  }
  Separator {                                                # Line      71.349
    Transform {
       translation 0.24720 1.25730 0.47700
       rotation -5.28000 0.00000 6.36000 0.96711 }
    Cylinder {  radius  0.0400 height 0.10041 }
  }
  Separator {                                                # Line      70.349
    Transform {
       translation 0.24720 1.25730 0.47700
       rotation -5.28000 0.00000 6.36000 0.96711 }
    Cylinder {  radius  0.0400 height 0.10041 }
  }
  Separator {                                                # Line     349.866
    Transform {
       translation 0.27510 1.31460 0.36750
       rotation -16.62000 0.00000 -11.94000 1.29643 }
    Cylinder {  radius  0.0400 height 0.21259 }
  }
  Separator {                                                # Line     349.360
    Transform {
       translation 0.19140 1.23780 0.38550
       rotation -13.02000 0.00000 4.80000 2.17601 }
    Cylinder {  radius  0.0400 height 0.16874 }
  }
  Separator {                                                # Line     349.351
    Transform {
       translation 0.19140 1.23780 0.38550
       rotation -13.02000 0.00000 4.80000 2.17601 }
    Cylinder {  radius  0.0400 height 0.16874 }
  }
  Separator {                                                # Line     349.363
    Transform {
       translation 0.21330 1.17510 0.44430
       rotation -1.26000 0.00000 0.42000 3.08168 }
    Cylinder {  radius  0.0400 height 0.22180 }
  }
  Separator {                                                # Line     349.750
    Transform {
       translation 0.21330 1.17510 0.44430
       rotation -1.26000 0.00000 0.42000 3.08168 }
    Cylinder {  radius  0.0400 height 0.22180 }
  }
  Separator {                                                # Line     349.358
    Transform {
       translation 0.21330 1.17510 0.44430
       rotation -1.26000 0.00000 0.42000 3.08168 }
    Cylinder {  radius  0.0400 height 0.22180 }
  }
  Separator {                                                # Line     349.357
    Transform {
       translation 0.21330 1.17510 0.44430
       rotation -1.26000 0.00000 0.42000 3.08168 }
    Cylinder {  radius  0.0400 height 0.22180 }
  }
  Separator {                                                # Line     349.359
    Transform {
       translation 0.21390 1.05570 0.53790
       rotation 17.46000 -0.00000 0.30000 2.77892 }
    Cylinder {  radius  0.0400 height 0.49222 }
  }
  Separator {                                                # Line     349.999
    Transform {
       translation 0.21300 1.16310 0.45030
       rotation -0.06000 0.00000 0.48000 3.12188 }
    Cylinder {  radius  0.0400 height 0.24545 }
  }
  Separator {                                                # Line     349.362
    Transform {
       translation 0.21300 1.16310 0.45030
       rotation -0.06000 0.00000 0.48000 3.12188 }
    Cylinder {  radius  0.0400 height 0.24545 }
  }
  Separator {                                                # Line     349.361
    Transform {
       translation 0.21300 1.16310 0.45030
       rotation -0.06000 0.00000 0.48000 3.12188 }
    Cylinder {  radius  0.0400 height 0.24545 }
  }
  Separator {                                                # Line     296.961
    Transform {
       translation -0.96930 -0.64230 -0.18930
       rotation 4.50000 0.00000 -39.66000 1.37636 }
    Cylinder {  radius  0.0400 height 0.40681 }
  }
  Separator {                                                # Line     655.961
    Transform {
       translation -0.96930 -0.64230 -0.18930
       rotation 4.50000 0.00000 -39.66000 1.37636 }
    Cylinder {  radius  0.0400 height 0.40681 }
  }
  Separator {                                                # Line     721.961
    Transform {
       translation -0.96930 -0.64230 -0.18930
       rotation 4.50000 0.00000 -39.66000 1.37636 }
    Cylinder {  radius  0.0400 height 0.40681 }
  }
  Separator {                                                # Line     271.721
    Transform {
       translation -1.19460 -0.64200 -0.22620
       rotation 2.88000 0.00000 -5.40000 2.48370 }
    Cylinder {  radius  0.0400 height 0.10009 }
  }
  Separator {                                                # Line     271.655
    Transform {
       translation -1.19460 -0.64200 -0.22620
       rotation 2.88000 0.00000 -5.40000 2.48370 }
    Cylinder {  radius  0.0400 height 0.10009 }
  }
  Separator {                                                # Line     271.296
    Transform {
       translation -1.19460 -0.64200 -0.22620
       rotation 2.88000 0.00000 -5.40000 2.48370 }
    Cylinder {  radius  0.0400 height 0.10009 }
  }
  Separator {                                                # Line     271.961
    Transform {
       translation -0.99630 -0.60270 -0.20370
       rotation 7.38000 0.00000 -45.06000 1.57211 }
    Cylinder {  radius  0.0400 height 0.45660 }
  }
  Separator {                                                # Line     272.721
    Transform {
       translation -1.19460 -0.64200 -0.22620
       rotation 2.88000 0.00000 -5.40000 2.48370 }
    Cylinder {  radius  0.0400 height 0.10009 }
  }
  Separator {                                                # Line     272.655
    Transform {
       translation -1.19460 -0.64200 -0.22620
       rotation 2.88000 0.00000 -5.40000 2.48370 }
    Cylinder {  radius  0.0400 height 0.10009 }
  }
  Separator {                                                # Line     272.296
    Transform {
       translation -1.19460 -0.64200 -0.22620
       rotation 2.88000 0.00000 -5.40000 2.48370 }
    Cylinder {  radius  0.0400 height 0.10009 }
  }
  Separator {                                                # Line     272.961
    Transform {
       translation -0.99630 -0.60270 -0.20370
       rotation 7.38000 0.00000 -45.06000 1.57211 }
    Cylinder {  radius  0.0400 height 0.45660 }
  }
  Separator {                                                # Line     272.295
    Transform {
       translation -1.18860 -0.56580 -0.25380
       rotation -2.64000 0.00000 -6.60000 0.77073 }
    Cylinder {  radius  0.0400 height 0.10204 }
  }
  Separator {                                                # Line     271.295
    Transform {
       translation -1.18860 -0.56580 -0.25380
       rotation -2.64000 0.00000 -6.60000 0.77073 }
    Cylinder {  radius  0.0400 height 0.10204 }
  }
  Separator {                                                # Line     295.721
    Transform {
       translation -1.16160 -0.60540 -0.23940
       rotation 5.52000 -0.00000 1.20000 2.78663 }
    Cylinder {  radius  0.0400 height 0.16253 }
  }
  Separator {                                                # Line     295.655
    Transform {
       translation -1.16160 -0.60540 -0.23940
       rotation 5.52000 -0.00000 1.20000 2.78663 }
    Cylinder {  radius  0.0400 height 0.16253 }
  }
  Separator {                                                # Line     295.296
    Transform {
       translation -1.16160 -0.60540 -0.23940
       rotation 5.52000 -0.00000 1.20000 2.78663 }
    Cylinder {  radius  0.0400 height 0.16253 }
  }
  Separator {                                                # Line     295.961
    Transform {
       translation -0.96330 -0.56610 -0.21690
       rotation 10.02000 0.00000 -38.46000 1.75439 }
    Cylinder {  radius  0.0400 height 0.40423 }
  }
  Separator {                                                # Line     272.720
    Transform {
       translation -1.18860 -0.56580 -0.25380
       rotation -2.64000 0.00000 -6.60000 0.77073 }
[truncated: 1,315,151 more chars]
