# Supplementary material for: Plasmodium falciparum antigenic variation. Mapping mosaic var gene sequences onto a network of shared, highly polymorphic sequence blocks
Source: Mol Microbiol. 2008 Jun;68(6):1519–34. doi: 10.1111/j.1365-2958.2008.06248.x (PMC2440560; doi:10.1111/j.1365-2958.2008.06248.x)
Supplement: Supplementary file 6 [file mmi0068-1519-SD6.wrl]

#VRML V1.0 ascii
DEF BackgroundColor Info {string "1.00 1.00 1.00"}

  Info { string "
         File: 3. giant component (1312)
         Scene obtained using Pajek
         Vladimir Batagelj & Andrej Mrvar
         University of Ljubljana
         Slovenia
                                                " }


  Material { ambientColor  0.2 0.2 0.2
             diffuseColor 0.25 0.50 0.50
             specularColor 0 0 0
             shininess 0.2
             transparency 0}
  Separator {                                                # Line     165.710
    Transform {
       translation -0.42277 -0.50395 2.65363
       rotation -3.72468 0.00000 2.02956 1.84630 }
    Cylinder {  radius  0.0400 height 0.04408 }
  }
  Separator {                                                # Line     165.690
    Transform {
       translation -0.42277 -0.50395 2.65363
       rotation -3.72468 0.00000 2.02956 1.84630 }
    Cylinder {  radius  0.0400 height 0.04408 }
  }
  Separator {                                                # Line     165.689
    Transform {
       translation -0.42277 -0.50395 2.65364
       rotation -3.72467 0.00000 2.02956 1.84630 }
    Cylinder {  radius  0.0400 height 0.04408 }
  }
  Separator {                                                # Line     165.176
    Transform {
       translation -0.42277 -0.50395 2.65363
       rotation -3.72469 0.00000 2.02956 1.84630 }
    Cylinder {  radius  0.0400 height 0.04408 }
  }
  Separator {                                                # Line     165.175
    Transform {
       translation -0.42277 -0.50395 2.65364
       rotation -3.72467 0.00000 2.02956 1.84630 }
    Cylinder {  radius  0.0400 height 0.04408 }
  }
  Separator {                                                # Line     165.174
    Transform {
       translation -0.42277 -0.50395 2.65363
       rotation -3.72468 0.00000 2.02956 1.84630 }
    Cylinder {  radius  0.0400 height 0.04408 }
  }
  Separator {                                                # Line     165.173
    Transform {
       translation -0.42277 -0.50395 2.65364
       rotation -3.72467 0.00000 2.02956 1.84630 }
    Cylinder {  radius  0.0400 height 0.04408 }
  }
  Separator {                                                # Line     165.172
    Transform {
       translation -0.42277 -0.50395 2.65364
       rotation -3.72467 0.00000 2.02956 1.84630 }
    Cylinder {  radius  0.0400 height 0.04408 }
  }
  Separator {                                                # Line     177.710
    Transform {
       translation -0.42277 -0.50395 2.65363
       rotation -3.72465 0.00000 2.02957 1.84630 }
    Cylinder {  radius  0.0400 height 0.04408 }
  }
  Separator {                                                # Line     177.690
    Transform {
       translation -0.42277 -0.50395 2.65363
       rotation -3.72465 0.00000 2.02957 1.84630 }
    Cylinder {  radius  0.0400 height 0.04408 }
  }
  Separator {                                                # Line     177.689
    Transform {
       translation -0.42277 -0.50395 2.65363
       rotation -3.72464 0.00000 2.02957 1.84630 }
    Cylinder {  radius  0.0400 height 0.04408 }
  }
  Separator {                                                # Line     176.177
    Transform {
       translation -0.42277 -0.50395 2.65363
       rotation 3.72466 0.00000 -2.02957 1.29529 }
    Cylinder {  radius  0.0400 height 0.04408 }
  }
  Separator {                                                # Line     175.177
    Transform {
       translation -0.42277 -0.50395 2.65363
       rotation 3.72464 0.00000 -2.02957 1.29529 }
    Cylinder {  radius  0.0400 height 0.04408 }
  }
  Separator {                                                # Line     174.177
    Transform {
       translation -0.42277 -0.50395 2.65363
       rotation 3.72465 0.00000 -2.02957 1.29529 }
    Cylinder {  radius  0.0400 height 0.04408 }
  }
  Separator {                                                # Line     173.177
    Transform {
       translation -0.42277 -0.50395 2.65363
       rotation 3.72465 0.00000 -2.02957 1.29529 }
    Cylinder {  radius  0.0400 height 0.04408 }
  }
  Separator {                                                # Line     172.177
    Transform {
       translation -0.42277 -0.50395 2.65363
       rotation 3.72464 0.00000 -2.02957 1.29529 }
    Cylinder {  radius  0.0400 height 0.04408 }
  }
  Separator {                                                # Line       4.177
    Transform {
       translation -0.42277 -0.50395 2.65363
       rotation 3.72465 0.00000 -2.02957 1.29529 }
    Cylinder {  radius  0.0400 height 0.04408 }
  }
  Separator {                                                # Line       4.165
    Transform {
       translation -0.42277 -0.50395 2.65363
       rotation 3.72468 0.00000 -2.02956 1.29529 }
    Cylinder {  radius  0.0400 height 0.04408 }
  }
  Separator {                                                # Line     177.691
    Transform {
       translation -0.42277 -0.50395 2.65363
       rotation -3.72467 0.00000 2.02956 1.84630 }
    Cylinder {  radius  0.0400 height 0.04408 }
  }
  Separator {                                                # Line     165.691
    Transform {
       translation -0.42277 -0.50395 2.65363
       rotation -3.72470 0.00000 2.02955 1.84630 }
    Cylinder {  radius  0.0400 height 0.04408 }
  }
  Separator {                                                # Line     177.692
    Transform {
       translation -0.42277 -0.50395 2.65363
       rotation -3.72464 0.00000 2.02957 1.84630 }
    Cylinder {  radius  0.0400 height 0.04408 }
  }
  Separator {                                                # Line     165.692
    Transform {
       translation -0.42277 -0.50395 2.65364
       rotation -3.72467 0.00000 2.02956 1.84630 }
    Cylinder {  radius  0.0400 height 0.04408 }
  }
  Separator {                                                # Line     171.692
    Transform {
       translation -0.43292 -0.50994 2.63501
       rotation 0.00023 -0.00000 0.00010 1.83841 }
    Cylinder {  radius  0.0400 height 0.00000 }
  }
  Separator {                                                # Line     171.691
    Transform {
       translation -0.43292 -0.50994 2.63501
       rotation 0.00020 -0.00000 0.00009 1.83841 }
    Cylinder {  radius  0.0400 height 0.00000 }
  }
  Separator {                                                # Line       4.171
    Transform {
       translation -0.43292 -0.50994 2.63501
       rotation -0.00022 0.00000 -0.00010 1.30318 }
    Cylinder {  radius  0.0400 height 0.00000 }
  }
  Separator {                                                # Line     171.177
    Transform {
       translation -0.42277 -0.50395 2.65363
       rotation 3.72487 0.00000 -2.02947 1.29531 }
    Cylinder {  radius  0.0400 height 0.04408 }
  }
  Separator {                                                # Line     165.171
    Transform {
       translation -0.42277 -0.50395 2.65363
       rotation -3.72490 0.00000 2.02946 1.84628 }
    Cylinder {  radius  0.0400 height 0.04408 }
  }
  Separator {                                                # Line     171.710
    Transform {
       translation -0.43292 -0.50994 2.63501
       rotation 0.00022 -0.00000 0.00010 1.83841 }
    Cylinder {  radius  0.0400 height 0.00000 }
  }
  Separator {                                                # Line     171.690
    Transform {
       translation -0.43292 -0.50994 2.63501
       rotation 0.00022 -0.00000 0.00010 1.83841 }
    Cylinder {  radius  0.0400 height 0.00000 }
  }
  Separator {                                                # Line     171.689
    Transform {
       translation -0.43292 -0.50994 2.63501
       rotation 0.00023 -0.00000 0.00010 1.83841 }
    Cylinder {  radius  0.0400 height 0.00000 }
  }
  Separator {                                                # Line     171.176
    Transform {
       translation -0.43292 -0.50994 2.63501
       rotation 0.00021 -0.00000 0.00010 1.83841 }
    Cylinder {  radius  0.0400 height 0.00000 }
  }
  Separator {                                                # Line     171.175
    Transform {
       translation -0.43292 -0.50994 2.63501
       rotation 0.00023 -0.00000 0.00010 1.83841 }
    Cylinder {  radius  0.0400 height 0.00000 }
  }
  Separator {                                                # Line     171.174
    Transform {
       translation -0.43292 -0.50994 2.63501
       rotation 0.00022 -0.00000 0.00010 1.83841 }
    Cylinder {  radius  0.0400 height 0.00000 }
  }
  Separator {                                                # Line     171.173
    Transform {
       translation -0.43292 -0.50994 2.63501
       rotation 0.00022 -0.00000 0.00010 1.83841 }
    Cylinder {  radius  0.0400 height 0.00000 }
  }
  Separator {                                                # Line     171.172
    Transform {
       translation -0.43292 -0.50994 2.63501
       rotation 0.00023 -0.00000 0.00010 1.83841 }
    Cylinder {  radius  0.0400 height 0.00000 }
  }
  Separator {                                                # Line     171.693
    Transform {
       translation -0.43292 -0.50994 2.63501
       rotation 0.00022 -0.00000 0.00010 1.83841 }
    Cylinder {  radius  0.0400 height 0.00000 }
  }
  Separator {                                                # Line     177.693
    Transform {
       translation -0.42277 -0.50395 2.65363
       rotation -3.72465 0.00000 2.02957 1.84630 }
    Cylinder {  radius  0.0400 height 0.04408 }
  }
  Separator {                                                # Line     165.693
    Transform {
       translation -0.42277 -0.50395 2.65364
       rotation -3.72468 0.00000 2.02956 1.84630 }
    Cylinder {  radius  0.0400 height 0.04408 }
  }
  Separator {                                                # Line     171.694
    Transform {
       translation -0.43292 -0.50994 2.63501
       rotation 0.00023 -0.00000 0.00010 1.83841 }
    Cylinder {  radius  0.0400 height 0.00000 }
  }
  Separator {                                                # Line     177.694
    Transform {
       translation -0.42277 -0.50395 2.65363
       rotation -3.72464 0.00000 2.02958 1.84630 }
    Cylinder {  radius  0.0400 height 0.04408 }
  }
  Separator {                                                # Line     165.694
    Transform {
       translation -0.42277 -0.50395 2.65364
       rotation -3.72467 0.00000 2.02957 1.84630 }
    Cylinder {  radius  0.0400 height 0.04408 }
  }
  Separator {                                                # Line      46.733
    Transform {
       translation 0.69084 0.49689 1.14999
       rotation -47.74095 0.00000 32.83767 1.53310 }
    Cylinder {  radius  0.0400 height 0.57985 }
  }
  Separator {                                                # Line     733.821
    Transform {
       translation 0.69084 0.49689 1.14999
       rotation 47.74095 0.00000 -32.83767 1.60849 }
    Cylinder {  radius  0.0400 height 0.57985 }
  }
  Separator {                                                # Line     733.846
    Transform {
       translation 0.69084 0.49689 1.14999
       rotation 47.74095 0.00000 -32.83767 1.60849 }
    Cylinder {  radius  0.0400 height 0.57985 }
  }
  Separator {                                                # Line     733.847
    Transform {
       translation 0.69084 0.49689 1.14999
       rotation 47.74095 0.00000 -32.83767 1.60849 }
    Cylinder {  radius  0.0400 height 0.57985 }
  }
  Separator {                                                # Line     733.848
    Transform {
       translation 0.69084 0.49689 1.14999
       rotation 47.74095 0.00000 -32.83767 1.60849 }
    Cylinder {  radius  0.0400 height 0.57985 }
  }
  Separator {                                                # Line     733.850
    Transform {
       translation 0.69084 0.49689 1.14999
       rotation 47.74095 0.00000 -32.83767 1.60849 }
    Cylinder {  radius  0.0400 height 0.57985 }
  }
  Separator {                                                # Line     733.849
    Transform {
       translation 0.69084 0.49689 1.14999
       rotation 47.74095 0.00000 -32.83767 1.60849 }
    Cylinder {  radius  0.0400 height 0.57985 }
  }
  Separator {                                                # Line     370.849
    Transform {
       translation 0.71592 0.56550 1.30691
       rotation 16.35660 0.00000 -27.82056 2.02875 }
    Cylinder {  radius  0.0400 height 0.35980 }
  }
  Separator {                                                # Line     370.850
    Transform {
       translation 0.71592 0.56550 1.30691
       rotation 16.35660 0.00000 -27.82056 2.02875 }
    Cylinder {  radius  0.0400 height 0.35980 }
  }
  Separator {                                                # Line     370.848
    Transform {
       translation 0.71592 0.56550 1.30691
       rotation 16.35660 0.00000 -27.82056 2.02875 }
    Cylinder {  radius  0.0400 height 0.35980 }
  }
  Separator {                                                # Line     370.847
    Transform {
       translation 0.71592 0.56550 1.30691
       rotation 16.35660 0.00000 -27.82056 2.02875 }
    Cylinder {  radius  0.0400 height 0.35980 }
  }
  Separator {                                                # Line     370.846
    Transform {
       translation 0.71592 0.56550 1.30691
       rotation 16.35660 0.00000 -27.82056 2.02875 }
    Cylinder {  radius  0.0400 height 0.35980 }
  }
  Separator {                                                # Line     370.821
    Transform {
       translation 0.71592 0.56550 1.30691
       rotation 16.35660 0.00000 -27.82056 2.02875 }
    Cylinder {  radius  0.0400 height 0.35980 }
  }
  Separator {                                                # Line      46.370
    Transform {
       translation 0.71592 0.56550 1.30691
       rotation -16.35660 0.00000 27.82056 1.11284 }
    Cylinder {  radius  0.0400 height 0.35980 }
  }
  Separator {                                                # Line     370.733
    Transform {
       translation 0.55174 0.57643 1.06821
       rotation -31.38436 0.00000 5.01712 1.97837 }
    Cylinder {  radius  0.0400 height 0.34619 }
  }
  Separator {                                                # Line     371.849
    Transform {
       translation 0.71592 0.56550 1.30691
       rotation 16.35660 0.00000 -27.82056 2.02875 }
    Cylinder {  radius  0.0400 height 0.35980 }
  }
  Separator {                                                # Line     371.850
    Transform {
       translation 0.71592 0.56550 1.30691
       rotation 16.35660 0.00000 -27.82056 2.02875 }
    Cylinder {  radius  0.0400 height 0.35980 }
  }
  Separator {                                                # Line     371.848
    Transform {
       translation 0.71592 0.56550 1.30691
       rotation 16.35660 0.00000 -27.82056 2.02875 }
    Cylinder {  radius  0.0400 height 0.35980 }
  }
  Separator {                                                # Line     371.847
    Transform {
       translation 0.71592 0.56550 1.30691
       rotation 16.35660 0.00000 -27.82056 2.02875 }
    Cylinder {  radius  0.0400 height 0.35980 }
  }
  Separator {                                                # Line     371.846
    Transform {
       translation 0.71592 0.56550 1.30691
       rotation 16.35660 0.00000 -27.82056 2.02875 }
    Cylinder {  radius  0.0400 height 0.35980 }
  }
  Separator {                                                # Line     371.821
    Transform {
       translation 0.71592 0.56550 1.30691
       rotation 16.35660 0.00000 -27.82056 2.02875 }
    Cylinder {  radius  0.0400 height 0.35980 }
  }
  Separator {                                                # Line      46.371
    Transform {
       translation 0.71592 0.56550 1.30691
       rotation -16.35660 0.00000 27.82056 1.11284 }
    Cylinder {  radius  0.0400 height 0.35980 }
  }
  Separator {                                                # Line     371.733
    Transform {
       translation 0.55174 0.57643 1.06821
       rotation -31.38436 0.00000 5.01712 1.97837 }
    Cylinder {  radius  0.0400 height 0.34619 }
  }
  Separator {                                                # Line     484.849
    Transform {
       translation 0.71592 0.56550 1.30691
       rotation 16.35660 0.00000 -27.82056 2.02875 }
    Cylinder {  radius  0.0400 height 0.35980 }
  }
  Separator {                                                # Line     484.850
    Transform {
       translation 0.71592 0.56550 1.30691
       rotation 16.35660 0.00000 -27.82056 2.02875 }
    Cylinder {  radius  0.0400 height 0.35980 }
  }
  Separator {                                                # Line     484.848
    Transform {
       translation 0.71592 0.56550 1.30691
       rotation 16.35660 0.00000 -27.82056 2.02875 }
    Cylinder {  radius  0.0400 height 0.35980 }
  }
  Separator {                                                # Line     484.847
    Transform {
       translation 0.71592 0.56550 1.30691
       rotation 16.35660 0.00000 -27.82056 2.02875 }
    Cylinder {  radius  0.0400 height 0.35980 }
  }
  Separator {                                                # Line     484.846
    Transform {
       translation 0.71592 0.56550 1.30691
       rotation 16.35660 0.00000 -27.82056 2.02875 }
    Cylinder {  radius  0.0400 height 0.35980 }
  }
  Separator {                                                # Line     484.821
    Transform {
       translation 0.71592 0.56550 1.30691
       rotation 16.35660 0.00000 -27.82056 2.02875 }
    Cylinder {  radius  0.0400 height 0.35980 }
  }
  Separator {                                                # Line      46.484
    Transform {
       translation 0.71592 0.56550 1.30691
       rotation -16.35660 0.00000 27.82056 1.11284 }
    Cylinder {  radius  0.0400 height 0.35980 }
  }
  Separator {                                                # Line     484.733
    Transform {
       translation 0.55174 0.57643 1.06821
       rotation -31.38436 0.00000 5.01712 1.97837 }
    Cylinder {  radius  0.0400 height 0.34619 }
  }
  Separator {                                                # Line     484.845
    Transform {
       translation 0.71592 0.56550 1.30691
       rotation 16.35660 0.00000 -27.82056 2.02875 }
    Cylinder {  radius  0.0400 height 0.35980 }
  }
  Separator {                                                # Line     371.845
    Transform {
       translation 0.71592 0.56550 1.30691
       rotation 16.35660 0.00000 -27.82056 2.02875 }
    Cylinder {  radius  0.0400 height 0.35980 }
  }
  Separator {                                                # Line     370.845
    Transform {
       translation 0.71592 0.56550 1.30691
       rotation 16.35660 0.00000 -27.82056 2.02875 }
    Cylinder {  radius  0.0400 height 0.35980 }
  }
  Separator {                                                # Line     733.845
    Transform {
       translation 0.69084 0.49689 1.14999
       rotation 47.74095 0.00000 -32.83767 1.60849 }
    Cylinder {  radius  0.0400 height 0.57985 }
  }
  Separator {                                                # Line     937.1101
    Transform {
       translation 2.22760 -1.87449 -0.39189
       rotation 3.35672 0.00000 -0.28040 0.60005 }
    Cylinder {  radius  0.0400 height 0.05965 }
  }
  Separator {                                                # Line     261.1101
    Transform {
       translation 2.22760 -1.87449 -0.39189
       rotation 3.35672 0.00000 -0.28040 0.60005 }
    Cylinder {  radius  0.0400 height 0.05965 }
  }
  Separator {                                                # Line     939.1101
    Transform {
       translation 2.21296 -1.74949 -0.31381
       rotation -12.25866 0.00000 -3.20819 2.57861 }
    Cylinder {  radius  0.0400 height 0.23742 }
  }
  Separator {                                                # Line     937.939
    Transform {
       translation 2.21156 -1.77410 -0.33060
       rotation 15.61537 -0.00000 2.92779 0.56609 }
    Cylinder {  radius  0.0400 height 0.29622 }
  }
  Separator {                                                # Line     261.939
    Transform {
       translation 2.21156 -1.77410 -0.33060
       rotation 15.61537 -0.00000 2.92779 0.56609 }
    Cylinder {  radius  0.0400 height 0.29622 }
  }
  Separator {                                                # Line     939.1208
    Transform {
       translation 2.14817 -1.70505 -0.43813
       rotation -37.12179 0.00000 9.74952 1.85450 }
    Cylinder {  radius  0.0400 height 0.39979 }
  }
  Separator {                                                # Line    1101.1208
    Transform {
       translation 2.16421 -1.80544 -0.49942
       rotation -24.86313 0.00000 12.95771 1.26383 }
    Cylinder {  radius  0.0400 height 0.29412 }
  }
  Separator {                                                # Line     937.1208
    Transform {
       translation 2.16281 -1.83006 -0.51621
       rotation -21.50642 0.00000 12.67731 1.06550 }
    Cylinder {  radius  0.0400 height 0.28530 }
  }
  Separator {                                                # Line     261.1208
    Transform {
       translation 2.16281 -1.83006 -0.51621
       rotation -21.50642 0.00000 12.67731 1.06550 }
    Cylinder {  radius  0.0400 height 0.28530 }
  }
  Separator {                                                # Line    1208.1278
    Transform {
       translation 2.20213 -1.65860 -0.48739
       rotation 27.26891 0.00000 -20.54202 1.03043 }
    Cylinder {  radius  0.0400 height 0.39813 }
  }
  Separator {                                                # Line     939.1278
    Transform {
       translation 2.25088 -1.60264 -0.30178
       rotation -9.85288 0.00000 -10.79250 1.00449 }
    Cylinder {  radius  0.0400 height 0.17317 }
  }
  Separator {                                                # Line    1101.1278
    Transform {
       translation 2.26692 -1.70303 -0.36308
       rotation 2.40578 0.00000 -7.58431 0.26457 }
    Cylinder {  radius  0.0400 height 0.30428 }
  }
  Separator {                                                # Line     937.1278
    Transform {
       translation 2.26552 -1.72765 -0.37986
       rotation 5.76249 0.00000 -7.86471 0.27701 }
    Cylinder {  radius  0.0400 height 0.35651 }
  }
  Separator {                                                # Line     261.1278
    Transform {
       translation 2.26552 -1.72765 -0.37986
       rotation 5.76249 0.00000 -7.86471 0.27701 }
    Cylinder {  radius  0.0400 height 0.35651 }
  }
  Separator {                                                # Line    1107.1278
    Transform {
       translation 2.30513 -1.55577 -0.43698
       rotation 17.18564 -0.00000 0.05733 1.57563 }
    Cylinder {  radius  0.0400 height 0.17186 }
  }
  Separator {                                                # Line    1107.1208
    Transform {
       translation 2.20242 -1.65818 -0.57332
       rotation -10.08327 0.00000 20.59935 2.30176 }
    Cylinder {  radius  0.0400 height 0.30804 }
  }
  Separator {                                                # Line     939.1107
    Transform {
       translation 2.25117 -1.60223 -0.38771
       rotation -27.03852 0.00000 -10.84982 1.25950 }
    Cylinder {  radius  0.0400 height 0.30605 }
  }
  Separator {                                                # Line    1101.1107
    Transform {
       translation 2.26721 -1.70262 -0.44901
       rotation -14.77986 0.00000 -7.64164 0.51424 }
    Cylinder {  radius  0.0400 height 0.33827 }
  }
  Separator {                                                # Line     937.1107
    Transform {
       translation 2.26581 -1.72723 -0.46579
       rotation -11.42315 0.00000 -7.92204 0.38429 }
    Cylinder {  radius  0.0400 height 0.37080 }
  }
  Separator {                                                # Line     261.1107
    Transform {
       translation 2.26581 -1.72723 -0.46579
       rotation -11.42315 0.00000 -7.92204 0.38429 }
    Cylinder {  radius  0.0400 height 0.37080 }
  }
  Separator {                                                # Line     262.1107
    Transform {
       translation 2.28879 -1.68668 -0.51041
       rotation -2.49954 0.00000 -3.32634 0.15712 }
    Cylinder {  radius  0.0400 height 0.26592 }
  }
  Separator {                                                # Line     262.1278
    Transform {
       translation 2.28850 -1.68709 -0.42448
       rotation 14.68610 0.00000 -3.26901 0.52159 }
    Cylinder {  radius  0.0400 height 0.30196 }
  }
  Separator {                                                # Line     262.1208
    Transform {
       translation 2.18579 -1.78950 -0.56082
       rotation -12.58281 0.00000 17.27301 1.31017 }
    Cylinder {  radius  0.0400 height 0.22117 }
  }
  Separator {                                                # Line     262.939
    Transform {
       translation 2.23454 -1.73355 -0.37522
       rotation 24.53898 -0.00000 7.52348 0.98878 }
    Cylinder {  radius  0.0400 height 0.30725 }
  }
  Separator {                                                # Line     262.1101
    Transform {
       translation 2.25058 -1.83394 -0.43651
       rotation 12.28033 -0.00000 4.31530 1.81099 }
    Cylinder {  radius  0.0400 height 0.13401 }
  }
  Separator {                                                # Line     262.937
    Transform {
       translation 2.24918 -1.85855 -0.45329
       rotation 8.92361 -0.00000 4.59570 2.25044 }
    Cylinder {  radius  0.0400 height 0.12905 }
  }
  Separator {                                                # Line     261.262
    Transform {
       translation 2.24918 -1.85855 -0.45329
       rotation -8.92361 0.00000 -4.59570 0.89115 }
    Cylinder {  radius  0.0400 height 0.12905 }
  }
  Separator {                                                # Line     708.1107
    Transform {
       translation 2.28879 -1.68668 -0.51041
       rotation -2.49954 0.00000 -3.32634 0.15712 }
    Cylinder {  radius  0.0400 height 0.26592 }
  }
  Separator {                                                # Line     708.1278
    Transform {
       translation 2.28850 -1.68709 -0.42448
       rotation 14.68610 0.00000 -3.26901 0.52159 }
    Cylinder {  radius  0.0400 height 0.30196 }
  }
  Separator {                                                # Line     708.1208
    Transform {
       translation 2.18579 -1.78950 -0.56082
       rotation -12.58281 0.00000 17.27301 1.31017 }
    Cylinder {  radius  0.0400 height 0.22117 }
  }
  Separator {                                                # Line     708.939
    Transform {
       translation 2.23454 -1.73355 -0.37522
       rotation 24.53898 -0.00000 7.52348 0.98878 }
    Cylinder {  radius  0.0400 height 0.30725 }
  }
  Separator {                                                # Line     708.1101
    Transform {
       translation 2.25058 -1.83394 -0.43651
       rotation 12.28033 -0.00000 4.31530 1.81099 }
    Cylinder {  radius  0.0400 height 0.13401 }
  }
  Separator {                                                # Line     708.937
    Transform {
       translation 2.24918 -1.85855 -0.45329
       rotation 8.92361 -0.00000 4.59570 2.25044 }
    Cylinder {  radius  0.0400 height 0.12905 }
  }
  Separator {                                                # Line     261.708
    Transform {
       translation 2.24918 -1.85855 -0.45329
       rotation -8.92361 0.00000 -4.59570 0.89115 }
    Cylinder {  radius  0.0400 height 0.12905 }
  }
  Separator {                                                # Line     476.708
    Transform {
       translation 2.27152 -1.81586 -0.48472
       rotation -2.63822 0.00000 -0.12703 1.73151 }
    Cylinder {  radius  0.0400 height 0.02676 }
  }
  Separator {                                                # Line     262.476
    Transform {
       translation 2.27152 -1.81586 -0.48472
       rotation 2.63822 -0.00000 0.12703 1.41008 }
    Cylinder {  radius  0.0400 height 0.02676 }
  }
  Separator {                                                # Line     476.1107
    Transform {
       translation 2.28815 -1.68454 -0.49722
       rotation -5.13775 0.00000 -3.45337 0.23517 }
    Cylinder {  radius  0.0400 height 0.26567 }
  }
  Separator {                                                # Line     476.1278
    Transform {
       translation 2.28786 -1.68495 -0.41129
       rotation 12.04789 0.00000 -3.39605 0.45243 }
    Cylinder {  radius  0.0400 height 0.28634 }
  }
  Separator {                                                # Line     476.1208
    Transform {
       translation 2.18515 -1.78736 -0.54763
       rotation -15.22102 0.00000 17.14597 1.34482 }
    Cylinder {  radius  0.0400 height 0.23525 }
  }
  Separator {                                                # Line     476.939
    Transform {
       translation 2.23390 -1.73141 -0.36202
       rotation 21.90077 -0.00000 7.39645 0.95197 }
    Cylinder {  radius  0.0400 height 0.28379 }
  }
  Separator {                                                # Line     476.1101
    Transform {
       translation 2.24994 -1.83180 -0.42332
       rotation 9.64211 -0.00000 4.18826 1.90211 }
    Cylinder {  radius  0.0400 height 0.11117 }
  }
  Separator {                                                # Line     476.937
    Transform {
       translation 2.24854 -1.85641 -0.44010
       rotation 6.28539 -0.00000 4.46866 2.40705 }
    Cylinder {  radius  0.0400 height 0.11506 }
  }
  Separator {                                                # Line     261.476
    Transform {
       translation 2.24854 -1.85641 -0.44010
       rotation -6.28539 0.00000 -4.46866 0.73454 }
    Cylinder {  radius  0.0400 height 0.11506 }
  }
  Separator {                                                # Line     708.1212
    Transform {
       translation 2.27152 -1.81586 -0.48472
       rotation 2.63822 -0.00000 0.12703 1.41008 }
    Cylinder {  radius  0.0400 height 0.02676 }
  }
  Separator {                                                # Line     262.1212
    Transform {
       translation 2.27152 -1.81586 -0.48472
       rotation 2.63822 -0.00000 0.12703 1.41008 }
    Cylinder {  radius  0.0400 height 0.02676 }
  }
  Separator {                                                # Line    1107.1212
    Transform {
       translation 2.28815 -1.68454 -0.49722
       rotation 5.13775 -0.00000 3.45337 2.90642 }
    Cylinder {  radius  0.0400 height 0.26567 }
  }
  Separator {                                                # Line    1212.1278
    Transform {
       translation 2.28786 -1.68495 -0.41129
       rotation 12.04789 0.00000 -3.39605 0.45243 }
    Cylinder {  radius  0.0400 height 0.28634 }
  }
  Separator {                                                # Line    1208.1212
    Transform {
       translation 2.18515 -1.78736 -0.54763
       rotation 15.22102 0.00000 -17.14597 1.79677 }
    Cylinder {  radius  0.0400 height 0.23525 }
  }
  Separator {                                                # Line     939.1212
    Transform {
       translation 2.23390 -1.73141 -0.36202
       rotation -21.90077 0.00000 -7.39645 2.18962 }
    Cylinder {  radius  0.0400 height 0.28379 }
  }
  Separator {                                                # Line    1101.1212
    Transform {
       translation 2.24994 -1.83180 -0.42332
       rotation -9.64211 0.00000 -4.18826 1.23949 }
    Cylinder {  radius  0.0400 height 0.11117 }
  }
  Separator {                                                # Line     937.1212
    Transform {
       translation 2.24854 -1.85641 -0.44010
       rotation -6.28539 0.00000 -4.46866 0.73454 }
    Cylinder {  radius  0.0400 height 0.11506 }
  }
  Separator {                                                # Line     261.1212
    Transform {
       translation 2.24854 -1.85641 -0.44010
       rotation -6.28539 0.00000 -4.46866 0.73454 }
    Cylinder {  radius  0.0400 height 0.11506 }
  }
  Separator {                                                # Line     707.1212
    Transform {
       translation 2.28486 -1.83522 -0.48474
       rotation 2.64177 -0.00000 2.79433 0.72963 }
    Cylinder {  radius  0.0400 height 0.05769 }
  }
  Separator {                                                # Line     476.707
    Transform {
       translation 2.28486 -1.83522 -0.48474
       rotation -2.64177 0.00000 -2.79433 2.41196 }
    Cylinder {  radius  0.0400 height 0.05769 }
  }
  Separator {                                                # Line     707.708
    Transform {
       translation 2.28549 -1.83736 -0.49793
       rotation 0.00355 -0.00000 2.66730 0.60322 }
    Cylinder {  radius  0.0400 height 0.04702 }
  }
  Separator {                                                # Line     262.707
    Transform {
       translation 2.28549 -1.83736 -0.49793
       rotation -0.00355 0.00000 -2.66730 2.53837 }
    Cylinder {  radius  0.0400 height 0.04702 }
  }
  Separator {                                                # Line     707.1107
    Transform {
       translation 2.30212 -1.70604 -0.51043
       rotation -2.49598 0.00000 -0.65904 0.08545 }
    Cylinder {  radius  0.0400 height 0.30246 }
  }
  Separator {                                                # Line     707.1278
    Transform {
       translation 2.30184 -1.70645 -0.42450
       rotation 14.68965 0.00000 -0.60172 0.45497 }
    Cylinder {  radius  0.0400 height 0.33456 }
  }
  Separator {                                                # Line     707.1208
    Transform {
       translation 2.19913 -1.80886 -0.56084
       rotation -12.57926 0.00000 19.94031 1.18516 }
    Cylinder {  radius  0.0400 height 0.25445 }
  }
  Separator {                                                # Line     707.939
    Transform {
       translation 2.24787 -1.75291 -0.37523
       rotation 24.54253 -0.00000 10.19078 0.90757 }
    Cylinder {  radius  0.0400 height 0.33723 }
  }
  Separator {                                                # Line     707.1101
    Transform {
       translation 2.26391 -1.85330 -0.43653
       rotation 12.28388 -0.00000 6.98260 1.52243 }
    Cylinder {  radius  0.0400 height 0.14146 }
  }
  Separator {                                                # Line     707.937
    Transform {
       translation 2.26251 -1.87791 -0.45331
       rotation 8.92716 -0.00000 7.26299 1.92372 }
    Cylinder {  radius  0.0400 height 0.12264 }
  }
  Separator {                                                # Line     261.707
    Transform {
       translation 2.26251 -1.87791 -0.45331
       rotation -8.92716 0.00000 -7.26299 1.21787 }
    Cylinder {  radius  0.0400 height 0.12264 }
  }
  Separator {                                                # Line     844.857
    Transform {
       translation 1.30562 -0.78969 0.96400
       rotation 7.46433 -0.00000 6.96262 1.47561 }
    Cylinder {  radius  0.0400 height 0.10254 }
  }
  Separator {                                                # Line     844.855
    Transform {
       translation 1.30562 -0.78969 0.96400
       rotation 7.46433 -0.00000 6.96262 1.47561 }
    Cylinder {  radius  0.0400 height 0.10254 }
  }
  Separator {                                                # Line     844.854
    Transform {
       translation 1.30562 -0.78969 0.96400
       rotation 7.46433 -0.00000 6.96262 1.47561 }
    Cylinder {  radius  0.0400 height 0.10254 }
  }
  Separator {                                                # Line     844.852
    Transform {
       translation 1.30562 -0.78969 0.96400
       rotation 7.46433 -0.00000 6.96262 1.47561 }
    Cylinder {  radius  0.0400 height 0.10254 }
  }
  Separator {                                                # Line     857.1190
    Transform {
       translation 1.30562 -0.78969 0.96400
       rotation -7.46433 0.00000 -6.96262 1.66598 }
    Cylinder {  radius  0.0400 height 0.10254 }
  }
  Separator {                                                # Line     855.1190
    Transform {
       translation 1.30562 -0.78969 0.96400
       rotation -7.46433 0.00000 -6.96262 1.66598 }
    Cylinder {  radius  0.0400 height 0.10254 }
  }
  Separator {                                                # Line     854.1190
    Transform {
       translation 1.30562 -0.78969 0.96400
       rotation -7.46433 0.00000 -6.96262 1.66598 }
    Cylinder {  radius  0.0400 height 0.10254 }
  }
  Separator {                                                # Line     852.1190
    Transform {
       translation 1.30562 -0.78969 0.96400
       rotation -7.46433 0.00000 -6.96262 1.66598 }
    Cylinder {  radius  0.0400 height 0.10254 }
  }
  Separator {                                                # Line     857.1239
    Transform {
       translation 1.30562 -0.78969 0.96400
       rotation -7.46433 0.00000 -6.96262 1.66598 }
    Cylinder {  radius  0.0400 height 0.10254 }
  }
  Separator {                                                # Line     855.1239
    Transform {
       translation 1.30562 -0.78969 0.96400
       rotation -7.46433 0.00000 -6.96262 1.66598 }
    Cylinder {  radius  0.0400 height 0.10254 }
  }
  Separator {                                                # Line     854.1239
    Transform {
       translation 1.30562 -0.78969 0.96400
       rotation -7.46433 0.00000 -6.96262 1.66598 }
    Cylinder {  radius  0.0400 height 0.10254 }
  }
  Separator {                                                # Line     852.1239
    Transform {
       translation 1.30562 -0.78969 0.96400
       rotation -7.46433 0.00000 -6.96262 1.66598 }
    Cylinder {  radius  0.0400 height 0.10254 }
  }
  Separator {                                                # Line     851.1239
    Transform {
       translation 1.30562 -0.78969 0.96400
       rotation -7.46433 0.00000 -6.96262 1.66598 }
    Cylinder {  radius  0.0400 height 0.10254 }
  }
  Separator {                                                # Line     851.1190
    Transform {
       translation 1.30562 -0.78969 0.96400
       rotation -7.46433 0.00000 -6.96262 1.66598 }
    Cylinder {  radius  0.0400 height 0.10254 }
  }
  Separator {                                                # Line     844.851
    Transform {
       translation 1.30562 -0.78969 0.96400
       rotation 7.46433 -0.00000 6.96262 1.47561 }
    Cylinder {  radius  0.0400 height 0.10254 }
  }
  Separator {                                                # Line     856.1239
    Transform {
       translation 1.30562 -0.78969 0.96400
       rotation -7.46433 0.00000 -6.96262 1.66598 }
    Cylinder {  radius  0.0400 height 0.10254 }
  }
  Separator {                                                # Line     856.1190
    Transform {
       translation 1.30562 -0.78969 0.96400
       rotation -7.46433 0.00000 -6.96262 1.66598 }
    Cylinder {  radius  0.0400 height 0.10254 }
  }
  Separator {                                                # Line     844.856
    Transform {
       translation 1.30562 -0.78969 0.96400
       rotation 7.46433 -0.00000 6.96262 1.47561 }
    Cylinder {  radius  0.0400 height 0.10254 }
  }
  Separator {                                                # Line     856.1176
    Transform {
       translation 1.26658 -0.81842 0.89978
       rotation -20.30904 0.00000 0.84546 1.89010 }
    Cylinder {  radius  0.0400 height 0.21409 }
  }
  Separator {                                                # Line     851.1176
    Transform {
       translation 1.26658 -0.81842 0.89978
       rotation -20.30904 0.00000 0.84546 1.89010 }
    Cylinder {  radius  0.0400 height 0.21409 }
  }
  Separator {                                                # Line    1176.1239
    Transform {
       translation 1.30140 -0.82330 0.86246
       rotation 12.84471 0.00000 -7.80808 1.20569 }
    Cylinder {  radius  0.0400 height 0.16092 }
  }
  Separator {                                                # Line    1176.1190
    Transform {
       translation 1.30140 -0.82330 0.86246
       rotation 12.84471 0.00000 -7.80808 1.20569 }
    Cylinder {  radius  0.0400 height 0.16092 }
  }
  Separator {                                                # Line     844.1176
    Transform {
       translation 1.30140 -0.82330 0.86246
       rotation -12.84471 0.00000 7.80808 1.93590 }
    Cylinder {  radius  0.0400 height 0.16092 }
  }
  Separator {                                                # Line     857.1176
    Transform {
       translation 1.26658 -0.81842 0.89978
       rotation -20.30904 0.00000 0.84546 1.89010 }
    Cylinder {  radius  0.0400 height 0.21409 }
  }
  Separator {                                                # Line     855.1176
    Transform {
       translation 1.26658 -0.81842 0.89978
       rotation -20.30904 0.00000 0.84546 1.89010 }
    Cylinder {  radius  0.0400 height 0.21409 }
  }
  Separator {                                                # Line     854.1176
    Transform {
       translation 1.26658 -0.81842 0.89978
       rotation -20.30904 0.00000 0.84546 1.89010 }
    Cylinder {  radius  0.0400 height 0.21409 }
  }
  Separator {                                                # Line     852.1176
    Transform {
       translation 1.26658 -0.81842 0.89978
       rotation -20.30904 0.00000 0.84546 1.89010 }
    Cylinder {  radius  0.0400 height 0.21409 }
  }
  Separator {                                                # Line     856.1210
    Transform {
       translation 1.26658 -0.81842 0.89978
       rotation -20.30904 0.00000 0.84546 1.89010 }
    Cylinder {  radius  0.0400 height 0.21409 }
  }
  Separator {                                                # Line     851.1210
    Transform {
       translation 1.26658 -0.81842 0.89978
       rotation -20.30904 0.00000 0.84546 1.89010 }
    Cylinder {  radius  0.0400 height 0.21409 }
  }
  Separator {                                                # Line    1210.1239
    Transform {
       translation 1.30140 -0.82330 0.86246
       rotation 12.84471 0.00000 -7.80808 1.20569 }
    Cylinder {  radius  0.0400 height 0.16092 }
  }
  Separator {                                                # Line    1190.1210
    Transform {
       translation 1.30140 -0.82330 0.86246
       rotation -12.84471 0.00000 7.80808 1.93590 }
    Cylinder {  radius  0.0400 height 0.16092 }
  }
  Separator {                                                # Line     844.1210
    Transform {
       translation 1.30140 -0.82330 0.86246
       rotation -12.84471 0.00000 7.80808 1.93590 }
    Cylinder {  radius  0.0400 height 0.16092 }
  }
  Separator {                                                # Line     857.1210
    Transform {
       translation 1.26658 -0.81842 0.89978
       rotation -20.30904 0.00000 0.84546 1.89010 }
    Cylinder {  radius  0.0400 height 0.21409 }
  }
  Separator {                                                # Line     855.1210
    Transform {
       translation 1.26658 -0.81842 0.89978
       rotation -20.30904 0.00000 0.84546 1.89010 }
    Cylinder {  radius  0.0400 height 0.21409 }
  }
  Separator {                                                # Line     854.1210
    Transform {
       translation 1.26658 -0.81842 0.89978
       rotation -20.30904 0.00000 0.84546 1.89010 }
    Cylinder {  radius  0.0400 height 0.21409 }
  }
  Separator {                                                # Line     852.1210
    Transform {
       translation 1.26658 -0.81842 0.89978
       rotation -20.30904 0.00000 0.84546 1.89010 }
    Cylinder {  radius  0.0400 height 0.21409 }
  }
  Separator {                                                # Line    1210.1305
    Transform {
       translation 1.31453 -0.84597 0.93197
       rotation 26.74626 0.00000 -10.43532 1.52868 }
    Cylinder {  radius  0.0400 height 0.28735 }
  }
  Separator {                                                # Line    1176.1305
    Transform {
       translation 1.31453 -0.84597 0.93197
       rotation 26.74626 0.00000 -10.43532 1.52868 }
    Cylinder {  radius  0.0400 height 0.28735 }
  }
  Separator {                                                # Line     856.1305
    Transform {
       translation 1.31876 -0.81237 1.03351
       rotation 6.43722 0.00000 -9.58986 2.01595 }
    Cylinder {  radius  0.0400 height 0.12797 }
  }
  Separator {                                                # Line     851.1305
    Transform {
       translation 1.31876 -0.81237 1.03351
       rotation 6.43722 0.00000 -9.58986 2.01595 }
    Cylinder {  radius  0.0400 height 0.12797 }
  }
  Separator {                                                # Line    1239.1305
    Transform {
       translation 1.35357 -0.81725 0.99619
       rotation 13.90155 0.00000 -2.62724 1.88105 }
    Cylinder {  radius  0.0400 height 0.14857 }
  }
  Separator {                                                # Line    1190.1305
    Transform {
       translation 1.35357 -0.81725 0.99619
       rotation 13.90155 0.00000 -2.62724 1.88105 }
    Cylinder {  radius  0.0400 height 0.14857 }
  }
  Separator {                                                # Line     844.1305
    Transform {
       translation 1.35357 -0.81725 0.99619
       rotation 13.90155 0.00000 -2.62724 1.88105 }
    Cylinder {  radius  0.0400 height 0.14857 }
  }
  Separator {                                                # Line     857.1305
    Transform {
       translation 1.31876 -0.81237 1.03351
       rotation 6.43722 0.00000 -9.58986 2.01595 }
    Cylinder {  radius  0.0400 height 0.12797 }
  }
  Separator {                                                # Line     855.1305
    Transform {
       translation 1.31876 -0.81237 1.03351
       rotation 6.43722 0.00000 -9.58986 2.01595 }
    Cylinder {  radius  0.0400 height 0.12797 }
  }
  Separator {                                                # Line     854.1305
    Transform {
       translation 1.31876 -0.81237 1.03351
       rotation 6.43722 0.00000 -9.58986 2.01595 }
    Cylinder {  radius  0.0400 height 0.12797 }
  }
  Separator {                                                # Line     852.1305
    Transform {
       translation 1.31876 -0.81237 1.03351
       rotation 6.43722 0.00000 -9.58986 2.01595 }
    Cylinder {  radius  0.0400 height 0.12797 }
  }
  Separator {                                                # Line     467.775
    Transform {
       translation 1.79744 -1.13573 -0.94648
       rotation 6.68169 -0.00000 7.94592 0.56222 }
    Cylinder {  radius  0.0400 height 0.19476 }
  }
  Separator {                                                # Line     467.601
    Transform {
       translation 1.79744 -1.13573 -0.94648
       rotation 6.68169 -0.00000 7.94592 0.56222 }
    Cylinder {  radius  0.0400 height 0.19476 }
  }
  Separator {                                                # Line     468.775
    Transform {
       translation 1.79744 -1.13573 -0.94648
       rotation 6.68169 -0.00000 7.94592 0.56222 }
    Cylinder {  radius  0.0400 height 0.19476 }
  }
  Separator {                                                # Line     468.601
    Transform {
       translation 1.79744 -1.13573 -0.94648
       rotation 6.68169 -0.00000 7.94592 0.56222 }
    Cylinder {  radius  0.0400 height 0.19476 }
  }
  Separator {                                                # Line     469.775
    Transform {
       translation 1.79744 -1.13573 -0.94648
       rotation 6.68169 -0.00000 7.94592 0.56222 }
    Cylinder {  radius  0.0400 height 0.19476 }
  }
  Separator {                                                # Line     469.601
    Transform {
       translation 1.79744 -1.13573 -0.94648
       rotation 6.68169 -0.00000 7.94592 0.56222 }
    Cylinder {  radius  0.0400 height 0.19476 }
  }
  Separator {                                                # Line     469.1039
    Transform {
       translation 1.96196 -1.12049 -0.98423
       rotation -0.86797 0.00000 -24.95978 0.90726 }
    Cylinder {  radius  0.0400 height 0.31701 }
  }
  Separator {                                                # Line     468.1039
    Transform {
       translation 1.96196 -1.12049 -0.98423
       rotation -0.86797 0.00000 -24.95978 0.90726 }
    Cylinder {  radius  0.0400 height 0.31701 }
  }
  Separator {                                                # Line     467.1039
    Transform {
       translation 1.96196 -1.12049 -0.98423
       rotation -0.86797 0.00000 -24.95978 0.90726 }
    Cylinder {  radius  0.0400 height 0.31701 }
  }
  Separator {                                                # Line     775.1039
    Transform {
       translation 1.92223 -1.03811 -0.95082
       rotation -7.54966 0.00000 -32.90570 1.48078 }
    Cylinder {  radius  0.0400 height 0.33898 }
  }
  Separator {                                                # Line     601.1039
    Transform {
       translation 1.92223 -1.03811 -0.95082
       rotation -7.54966 0.00000 -32.90570 1.48078 }
    Cylinder {  radius  0.0400 height 0.33898 }
  }
  Separator {                                                # Line     469.1040
    Transform {
       translation 1.96196 -1.12049 -0.98423
       rotation -0.86797 0.00000 -24.95978 0.90726 }
    Cylinder {  radius  0.0400 height 0.31701 }
  }
  Separator {                                                # Line     468.1040
    Transform {
       translation 1.96196 -1.12049 -0.98423
       rotation -0.86797 0.00000 -24.95978 0.90726 }
    Cylinder {  radius  0.0400 height 0.31701 }
  }
  Separator {                                                # Line     467.1040
    Transform {
       translation 1.96196 -1.12049 -0.98423
       rotation -0.86797 0.00000 -24.95978 0.90726 }
    Cylinder {  radius  0.0400 height 0.31701 }
  }
  Separator {                                                # Line     775.1040
    Transform {
       translation 1.92223 -1.03811 -0.95082
       rotation -7.54966 0.00000 -32.90570 1.48078 }
    Cylinder {  radius  0.0400 height 0.33898 }
  }
  Separator {                                                # Line     601.1040
    Transform {
       translation 1.92223 -1.03811 -0.95082
       rotation -7.54966 0.00000 -32.90570 1.48078 }
    Cylinder {  radius  0.0400 height 0.33898 }
  }
  Separator {                                                # Line    1040.1202
    Transform {
       translation 2.07337 -1.12485 -0.82883
       rotation 31.94822 -0.00000 2.67889 2.13740 }
    Cylinder {  radius  0.0400 height 0.37998 }
  }
  Separator {                                                # Line    1039.1202
    Transform {
       translation 2.07337 -1.12485 -0.82883
       rotation 31.94822 -0.00000 2.67889 2.13740 }
    Cylinder {  radius  0.0400 height 0.37998 }
  }
  Separator {                                                # Line     469.1202
    Transform {
       translation 1.94857 -1.22248 -0.82449
       rotation 31.08025 0.00000 -22.28090 1.59358 }
    Cylinder {  radius  0.0400 height 0.38252 }
  }
  Separator {                                                # Line     468.1202
    Transform {
       translation 1.94857 -1.22248 -0.82449
       rotation 31.08025 0.00000 -22.28090 1.59358 }
    Cylinder {  radius  0.0400 height 0.38252 }
  }
  Separator {                                                # Line     467.1202
    Transform {
       translation 1.94857 -1.22248 -0.82449
       rotation 31.08025 0.00000 -22.28090 1.59358 }
    Cylinder {  radius  0.0400 height 0.38252 }
  }
  Separator {                                                # Line     775.1202
    Transform {
       translation 1.90884 -1.14009 -0.79108
       rotation 24.39856 0.00000 -30.22682 1.99085 }
    Cylinder {  radius  0.0400 height 0.42544 }
  }
  Separator {                                                # Line     601.1202
    Transform {
       translation 1.90884 -1.14009 -0.79108
       rotation 24.39856 0.00000 -30.22682 1.99085 }
    Cylinder {  radius  0.0400 height 0.42544 }
  }
  Separator {                                                # Line    1038.1202
    Transform {
       translation 2.07337 -1.12485 -0.82883
       rotation 31.94822 -0.00000 2.67889 2.13740 }
    Cylinder {  radius  0.0400 height 0.37998 }
  }
  Separator {                                                # Line     469.1038
    Transform {
       translation 1.96196 -1.12049 -0.98423
       rotation -0.86797 0.00000 -24.95978 0.90726 }
    Cylinder {  radius  0.0400 height 0.31701 }
  }
  Separator {                                                # Line     468.1038
    Transform {
       translation 1.96196 -1.12049 -0.98423
       rotation -0.86797 0.00000 -24.95978 0.90726 }
    Cylinder {  radius  0.0400 height 0.31701 }
  }
  Separator {                                                # Line     467.1038
    Transform {
       translation 1.96196 -1.12049 -0.98423
       rotation -0.86797 0.00000 -24.95978 0.90726 }
    Cylinder {  radius  0.0400 height 0.31701 }
  }
  Separator {                                                # Line     775.1038
    Transform {
       translation 1.92223 -1.03811 -0.95082
       rotation -7.54966 0.00000 -32.90570 1.48078 }
    Cylinder {  radius  0.0400 height 0.33898 }
  }
  Separator {                                                # Line     601.1038
    Transform {
       translation 1.92223 -1.03811 -0.95082
       rotation -7.54966 0.00000 -32.90570 1.48078 }
    Cylinder {  radius  0.0400 height 0.33898 }
  }
  Separator {                                                # Line    1037.1202
    Transform {
       translation 2.07337 -1.12485 -0.82883
       rotation 31.94822 -0.00000 2.67889 2.13740 }
    Cylinder {  radius  0.0400 height 0.37998 }
  }
  Separator {                                                # Line     469.1037
    Transform {
       translation 1.96196 -1.12049 -0.98423
       rotation -0.86797 0.00000 -24.95978 0.90726 }
    Cylinder {  radius  0.0400 height 0.31701 }
  }
  Separator {                                                # Line     468.1037
    Transform {
       translation 1.96196 -1.12049 -0.98423
       rotation -0.86797 0.00000 -24.95978 0.90726 }
    Cylinder {  radius  0.0400 height 0.31701 }
  }
  Separator {                                                # Line     467.1037
    Transform {
       translation 1.96196 -1.12049 -0.98423
       rotation -0.86797 0.00000 -24.95978 0.90726 }
    Cylinder {  radius  0.0400 height 0.31701 }
  }
  Separator {                                                # Line     775.1037
    Transform {
       translation 1.92223 -1.03811 -0.95082
       rotation -7.54966 0.00000 -32.90570 1.48078 }
    Cylinder {  radius  0.0400 height 0.33898 }
  }
  Separator {                                                # Line     601.1037
    Transform {
       translation 1.92223 -1.03811 -0.95082
       rotation -7.54966 0.00000 -32.90570 1.48078 }
    Cylinder {  radius  0.0400 height 0.33898 }
  }
  Separator {                                                # Line     975.1037
    Transform {
       translation 2.06207 -1.06061 -1.01313
       rotation 4.91164 0.00000 -4.93836 0.74524 }
    Cylinder {  radius  0.0400 height 0.10271 }
  }
  Separator {                                                # Line     975.1038
    Transform {
       translation 2.06207 -1.06061 -1.01313
       rotation 4.91164 0.00000 -4.93836 0.74524 }
    Cylinder {  radius  0.0400 height 0.10271 }
  }
  Separator {                                                # Line     975.1202
    Transform {
       translation 2.04868 -1.16259 -0.85339
       rotation 36.85986 0.00000 -2.25948 1.90562 }
    Cylinder {  radius  0.0400 height 0.39100 }
  }
  Separator {                                                # Line     975.1040
    Transform {
       translation 2.06207 -1.06061 -1.01313
       rotation 4.91164 0.00000 -4.93836 0.74524 }
    Cylinder {  radius  0.0400 height 0.10271 }
  }
  Separator {                                                # Line     975.1039
    Transform {
       translation 2.06207 -1.06061 -1.01313
       rotation 4.91164 0.00000 -4.93836 0.74524 }
    Cylinder {  radius  0.0400 height 0.10271 }
  }
  Separator {                                                # Line     469.975
    Transform {
       translation 1.93727 -1.15824 -1.00879
       rotation -5.77961 0.00000 -20.02142 1.04916 }
    Cylinder {  radius  0.0400 height 0.24035 }
  }
  Separator {                                                # Line     468.975
    Transform {
       translation 1.93727 -1.15824 -1.00879
       rotation -5.77961 0.00000 -20.02142 1.04916 }
    Cylinder {  radius  0.0400 height 0.24035 }
  }
  Separator {                                                # Line     467.975
    Transform {
       translation 1.93727 -1.15824 -1.00879
       rotation -5.77961 0.00000 -20.02142 1.04916 }
    Cylinder {  radius  0.0400 height 0.24035 }
  }
  Separator {                                                # Line     775.975
    Transform {
       translation 1.89754 -1.07585 -0.97538
       rotation -12.46130 0.00000 -27.96734 1.71676 }
    Cylinder {  radius  0.0400 height 0.30947 }
  }
  Separator {                                                # Line     601.975
    Transform {
       translation 1.89754 -1.07585 -0.97538
       rotation -12.46130 0.00000 -27.96734 1.71676 }
    Cylinder {  radius  0.0400 height 0.30947 }
  }
  Separator {                                                # Line     313.965
    Transform {
       translation 2.12057 -1.44451 -0.98280
       rotation 5.55911 -0.00000 6.03153 1.11019 }
    Cylinder {  radius  0.0400 height 0.09157 }
  }
  Separator {                                                # Line     313.964
    Transform {
       translation 2.12057 -1.44451 -0.98280
       rotation 5.55911 -0.00000 6.03153 1.11019 }
    Cylinder {  radius  0.0400 height 0.09157 }
  }
  Separator {                                                # Line     311.313
    Transform {
       translation 2.12057 -1.44451 -0.98280
       rotation -5.55911 0.00000 -6.03153 2.03140 }
    Cylinder {  radius  0.0400 height 0.09157 }
  }
  Separator {                                                # Line     310.313
    Transform {
       translation 2.12057 -1.44451 -0.98280
       rotation -5.55911 0.00000 -6.03153 2.03140 }
    Cylinder {  radius  0.0400 height 0.09157 }
  }
  Separator {                                                # Line     309.313
    Transform {
       translation 2.12057 -1.44451 -0.98280
       rotation -5.55911 0.00000 -6.03153 2.03140 }
    Cylinder {  radius  0.0400 height 0.09157 }
  }
  Separator {                                                # Line       5.313
    Transform {
       translation 2.16674 -1.40066 -0.91326
       rotation -19.46837 0.00000 3.20219 2.14770 }
    Cylinder {  radius  0.0400 height 0.23540 }
  }
  Separator {                                                # Line       5.965
    Transform {
       translation 2.13658 -1.38031 -0.88546
       rotation -13.90926 0.00000 9.23372 2.05444 }
    Cylinder {  radius  0.0400 height 0.18858 }
  }
  Separator {                                                # Line       5.964
    Transform {
       translation 2.13658 -1.38031 -0.88546
       rotation -13.90926 0.00000 9.23372 2.05444 }
    Cylinder {  radius  0.0400 height 0.18858 }
  }
  Separator {                                                # Line       5.311
    Transform {
       translation 2.13658 -1.38031 -0.88546
       rotation -13.90926 0.00000 9.23372 2.05444 }
    Cylinder {  radius  0.0400 height 0.18858 }
  }
  Separator {                                                # Line       5.310
    Transform {
       translation 2.13658 -1.38031 -0.88546
       rotation -13.90926 0.00000 9.23372 2.05444 }
    Cylinder {  radius  0.0400 height 0.18858 }
  }
  Separator {                                                # Line       5.309
    Transform {
       translation 2.13658 -1.38031 -0.88546
       rotation -13.90926 0.00000 9.23372 2.05444 }
    Cylinder {  radius  0.0400 height 0.18858 }
  }
  Separator {                                                # Line     313.823
    Transform {
       translation 2.16674 -1.40066 -0.91326
       rotation 19.46837 0.00000 -3.20219 0.99389 }
    Cylinder {  radius  0.0400 height 0.23540 }
  }
  Separator {                                                # Line     823.965
    Transform {
       translation 2.13658 -1.38031 -0.88546
       rotation -13.90926 0.00000 9.23372 2.05444 }
    Cylinder {  radius  0.0400 height 0.18858 }
  }
  Separator {                                                # Line     823.964
    Transform {
       translation 2.13658 -1.38031 -0.88546
       rotation -13.90926 0.00000 9.23372 2.05444 }
    Cylinder {  radius  0.0400 height 0.18858 }
  }
  Separator {                                                # Line     311.823
    Transform {
       translation 2.13658 -1.38031 -0.88546
       rotation 13.90926 0.00000 -9.23372 1.08715 }
    Cylinder {  radius  0.0400 height 0.18858 }
  }
  Separator {                                                # Line     310.823
    Transform {
       translation 2.13658 -1.38031 -0.88546
       rotation 13.90926 0.00000 -9.23372 1.08715 }
    Cylinder {  radius  0.0400 height 0.18858 }
  }
  Separator {                                                # Line     309.823
    Transform {
       translation 2.13658 -1.38031 -0.88546
       rotation 13.90926 0.00000 -9.23372 1.08715 }
    Cylinder {  radius  0.0400 height 0.18858 }
  }
  Separator {                                                # Line     727.823
    Transform {
       translation 2.13584 -1.37912 -0.89116
       rotation 15.04837 0.00000 -9.38318 1.12246 }
    Cylinder {  radius  0.0400 height 0.19679 }
  }
  Separator {                                                # Line       5.727
    Transform {
       translation 2.13584 -1.37912 -0.89116
       rotation -15.04837 0.00000 9.38318 2.01914 }
    Cylinder {  radius  0.0400 height 0.19679 }
  }
  Separator {                                                # Line     313.727
    Transform {
       translation 2.11983 -1.44331 -0.98850
       rotation 4.42000 -0.00000 6.18099 1.05494 }
    Cylinder {  radius  0.0400 height 0.08735 }
  }
  Separator {                                                # Line     727.965
    Transform {
       translation 2.08967 -1.42296 -0.96070
       rotation 1.13910 0.00000 -0.14946 1.77579 }
    Cylinder {  radius  0.0400 height 0.01173 }
  }
  Separator {                                                # Line     727.964
    Transform {
       translation 2.08967 -1.42296 -0.96070
       rotation 1.13910 0.00000 -0.14946 1.77579 }
    Cylinder {  radius  0.0400 height 0.01173 }
  }
  Separator {                                                # Line     311.727
    Transform {
       translation 2.08967 -1.42296 -0.96070
       rotation -1.13910 0.00000 0.14946 1.36581 }
    Cylinder {  radius  0.0400 height 0.01173 }
  }
  Separator {                                                # Line     310.727
    Transform {
       translation 2.08967 -1.42296 -0.96070
       rotation -1.13910 0.00000 0.14946 1.36581 }
    Cylinder {  radius  0.0400 height 0.01173 }
  }
  Separator {                                                # Line     309.727
    Transform {
       translation 2.08967 -1.42296 -0.96070
       rotation -1.13910 0.00000 0.14946 1.36581 }
    Cylinder {  radius  0.0400 height 0.01173 }
  }
  Separator {                                                # Line     823.966
    Transform {
       translation 2.13584 -1.37912 -0.89116
       rotation -15.04837 0.00000 9.38318 2.01914 }
    Cylinder {  radius  0.0400 height 0.19679 }
  }
  Separator {                                                # Line       5.966
    Transform {
       translation 2.13584 -1.37912 -0.89116
       rotation -15.04837 0.00000 9.38318 2.01914 }
    Cylinder {  radius  0.0400 height 0.19679 }
  }
  Separator {                                                # Line     313.966
    Transform {
       translation 2.11983 -1.44331 -0.98850
       rotation 4.42000 -0.00000 6.18099 1.05494 }
    Cylinder {  radius  0.0400 height 0.08735 }
  }
  Separator {                                                # Line     965.966
    Transform {
       translation 2.08967 -1.42296 -0.96070
       rotation -1.13910 0.00000 0.14946 1.36581 }
    Cylinder {  radius  0.0400 height 0.01173 }
  }
  Separator {                                                # Line     964.966
    Transform {
       translation 2.08967 -1.42296 -0.96070
       rotation -1.13910 0.00000 0.14946 1.36581 }
    Cylinder {  radius  0.0400 height 0.01173 }
  }
  Separator {                                                # Line     311.966
    Transform {
       translation 2.08967 -1.42296 -0.96070
       rotation -1.13910 0.00000 0.14946 1.36581 }
    Cylinder {  radius  0.0400 height 0.01173 }
  }
  Separator {                                                # Line     310.966
    Transform {
       translation 2.08967 -1.42296 -0.96070
       rotation -1.13910 0.00000 0.14946 1.36581 }
    Cylinder {  radius  0.0400 height 0.01173 }
  }
  Separator {                                                # Line     309.966
    Transform {
       translation 2.08967 -1.42296 -0.96070
       rotation -1.13910 0.00000 0.14946 1.36581 }
    Cylinder {  radius  0.0400 height 0.01173 }
  }
  Separator {                                                # Line     966.1311
    Transform {
       translation 2.09720 -1.41337 -0.95867
       rotation 1.54673 0.00000 -1.65616 0.93327 }
    Cylinder {  radius  0.0400 height 0.02820 }
  }
  Separator {                                                # Line     727.1311
    Transform {
       translation 2.09720 -1.41337 -0.95867
       rotation 1.54673 0.00000 -1.65616 0.93327 }
    Cylinder {  radius  0.0400 height 0.02820 }
  }
  Separator {                                                # Line     823.1311
    Transform {
       translation 2.14412 -1.37072 -0.88342
       rotation -13.50164 0.00000 7.72702 1.98568 }
    Cylinder {  radius  0.0400 height 0.16998 }
  }
  Separator {                                                # Line       5.1311
    Transform {
       translation 2.14412 -1.37072 -0.88342
       rotation -13.50164 0.00000 7.72702 1.98568 }
    Cylinder {  radius  0.0400 height 0.16998 }
  }
  Separator {                                                # Line     313.1311
    Transform {
       translation 2.12811 -1.43492 -0.98077
       rotation 5.96674 -0.00000 4.52483 0.89631 }
    Cylinder {  radius  0.0400 height 0.09588 }
  }
  Separator {                                                # Line     965.1311
    Transform {
       translation 2.09795 -1.41457 -0.95297
       rotation 0.40763 0.00000 -1.50670 0.68325 }
    Cylinder {  radius  0.0400 height 0.02472 }
  }
  Separator {                                                # Line     964.1311
    Transform {
       translation 2.09795 -1.41457 -0.95297
       rotation 0.40763 0.00000 -1.50670 0.68325 }
    Cylinder {  radius  0.0400 height 0.02472 }
  }
  Separator {                                                # Line     311.1311
    Transform {
       translation 2.09795 -1.41457 -0.95297
       rotation 0.40763 0.00000 -1.50670 0.68325 }
    Cylinder {  radius  0.0400 height 0.02472 }
  }
  Separator {                                                # Line     310.1311
    Transform {
       translation 2.09795 -1.41457 -0.95297
       rotation 0.40763 0.00000 -1.50670 0.68325 }
    Cylinder {  radius  0.0400 height 0.02472 }
  }
  Separator {                                                # Line     309.1311
    Transform {
       translation 2.09795 -1.41457 -0.95297
       rotation 0.40763 0.00000 -1.50670 0.68325 }
    Cylinder {  radius  0.0400 height 0.02472 }
  }
  Separator {                                                # Line      79.674
    Transform {
       translation -1.22485 0.81011 -0.28059
       rotation 1.44691 0.00000 -2.76064 2.37295 }
    Cylinder {  radius  0.0400 height 0.04484 }
  }
  Separator {                                                # Line     674.875
    Transform {
       translation -1.19572 0.77465 -0.17891
       rotation 18.88895 0.00000 -3.06705 1.77034 }
    Cylinder {  radius  0.0400 height 0.19524 }
  }
  Separator {                                                # Line      79.875
    Transform {
       translation -1.20952 0.79076 -0.18615
       rotation 20.33586 0.00000 -5.82770 1.89432 }
    Cylinder {  radius  0.0400 height 0.22312 }
  }
  Separator {                                                # Line     284.875
    Transform {
       translation -1.15910 0.54252 -0.16912
       rotation 16.92995 -0.00000 4.25538 0.38928 }
    Cylinder {  radius  0.0400 height 0.45996 }
  }
  Separator {                                                # Line     284.674
    Transform {
       translation -1.17444 0.56187 -0.26356
       rotation -1.95900 0.00000 7.32243 0.16184 }
    Cylinder {  radius  0.0400 height 0.47040 }
  }
  Separator {                                                # Line      79.284
    Transform {
       translation -1.18824 0.57799 -0.27080
       rotation 3.40591 0.00000 -10.08307 2.93042 }
    Cylinder {  radius  0.0400 height 0.50776 }
  }
  Separator {                                                # Line     284.684
    Transform {
       translation -1.16906 0.37974 -0.27881
       rotation -5.00959 0.00000 6.24704 0.67525 }
    Cylinder {  radius  0.0400 height 0.12810 }
  }
  Separator {                                                # Line     684.875
    Transform {
       translation -1.19034 0.59252 -0.19416
       rotation 21.93954 0.00000 -1.99166 0.59490 }
    Cylinder {  radius  0.0400 height 0.39309 }
  }
  Separator {                                                # Line     674.684
    Transform {
       translation -1.20567 0.61187 -0.28861
       rotation -3.05059 0.00000 -1.07539 3.05303 }
    Cylinder {  radius  0.0400 height 0.36569 }
  }
  Separator {                                                # Line      79.684
    Transform {
       translation -1.21948 0.62798 -0.29584
       rotation -1.60368 0.00000 -3.83603 3.03711 }
    Cylinder {  radius  0.0400 height 0.39867 }
  }
  Separator {                                                # Line     425.684
    Transform {
       translation -1.07656 0.51487 -0.35721
       rotation 10.67021 -0.00000 24.74781 2.13424 }
    Cylinder {  radius  0.0400 height 0.31878 }
  }
  Separator {                                                # Line     284.425
    Transform {
       translation -1.04532 0.46487 -0.33217
       rotation -15.67980 0.00000 -18.50076 0.73136 }
    Cylinder {  radius  0.0400 height 0.36311 }
  }
  Separator {                                                # Line     425.875
    Transform {
       translation -1.06660 0.67765 -0.24752
       rotation 32.60975 -0.00000 22.75614 1.19847 }
    Cylinder {  radius  0.0400 height 0.42690 }
  }
  Separator {                                                # Line     425.674
    Transform {
       translation -1.08193 0.69700 -0.34196
       rotation 13.72081 -0.00000 25.82319 0.98504 }
    Cylinder {  radius  0.0400 height 0.35092 }
  }
  Separator {                                                # Line      79.425
    Transform {
       translation -1.09574 0.71311 -0.34920
       rotation -12.27389 0.00000 -28.58384 2.19958 }
    Cylinder {  radius  0.0400 height 0.38464 }
  }
  Separator {                                                # Line     427.684
    Transform {
       translation -1.07656 0.51487 -0.35721
       rotation 10.67021 -0.00000 24.74781 2.13424 }
    Cylinder {  radius  0.0400 height 0.31878 }
  }
  Separator {                                                # Line     284.427
    Transform {
       translation -1.04532 0.46487 -0.33217
       rotation -15.67980 0.00000 -18.50076 0.73136 }
    Cylinder {  radius  0.0400 height 0.36311 }
  }
  Separator {                                                # Line     427.875
    Transform {
       translation -1.06660 0.67765 -0.24752
       rotation 32.60975 -0.00000 22.75614 1.19847 }
    Cylinder {  radius  0.0400 height 0.42690 }
  }
  Separator {                                                # Line     427.674
    Transform {
       translation -1.08193 0.69700 -0.34196
       rotation 13.72081 -0.00000 25.82319 0.98504 }
    Cylinder {  radius  0.0400 height 0.35092 }
  }
  Separator {                                                # Line      79.427
    Transform {
       translation -1.09574 0.71311 -0.34920
       rotation -12.27389 0.00000 -28.58384 2.19958 }
    Cylinder {  radius  0.0400 height 0.38464 }
  }
  Separator {                                                # Line     206.427
    Transform {
       translation -1.06410 0.64965 -0.31302
       rotation -19.50879 0.00000 -22.25668 1.89454 }
    Cylinder {  radius  0.0400 height 0.31218 }
  }
  Separator {                                                # Line     206.425
    Transform {
       translation -1.06410 0.64965 -0.31302
       rotation -19.50879 0.00000 -22.25668 1.89454 }
    Cylinder {  radius  0.0400 height 0.31218 }
  }
  Separator {                                                # Line     206.684
    Transform {
       translation -1.18784 0.56452 -0.25967
       rotation -8.83858 0.00000 2.49112 2.81327 }
    Cylinder {  radius  0.0400 height 0.28478 }
  }
  Separator {                                                # Line     206.284
    Transform {
       translation -1.15661 0.51453 -0.23462
       rotation -3.82899 0.00000 -3.75592 2.99746 }
    Cylinder {  radius  0.0400 height 0.37343 }
  }
  Separator {                                                # Line     206.875
    Transform {
       translation -1.17788 0.72730 -0.14997
       rotation 13.10096 -0.00000 0.49946 1.16718 }
    Cylinder {  radius  0.0400 height 0.14256 }
  }
  Separator {                                                # Line     206.674
    Transform {
       translation -1.19322 0.74665 -0.24442
       rotation -5.78799 0.00000 3.56651 0.62269 }
    Cylinder {  radius  0.0400 height 0.11657 }
  }
  Separator {                                                # Line      79.206
    Transform {
       translation -1.20702 0.76277 -0.25165
       rotation 7.23490 0.00000 -6.32715 2.49346 }
    Cylinder {  radius  0.0400 height 0.15921 }
  }
  Separator {                                                # Line     207.427
    Transform {
       translation -1.06410 0.64965 -0.31302
       rotation -19.50879 0.00000 -22.25668 1.89454 }
    Cylinder {  radius  0.0400 height 0.31218 }
  }
  Separator {                                                # Line     207.425
    Transform {
       translation -1.06410 0.64965 -0.31302
       rotation -19.50879 0.00000 -22.25668 1.89454 }
    Cylinder {  radius  0.0400 height 0.31218 }
  }
  Separator {                                                # Line     207.684
    Transform {
       translation -1.18784 0.56452 -0.25967
       rotation -8.83858 0.00000 2.49112 2.81327 }
    Cylinder {  radius  0.0400 height 0.28478 }
  }
  Separator {                                                # Line     207.284
    Transform {
       translation -1.15661 0.51453 -0.23462
       rotation -3.82899 0.00000 -3.75592 2.99746 }
    Cylinder {  radius  0.0400 height 0.37343 }
  }
  Separator {                                                # Line     207.875
    Transform {
       translation -1.17788 0.72730 -0.14997
       rotation 13.10096 -0.00000 0.49946 1.16718 }
    Cylinder {  radius  0.0400 height 0.14256 }
  }
  Separator {                                                # Line     207.674
    Transform {
       translation -1.19322 0.74665 -0.24442
       rotation -5.78799 0.00000 3.56651 0.62269 }
    Cylinder {  radius  0.0400 height 0.11657 }
  }
  Separator {                                                # Line      79.207
    Transform {
       translation -1.20702 0.76277 -0.25165
       rotation 7.23490 0.00000 -6.32715 2.49346 }
    Cylinder {  radius  0.0400 height 0.15921 }
  }
  Separator {                                                # Line     207.819
    Transform {
       translation -1.03857 0.67537 -0.07683
       rotation 27.72985 0.00000 -27.36239 1.69308 }
    Cylinder {  radius  0.0400 height 0.39250 }
  }
  Separator {                                                # Line     206.819
    Transform {
       translation -1.03857 0.67537 -0.07683
       rotation 27.72985 0.00000 -27.36239 1.69308 }
    Cylinder {  radius  0.0400 height 0.39250 }
  }
  Separator {                                                # Line     427.819
    Transform {
       translation -0.92729 0.62572 -0.17437
       rotation 47.23864 0.00000 -5.10571 1.46296 }
    Cylinder {  radius  0.0400 height 0.47791 }
  }
  Separator {                                                # Line     425.819
    Transform {
       translation -0.92729 0.62572 -0.17437
       rotation 47.23864 0.00000 -5.10571 1.46296 }
    Cylinder {  radius  0.0400 height 0.47791 }
  }
  Separator {                                                # Line     684.819
    Transform {
       translation -1.05103 0.54059 -0.12102
       rotation 36.56843 0.00000 -29.85351 1.13174 }
    Cylinder {  radius  0.0400 height 0.52153 }
  }
  Separator {                                                # Line     284.819
    Transform {
       translation -1.01979 0.49059 -0.09597
       rotation 31.55884 0.00000 -23.60647 0.88624 }
    Cylinder {  radius  0.0400 height 0.50873 }
  }
  Separator {                                                # Line     819.875
    Transform {
       translation -1.04107 0.70337 -0.01132
       rotation -14.62889 0.00000 27.86185 1.25200 }
    Cylinder {  radius  0.0400 height 0.33139 }
  }
  Separator {                                                # Line     674.819
    Transform {
       translation -1.05641 0.72272 -0.10577
       rotation 33.51783 0.00000 -30.92890 1.87377 }
    Cylinder {  radius  0.0400 height 0.47784 }
  }
  Separator {                                                # Line      79.819
    Transform {
       translation -1.07021 0.73883 -0.11300
       rotation 34.96474 0.00000 -33.68954 1.91635 }
    Cylinder {  radius  0.0400 height 0.51605 }
  }
  Separator {                                                # Line     563.819
    Transform {
       translation -0.97752 0.87690 -0.07571
       rotation 27.50568 0.00000 -15.15112 2.53330 }
    Cylinder {  radius  0.0400 height 0.54951 }
  }
  Separator {                                                # Line     207.563
    Transform {
       translation -1.11433 0.90084 -0.21436
       rotation 0.22417 0.00000 -12.21127 0.29422 }
    Cylinder {  radius  0.0400 height 0.42116 }
  }
  Separator {                                                # Line     206.563
    Transform {
       translation -1.11433 0.90084 -0.21436
       rotation 0.22417 0.00000 -12.21127 0.29422 }
    Cylinder {  radius  0.0400 height 0.42116 }
  }
  Separator {                                                # Line     427.563
    Transform {
       translation -1.00305 0.85118 -0.31190
       rotation 19.73296 -0.00000 10.04541 0.41515 }
    Cylinder {  radius  0.0400 height 0.54901 }
  }
  Separator {                                                # Line     425.563
    Transform {
       translation -1.00305 0.85118 -0.31190
       rotation 19.73296 -0.00000 10.04541 0.41515 }
    Cylinder {  radius  0.0400 height 0.54901 }
  }
  Separator {                                                # Line     563.684
    Transform {
       translation -1.12679 0.76605 -0.25855
       rotation -9.06275 0.00000 14.70239 2.89025 }
    Cylinder {  radius  0.0400 height 0.69445 }
  }
  Separator {                                                # Line     284.563
    Transform {
       translation -1.09555 0.71606 -0.23350
       rotation 4.05316 0.00000 -8.45535 0.12077 }
    Cylinder {  radius  0.0400 height 0.77829 }
  }
  Separator {                                                # Line     563.875
    Transform {
       translation -1.11683 0.92883 -0.14885
       rotation 12.87679 -0.00000 12.71073 2.66104 }
    Cylinder {  radius  0.0400 height 0.39140 }
  }
  Separator {                                                # Line     563.674
    Transform {
       translation -1.13216 0.94818 -0.24330
       rotation -6.01215 0.00000 15.77778 2.64064 }
    Cylinder {  radius  0.0400 height 0.35157 }
  }
  Separator {                                                # Line      79.563
    Transform {
       translation -1.14597 0.96430 -0.25053
       rotation 7.45907 0.00000 -18.53843 0.62642 }
    Cylinder {  radius  0.0400 height 0.34086 }
  }
  Separator {                                                # Line     935.1093
    Transform {
       translation -1.71421 -0.46728 -0.35708
       rotation -49.90850 0.00000 -11.94329 1.35999 }
    Cylinder {  radius  0.0400 height 0.52479 }
  }
  Separator {                                                # Line      65.1093
    Transform {
       translation -1.57778 -0.41148 -0.58346
       rotation -4.63201 0.00000 15.34313 1.58194 }
    Cylinder {  radius  0.0400 height 0.16028 }
  }
  Separator {                                                # Line      65.935
    Transform {
       translation -1.63750 -0.46639 -0.33392
       rotation 45.27648 -0.00000 27.28642 1.77885 }
    Cylinder {  radius  0.0400 height 0.54028 }
  }
  Separator {                                                # Line      66.1093
    Transform {
       translation -1.57778 -0.41148 -0.58346
       rotation -4.63201 0.00000 15.34313 1.58194 }
    Cylinder {  radius  0.0400 height 0.16028 }
  }
  Separator {                                                # Line      66.935
    Transform {
       translation -1.63750 -0.46639 -0.33392
       rotation 45.27648 -0.00000 27.28642 1.77885 }
    Cylinder {  radius  0.0400 height 0.54028 }
  }
  Separator {                                                # Line      66.868
    Transform {
       translation -1.40363 -0.41089 -0.47421
       rotation 17.21820 0.00000 -19.48792 1.57310 }
    Cylinder {  radius  0.0400 height 0.26005 }
  }
  Separator {                                                # Line      65.868
    Transform {
       translation -1.40363 -0.41089 -0.47421
       rotation 17.21820 0.00000 -19.48792 1.57310 }
    Cylinder {  radius  0.0400 height 0.26005 }
  }
  Separator {                                                # Line     868.1093
    Transform {
       translation -1.48034 -0.41178 -0.49737
       rotation -21.85022 0.00000 34.83104 1.57368 }
    Cylinder {  radius  0.0400 height 0.41117 }
  }
  Separator {                                                # Line     868.935
    Transform {
       translation -1.54006 -0.46668 -0.24783
       rotation 28.05828 -0.00000 46.77433 1.77156 }
    Cylinder {  radius  0.0400 height 0.55662 }
  }
  Separator {                                                # Line      66.869
    Transform {
       translation -1.40363 -0.41089 -0.47421
       rotation 17.21820 0.00000 -19.48792 1.57310 }
    Cylinder {  radius  0.0400 height 0.26005 }
  }
  Separator {                                                # Line      65.869
    Transform {
       translation -1.40363 -0.41089 -0.47421
       rotation 17.21820 0.00000 -19.48792 1.57310 }
    Cylinder {  radius  0.0400 height 0.26005 }
  }
  Separator {                                                # Line     869.1093
    Transform {
       translation -1.48034 -0.41178 -0.49737
       rotation -21.85022 0.00000 34.83104 1.57368 }
    Cylinder {  radius  0.0400 height 0.41117 }
  }
  Separator {                                                # Line     869.935
    Transform {
       translation -1.54006 -0.46668 -0.24783
       rotation 28.05828 -0.00000 46.77433 1.77156 }
    Cylinder {  radius  0.0400 height 0.55662 }
  }
  Separator {                                                # Line     737.869
    Transform {
       translation -1.25655 -0.24228 -0.40379
       rotation 3.13281 -0.00000 9.92627 2.84269 }
    Cylinder {  radius  0.0400 height 0.35348 }
  }
  Separator {                                                # Line     737.868
    Transform {
       translation -1.25655 -0.24228 -0.40379
       rotation 3.13281 -0.00000 9.92627 2.84269 }
    Cylinder {  radius  0.0400 height 0.35348 }
  }
  Separator {                                                # Line      66.737
    Transform {
       translation -1.35399 -0.24198 -0.48988
       rotation 14.08540 0.00000 -29.41418 0.76870 }
    Cylinder {  radius  0.0400 height 0.46911 }
  }
  Separator {                                                # Line      65.737
    Transform {
       translation -1.35399 -0.24198 -0.48988
       rotation 14.08540 0.00000 -29.41418 0.76870 }
    Cylinder {  radius  0.0400 height 0.46911 }
  }
  Separator {                                                # Line     737.1093
    Transform {
       translation -1.43071 -0.24288 -0.51304
       rotation -18.71741 0.00000 44.75731 2.18069 }
    Cylinder {  radius  0.0400 height 0.59184 }
  }
  Separator {                                                # Line     737.935
    Transform {
       translation -1.49043 -0.29778 -0.26349
       rotation 31.19109 -0.00000 56.70060 2.17716 }
    Cylinder {  radius  0.0400 height 0.78753 }
  }
  Separator {                                                # Line     813.869
    Transform {
       translation -1.25655 -0.24228 -0.40379
       rotation 3.13281 -0.00000 9.92627 2.84269 }
    Cylinder {  radius  0.0400 height 0.35348 }
  }
  Separator {                                                # Line     813.868
    Transform {
       translation -1.25655 -0.24228 -0.40379
       rotation 3.13281 -0.00000 9.92627 2.84269 }
    Cylinder {  radius  0.0400 height 0.35348 }
  }
  Separator {                                                # Line      66.813
    Transform {
       translation -1.35399 -0.24198 -0.48988
       rotation 14.08540 0.00000 -29.41418 0.76870 }
    Cylinder {  radius  0.0400 height 0.46911 }
  }
  Separator {                                                # Line      65.813
    Transform {
       translation -1.35399 -0.24198 -0.48988
       rotation 14.08540 0.00000 -29.41418 0.76870 }
    Cylinder {  radius  0.0400 height 0.46911 }
  }
  Separator {                                                # Line     813.1093
    Transform {
       translation -1.43071 -0.24288 -0.51304
       rotation -18.71741 0.00000 44.75731 2.18069 }
    Cylinder {  radius  0.0400 height 0.59184 }
  }
  Separator {                                                # Line     813.935
    Transform {
       translation -1.49043 -0.29778 -0.26349
       rotation 31.19109 -0.00000 56.70060 2.17716 }
    Cylinder {  radius  0.0400 height 0.78753 }
  }
  Separator {                                                # Line     792.813
    Transform {
       translation -1.36984 -0.21245 -0.44195
       rotation 4.50056 0.00000 -32.58280 0.86886 }
    Cylinder {  radius  0.0400 height 0.43076 }
  }
  Separator {                                                # Line     737.792
    Transform {
       translation -1.36984 -0.21245 -0.44195
       rotation -4.50056 0.00000 32.58280 2.27273 }
    Cylinder {  radius  0.0400 height 0.43076 }
  }
  Separator {                                                # Line     792.869
    Transform {
       translation -1.41947 -0.38135 -0.42629
       rotation 7.63336 0.00000 -22.65653 1.81537 }
    Cylinder {  radius  0.0400 height 0.24641 }
  }
  Separator {                                                # Line     792.868
    Transform {
       translation -1.41947 -0.38135 -0.42629
       rotation 7.63336 0.00000 -22.65653 1.81537 }
    Cylinder {  radius  0.0400 height 0.24641 }
  }
  Separator {                                                # Line      66.792
    Transform {
       translation -1.51691 -0.38105 -0.51238
       rotation 9.58484 -0.00000 3.16862 1.04139 }
    Cylinder {  radius  0.0400 height 0.11696 }
  }
  Separator {                                                # Line      65.792
    Transform {
       translation -1.51691 -0.38105 -0.51238
       rotation 9.58484 -0.00000 3.16862 1.04139 }
    Cylinder {  radius  0.0400 height 0.11696 }
  }
  Separator {                                                # Line     792.1093
    Transform {
       translation -1.59362 -0.38195 -0.53554
       rotation -14.21685 0.00000 12.17451 1.88514 }
    Cylinder {  radius  0.0400 height 0.19682 }
  }
  Separator {                                                # Line     792.935
    Transform {
       translation -1.65334 -0.43685 -0.28600
       rotation 35.69165 -0.00000 24.11780 1.94802 }
    Cylinder {  radius  0.0400 height 0.46334 }
  }
  Separator {                                                # Line     410.792
    Transform {
       translation -1.49831 -0.33563 -0.52781
       rotation 12.67009 -0.00000 6.88826 1.78762 }
    Cylinder {  radius  0.0400 height 0.14767 }
  }
  Separator {                                                # Line     410.813
    Transform {
       translation -1.33540 -0.19656 -0.50530
       rotation 17.17065 0.00000 -25.69453 0.89776 }
    Cylinder {  radius  0.0400 height 0.39522 }
  }
  Separator {                                                # Line     410.737
    Transform {
       translation -1.33540 -0.19656 -0.50530
       rotation 17.17065 0.00000 -25.69453 0.89776 }
    Cylinder {  radius  0.0400 height 0.39522 }
  }
  Separator {                                                # Line     410.869
    Transform {
       translation -1.38503 -0.36547 -0.48964
       rotation 20.30346 0.00000 -15.76827 1.91252 }
    Cylinder {  radius  0.0400 height 0.27285 }
  }
  Separator {                                                # Line     410.868
    Transform {
       translation -1.38503 -0.36547 -0.48964
       rotation 20.30346 0.00000 -15.76827 1.91252 }
    Cylinder {  radius  0.0400 height 0.27285 }
  }
  Separator {                                                # Line      66.410
    Transform {
       translation -1.48247 -0.36517 -0.57573
       rotation -3.08526 0.00000 -3.71965 0.48893 }
    Cylinder {  radius  0.0400 height 0.10289 }
  }
  Separator {                                                # Line      65.410
    Transform {
       translation -1.48247 -0.36517 -0.57573
       rotation -3.08526 0.00000 -3.71965 0.48893 }
    Cylinder {  radius  0.0400 height 0.10289 }
  }
  Separator {                                                # Line     410.1093
    Transform {
       translation -1.55918 -0.36606 -0.59889
       rotation -1.54676 0.00000 19.06277 2.02180 }
    Cylinder {  radius  0.0400 height 0.21250 }
  }
  Separator {                                                # Line     410.935
    Transform {
       translation -1.61890 -0.42097 -0.34935
       rotation 48.36174 -0.00000 31.00607 1.90959 }
    Cylinder {  radius  0.0400 height 0.60910 }
  }
  Separator {                                                # Line      36.51
    Transform {
       translation 2.38017 -0.31161 -0.67222
       rotation 23.42749 0.00000 -5.27391 0.76093 }
    Cylinder {  radius  0.0400 height 0.34823 }
  }
  Separator {                                                # Line      37.51
    Transform {
       translation 2.38017 -0.31161 -0.67222
       rotation 23.42749 0.00000 -5.27391 0.76093 }
    Cylinder {  radius  0.0400 height 0.34823 }
  }
  Separator {                                                # Line      34.51
    Transform {
       translation 2.38017 -0.31161 -0.67222
       rotation 23.42749 0.00000 -5.27391 0.76093 }
    Cylinder {  radius  0.0400 height 0.34823 }
  }
  Separator {                                                # Line      34.303
    Transform {
       translation 2.34414 -0.49697 -0.80064
       rotation -2.25510 0.00000 1.93165 2.89613 }
    Cylinder {  radius  0.0400 height 0.12219 }
  }
  Separator {                                                # Line      37.303
    Transform {
       translation 2.34414 -0.49697 -0.80064
       rotation -2.25510 0.00000 1.93165 2.89613 }
    Cylinder {  radius  0.0400 height 0.12219 }
  }
  Separator {                                                # Line      36.303
    Transform {
       translation 2.34414 -0.49697 -0.80064
       rotation -2.25510 0.00000 1.93165 2.89613 }
    Cylinder {  radius  0.0400 height 0.12219 }
  }
  Separator {                                                # Line      51.303
    Transform {
       translation 2.37051 -0.37088 -0.68350
       rotation -25.68259 0.00000 7.20557 2.51787 }
    Cylinder {  radius  0.0400 height 0.45670 }
  }
  Separator {                                                # Line     303.841
    Transform {
       translation 2.34814 -0.46241 -0.76073
       rotation 10.23696 0.00000 -2.73065 0.51399 }
    Cylinder {  radius  0.0400 height 0.21549 }
  }
  Separator {                                                # Line      34.841
    Transform {
       translation 2.35779 -0.40314 -0.74945
       rotation 7.98185 0.00000 -0.79900 0.85955 }
    Cylinder {  radius  0.0400 height 0.10589 }
  }
  Separator {                                                # Line      37.841
    Transform {
       translation 2.35779 -0.40314 -0.74945
       rotation 7.98185 0.00000 -0.79900 0.85955 }
    Cylinder {  radius  0.0400 height 0.10589 }
  }
  Separator {                                                # Line      36.841
    Transform {
       translation 2.35779 -0.40314 -0.74945
       rotation 7.98185 0.00000 -0.79900 0.85955 }
    Cylinder {  radius  0.0400 height 0.10589 }
  }
  Separator {                                                # Line      51.841
    Transform {
       translation 2.38416 -0.27705 -0.63232
       rotation -15.44564 0.00000 4.47491 2.42082 }
    Cylinder {  radius  0.0400 height 0.24366 }
  }
  Separator {                                                # Line     303.1260
    Transform {
       translation 2.34814 -0.46241 -0.76073
       rotation 10.23696 0.00000 -2.73065 0.51399 }
    Cylinder {  radius  0.0400 height 0.21549 }
  }
  Separator {                                                # Line      34.1260
    Transform {
       translation 2.35779 -0.40314 -0.74945
       rotation 7.98185 0.00000 -0.79900 0.85955 }
    Cylinder {  radius  0.0400 height 0.10589 }
  }
  Separator {                                                # Line      37.1260
    Transform {
       translation 2.35779 -0.40314 -0.74945
       rotation 7.98185 0.00000 -0.79900 0.85955 }
    Cylinder {  radius  0.0400 height 0.10589 }
  }
  Separator {                                                # Line      36.1260
    Transform {
       translation 2.35779 -0.40314 -0.74945
       rotation 7.98185 0.00000 -0.79900 0.85955 }
    Cylinder {  radius  0.0400 height 0.10589 }
  }
  Separator {                                                # Line      51.1260
    Transform {
       translation 2.38416 -0.27705 -0.63232
       rotation -15.44564 0.00000 4.47491 2.42082 }
    Cylinder {  radius  0.0400 height 0.24366 }
  }
  Separator {                                                # Line     665.1260
    Transform {
       translation 2.35779 -0.40314 -0.74945
       rotation 7.98185 0.00000 -0.79900 0.85955 }
    Cylinder {  radius  0.0400 height 0.10589 }
  }
  Separator {                                                # Line     665.841
    Transform {
       translation 2.35779 -0.40314 -0.74945
       rotation 7.98185 0.00000 -0.79900 0.85955 }
    Cylinder {  radius  0.0400 height 0.10589 }
  }
  Separator {                                                # Line     303.665
    Transform {
       translation 2.34414 -0.49697 -0.80064
       rotation 2.25510 0.00000 -1.93165 0.24546 }
    Cylinder {  radius  0.0400 height 0.12219 }
  }
  Separator {                                                # Line      51.665
    Transform {
       translation 2.38017 -0.31161 -0.67222
       rotation -23.42749 0.00000 5.27391 2.38066 }
    Cylinder {  radius  0.0400 height 0.34823 }
  }
  Separator {                                                # Line     665.1193
    Transform {
       translation 2.21405 -0.44326 -0.74189
       rotation 9.49467 -0.00000 27.94906 1.60845 }
    Cylinder {  radius  0.0400 height 0.29539 }
  }
  Separator {                                                # Line    1193.1260
    Transform {
       translation 2.21805 -0.40870 -0.70198
       rotation -1.51282 0.00000 -28.74806 1.29896 }
    Cylinder {  radius  0.0400 height 0.29885 }
  }
  Separator {                                                # Line     841.1193
    Transform {
       translation 2.21805 -0.40870 -0.70198
       rotation 1.51282 -0.00000 28.74806 1.84263 }
    Cylinder {  radius  0.0400 height 0.29885 }
  }
  Separator {                                                # Line     303.1193
    Transform {
       translation 2.20440 -0.50253 -0.75316
       rotation 11.74978 -0.00000 26.01740 1.21094 }
    Cylinder {  radius  0.0400 height 0.30501 }
  }
  Separator {                                                # Line      34.1193
    Transform {
       translation 2.21405 -0.44326 -0.74189
       rotation 9.49467 -0.00000 27.94906 1.60845 }
    Cylinder {  radius  0.0400 height 0.29539 }
  }
  Separator {                                                # Line      37.1193
    Transform {
       translation 2.21405 -0.44326 -0.74189
       rotation 9.49467 -0.00000 27.94906 1.60845 }
    Cylinder {  radius  0.0400 height 0.29539 }
  }
  Separator {                                                # Line      36.1193
    Transform {
       translation 2.21405 -0.44326 -0.74189
       rotation 9.49467 -0.00000 27.94906 1.60845 }
    Cylinder {  radius  0.0400 height 0.29539 }
  }
  Separator {                                                # Line      51.1193
    Transform {
       translation 2.24042 -0.31717 -0.62475
       rotation -13.93282 0.00000 33.22297 2.20194 }
    Cylinder {  radius  0.0400 height 0.44623 }
  }
  Separator {                                                # Line      35.1193
    Transform {
       translation 2.25153 -0.38034 -0.75513
       rotation 12.14229 -0.00000 35.44411 1.92127 }
    Cylinder {  radius  0.0400 height 0.39891 }
  }
  Separator {                                                # Line      35.665
    Transform {
       translation 2.39127 -0.37478 -0.80260
       rotation 2.64762 -0.00000 7.49505 2.57823 }
    Cylinder {  radius  0.0400 height 0.14885 }
  }
  Separator {                                                # Line      35.1260
    Transform {
       translation 2.39527 -0.34022 -0.76269
       rotation 10.62947 -0.00000 6.69605 1.99491 }
    Cylinder {  radius  0.0400 height 0.13784 }
  }
  Separator {                                                # Line      35.841
    Transform {
       translation 2.39527 -0.34022 -0.76269
       rotation 10.62947 -0.00000 6.69605 1.99491 }
    Cylinder {  radius  0.0400 height 0.13784 }
  }
  Separator {                                                # Line      35.303
    Transform {
       translation 2.38162 -0.43405 -0.81388
       rotation 0.39251 -0.00000 9.42670 2.77314 }
    Cylinder {  radius  0.0400 height 0.26195 }
  }
  Separator {                                                # Line      34.35
    Transform {
       translation 2.39127 -0.37478 -0.80260
       rotation -2.64762 0.00000 -7.49505 0.56336 }
    Cylinder {  radius  0.0400 height 0.14885 }
  }
  Separator {                                                # Line      35.37
    Transform {
       translation 2.39127 -0.37478 -0.80260
       rotation 2.64762 -0.00000 7.49505 2.57823 }
    Cylinder {  radius  0.0400 height 0.14885 }
  }
  Separator {                                                # Line      35.36
    Transform {
       translation 2.39127 -0.37478 -0.80260
       rotation 2.64762 -0.00000 7.49505 2.57823 }
    Cylinder {  radius  0.0400 height 0.14885 }
  }
  Separator {                                                # Line      35.51
    Transform {
       translation 2.41764 -0.24869 -0.68546
       rotation 26.07511 -0.00000 2.22114 1.12102 }
    Cylinder {  radius  0.0400 height 0.29060 }
  }
  Separator {                                                # Line    1173.1236
    Transform {
       translation 2.23244 -1.99175 -0.08641
       rotation -9.29358 0.00000 0.90523 1.99973 }
    Cylinder {  radius  0.0400 height 0.10268 }
  }
  Separator {                                                # Line    1153.1173
    Transform {
       translation 2.23244 -1.99175 -0.08641
       rotation 9.29358 0.00000 -0.90523 1.14187 }
    Cylinder {  radius  0.0400 height 0.10268 }
  }
  Separator {                                                # Line     619.1173
    Transform {
       translation 2.23244 -1.99175 -0.08641
       rotation 9.29358 0.00000 -0.90523 1.14187 }
    Cylinder {  radius  0.0400 height 0.10268 }
  }
  Separator {                                                # Line     618.1173
    Transform {
       translation 2.23244 -1.99175 -0.08641
       rotation 9.29358 0.00000 -0.90523 1.14187 }
    Cylinder {  radius  0.0400 height 0.10268 }
  }
  Separator {                                                # Line    1178.1236
    Transform {
       translation 2.23244 -1.99175 -0.08641
       rotation -9.29358 0.00000 0.90523 1.99973 }
    Cylinder {  radius  0.0400 height 0.10268 }
  }
  Separator {                                                # Line    1153.1178
    Transform {
       translation 2.23244 -1.99175 -0.08641
       rotation 9.29358 0.00000 -0.90523 1.14187 }
    Cylinder {  radius  0.0400 height 0.10268 }
  }
  Separator {                                                # Line     619.1178
    Transform {
       translation 2.23244 -1.99175 -0.08641
       rotation 9.29358 0.00000 -0.90523 1.14187 }
    Cylinder {  radius  0.0400 height 0.10268 }
  }
  Separator {                                                # Line     618.1178
    Transform {
       translation 2.23244 -1.99175 -0.08641
       rotation 9.29358 0.00000 -0.90523 1.14187 }
    Cylinder {  radius  0.0400 height 0.10268 }
  }
  Separator {                                                # Line     631.1178
    Transform {
       translation 2.26349 -2.06820 -0.03126
       rotation -1.73604 0.00000 5.30368 0.27790 }
    Cylinder {  radius  0.0400 height 0.20342 }
  }
  Separator {                                                # Line     631.1173
    Transform {
       translation 2.26349 -2.06820 -0.03126
       rotation -1.73604 0.00000 5.30368 0.27790 }
    Cylinder {  radius  0.0400 height 0.20342 }
  }
  Separator {                                                # Line     631.1236
    Transform {
       translation 2.25896 -2.08955 -0.07773
       rotation -11.02962 0.00000 6.20890 0.69143 }
    Cylinder {  radius  0.0400 height 0.19850 }
  }
  Separator {                                                # Line     631.1153
    Transform {
       translation 2.25896 -2.08955 -0.07773
       rotation -11.02962 0.00000 6.20890 0.69143 }
    Cylinder {  radius  0.0400 height 0.19850 }
  }
  Separator {                                                # Line     619.631
    Transform {
       translation 2.25896 -2.08955 -0.07773
       rotation 11.02962 0.00000 -6.20890 2.45017 }
    Cylinder {  radius  0.0400 height 0.19850 }
  }
  Separator {                                                # Line     618.631
    Transform {
       translation 2.25896 -2.08955 -0.07773
       rotation 11.02962 0.00000 -6.20890 2.45017 }
    Cylinder {  radius  0.0400 height 0.19850 }
  }
  Separator {                                                # Line     633.1178
    Transform {
       translation 2.26349 -2.06820 -0.03126
       rotation -1.73604 0.00000 5.30366 0.27790 }
    Cylinder {  radius  0.0400 height 0.20342 }
  }
  Separator {                                                # Line     633.1173
    Transform {
       translation 2.26349 -2.06820 -0.03126
       rotation -1.73604 0.00000 5.30366 0.27790 }
    Cylinder {  radius  0.0400 height 0.20342 }
  }
  Separator {                                                # Line     633.1236
    Transform {
       translation 2.25896 -2.08955 -0.07773
       rotation -11.02963 0.00000 6.20889 0.69143 }
    Cylinder {  radius  0.0400 height 0.19850 }
  }
  Separator {                                                # Line     633.1153
    Transform {
       translation 2.25896 -2.08955 -0.07773
       rotation -11.02963 0.00000 6.20889 0.69143 }
    Cylinder {  radius  0.0400 height 0.19850 }
  }
  Separator {                                                # Line     619.633
    Transform {
       translation 2.25896 -2.08955 -0.07773
       rotation 11.02963 0.00000 -6.20889 2.45017 }
    Cylinder {  radius  0.0400 height 0.19850 }
  }
  Separator {                                                # Line     618.633
    Transform {
       translation 2.25896 -2.08955 -0.07773
       rotation 11.02963 0.00000 -6.20889 2.45017 }
    Cylinder {  radius  0.0400 height 0.19850 }
  }
  Separator {                                                # Line     633.1112
    Transform {
       translation 2.27375 -2.10783 -0.02958
       rotation -1.39883 0.00000 3.25033 0.29522 }
    Cylinder {  radius  0.0400 height 0.12162 }
  }
  Separator {                                                # Line     631.1112
    Transform {
       translation 2.27375 -2.10783 -0.02958
       rotation -1.39882 0.00000 3.25035 0.29522 }
    Cylinder {  radius  0.0400 height 0.12162 }
  }
  Separator {                                                # Line    1112.1178
    Transform {
       translation 2.24723 -2.01002 -0.03826
       rotation -0.33722 0.00000 2.05333 0.25675 }
    Cylinder {  radius  0.0400 height 0.08194 }
  }
  Separator {                                                # Line    1112.1173
    Transform {
       translation 2.24723 -2.01002 -0.03826
       rotation -0.33722 0.00000 2.05333 0.25675 }
    Cylinder {  radius  0.0400 height 0.08194 }
  }
  Separator {                                                # Line    1112.1236
    Transform {
       translation 2.24271 -2.03137 -0.08472
       rotation -9.63080 0.00000 2.95856 1.22275 }
    Cylinder {  radius  0.0400 height 0.10718 }
  }
  Separator {                                                # Line    1112.1153
    Transform {
       translation 2.24271 -2.03137 -0.08472
       rotation -9.63080 0.00000 2.95856 1.22275 }
    Cylinder {  radius  0.0400 height 0.10718 }
  }
  Separator {                                                # Line     619.1112
    Transform {
       translation 2.24271 -2.03137 -0.08472
       rotation 9.63080 0.00000 -2.95856 1.91884 }
    Cylinder {  radius  0.0400 height 0.10718 }
  }
  Separator {                                                # Line     618.1112
    Transform {
       translation 2.24271 -2.03137 -0.08472
       rotation 9.63080 0.00000 -2.95856 1.91884 }
    Cylinder {  radius  0.0400 height 0.10718 }
  }
  Separator {                                                # Line     337.1209
    Transform {
       translation 1.30365 -1.32179 0.81821
       rotation -19.55723 0.00000 25.51961 0.81936 }
    Cylinder {  radius  0.0400 height 0.44001 }
  }
  Separator {                                                # Line     337.406
    Transform {
       translation 1.35838 -1.48840 0.96292
       rotation 9.38560 -0.00000 14.57196 1.75795 }
    Cylinder {  radius  0.0400 height 0.17641 }
  }
  Separator {                                                # Line     406.1209
    Transform {
       translation 1.23079 -1.33820 0.86514
       rotation -28.94283 0.00000 10.94765 0.74842 }
    Cylinder {  radius  0.0400 height 0.45474 }
  }
  Separator {                                                # Line     337.407
    Transform {
       translation 1.35838 -1.48840 0.96292
       rotation 9.38560 -0.00000 14.57196 1.75795 }
    Cylinder {  radius  0.0400 height 0.17641 }
  }
  Separator {                                                # Line     407.1209
    Transform {
       translation 1.23079 -1.33820 0.86514
       rotation -28.94283 0.00000 10.94765 0.74842 }
    Cylinder {  radius  0.0400 height 0.45474 }
  }
  Separator {                                                # Line     337.895
    Transform {
       translation 1.35838 -1.48840 0.96292
       rotation 9.38560 -0.00000 14.57196 1.75795 }
    Cylinder {  radius  0.0400 height 0.17641 }
  }
  Separator {                                                # Line     895.1209
    Transform {
       translation 1.23079 -1.33820 0.86514
       rotation -28.94283 0.00000 10.94765 0.74842 }
    Cylinder {  radius  0.0400 height 0.45474 }
  }
  Separator {                                                # Line     895.991
    Transform {
       translation 1.35838 -1.48840 0.96292
       rotation -9.38560 0.00000 -14.57196 1.38364 }
    Cylinder {  radius  0.0400 height 0.17641 }
  }
  Separator {                                                # Line     407.991
    Transform {
       translation 1.35838 -1.48840 0.96292
       rotation -9.38560 0.00000 -14.57196 1.38364 }
    Cylinder {  radius  0.0400 height 0.17641 }
  }
  Separator {                                                # Line     406.991
    Transform {
       translation 1.35838 -1.48840 0.96292
       rotation -9.38560 0.00000 -14.57196 1.38364 }
    Cylinder {  radius  0.0400 height 0.17641 }
  }
  Separator {                                                # Line     991.1209
    Transform {
       translation 1.30365 -1.32179 0.81821
       rotation -19.55723 0.00000 25.51961 0.81936 }
    Cylinder {  radius  0.0400 height 0.44001 }
  }
  Separator {                                                # Line     895.1231
    Transform {
       translation 1.35838 -1.48840 0.96292
       rotation -9.38560 0.00000 -14.57196 1.38364 }
    Cylinder {  radius  0.0400 height 0.17641 }
  }
  Separator {                                                # Line     407.1231
    Transform {
       translation 1.35838 -1.48840 0.96292
       rotation -9.38560 0.00000 -14.57196 1.38364 }
    Cylinder {  radius  0.0400 height 0.17641 }
  }
  Separator {                                                # Line     406.1231
    Transform {
       translation 1.35838 -1.48840 0.96292
       rotation -9.38560 0.00000 -14.57196 1.38364 }
    Cylinder {  radius  0.0400 height 0.17641 }
  }
  Separator {                                                # Line    1209.1231
    Transform {
       translation 1.30365 -1.32179 0.81821
       rotation 19.55723 0.00000 -25.51961 2.32224 }
    Cylinder {  radius  0.0400 height 0.44001 }
  }
  Separator {                                                # Line     863.1231
    Transform {
       translation 1.45019 -1.35492 0.90615
       rotation 1.96906 -0.00000 3.78918 2.96119 }
    Cylinder {  radius  0.0400 height 0.23800 }
  }
  Separator {                                                # Line     863.991
    Transform {
       translation 1.45019 -1.35492 0.90615
       rotation 1.96906 -0.00000 3.78918 2.96119 }
    Cylinder {  radius  0.0400 height 0.23800 }
  }
  Separator {                                                # Line     863.895
    Transform {
       translation 1.37733 -1.37133 0.95308
       rotation 11.35467 -0.00000 18.36114 2.46158 }
    Cylinder {  radius  0.0400 height 0.34333 }
  }
  Separator {                                                # Line     407.863
    Transform {
       translation 1.37733 -1.37133 0.95308
       rotation -11.35467 0.00000 -18.36114 0.68001 }
    Cylinder {  radius  0.0400 height 0.34333 }
  }
  Separator {                                                # Line     406.863
    Transform {
       translation 1.37733 -1.37133 0.95308
       rotation -11.35467 0.00000 -18.36114 0.68001 }
    Cylinder {  radius  0.0400 height 0.34333 }
  }
  Separator {                                                # Line     337.863
    Transform {
       translation 1.45019 -1.35492 0.90615
       rotation -1.96906 0.00000 -3.78918 0.18040 }
    Cylinder {  radius  0.0400 height 0.23800 }
  }
  Separator {                                                # Line     863.1209
    Transform {
       translation 1.32259 -1.20472 0.80836
       rotation -17.58816 0.00000 29.30879 1.37934 }
    Cylinder {  radius  0.0400 height 0.34817 }
  }
  Separator {                                                # Line     863.990
    Transform {
       translation 1.45019 -1.35492 0.90615
       rotation 1.96906 -0.00000 3.78918 2.96119 }
    Cylinder {  radius  0.0400 height 0.23800 }
  }
  Separator {                                                # Line     895.990
    Transform {
       translation 1.35838 -1.48840 0.96292
       rotation -9.38560 0.00000 -14.57196 1.38364 }
    Cylinder {  radius  0.0400 height 0.17641 }
  }
  Separator {                                                # Line     407.990
    Transform {
       translation 1.35838 -1.48840 0.96292
       rotation -9.38560 0.00000 -14.57196 1.38364 }
    Cylinder {  radius  0.0400 height 0.17641 }
  }
  Separator {                                                # Line     406.990
    Transform {
       translation 1.35838 -1.48840 0.96292
       rotation -9.38560 0.00000 -14.57196 1.38364 }
    Cylinder {  radius  0.0400 height 0.17641 }
  }
  Separator {                                                # Line     990.1209
    Transform {
       translation 1.30365 -1.32179 0.81821
       rotation -19.55723 0.00000 25.51961 0.81936 }
    Cylinder {  radius  0.0400 height 0.44001 }
  }
  Separator {                                                # Line     518.1251
    Transform {
       translation -1.29377 -0.19674 0.30784
       rotation -0.70716 0.00000 -5.59158 0.13461 }
    Cylinder {  radius  0.0400 height 0.41996 }
  }
  Separator {                                                # Line     518.1046
    Transform {
       translation -0.95284 -0.27880 0.24931
       rotation -12.41367 0.00000 -73.77686 1.24585 }
    Cylinder {  radius  0.0400 height 0.78945 }
  }
  Separator {                                                # Line    1046.1251
    Transform {
       translation -0.92488 -0.07073 0.24578
       rotation 11.70651 -0.00000 68.18528 1.33787 }
    Cylinder {  radius  0.0400 height 0.71103 }
  }
  Separator {                                                # Line     375.1046
    Transform {
       translation -0.68504 -0.35644 0.01894
       rotation 33.66073 0.00000 -20.21784 0.76709 }
    Cylinder {  radius  0.0400 height 0.56576 }
  }
  Separator {                                                # Line     375.518
    Transform {
       translation -1.05393 -0.48246 0.08101
       rotation 46.07439 -0.00000 53.55902 1.35446 }
    Cylinder {  radius  0.0400 height 0.72336 }
  }
  Separator {                                                # Line     375.1251
    Transform {
       translation -1.02597 -0.27438 0.07747
       rotation 45.36724 -0.00000 47.96744 0.85737 }
    Cylinder {  radius  0.0400 height 0.87318 }
  }
  Separator {                                                # Line     375.820
    Transform {
       translation -0.81422 -0.30960 0.24449
       rotation 78.77152 -0.00000 5.61708 1.00547 }
    Cylinder {  radius  0.0400 height 0.93522 }
  }
  Separator {                                                # Line     820.1046
    Transform {
       translation -0.71313 -0.10595 0.41280
       rotation -45.11079 0.00000 -25.83492 1.74909 }
    Cylinder {  radius  0.0400 height 0.52822 }
  }
  Separator {                                                # Line     518.820
    Transform {
       translation -1.08201 -0.23196 0.47487
       rotation 32.69712 0.00000 -47.94194 1.03351 }
    Cylinder {  radius  0.0400 height 0.67548 }
  }
  Separator {                                                # Line     820.1251
    Transform {
       translation -1.05406 -0.02389 0.47133
       rotation -33.40428 0.00000 42.35036 1.44094 }
    Cylinder {  radius  0.0400 height 0.54397 }
  }
  Separator {                                                # Line     375.1129
    Transform {
       translation -0.81422 -0.30960 0.24449
       rotation 78.77152 -0.00000 5.61708 1.00547 }
    Cylinder {  radius  0.0400 height 0.93522 }
  }
  Separator {                                                # Line    1046.1129
    Transform {
       translation -0.71313 -0.10595 0.41280
       rotation 45.11079 -0.00000 25.83492 1.39250 }
    Cylinder {  radius  0.0400 height 0.52822 }
  }
  Separator {                                                # Line     518.1129
    Transform {
       translation -1.08201 -0.23196 0.47487
       rotation 32.69712 0.00000 -47.94194 1.03351 }
    Cylinder {  radius  0.0400 height 0.67548 }
  }
  Separator {                                                # Line    1129.1251
    Transform {
       translation -1.05406 -0.02389 0.47133
       rotation -33.40428 0.00000 42.35036 1.44094 }
    Cylinder {  radius  0.0400 height 0.54397 }
  }
  Separator {                                                # Line     995.1129
    Transform {
       translation -0.84169 -0.12324 0.46702
       rotation 34.26548 -0.00000 0.12213 1.21258 }
    Cylinder {  radius  0.0400 height 0.36588 }
  }
  Separator {                                                # Line     820.995
    Transform {
       translation -0.84169 -0.12324 0.46702
       rotation -34.26548 0.00000 -0.12213 1.92901 }
    Cylinder {  radius  0.0400 height 0.36588 }
  }
  Separator {                                                # Line     375.995
    Transform {
       translation -0.81361 -0.37374 0.07317
       rotation 44.50604 -0.00000 5.49495 0.87736 }
    Cylinder {  radius  0.0400 height 0.58310 }
  }
  Separator {                                                # Line     995.1046
    Transform {
       translation -0.71252 -0.17009 0.24147
       rotation -10.84532 0.00000 -25.71279 1.44745 }
    Cylinder {  radius  0.0400 height 0.28120 }
  }
  Separator {                                                # Line     518.995
    Transform {
       translation -1.08140 -0.29610 0.30354
       rotation -1.56835 0.00000 -48.06407 1.14615 }
    Cylinder {  radius  0.0400 height 0.52777 }
  }
  Separator {                                                # Line     995.1251
    Transform {
       translation -1.05345 -0.08802 0.30000
       rotation 0.86119 -0.00000 42.47249 1.13325 }
    Cylinder {  radius  0.0400 height 0.46899 }
  }
  Separator {                                                # Line     415.995
    Transform {
       translation -1.02054 -0.40578 0.26775
       rotation 5.58846 0.00000 -35.89150 0.69371 }
    Cylinder {  radius  0.0400 height 0.56810 }
  }
  Separator {                                                # Line     415.1129
    Transform {
       translation -1.02115 -0.34164 0.43908
       rotation 39.85393 0.00000 -35.76937 0.75855 }
    Cylinder {  radius  0.0400 height 0.77852 }
  }
  Separator {                                                # Line     415.820
    Transform {
       translation -1.02115 -0.34164 0.43908
       rotation 39.85393 0.00000 -35.76937 0.75855 }
    Cylinder {  radius  0.0400 height 0.77852 }
  }
  Separator {                                                # Line     375.415
    Transform {
       translation -0.99307 -0.59214 0.04522
       rotation 38.91759 -0.00000 41.38645 1.68313 }
    Cylinder {  radius  0.0400 height 0.57171 }
  }
  Separator {                                                # Line     415.1046
    Transform {
       translation -0.89198 -0.38848 0.21353
       rotation -5.25686 0.00000 -61.60429 0.91939 }
    Cylinder {  radius  0.0400 height 0.77749 }
  }
  Separator {                                                # Line     415.518
    Transform {
       translation -1.26086 -0.51450 0.27560
       rotation 7.15681 -0.00000 12.17257 0.57195 }
    Cylinder {  radius  0.0400 height 0.26088 }
  }
  Separator {                                                # Line     415.1251
    Transform {
       translation -1.23290 -0.30642 0.27206
       rotation 6.44965 -0.00000 6.58099 0.14399 }
    Cylinder {  radius  0.0400 height 0.64216 }
  }
  Separator {                                                # Line     383.1120
    Transform {
       translation 2.58746 0.21589 -0.21632
       rotation -1.09621 0.00000 -0.39213 1.30688 }
    Cylinder {  radius  0.0400 height 0.01206 }
  }
  Separator {                                                # Line     383.861
    Transform {
       translation 2.58746 0.21589 -0.21632
       rotation -1.09621 0.00000 -0.39213 1.30688 }
    Cylinder {  radius  0.0400 height 0.01206 }
  }
  Separator {                                                # Line     383.859
    Transform {
       translation 2.58746 0.21589 -0.21632
       rotation -1.09621 0.00000 -0.39213 1.30688 }
    Cylinder {  radius  0.0400 height 0.01206 }
  }
  Separator {                                                # Line     383.858
    Transform {
       translation 2.58746 0.21589 -0.21632
       rotation -1.09621 0.00000 -0.39213 1.30688 }
    Cylinder {  radius  0.0400 height 0.01206 }
  }
  Separator {                                                # Line      50.383
    Transform {
       translation 2.58746 0.21589 -0.21632
       rotation 1.09621 -0.00000 0.39213 1.83472 }
    Cylinder {  radius  0.0400 height 0.01206 }
  }
  Separator {                                                # Line     383.1152
    Transform {
       translation 2.59568 0.24227 -0.18449
       rotation 5.27126 0.00000 -2.03665 0.79081 }
    Cylinder {  radius  0.0400 height 0.07949 }
  }
  Separator {                                                # Line    1120.1152
    Transform {
       translation 2.59764 0.24385 -0.18997
       rotation 6.36747 0.00000 -1.64452 0.89471 }
    Cylinder {  radius  0.0400 height 0.08431 }
  }
  Separator {                                                # Line     861.1152
    Transform {
       translation 2.59764 0.24385 -0.18997
       rotation 6.36747 0.00000 -1.64452 0.89471 }
    Cylinder {  radius  0.0400 height 0.08431 }
  }
  Separator {                                                # Line     859.1152
    Transform {
       translation 2.59764 0.24385 -0.18997
       rotation 6.36747 0.00000 -1.64452 0.89471 }
    Cylinder {  radius  0.0400 height 0.08431 }
  }
  Separator {                                                # Line     858.1152
    Transform {
       translation 2.59764 0.24385 -0.18997
       rotation 6.36747 0.00000 -1.64452 0.89471 }
    Cylinder {  radius  0.0400 height 0.08431 }
  }
  Separator {                                                # Line      50.1152
    Transform {
       translation 2.59764 0.24385 -0.18997
       rotation 6.36747 0.00000 -1.64452 0.89471 }
    Cylinder {  radius  0.0400 height 0.08431 }
  }
  Separator {                                                # Line     383.1168
    Transform {
       translation 2.59568 0.24227 -0.18449
       rotation 5.27126 0.00000 -2.03665 0.79081 }
    Cylinder {  radius  0.0400 height 0.07949 }
  }
  Separator {                                                # Line    1120.1168
    Transform {
       translation 2.59764 0.24385 -0.18997
       rotation 6.36747 0.00000 -1.64452 0.89471 }
    Cylinder {  radius  0.0400 height 0.08431 }
  }
  Separator {                                                # Line     861.1168
    Transform {
       translation 2.59764 0.24385 -0.18997
       rotation 6.36747 0.00000 -1.64452 0.89471 }
    Cylinder {  radius  0.0400 height 0.08431 }
  }
  Separator {                                                # Line     859.1168
    Transform {
       translation 2.59764 0.24385 -0.18997
       rotation 6.36747 0.00000 -1.64452 0.89471 }
    Cylinder {  radius  0.0400 height 0.08431 }
  }
  Separator {                                                # Line     858.1168
    Transform {
       translation 2.59764 0.24385 -0.18997
       rotation 6.36747 0.00000 -1.64452 0.89471 }
    Cylinder {  radius  0.0400 height 0.08431 }
  }
  Separator {                                                # Line      50.1168
    Transform {
       translation 2.59764 0.24385 -0.18997
       rotation 6.36747 0.00000 -1.64452 0.89471 }
    Cylinder {  radius  0.0400 height 0.08431 }
  }
  Separator {                                                # Line     192.525
    Transform {
       translation -1.76425 -1.47057 -0.65907
       rotation -3.47705 0.00000 -0.80103 2.70908 }
    Cylinder {  radius  0.0400 height 0.08513 }
  }
  Separator {                                                # Line     525.914
    Transform {
       translation -1.76425 -1.47057 -0.65907
       rotation 3.47705 -0.00000 0.80103 0.43252 }
    Cylinder {  radius  0.0400 height 0.08513 }
  }
  Separator {                                                # Line     189.525
    Transform {
       translation -1.76425 -1.47057 -0.65907
       rotation -3.47705 0.00000 -0.80103 2.70908 }
    Cylinder {  radius  0.0400 height 0.08513 }
  }
  Separator {                                                # Line     188.525
    Transform {
       translation -1.76425 -1.47057 -0.65907
       rotation -3.47705 0.00000 -0.80103 2.70908 }
    Cylinder {  radius  0.0400 height 0.08513 }
  }
  Separator {                                                # Line     187.525
    Transform {
       translation -1.76425 -1.47057 -0.65907
       rotation -3.47705 0.00000 -0.80103 2.70908 }
    Cylinder {  radius  0.0400 height 0.08513 }
  }
  Separator {                                                # Line     191.525
    Transform {
       translation -1.76425 -1.47057 -0.65907
       rotation -3.47705 0.00000 -0.80103 2.70908 }
    Cylinder {  radius  0.0400 height 0.08513 }
  }
  Separator {                                                # Line     191.773
    Transform {
       translation -1.72944 -1.45987 -0.47492
       rotation 33.35321 0.00000 -7.76260 1.73258 }
    Cylinder {  radius  0.0400 height 0.34698 }
  }
  Separator {                                                # Line     525.773
    Transform {
       translation -1.72543 -1.49851 -0.49230
       rotation 36.83027 0.00000 -6.96157 1.51378 }
    Cylinder {  radius  0.0400 height 0.37543 }
  }
  Separator {                                                # Line     192.773
    Transform {
       translation -1.72944 -1.45987 -0.47492
       rotation 33.35321 0.00000 -7.76260 1.73258 }
    Cylinder {  radius  0.0400 height 0.34698 }
  }
  Separator {                                                # Line     773.914
    Transform {
       translation -1.72944 -1.45987 -0.47492
       rotation -33.35321 0.00000 7.76260 1.40901 }
    Cylinder {  radius  0.0400 height 0.34698 }
  }
  Separator {                                                # Line     189.773
    Transform {
       translation -1.72944 -1.45987 -0.47492
       rotation 33.35321 0.00000 -7.76260 1.73258 }
    Cylinder {  radius  0.0400 height 0.34698 }
  }
  Separator {                                                # Line     188.773
    Transform {
       translation -1.72944 -1.45987 -0.47492
       rotation 33.35321 0.00000 -7.76260 1.73258 }
    Cylinder {  radius  0.0400 height 0.34698 }
  }
  Separator {                                                # Line     187.773
    Transform {
       translation -1.72944 -1.45987 -0.47492
       rotation 33.35321 0.00000 -7.76260 1.73258 }
    Cylinder {  radius  0.0400 height 0.34698 }
  }
  Separator {                                                # Line     281.400
    Transform {
       translation -0.27003 0.63413 -0.39881
       rotation 1.37472 0.00000 -26.68412 1.18534 }
    Cylinder {  radius  0.0400 height 0.28835 }
  }
  Separator {                                                # Line     281.399
    Transform {
       translation -0.27003 0.63413 -0.39881
       rotation 1.37472 0.00000 -26.68412 1.18534 }
    Cylinder {  radius  0.0400 height 0.28835 }
  }
  Separator {                                                # Line     103.281
    Transform {
       translation -0.42667 0.60044 -0.39505
       rotation -2.12646 0.00000 -4.64392 2.24753 }
    Cylinder {  radius  0.0400 height 0.06551 }
  }
  Separator {                                                # Line     103.400
    Transform {
       translation -0.29325 0.65464 -0.38818
       rotation -0.75174 0.00000 -31.32804 1.35898 }
    Cylinder {  radius  0.0400 height 0.32053 }
  }
  Separator {                                                # Line     103.399
    Transform {
       translation -0.29325 0.65464 -0.38818
       rotation -0.75174 0.00000 -31.32804 1.35898 }
    Cylinder {  radius  0.0400 height 0.32053 }
  }
  Separator {                                                # Line     103.888
    Transform {
       translation -0.38742 0.52829 -0.34678
       rotation 7.52902 0.00000 -12.49418 2.47475 }
    Cylinder {  radius  0.0400 height 0.23585 }
  }
  Separator {                                                # Line     281.888
    Transform {
       translation -0.36420 0.50777 -0.35741
       rotation 9.65549 0.00000 -7.85026 2.42994 }
    Cylinder {  radius  0.0400 height 0.19054 }
  }
  Separator {                                                # Line     400.888
    Transform {
       translation -0.23078 0.56198 -0.35053
       rotation 8.28077 -0.00000 18.83386 2.45830 }
    Cylinder {  radius  0.0400 height 0.32587 }
  }
  Separator {                                                # Line     399.888
    Transform {
       translation -0.23078 0.56198 -0.35053
       rotation 8.28077 -0.00000 18.83386 2.45830 }
    Cylinder {  radius  0.0400 height 0.32587 }
  }
  Separator {                                                # Line     270.888
    Transform {
       translation -0.49877 0.36983 -0.33127
       rotation 4.42869 0.00000 -34.76367 1.21160 }
    Cylinder {  radius  0.0400 height 0.37434 }
  }
  Separator {                                                # Line     103.270
    Transform {
       translation -0.56124 0.46249 -0.36892
       rotation 3.10033 -0.00000 22.26949 2.52453 }
    Cylinder {  radius  0.0400 height 0.38857 }
  }
  Separator {                                                # Line     270.281
    Transform {
       translation -0.53802 0.44198 -0.37955
       rotation -5.22679 0.00000 -26.91340 0.78227 }
    Cylinder {  radius  0.0400 height 0.38894 }
  }
  Separator {                                                # Line     270.400
    Transform {
       translation -0.40460 0.49619 -0.37268
       rotation -3.85207 0.00000 -53.59753 0.94996 }
    Cylinder {  radius  0.0400 height 0.66064 }
  }
  Separator {                                                # Line     270.399
    Transform {
       translation -0.40460 0.49619 -0.37268
       rotation -3.85207 0.00000 -53.59753 0.94996 }
    Cylinder {  radius  0.0400 height 0.66064 }
  }
  Separator {                                                # Line     888.1272
    Transform {
       translation -0.49877 0.36983 -0.33127
       rotation -4.42869 0.00000 34.76367 1.93000 }
    Cylinder {  radius  0.0400 height 0.37434 }
  }
  Separator {                                                # Line     103.1272
    Transform {
       translation -0.56124 0.46249 -0.36892
       rotation 3.10033 -0.00000 22.26949 2.52453 }
    Cylinder {  radius  0.0400 height 0.38857 }
  }
  Separator {                                                # Line     281.1272
    Transform {
       translation -0.53802 0.44198 -0.37955
       rotation 5.22679 -0.00000 26.91340 2.35932 }
    Cylinder {  radius  0.0400 height 0.38894 }
  }
  Separator {                                                # Line     400.1272
    Transform {
       translation -0.40460 0.49619 -0.37268
       rotation 3.85207 -0.00000 53.59753 2.19163 }
    Cylinder {  radius  0.0400 height 0.66064 }
  }
  Separator {                                                # Line     399.1272
    Transform {
       translation -0.40460 0.49619 -0.37268
       rotation 3.85207 -0.00000 53.59753 2.19163 }
    Cylinder {  radius  0.0400 height 0.66064 }
  }
  Separator {                                                # Line    1254.1272
    Transform {
       translation -0.37292 0.16007 -0.15421
       rotation -39.84208 0.00000 59.93319 1.19020 }
    Cylinder {  radius  0.0400 height 0.77515 }
  }
  Separator {                                                # Line     270.1254
    Transform {
       translation -0.37292 0.16007 -0.15421
       rotation 39.84208 0.00000 -59.93319 1.95139 }
    Cylinder {  radius  0.0400 height 0.77515 }
  }
  Separator {                                                # Line     888.1254
    Transform {
       translation -0.19910 0.22586 -0.13206
       rotation 35.41339 0.00000 -25.16952 2.33871 }
    Cylinder {  radius  0.0400 height 0.60396 }
  }
  Separator {                                                # Line     103.1254
    Transform {
       translation -0.26157 0.31852 -0.16971
       rotation 42.94241 0.00000 -37.66370 2.38481 }
    Cylinder {  radius  0.0400 height 0.83193 }
  }
  Separator {                                                # Line     281.1254
    Transform {
       translation -0.23835 0.29801 -0.18034
       rotation 45.06887 0.00000 -33.01978 2.36076 }
    Cylinder {  radius  0.0400 height 0.79376 }
  }
  Separator {                                                # Line     400.1254
    Transform {
       translation -0.10493 0.35222 -0.17347
       rotation 43.69415 0.00000 -6.33566 2.56047 }
    Cylinder {  radius  0.0400 height 0.80427 }
  }
  Separator {                                                # Line     399.1254
    Transform {
       translation -0.10493 0.35222 -0.17347
       rotation 43.69415 0.00000 -6.33566 2.56047 }
    Cylinder {  radius  0.0400 height 0.80427 }
  }
  Separator {                                                # Line      76.1001
    Transform {
       translation -0.27223 0.19498 -0.57348
       rotation 20.68709 0.00000 -41.74679 1.55781 }
    Cylinder {  radius  0.0400 height 0.46595 }
  }
  Separator {                                                # Line      77.1001
    Transform {
       translation -0.27223 0.19498 -0.57348
       rotation 20.68709 0.00000 -41.74679 1.55781 }
    Cylinder {  radius  0.0400 height 0.46595 }
  }
  Separator {                                                # Line      77.374
    Transform {
       translation -0.16801 -0.02166 -0.51809
       rotation 31.76535 0.00000 -62.59217 2.11756 }
    Cylinder {  radius  0.0400 height 0.82171 }
  }
  Separator {                                                # Line      76.374
    Transform {
       translation -0.16801 -0.02166 -0.51809
       rotation 31.76535 0.00000 -62.59217 2.11756 }
    Cylinder {  radius  0.0400 height 0.82171 }
  }
  Separator {                                                # Line     374.1001
    Transform {
       translation 0.04073 -0.01863 -0.41466
       rotation -11.07826 0.00000 20.84538 0.49887 }
    Cylinder {  radius  0.0400 height 0.49341 }
  }
  Separator {                                                # Line     374.579
    Transform {
       translation -0.12988 0.00129 -0.49323
       rotation -26.79292 0.00000 54.96628 0.91228 }
    Cylinder {  radius  0.0400 height 0.77315 }
  }
  Separator {                                                # Line      77.579
    Transform {
       translation -0.44284 0.21490 -0.65206
       rotation 4.97243 0.00000 -7.62589 1.10383 }
    Cylinder {  radius  0.0400 height 0.10195 }
  }
  Separator {                                                # Line      76.579
    Transform {
       translation -0.44284 0.21490 -0.65206
       rotation 4.97243 0.00000 -7.62589 1.10383 }
    Cylinder {  radius  0.0400 height 0.10195 }
  }
  Separator {                                                # Line     579.1001
    Transform {
       translation -0.23410 0.21793 -0.54862
       rotation 15.71465 0.00000 -34.12090 1.67647 }
    Cylinder {  radius  0.0400 height 0.37776 }
  }
  Separator {                                                # Line     374.580
    Transform {
       translation -0.12988 0.00129 -0.49323
       rotation -26.79292 0.00000 54.96628 0.91228 }
    Cylinder {  radius  0.0400 height 0.77315 }
  }
  Separator {                                                # Line      77.580
    Transform {
       translation -0.44284 0.21490 -0.65206
       rotation 4.97243 0.00000 -7.62589 1.10383 }
    Cylinder {  radius  0.0400 height 0.10195 }
  }
  Separator {                                                # Line      76.580
    Transform {
       translation -0.44284 0.21490 -0.65206
       rotation 4.97243 0.00000 -7.62589 1.10383 }
    Cylinder {  radius  0.0400 height 0.10195 }
  }
  Separator {                                                # Line     580.1001
    Transform {
       translation -0.23410 0.21793 -0.54862
       rotation 15.71465 0.00000 -34.12090 1.67647 }
    Cylinder {  radius  0.0400 height 0.37776 }
  }
  Separator {                                                # Line     414.580
    Transform {
       translation -0.30363 0.16087 -0.65303
       rotation 5.16764 -0.00000 20.21589 0.93512 }
    Cylinder {  radius  0.0400 height 0.25931 }
  }
  Separator {                                                # Line     414.579
    Transform {
       translation -0.30363 0.16087 -0.65303
       rotation 5.16764 -0.00000 20.21589 0.93512 }
    Cylinder {  radius  0.0400 height 0.25931 }
  }
  Separator {                                                # Line     374.414
    Transform {
       translation -0.02880 -0.07569 -0.51907
       rotation -31.96056 0.00000 34.75039 0.97635 }
    Cylinder {  radius  0.0400 height 0.56989 }
  }
  Separator {                                                # Line      77.414
    Transform {
       translation -0.34176 0.13792 -0.67790
       rotation -0.19521 0.00000 -27.84178 1.94102 }
    Cylinder {  radius  0.0400 height 0.29866 }
  }
  Separator {                                                # Line      76.414
    Transform {
       translation -0.34176 0.13792 -0.67790
       rotation -0.19521 0.00000 -27.84178 1.94102 }
    Cylinder {  radius  0.0400 height 0.29866 }
  }
  Separator {                                                # Line     414.1001
    Transform {
       translation -0.13302 0.14095 -0.57446
       rotation 20.88230 0.00000 -13.90501 1.14392 }
    Cylinder {  radius  0.0400 height 0.27561 }
  }
  Separator {                                                # Line     414.1253
    Transform {
       translation -0.20113 0.08799 -0.68200
       rotation -0.62548 0.00000 -0.28309 0.69774 }
    Cylinder {  radius  0.0400 height 0.01069 }
  }
  Separator {                                                # Line     580.1253
    Transform {
       translation -0.30221 0.16497 -0.65616
       rotation -5.79313 0.00000 -20.49899 2.17091 }
    Cylinder {  radius  0.0400 height 0.25812 }
  }
  Separator {                                                # Line     579.1253
    Transform {
       translation -0.30221 0.16497 -0.65616
       rotation -5.79313 0.00000 -20.49899 2.17091 }
    Cylinder {  radius  0.0400 height 0.25812 }
  }
  Separator {                                                # Line     374.1253
    Transform {
       translation -0.02738 -0.07159 -0.52220
       rotation -32.58604 0.00000 34.46729 0.96671 }
    Cylinder {  radius  0.0400 height 0.57632 }
  }
  Separator {                                                # Line      77.1253
    Transform {
       translation -0.34034 0.14202 -0.68102
       rotation -0.82069 0.00000 -28.12487 1.91188 }
    Cylinder {  radius  0.0400 height 0.29857 }
  }
  Separator {                                                # Line      76.1253
    Transform {
       translation -0.34034 0.14202 -0.68102
       rotation -0.82069 0.00000 -28.12487 1.91188 }
    Cylinder {  radius  0.0400 height 0.29857 }
  }
  Separator {                                                # Line    1001.1253
    Transform {
       translation -0.13161 0.14504 -0.57759
       rotation -21.50778 0.00000 13.62192 1.96507 }
    Cylinder {  radius  0.0400 height 0.27574 }
  }
  Separator {                                                # Line      25.680
    Transform {
       translation 0.23363 -1.86113 1.47447
       rotation 34.42756 0.00000 -24.78829 2.46027 }
    Cylinder {  radius  0.0400 height 0.67357 }
  }
  Separator {                                                # Line      25.322
    Transform {
       translation 0.12132 -1.90839 1.48782
       rotation 37.09795 0.00000 -2.32546 2.59988 }
    Cylinder {  radius  0.0400 height 0.72091 }
  }
  Separator {                                                # Line     322.680
    Transform {
       translation 0.24526 -2.16998 1.65996
       rotation -2.67040 0.00000 -22.46284 1.17506 }
    Cylinder {  radius  0.0400 height 0.24516 }
  }
  Separator {                                                # Line      25.735
    Transform {
       translation 0.12132 -1.90839 1.48782
       rotation 37.09795 0.00000 -2.32546 2.59988 }
    Cylinder {  radius  0.0400 height 0.72091 }
  }
  Separator {                                                # Line     680.735
    Transform {
       translation 0.24526 -2.16998 1.65996
       rotation 2.67040 -0.00000 22.46284 1.96653 }
    Cylinder {  radius  0.0400 height 0.24516 }
  }
  Separator {                                                # Line     735.890
    Transform {
       translation 0.15285 -2.18876 1.67450
       rotation 0.23827 0.00000 -3.98112 0.61092 }
    Cylinder {  radius  0.0400 height 0.06953 }
  }
  Separator {                                                # Line     322.890
    Transform {
       translation 0.15285 -2.18876 1.67450
       rotation 0.23827 0.00000 -3.98112 0.61092 }
    Cylinder {  radius  0.0400 height 0.06953 }
  }
  Separator {                                                # Line      25.890
    Transform {
       translation 0.14122 -1.87991 1.48901
       rotation 37.33622 0.00000 -6.30657 2.54766 }
    Cylinder {  radius  0.0400 height 0.67662 }
  }
  Separator {                                                # Line     680.890
    Transform {
       translation 0.26516 -2.14151 1.66115
       rotation 2.90866 -0.00000 18.48172 1.76889 }
    Cylinder {  radius  0.0400 height 0.19082 }
  }
  Separator {                                                # Line     890.982
    Transform {
       translation 0.18767 -2.13387 1.67065
       rotation -1.00903 0.00000 -2.98249 0.53743 }
    Cylinder {  radius  0.0400 height 0.06150 }
  }
  Separator {                                                # Line     735.982
    Transform {
       translation 0.16776 -2.16234 1.66946
       rotation -0.77076 0.00000 -6.96360 0.56801 }
    Cylinder {  radius  0.0400 height 0.13024 }
  }
  Separator {                                                # Line     322.982
    Transform {
       translation 0.16776 -2.16234 1.66946
       rotation -0.77076 0.00000 -6.96360 0.56801 }
    Cylinder {  radius  0.0400 height 0.13024 }
  }
  Separator {                                                # Line      25.982
    Transform {
       translation 0.15614 -1.85349 1.48397
       rotation 36.32719 0.00000 -9.28906 2.50566 }
    Cylinder {  radius  0.0400 height 0.63133 }
  }
  Separator {                                                # Line     680.982
    Transform {
       translation 0.28008 -2.11509 1.65611
       rotation 1.89964 -0.00000 15.49924 1.47326 }
    Cylinder {  radius  0.0400 height 0.15690 }
  }
  Separator {                                                # Line     890.983
    Transform {
       translation 0.18767 -2.13387 1.67065
       rotation -1.00903 0.00000 -2.98249 0.53743 }
    Cylinder {  radius  0.0400 height 0.06150 }
  }
  Separator {                                                # Line     735.983
    Transform {
       translation 0.16776 -2.16234 1.66946
       rotation -0.77076 0.00000 -6.96360 0.56801 }
    Cylinder {  radius  0.0400 height 0.13024 }
  }
  Separator {                                                # Line     322.983
    Transform {
       translation 0.16776 -2.16234 1.66946
       rotation -0.77076 0.00000 -6.96360 0.56801 }
    Cylinder {  radius  0.0400 height 0.13024 }
  }
  Separator {                                                # Line      25.983
    Transform {
       translation 0.15614 -1.85349 1.48397
       rotation 36.32719 0.00000 -9.28906 2.50566 }
    Cylinder {  radius  0.0400 height 0.63133 }
  }
  Separator {                                                # Line     680.983
    Transform {
       translation 0.28008 -2.11509 1.65611
       rotation 1.89964 -0.00000 15.49924 1.47326 }
    Cylinder {  radius  0.0400 height 0.15690 }
  }
  Separator {                                                # Line     891.983
    Transform {
       translation 0.20565 -2.08909 1.66390
       rotation 0.34128 -0.00000 0.61332 2.95272 }
    Cylinder {  radius  0.0400 height 0.03738 }
  }
  Separator {                                                # Line     891.982
    Transform {
       translation 0.20565 -2.08909 1.66390
       rotation 0.34128 -0.00000 0.61332 2.95272 }
    Cylinder {  radius  0.0400 height 0.03738 }
  }
  Separator {                                                # Line     890.891
    Transform {
       translation 0.19073 -2.11551 1.66894
       rotation -1.35030 0.00000 -3.59580 0.40518 }
    Cylinder {  radius  0.0400 height 0.09744 }
  }
  Separator {                                                # Line     735.891
    Transform {
       translation 0.17083 -2.14398 1.66775
       rotation -1.11204 0.00000 -7.57692 0.48166 }
    Cylinder {  radius  0.0400 height 0.16531 }
  }
  Separator {                                                # Line     322.891
    Transform {
       translation 0.17083 -2.14398 1.66775
       rotation -1.11204 0.00000 -7.57692 0.48166 }
    Cylinder {  radius  0.0400 height 0.16531 }
  }
  Separator {                                                # Line      25.891
    Transform {
       translation 0.15920 -1.83513 1.48226
       rotation 35.98592 0.00000 -9.90238 2.47169 }
    Cylinder {  radius  0.0400 height 0.60111 }
  }
  Separator {                                                # Line     680.891
    Transform {
       translation 0.28314 -2.09673 1.65440
       rotation 1.55836 -0.00000 14.88592 1.23643 }
    Cylinder {  radius  0.0400 height 0.15845 }
  }
  Separator {                                                # Line     359.999
    Transform {
       translation 0.21163 0.93274 0.53739
       rotation -17.53316 0.00000 0.16609 0.68462 }
    Cylinder {  radius  0.0400 height 0.27727 }
  }
  Separator {                                                # Line     359.362
    Transform {
       translation 0.21163 0.93274 0.53739
       rotation -17.53316 0.00000 0.16609 0.68462 }
    Cylinder {  radius  0.0400 height 0.27727 }
  }
  Separator {                                                # Line     359.361
    Transform {
       translation 0.21163 0.93274 0.53739
       rotation -17.53316 0.00000 0.16609 0.68462 }
    Cylinder {  radius  0.0400 height 0.27727 }
  }
  Separator {                                                # Line     357.359
    Transform {
       translation 0.21196 0.94475 0.53152
       rotation 18.70762 0.00000 -0.10048 2.47704 }
    Cylinder {  radius  0.0400 height 0.30335 }
  }
  Separator {                                                # Line     357.999
    Transform {
       translation 0.21112 1.05214 0.44386
       rotation 1.17446 -0.00000 0.06561 2.68599 }
    Cylinder {  radius  0.0400 height 0.02673 }
  }
  Separator {                                                # Line     357.362
    Transform {
       translation 0.21112 1.05214 0.44386
       rotation 1.17446 -0.00000 0.06561 2.68599 }
    Cylinder {  radius  0.0400 height 0.02673 }
  }
  Separator {                                                # Line     357.361
    Transform {
       translation 0.21112 1.05214 0.44386
       rotation 1.17446 -0.00000 0.06561 2.68599 }
    Cylinder {  radius  0.0400 height 0.02673 }
  }
  Separator {                                                # Line     358.359
    Transform {
       translation 0.21196 0.94475 0.53152
       rotation 18.70762 0.00000 -0.10048 2.47704 }
    Cylinder {  radius  0.0400 height 0.30335 }
  }
  Separator {                                                # Line     358.999
    Transform {
       translation 0.21112 1.05214 0.44386
       rotation 1.17446 -0.00000 0.06561 2.68599 }
    Cylinder {  radius  0.0400 height 0.02673 }
  }
  Separator {                                                # Line     358.362
    Transform {
       translation 0.21112 1.05214 0.44386
       rotation 1.17446 -0.00000 0.06561 2.68599 }
    Cylinder {  radius  0.0400 height 0.02673 }
  }
  Separator {                                                # Line     358.361
    Transform {
       translation 0.21112 1.05214 0.44386
       rotation 1.17446 -0.00000 0.06561 2.68599 }
    Cylinder {  radius  0.0400 height 0.02673 }
  }
  Separator {                                                # Line     359.750
    Transform {
       translation 0.21196 0.94475 0.53152
       rotation -18.70762 0.00000 0.10048 0.66455 }
    Cylinder {  radius  0.0400 height 0.30335 }
  }
  Separator {                                                # Line     750.999
    Transform {
       translation 0.21112 1.05214 0.44386
       rotation 1.17446 -0.00000 0.06561 2.68599 }
    Cylinder {  radius  0.0400 height 0.02673 }
  }
  Separator {                                                # Line     362.750
    Transform {
       translation 0.21112 1.05214 0.44386
       rotation -1.17446 0.00000 -0.06561 0.45560 }
    Cylinder {  radius  0.0400 height 0.02673 }
  }
  Separator {                                                # Line     361.750
    Transform {
       translation 0.21112 1.05214 0.44386
       rotation -1.17446 0.00000 -0.06561 0.45560 }
    Cylinder {  radius  0.0400 height 0.02673 }
  }
  Separator {                                                # Line     359.363
    Transform {
       translation 0.21196 0.94475 0.53152
       rotation -18.70762 0.00000 0.10048 0.66455 }
    Cylinder {  radius  0.0400 height 0.30335 }
  }
  Separator {                                                # Line     363.999
    Transform {
       translation 0.21112 1.05214 0.44386
       rotation 1.17446 -0.00000 0.06561 2.68599 }
    Cylinder {  radius  0.0400 height 0.02673 }
  }
  Separator {                                                # Line     362.363
    Transform {
       translation 0.21112 1.05214 0.44386
       rotation -1.17446 0.00000 -0.06561 0.45560 }
    Cylinder {  radius  0.0400 height 0.02673 }
  }
  Separator {                                                # Line     361.363
    Transform {
       translation 0.21112 1.05214 0.44386
       rotation -1.17446 0.00000 -0.06561 0.45560 }
    Cylinder {  radius  0.0400 height 0.02673 }
  }
  Separator {                                                # Line     268.1126
    Transform {
       translation -1.41930 0.31209 -0.89489
       rotation -4.89790 0.00000 37.91252 2.01212 }
    Cylinder {  radius  0.0400 height 0.42278 }
  }
  Separator {                                                # Line     268.1125
    Transform {
       translation -1.41930 0.31209 -0.89489
       rotation -4.89790 0.00000 37.91252 2.01212 }
    Cylinder {  radius  0.0400 height 0.42278 }
  }
  Separator {                                                # Line     268.834
    Transform {
       translation -1.41930 0.31209 -0.89489
       rotation -4.89790 0.00000 37.91252 2.01212 }
    Cylinder {  radius  0.0400 height 0.42278 }
  }
  Separator {                                                # Line      31.268
    Transform {
       translation -1.41930 0.31209 -0.89489
       rotation 4.89790 0.00000 -37.91252 1.12947 }
    Cylinder {  radius  0.0400 height 0.42278 }
  }
  Separator {                                                # Line     269.1126
    Transform {
       translation -1.41930 0.31209 -0.89489
       rotation -4.89790 0.00000 37.91252 2.01212 }
    Cylinder {  radius  0.0400 height 0.42278 }
  }
  Separator {                                                # Line     269.1125
    Transform {
       translation -1.41930 0.31209 -0.89489
       rotation -4.89790 0.00000 37.91252 2.01212 }
    Cylinder {  radius  0.0400 height 0.42278 }
  }
  Separator {                                                # Line     269.834
    Transform {
       translation -1.41930 0.31209 -0.89489
       rotation -4.89790 0.00000 37.91252 2.01212 }
    Cylinder {  radius  0.0400 height 0.42278 }
  }
  Separator {                                                # Line      31.269
    Transform {
       translation -1.41930 0.31209 -0.89489
       rotation 4.89790 0.00000 -37.91252 1.12947 }
    Cylinder {  radius  0.0400 height 0.42278 }
  }
  Separator {                                                # Line     226.269
    Transform {
       translation -1.46530 0.34507 -0.68910
       rotation -36.26094 0.00000 -47.11327 1.38032 }
    Cylinder {  radius  0.0400 height 0.60547 }
  }
  Separator {                                                # Line     226.268
    Transform {
       translation -1.46530 0.34507 -0.68910
       rotation -36.26094 0.00000 -47.11327 1.38032 }
    Cylinder {  radius  0.0400 height 0.60547 }
  }
  Separator {                                                # Line     226.1126
    Transform {
       translation -1.65486 0.25477 -0.71359
       rotation -41.15884 0.00000 -9.20076 1.72592 }
    Cylinder {  radius  0.0400 height 0.42687 }
  }
  Separator {                                                # Line     226.1125
    Transform {
       translation -1.65486 0.25477 -0.71359
       rotation -41.15884 0.00000 -9.20076 1.72592 }
    Cylinder {  radius  0.0400 height 0.42687 }
  }
  Separator {                                                # Line     226.834
    Transform {
       translation -1.65486 0.25477 -0.71359
       rotation -41.15884 0.00000 -9.20076 1.72592 }
    Cylinder {  radius  0.0400 height 0.42687 }
  }
  Separator {                                                # Line      31.226
    Transform {
       translation -1.65486 0.25477 -0.71359
       rotation 41.15884 -0.00000 9.20076 1.41567 }
    Cylinder {  radius  0.0400 height 0.42687 }
  }
  Separator {                                                # Line     226.381
    Transform {
       translation -1.70062 0.23001 -0.52809
       rotation -4.05968 0.00000 -0.04850 2.80350 }
    Cylinder {  radius  0.0400 height 0.12240 }
  }
  Separator {                                                # Line     269.381
    Transform {
       translation -1.46506 0.28733 -0.70939
       rotation 32.20126 -0.00000 47.06477 1.95432 }
    Cylinder {  radius  0.0400 height 0.61494 }
  }
  Separator {                                                # Line     268.381
    Transform {
       translation -1.46506 0.28733 -0.70939
       rotation 32.20126 -0.00000 47.06477 1.95432 }
    Cylinder {  radius  0.0400 height 0.61494 }
  }
  Separator {                                                # Line     381.1126
    Transform {
       translation -1.65462 0.19704 -0.73388
       rotation -37.09916 0.00000 -9.15226 1.44192 }
    Cylinder {  radius  0.0400 height 0.38531 }
  }
  Separator {                                                # Line     381.1125
    Transform {
       translation -1.65462 0.19704 -0.73388
       rotation -37.09916 0.00000 -9.15226 1.44192 }
    Cylinder {  radius  0.0400 height 0.38531 }
  }
  Separator {                                                # Line     381.834
    Transform {
       translation -1.65462 0.19704 -0.73388
       rotation -37.09916 0.00000 -9.15226 1.44192 }
    Cylinder {  radius  0.0400 height 0.38531 }
  }
  Separator {                                                # Line      31.381
    Transform {
       translation -1.65462 0.19704 -0.73388
       rotation 37.09916 -0.00000 9.15226 1.69967 }
    Cylinder {  radius  0.0400 height 0.38531 }
  }
  Separator {                                                # Line     208.880
    Transform {
       translation -0.92346 0.94689 0.40435
       rotation 17.02952 -0.00000 27.83929 1.37628 }
    Cylinder {  radius  0.0400 height 0.33262 }
  }
  Separator {                                                # Line     151.208
    Transform {
       translation -1.04757 1.00900 0.23009
       rotation 17.82350 0.00000 -52.66059 1.89771 }
    Cylinder {  radius  0.0400 height 0.58704 }
  }
  Separator {                                                # Line     151.880
    Transform {
       translation -1.18676 1.04115 0.31524
       rotation 34.85302 0.00000 -24.82130 1.85334 }
    Cylinder {  radius  0.0400 height 0.44555 }
  }
  Separator {                                                # Line     151.881
    Transform {
       translation -1.28475 1.10255 0.25230
       rotation 22.26524 0.00000 -5.22337 1.57694 }
    Cylinder {  radius  0.0400 height 0.22870 }
  }
  Separator {                                                # Line     208.881
    Transform {
       translation -1.02145 1.00830 0.34141
       rotation 4.44174 -0.00000 47.43722 1.19659 }
    Cylinder {  radius  0.0400 height 0.51187 }
  }
  Separator {                                                # Line     880.881
    Transform {
       translation -1.16065 1.04044 0.42656
       rotation -12.58778 0.00000 19.59794 1.08557 }
    Cylinder {  radius  0.0400 height 0.26332 }
  }
  Separator {                                                # Line      19.881
    Transform {
       translation -1.28173 0.98905 0.32307
       rotation 8.11097 0.00000 -4.61868 0.39228 }
    Cylinder {  radius  0.0400 height 0.24415 }
  }
  Separator {                                                # Line      19.151
    Transform {
       translation -1.30785 0.98975 0.21174
       rotation -14.15427 0.00000 0.60468 0.55793 }
    Cylinder {  radius  0.0400 height 0.26759 }
  }
  Separator {                                                # Line      19.208
    Transform {
       translation -1.04454 0.89549 0.30086
       rotation 3.66923 0.00000 -52.05591 1.49716 }
    Cylinder {  radius  0.0400 height 0.52327 }
  }
  Separator {                                                # Line      19.880
    Transform {
       translation -1.18374 0.92764 0.38601
       rotation 20.69875 0.00000 -24.21662 1.25868 }
    Cylinder {  radius  0.0400 height 0.33474 }
  }
  Separator {                                                # Line     662.881
    Transform {
       translation -1.28173 0.98905 0.32307
       rotation 8.11097 0.00000 -4.61868 0.39228 }
    Cylinder {  radius  0.0400 height 0.24415 }
  }
  Separator {                                                # Line     151.662
    Transform {
       translation -1.30785 0.98975 0.21174
       rotation 14.15427 0.00000 -0.60468 2.58366 }
    Cylinder {  radius  0.0400 height 0.26759 }
  }
  Separator {                                                # Line     208.662
    Transform {
       translation -1.04454 0.89549 0.30086
       rotation -3.66923 0.00000 52.05591 1.64443 }
    Cylinder {  radius  0.0400 height 0.52327 }
  }
  Separator {                                                # Line     662.880
    Transform {
       translation -1.18374 0.92764 0.38601
       rotation 20.69875 0.00000 -24.21662 1.25868 }
    Cylinder {  radius  0.0400 height 0.33474 }
  }
  Separator {                                                # Line      20.881
    Transform {
       translation -1.28173 0.98905 0.32307
       rotation 8.11097 0.00000 -4.61868 0.39228 }
    Cylinder {  radius  0.0400 height 0.24415 }
  }
  Separator {                                                # Line      20.151
    Transform {
       translation -1.30785 0.98975 0.21174
       rotation -14.15427 0.00000 0.60468 0.55793 }
    Cylinder {  radius  0.0400 height 0.26759 }
  }
  Separator {                                                # Line      20.208
    Transform {
       translation -1.04454 0.89549 0.30086
       rotation 3.66923 0.00000 -52.05591 1.49716 }
    Cylinder {  radius  0.0400 height 0.52327 }
  }
  Separator {                                                # Line      20.880
    Transform {
       translation -1.18374 0.92764 0.38601
       rotation 20.69875 0.00000 -24.21662 1.25868 }
    Cylinder {  radius  0.0400 height 0.33474 }
  }
  Separator {                                                # Line     663.881
    Transform {
       translation -1.28173 0.98905 0.32307
       rotation 8.11097 0.00000 -4.61868 0.39228 }
    Cylinder {  radius  0.0400 height 0.24415 }
  }
  Separator {                                                # Line     151.663
    Transform {
       translation -1.30785 0.98975 0.21174
       rotation 14.15427 0.00000 -0.60468 2.58366 }
    Cylinder {  radius  0.0400 height 0.26759 }
  }
  Separator {                                                # Line     208.663
    Transform {
       translation -1.04454 0.89549 0.30086
       rotation -3.66923 0.00000 52.05591 1.64443 }
    Cylinder {  radius  0.0400 height 0.52327 }
  }
  Separator {                                                # Line     663.880
    Transform {
       translation -1.18374 0.92764 0.38601
       rotation 20.69875 0.00000 -24.21662 1.25868 }
    Cylinder {  radius  0.0400 height 0.33474 }
  }
  Separator {                                                # Line     102.753
    Transform {
       translation -0.69390 0.74646 1.47101
       rotation 0.03433 0.00000 -0.66516 3.00633 }
    Cylinder {  radius  0.0400 height 0.04939 }
  }
  Separator {                                                # Line     102.752
    Transform {
       translation -0.69390 0.74646 1.47101
       rotation 0.03433 0.00000 -0.66516 3.00633 }
    Cylinder {  radius  0.0400 height 0.04939 }
  }
  Separator {                                                # Line     102.369
    Transform {
       translation -0.69390 0.74646 1.47101
       rotation 0.03433 0.00000 -0.66516 3.00633 }
    Cylinder {  radius  0.0400 height 0.04939 }
  }
  Separator {                                                # Line     102.368
    Transform {
       translation -0.69390 0.74646 1.47101
       rotation 0.03433 0.00000 -0.66516 3.00633 }
    Cylinder {  radius  0.0400 height 0.04939 }
  }
  Separator {                                                # Line     102.214
    Transform {
       translation -0.44659 0.67799 1.34875
       rotation -24.41800 0.00000 -50.12843 1.89255 }
    Cylinder {  radius  0.0400 height 0.58776 }
  }
  Separator {                                                # Line     214.753
    Transform {
       translation -0.44326 0.65352 1.34892
       rotation 24.45233 -0.00000 49.46327 1.32755 }
    Cylinder {  radius  0.0400 height 0.56851 }
  }
  Separator {                                                # Line     214.752
    Transform {
       translation -0.44326 0.65352 1.34892
       rotation 24.45233 -0.00000 49.46327 1.32755 }
    Cylinder {  radius  0.0400 height 0.56851 }
  }
  Separator {                                                # Line     214.369
    Transform {
       translation -0.44326 0.65352 1.34892
       rotation 24.45233 -0.00000 49.46327 1.32755 }
    Cylinder {  radius  0.0400 height 0.56851 }
  }
  Separator {                                                # Line     214.368
    Transform {
       translation -0.44326 0.65352 1.34892
       rotation 24.45233 -0.00000 49.46327 1.32755 }
    Cylinder {  radius  0.0400 height 0.56851 }
  }
  Separator {                                                # Line     214.493
    Transform {
       translation -0.42396 0.47542 1.17157
       rotation -11.01775 0.00000 45.60283 2.00802 }
    Cylinder {  radius  0.0400 height 0.51786 }
  }
  Separator {                                                # Line     102.493
    Transform {
       translation -0.67460 0.56836 1.29366
       rotation -35.43575 0.00000 -4.52560 2.41895 }
    Cylinder {  radius  0.0400 height 0.54015 }
  }
  Separator {                                                # Line     493.753
    Transform {
       translation -0.67128 0.54389 1.29383
       rotation 35.47008 -0.00000 3.86044 0.78623 }
    Cylinder {  radius  0.0400 height 0.50417 }
  }
  Separator {                                                # Line     493.752
    Transform {
       translation -0.67128 0.54389 1.29383
       rotation 35.47008 -0.00000 3.86044 0.78623 }
    Cylinder {  radius  0.0400 height 0.50417 }
  }
  Separator {                                                # Line     369.493
    Transform {
       translation -0.67128 0.54389 1.29383
       rotation -35.47008 0.00000 -3.86044 2.35537 }
    Cylinder {  radius  0.0400 height 0.50417 }
  }
  Separator {                                                # Line     368.493
    Transform {
       translation -0.67128 0.54389 1.29383
       rotation -35.47008 0.00000 -3.86044 2.35537 }
    Cylinder {  radius  0.0400 height 0.50417 }
  }
  Separator {                                                # Line     389.493
    Transform {
       translation -0.62414 0.53341 1.31183
       rotation -39.07084 0.00000 5.56762 2.27499 }
    Cylinder {  radius  0.0400 height 0.51783 }
  }
  Separator {                                                # Line     214.389
    Transform {
       translation -0.39612 0.64305 1.36692
       rotation 28.05309 -0.00000 40.03522 1.33786 }
    Cylinder {  radius  0.0400 height 0.50242 }
  }
  Separator {                                                # Line     102.389
    Transform {
       translation -0.64676 0.73598 1.48901
       rotation 3.63509 0.00000 -10.09322 2.14822 }
    Cylinder {  radius  0.0400 height 0.12804 }
  }
  Separator {                                                # Line     389.753
    Transform {
       translation -0.64344 0.71151 1.48918
       rotation -3.60076 0.00000 9.42806 1.36609 }
    Cylinder {  radius  0.0400 height 0.10307 }
  }
  Separator {                                                # Line     389.752
    Transform {
       translation -0.64344 0.71151 1.48918
       rotation -3.60076 0.00000 9.42806 1.36609 }
    Cylinder {  radius  0.0400 height 0.10307 }
  }
  Separator {                                                # Line     369.389
    Transform {
       translation -0.64344 0.71151 1.48918
       rotation 3.60076 0.00000 -9.42806 1.77550 }
    Cylinder {  radius  0.0400 height 0.10307 }
  }
  Separator {                                                # Line     368.389
    Transform {
       translation -0.64344 0.71151 1.48918
       rotation 3.60076 0.00000 -9.42806 1.77550 }
    Cylinder {  radius  0.0400 height 0.10307 }
  }
  Separator {                                                # Line     251.259
    Transform {
       translation -2.26608 -1.25413 0.15580
       rotation 4.68444 0.00000 -2.72478 2.46832 }
    Cylinder {  radius  0.0400 height 0.08691 }
  }
  Separator {                                                # Line     257.259
    Transform {
       translation -2.18179 -1.19516 0.14925
       rotation 5.99416 -0.00000 14.13419 2.45125 }
    Cylinder {  radius  0.0400 height 0.24109 }
  }
  Separator {                                                # Line     251.257
    Transform {
       translation -2.19541 -1.16118 0.12583
       rotation -1.30972 0.00000 -16.85898 0.96177 }
    Cylinder {  radius  0.0400 height 0.20617 }
  }
  Separator {                                                # Line     258.259
    Transform {
       translation -2.18179 -1.19516 0.14925
       rotation 5.99416 -0.00000 14.13419 2.45125 }
    Cylinder {  radius  0.0400 height 0.24109 }
  }
  Separator {                                                # Line     251.258
    Transform {
       translation -2.19541 -1.16118 0.12583
       rotation -1.30972 0.00000 -16.85898 0.96177 }
    Cylinder {  radius  0.0400 height 0.20617 }
  }
  Separator {                                                # Line     249.258
    Transform {
       translation -2.18258 -1.25429 0.16956
       rotation -10.05699 0.00000 -14.29318 0.52152 }
    Cylinder {  radius  0.0400 height 0.35080 }
  }
  Separator {                                                # Line     249.257
    Transform {
       translation -2.18258 -1.25429 0.16956
       rotation -10.05699 0.00000 -14.29318 0.52152 }
    Cylinder {  radius  0.0400 height 0.35080 }
  }
  Separator {                                                # Line     249.259
    Transform {
       translation -2.25325 -1.34724 0.19953
       rotation -4.06283 0.00000 -0.15898 0.33110 }
    Cylinder {  radius  0.0400 height 0.12507 }
  }
  Separator {                                                # Line     249.251
    Transform {
       translation -2.26688 -1.31327 0.17611
       rotation -8.74727 0.00000 2.56580 0.45522 }
    Cylinder {  radius  0.0400 height 0.20734 }
  }
  Separator {                                                # Line     250.258
    Transform {
       translation -2.18258 -1.25429 0.16956
       rotation -10.05699 0.00000 -14.29318 0.52152 }
    Cylinder {  radius  0.0400 height 0.35080 }
  }
  Separator {                                                # Line     250.257
    Transform {
       translation -2.18258 -1.25429 0.16956
       rotation -10.05699 0.00000 -14.29318 0.52152 }
    Cylinder {  radius  0.0400 height 0.35080 }
  }
  Separator {                                                # Line     250.259
    Transform {
       translation -2.25325 -1.34724 0.19953
       rotation -4.06283 0.00000 -0.15898 0.33110 }
    Cylinder {  radius  0.0400 height 0.12507 }
  }
  Separator {                                                # Line     250.251
    Transform {
       translation -2.26688 -1.31327 0.17611
       rotation -8.74727 0.00000 2.56580 0.45522 }
    Cylinder {  radius  0.0400 height 0.20734 }
  }
  Separator {                                                # Line     138.250
    Transform {
       translation -2.05750 -1.36665 0.22075
       rotation -0.18064 0.00000 39.30895 1.77025 }
    Cylinder {  radius  0.0400 height 0.40104 }
  }
  Separator {                                                # Line     138.249
    Transform {
       translation -2.05750 -1.36665 0.22075
       rotation -0.18064 0.00000 39.30895 1.77025 }
    Cylinder {  radius  0.0400 height 0.40104 }
  }
  Separator {                                                # Line     138.258
    Transform {
       translation -1.98604 -1.21457 0.17046
       rotation -10.23763 0.00000 25.01577 0.87724 }
    Cylinder {  radius  0.0400 height 0.35150 }
  }
  Separator {                                                # Line     138.257
    Transform {
       translation -1.98604 -1.21457 0.17046
       rotation -10.23763 0.00000 25.01577 0.87724 }
    Cylinder {  radius  0.0400 height 0.35150 }
  }
  Separator {                                                # Line     138.259
    Transform {
       translation -2.05671 -1.30751 0.20044
       rotation -4.24348 0.00000 39.14996 1.47253 }
    Cylinder {  radius  0.0400 height 0.39570 }
  }
  Separator {                                                # Line     138.251
    Transform {
       translation -2.07033 -1.27354 0.17701
       rotation -8.92791 0.00000 41.87475 1.32642 }
    Cylinder {  radius  0.0400 height 0.44127 }
  }
  Separator {                                                # Line     951.1186
    Transform {
       translation 1.63159 -1.23181 0.59734
       rotation -46.62950 0.00000 -30.71228 1.26198 }
    Cylinder {  radius  0.0400 height 0.58608 }
  }
  Separator {                                                # Line     950.1186
    Transform {
       translation 1.63159 -1.23181 0.59734
       rotation -46.62950 0.00000 -30.71228 1.26198 }
    Cylinder {  radius  0.0400 height 0.58608 }
  }
  Separator {                                                # Line     898.951
    Transform {
       translation 1.63159 -1.23181 0.59734
       rotation 46.62951 -0.00000 30.71226 1.87961 }
    Cylinder {  radius  0.0400 height 0.58608 }
  }
  Separator {                                                # Line     898.950
    Transform {
       translation 1.63159 -1.23181 0.59734
       rotation 46.62951 -0.00000 30.71226 1.87961 }
    Cylinder {  radius  0.0400 height 0.58608 }
  }
  Separator {                                                # Line     898.1265
    Transform {
       translation 1.49033 -0.97205 0.54667
       rotation 36.49664 -0.00000 58.96489 1.11332 }
    Cylinder {  radius  0.0400 height 0.77294 }
  }
  Separator {                                                # Line    1186.1265
    Transform {
       translation 1.49033 -0.97205 0.54667
       rotation 36.49663 -0.00000 58.96491 1.11332 }
    Cylinder {  radius  0.0400 height 0.77294 }
  }
  Separator {                                                # Line     951.1265
    Transform {
       translation 1.33677 -1.06112 0.77982
       rotation -10.13287 0.00000 28.25263 0.52389 }
    Cylinder {  radius  0.0400 height 0.59999 }
  }
  Separator {                                                # Line     950.1265
    Transform {
       translation 1.33677 -1.06112 0.77982
       rotation -10.13287 0.00000 28.25263 0.52389 }
    Cylinder {  radius  0.0400 height 0.59999 }
  }
  Separator {                                                # Line     332.1265
    Transform {
       translation 1.56601 -0.91662 0.75718
       rotation -5.60479 0.00000 74.10171 1.27000 }
    Cylinder {  radius  0.0400 height 0.77807 }
  }
  Separator {                                                # Line     332.898
    Transform {
       translation 1.86084 -1.08731 0.57470
       rotation -42.10142 0.00000 15.13682 1.81372 }
    Cylinder {  radius  0.0400 height 0.46093 }
  }
  Separator {                                                # Line     332.1186
    Transform {
       translation 1.86084 -1.08731 0.57470
       rotation -42.10142 0.00000 15.13681 1.81372 }
    Cylinder {  radius  0.0400 height 0.46093 }
  }
  Separator {                                                # Line     332.951
    Transform {
       translation 1.70728 -1.17638 0.80784
       rotation 4.52809 -0.00000 45.84908 2.13103 }
    Cylinder {  radius  0.0400 height 0.54386 }
  }
  Separator {                                                # Line     332.950
    Transform {
       translation 1.70728 -1.17638 0.80784
       rotation 4.52809 -0.00000 45.84908 2.13103 }
    Cylinder {  radius  0.0400 height 0.54386 }
  }
  Separator {                                                # Line     332.1142
    Transform {
       translation 1.72384 -1.02469 0.77217
       rotation -2.60595 0.00000 42.53662 1.53707 }
    Cylinder {  radius  0.0400 height 0.42641 }
  }
  Separator {                                                # Line    1142.1265
    Transform {
       translation 1.35333 -0.90943 0.74415
       rotation -2.99884 0.00000 31.56510 0.97247 }
    Cylinder {  radius  0.0400 height 0.38374 }
  }
  Separator {                                                # Line     898.1142
    Transform {
       translation 1.64815 -1.08012 0.56167
       rotation 39.49547 -0.00000 27.39980 1.31590 }
    Cylinder {  radius  0.0400 height 0.49674 }
  }
  Separator {                                                # Line    1142.1186
    Transform {
       translation 1.64816 -1.08012 0.56167
       rotation -39.49547 0.00000 -27.39981 1.82569 }
    Cylinder {  radius  0.0400 height 0.49674 }
  }
  Separator {                                                # Line     951.1142
    Transform {
       translation 1.49459 -1.16919 0.79481
       rotation -7.13404 0.00000 -3.31247 0.25368 }
    Cylinder {  radius  0.0400 height 0.31341 }
  }
  Separator {                                                # Line     950.1142
    Transform {
       translation 1.49459 -1.16919 0.79481
       rotation -7.13404 0.00000 -3.31247 0.25368 }
    Cylinder {  radius  0.0400 height 0.31341 }
  }
  Separator {                                                # Line     113.114
    Transform {
       translation 0.37017 1.11156 -0.24386
       rotation 3.94856 0.00000 -13.99219 1.12982 }
    Cylinder {  radius  0.0400 height 0.16077 }
  }
  Separator {                                                # Line     112.114
    Transform {
       translation 0.37017 1.11156 -0.24386
       rotation 3.94856 0.00000 -13.99219 1.12982 }
    Cylinder {  radius  0.0400 height 0.16077 }
  }
  Separator {                                                # Line     111.114
    Transform {
       translation 0.37017 1.11156 -0.24386
       rotation 3.94856 0.00000 -13.99219 1.12982 }
    Cylinder {  radius  0.0400 height 0.16077 }
  }
  Separator {                                                # Line     114.224
    Transform {
       translation 0.52250 1.32471 -0.19912
       rotation 4.99993 0.00000 -16.47335 0.44858 }
    Cylinder {  radius  0.0400 height 0.39695 }
  }
  Separator {                                                # Line     113.224
    Transform {
       translation 0.45254 1.29040 -0.21886
       rotation 8.94849 0.00000 -30.46554 0.64019 }
    Cylinder {  radius  0.0400 height 0.53156 }
  }
  Separator {                                                # Line     112.224
    Transform {
       translation 0.45254 1.29040 -0.21886
       rotation 8.94849 0.00000 -30.46554 0.64019 }
    Cylinder {  radius  0.0400 height 0.53156 }
  }
  Separator {                                                # Line     111.224
    Transform {
       translation 0.45254 1.29040 -0.21886
       rotation 8.94849 0.00000 -30.46554 0.64019 }
    Cylinder {  radius  0.0400 height 0.53156 }
  }
  Separator {                                                # Line      10.224
    Transform {
       translation 0.53643 1.45378 -0.02435
       rotation -29.95446 0.00000 -13.68666 1.27726 }
    Cylinder {  radius  0.0400 height 0.34405 }
  }
  Separator {                                                # Line      10.114
    Transform {
       translation 0.45406 1.27494 -0.04935
       rotation -34.95439 0.00000 2.78669 2.20538 }
    Cylinder {  radius  0.0400 height 0.43542 }
  }
  Separator {                                                # Line      10.113
    Transform {
       translation 0.38410 1.24063 -0.06909
       rotation -38.90295 0.00000 16.77888 2.22775 }
    Cylinder {  radius  0.0400 height 0.53504 }
  }
  Separator {                                                # Line      10.112
    Transform {
       translation 0.38410 1.24063 -0.06909
       rotation -38.90295 0.00000 16.77888 2.22775 }
    Cylinder {  radius  0.0400 height 0.53504 }
  }
  Separator {                                                # Line      10.111
    Transform {
       translation 0.38410 1.24063 -0.06909
       rotation -38.90295 0.00000 16.77888 2.22775 }
    Cylinder {  radius  0.0400 height 0.53504 }
  }
  Separator {                                                # Line     635.1179
    Transform {
       translation 2.22573 -0.80549 -0.26113
       rotation 45.99706 -0.00000 44.66191 1.27083 }
    Cylinder {  radius  0.0400 height 0.67109 }
  }
  Separator {                                                # Line     636.1179
    Transform {
       translation 2.22573 -0.80549 -0.26113
       rotation 45.99706 -0.00000 44.66191 1.27083 }
    Cylinder {  radius  0.0400 height 0.67109 }
  }
  Separator {                                                # Line    1098.1179
    Transform {
       translation 2.22573 -0.80549 -0.26113
       rotation 45.99706 -0.00000 44.66191 1.27083 }
    Cylinder {  radius  0.0400 height 0.67109 }
  }
  Separator {                                                # Line    1113.1179
    Transform {
       translation 2.22573 -0.80549 -0.26113
       rotation 45.99706 -0.00000 44.66191 1.27083 }
    Cylinder {  radius  0.0400 height 0.67109 }
  }
  Separator {                                                # Line    1113.1180
    Transform {
       translation 2.47091 -0.87315 -0.46336
       rotation 5.55087 0.00000 -4.37388 0.84283 }
    Cylinder {  radius  0.0400 height 0.09467 }
  }
  Separator {                                                # Line    1098.1180
    Transform {
       translation 2.47091 -0.87315 -0.46336
       rotation 5.55087 0.00000 -4.37388 0.84283 }
    Cylinder {  radius  0.0400 height 0.09467 }
  }
  Separator {                                                # Line     636.1180
    Transform {
       translation 2.47091 -0.87315 -0.46336
       rotation 5.55087 0.00000 -4.37388 0.84283 }
    Cylinder {  radius  0.0400 height 0.09467 }
  }
  Separator {                                                # Line     635.1180
    Transform {
       translation 2.47091 -0.87315 -0.46336
       rotation 5.55087 0.00000 -4.37388 0.84283 }
    Cylinder {  radius  0.0400 height 0.09467 }
  }
  Separator {                                                # Line    1179.1180
    Transform {
       translation 2.24760 -0.77400 -0.23337
       rotation -40.44619 0.00000 -49.03579 1.78054 }
    Cylinder {  radius  0.0400 height 0.64988 }
  }
  Separator {                                                # Line     842.860
    Transform {
       translation 2.58017 0.26056 -0.14409
       rotation -6.26838 0.00000 1.49757 2.22856 }
    Cylinder {  radius  0.0400 height 0.08144 }
  }
  Separator {                                                # Line     843.860
    Transform {
       translation 2.58017 0.26056 -0.14409
       rotation -6.26838 0.00000 1.49757 2.22856 }
    Cylinder {  radius  0.0400 height 0.08144 }
  }
  Separator {                                                # Line     664.843
    Transform {
       translation 2.55655 0.21238 -0.18013
       rotation 13.47717 0.00000 -6.22019 0.79318 }
    Cylinder {  radius  0.0400 height 0.20830 }
  }
  Separator {                                                # Line     664.842
    Transform {
       translation 2.55655 0.21238 -0.18013
       rotation 13.47717 0.00000 -6.22019 0.79318 }
    Cylinder {  radius  0.0400 height 0.20830 }
  }
  Separator {                                                # Line     664.860
    Transform {
       translation 2.54907 0.18749 -0.21148
       rotation 7.20878 0.00000 -4.72262 0.72972 }
    Cylinder {  radius  0.0400 height 0.12927 }
  }
  Separator {                                                # Line     664.1145
    Transform {
       translation 2.48532 0.09100 -0.15855
       rotation 17.79376 -0.00000 8.02666 2.03043 }
    Cylinder {  radius  0.0400 height 0.21781 }
  }
  Separator {                                                # Line     843.1145
    Transform {
       translation 2.51642 0.16407 -0.09117
       rotation 4.31659 -0.00000 14.24685 2.59152 }
    Cylinder {  radius  0.0400 height 0.28477 }
  }
  Separator {                                                # Line     842.1145
    Transform {
       translation 2.51642 0.16407 -0.09117
       rotation 4.31659 -0.00000 14.24685 2.59152 }
    Cylinder {  radius  0.0400 height 0.28477 }
  }
  Separator {                                                # Line     860.1145
    Transform {
       translation 2.50893 0.13918 -0.12251
       rotation 10.58498 -0.00000 12.74928 2.43208 }
    Cylinder {  radius  0.0400 height 0.25436 }
  }
  Separator {                                                # Line    1069.1145
    Transform {
       translation 2.42155 0.23237 0.11036
       rotation -35.98823 0.00000 -4.72728 2.37825 }
    Cylinder {  radius  0.0400 height 0.52503 }
  }
  Separator {                                                # Line     664.1069
    Transform {
       translation 2.46168 0.28068 0.02139
       rotation 53.78199 -0.00000 12.75394 1.09799 }
    Cylinder {  radius  0.0400 height 0.62085 }
  }
  Separator {                                                # Line     843.1069
    Transform {
       translation 2.49278 0.35375 0.08878
       rotation 40.30482 -0.00000 18.97413 1.27329 }
    Cylinder {  radius  0.0400 height 0.46595 }
  }
  Separator {                                                # Line     842.1069
    Transform {
       translation 2.49278 0.35375 0.08878
       rotation 40.30482 -0.00000 18.97413 1.27329 }
    Cylinder {  radius  0.0400 height 0.46595 }
  }
  Separator {                                                # Line     860.1069
    Transform {
       translation 2.48530 0.32885 0.05743
       rotation 46.57320 -0.00000 17.47656 1.21232 }
    Cylinder {  radius  0.0400 height 0.53121 }
  }
  Separator {                                                # Line     470.1099
    Transform {
       translation 2.00635 -0.86827 -0.85848
       rotation 10.90241 0.00000 -30.69090 0.68281 }
    Cylinder {  radius  0.0400 height 0.51618 }
  }
  Separator {                                                # Line     805.1099
    Transform {
       translation 2.19157 -0.67024 -0.81360
       rotation 1.92740 -0.00000 6.35160 1.50484 }
    Cylinder {  radius  0.0400 height 0.06652 }
  }
  Separator {                                                # Line     470.805
    Transform {
       translation 2.03811 -0.87047 -0.86811
       rotation 8.97501 0.00000 -37.04251 0.76620 }
    Cylinder {  radius  0.0400 height 0.54967 }
  }
  Separator {                                                # Line    1099.1115
    Transform {
       translation 2.19157 -0.67024 -0.81360
       rotation -1.92740 0.00000 -6.35160 1.63675 }
    Cylinder {  radius  0.0400 height 0.06652 }
  }
  Separator {                                                # Line     470.1115
    Transform {
       translation 2.03811 -0.87047 -0.86811
       rotation 8.97501 0.00000 -37.04251 0.76620 }
    Cylinder {  radius  0.0400 height 0.54967 }
  }
  Separator {                                                # Line     612.1115
    Transform {
       translation 2.25849 -0.64161 -0.76358
       rotation -11.93156 0.00000 7.03384 1.98957 }
    Cylinder {  radius  0.0400 height 0.15161 }
  }
  Separator {                                                # Line     612.805
    Transform {
       translation 2.25849 -0.64161 -0.76358
       rotation -11.93156 0.00000 7.03384 1.98957 }
    Cylinder {  radius  0.0400 height 0.15161 }
  }
  Separator {                                                # Line     612.1099
    Transform {
       translation 2.22673 -0.63941 -0.75394
       rotation -10.00415 0.00000 13.38544 1.90094 }
    Cylinder {  radius  0.0400 height 0.17665 }
  }
  Separator {                                                # Line     470.612
    Transform {
       translation 2.07328 -0.83964 -0.80846
       rotation 20.90656 0.00000 -44.07635 0.81724 }
    Cylinder {  radius  0.0400 height 0.66894 }
  }
  Separator {                                                # Line     294.612
    Transform {
       translation 2.10531 -0.77730 -0.54562
       rotation -31.65967 0.00000 -37.67102 0.97582 }
    Cylinder {  radius  0.0400 height 0.59418 }
  }
  Separator {                                                # Line     294.1115
    Transform {
       translation 2.07014 -0.80812 -0.60528
       rotation -43.59122 0.00000 -30.63718 1.09970 }
    Cylinder {  radius  0.0400 height 0.59794 }
  }
  Separator {                                                # Line     294.805
    Transform {
       translation 2.07014 -0.80812 -0.60528
       rotation -43.59122 0.00000 -30.63718 1.09970 }
    Cylinder {  radius  0.0400 height 0.59794 }
  }
  Separator {                                                # Line     294.1099
    Transform {
       translation 2.03838 -0.80593 -0.59564
       rotation -41.66382 0.00000 -24.28558 1.05134 }
    Cylinder {  radius  0.0400 height 0.55553 }
  }
  Separator {                                                # Line     294.470
    Transform {
       translation 1.88493 -1.00616 -0.65016
       rotation -52.56623 0.00000 6.40533 1.80204 }
    Cylinder {  radius  0.0400 height 0.54403 }
  }
  Separator {                                                # Line       2.679
    Transform {
       translation 0.48892 -2.04372 1.67490
       rotation -3.56223 0.00000 12.86901 2.39102 }
    Cylinder {  radius  0.0400 height 0.19577 }
  }
  Separator {                                                # Line       2.93
    Transform {
       translation 0.48892 -2.04372 1.67490
       rotation -3.56223 0.00000 12.86901 2.39102 }
    Cylinder {  radius  0.0400 height 0.19577 }
  }
  Separator {                                                # Line      99.679
    Transform {
       translation 0.48892 -2.04372 1.67490
       rotation -3.56223 0.00000 12.86901 2.39102 }
    Cylinder {  radius  0.0400 height 0.19577 }
  }
  Separator {                                                # Line      93.99
    Transform {
       translation 0.48892 -2.04372 1.67490
       rotation 3.56223 0.00000 -12.86901 0.75057 }
    Cylinder {  radius  0.0400 height 0.19577 }
  }
  Separator {                                                # Line      96.99
    Transform {
       translation 0.49391 -2.13595 1.74481
       rotation -10.42139 0.00000 -11.87053 0.44925 }
    Cylinder {  radius  0.0400 height 0.36372 }
  }
  Separator {                                                # Line       2.96
    Transform {
       translation 0.49391 -2.13595 1.74481
       rotation 10.42139 -0.00000 11.87053 2.69234 }
    Cylinder {  radius  0.0400 height 0.36372 }
  }
  Separator {                                                # Line      96.679
    Transform {
       translation 0.42956 -2.20754 1.72700
       rotation -13.98362 0.00000 0.99848 0.64989 }
    Cylinder {  radius  0.0400 height 0.23169 }
  }
  Separator {                                                # Line      93.96
    Transform {
       translation 0.42956 -2.20754 1.72700
       rotation 13.98362 0.00000 -0.99848 2.49171 }
    Cylinder {  radius  0.0400 height 0.23169 }
  }
  Separator {                                                # Line      96.100
    Transform {
       translation 0.45378 -2.29970 1.80628
       rotation 1.87248 0.00000 -3.84537 1.56765 }
    Cylinder {  radius  0.0400 height 0.04277 }
  }
  Separator {                                                # Line      99.100
    Transform {
       translation 0.51314 -2.13589 1.75418
       rotation 12.29387 -0.00000 8.02516 2.72016 }
    Cylinder {  radius  0.0400 height 0.35889 }
  }
  Separator {                                                # Line       2.100
    Transform {
       translation 0.51314 -2.13589 1.75418
       rotation 12.29387 -0.00000 8.02516 2.72016 }
    Cylinder {  radius  0.0400 height 0.35889 }
  }
  Separator {                                                # Line     100.679
    Transform {
       translation 0.44879 -2.20747 1.73637
       rotation -15.85610 0.00000 4.84385 0.73253 }
    Cylinder {  radius  0.0400 height 0.24792 }
  }
  Separator {                                                # Line      93.100
    Transform {
       translation 0.44879 -2.20747 1.73637
       rotation 15.85610 0.00000 -4.84385 2.40906 }
    Cylinder {  radius  0.0400 height 0.24792 }
  }
  Separator {                                                # Line     473.627
    Transform {
       translation 2.13458 -1.44432 0.15092
       rotation 1.78505 0.00000 -4.02607 2.59957 }
    Cylinder {  radius  0.0400 height 0.08537 }
  }
  Separator {                                                # Line     474.627
    Transform {
       translation 2.13458 -1.44432 0.15092
       rotation 1.78505 0.00000 -4.02607 2.59957 }
    Cylinder {  radius  0.0400 height 0.08537 }
  }
  Separator {                                                # Line     474.1034
    Transform {
       translation 2.26140 -1.45504 0.08925
       rotation -10.54772 0.00000 -29.38883 1.86491 }
    Cylinder {  radius  0.0400 height 0.32625 }
  }
  Separator {                                                # Line     473.1034
    Transform {
       translation 2.26140 -1.45504 0.08925
       rotation -10.54772 0.00000 -29.38883 1.86491 }
    Cylinder {  radius  0.0400 height 0.32625 }
  }
  Separator {                                                # Line     627.1034
    Transform {
       translation 2.28153 -1.49161 0.09818
       rotation -12.33276 0.00000 -25.36276 1.64668 }
    Cylinder {  radius  0.0400 height 0.28284 }
  }
  Separator {                                                # Line     474.1035
    Transform {
       translation 2.26140 -1.45504 0.08925
       rotation -10.54772 0.00000 -29.38883 1.86491 }
    Cylinder {  radius  0.0400 height 0.32625 }
  }
  Separator {                                                # Line     473.1035
    Transform {
       translation 2.26140 -1.45504 0.08925
       rotation -10.54772 0.00000 -29.38883 1.86491 }
    Cylinder {  radius  0.0400 height 0.32625 }
  }
  Separator {                                                # Line     627.1035
    Transform {
       translation 2.28153 -1.49161 0.09818
       rotation -12.33276 0.00000 -25.36276 1.64668 }
    Cylinder {  radius  0.0400 height 0.28284 }
  }
  Separator {                                                # Line     613.1035
    Transform {
       translation 2.32317 -1.51455 -0.12327
       rotation 31.95721 0.00000 -17.03376 1.50340 }
    Cylinder {  radius  0.0400 height 0.36296 }
  }
  Separator {                                                # Line     613.1034
    Transform {
       translation 2.32317 -1.51455 -0.12327
       rotation 31.95721 0.00000 -17.03376 1.50340 }
    Cylinder {  radius  0.0400 height 0.36296 }
  }
  Separator {                                                # Line     474.613
    Transform {
       translation 2.17623 -1.46726 -0.07053
       rotation -42.50493 0.00000 -12.35507 1.83347 }
    Cylinder {  radius  0.0400 height 0.45836 }
  }
  Separator {                                                # Line     473.613
    Transform {
       translation 2.17623 -1.46726 -0.07053
       rotation -42.50493 0.00000 -12.35507 1.83347 }
    Cylinder {  radius  0.0400 height 0.45836 }
  }
  Separator {                                                # Line     613.627
    Transform {
       translation 2.19636 -1.50383 -0.06161
       rotation 44.28998 -0.00000 8.32900 1.46933 }
    Cylinder {  radius  0.0400 height 0.45299 }
  }
  Separator {                                                # Line     126.953
    Transform {
       translation 2.10843 -0.60828 0.30751
       rotation 27.60071 -0.00000 10.77378 2.43897 }
    Cylinder {  radius  0.0400 height 0.45849 }
  }
  Separator {                                                # Line     127.953
    Transform {
       translation 2.10843 -0.60828 0.30751
       rotation 27.60071 -0.00000 10.77378 2.43897 }
    Cylinder {  radius  0.0400 height 0.45849 }
  }
  Separator {                                                # Line     127.1266
    Transform {
       translation 1.98096 -0.56473 0.25156
       rotation 16.40941 -0.00000 36.26801 2.15430 }
    Cylinder {  radius  0.0400 height 0.47700 }
  }
  Separator {                                                # Line     126.1266
    Transform {
       translation 1.98096 -0.56473 0.25156
       rotation 16.40941 -0.00000 36.26801 2.15430 }
    Cylinder {  radius  0.0400 height 0.47700 }
  }
  Separator {                                                # Line     953.1266
    Transform {
       translation 1.92709 -0.73968 0.38956
       rotation -11.19130 0.00000 25.49423 1.26763 }
    Cylinder {  radius  0.0400 height 0.29173 }
  }
  Separator {                                                # Line     643.1266
    Transform {
       translation 1.77422 -0.63581 0.16971
       rotation 32.77817 0.00000 -5.08077 1.91962 }
    Cylinder {  radius  0.0400 height 0.35295 }
  }
  Separator {                                                # Line     127.643
    Transform {
       translation 1.95556 -0.50441 0.08767
       rotation -16.36876 0.00000 41.34879 1.88021 }
    Cylinder {  radius  0.0400 height 0.46688 }
  }
  Separator {                                                # Line     126.643
    Transform {
       translation 1.95556 -0.50441 0.08767
       rotation -16.36876 0.00000 41.34879 1.88021 }
    Cylinder {  radius  0.0400 height 0.46688 }
  }
  Separator {                                                # Line     643.953
    Transform {
       translation 1.90169 -0.67936 0.22567
       rotation 43.96946 0.00000 -30.57501 1.94081 }
    Cylinder {  radius  0.0400 height 0.57443 }
  }
  Separator {                                                # Line    1117.1266
    Transform {
       translation 1.77422 -0.63581 0.16971
       rotation 32.77817 0.00000 -5.08077 1.91962 }
    Cylinder {  radius  0.0400 height 0.35295 }
  }
  Separator {                                                # Line     127.1117
    Transform {
       translation 1.95556 -0.50441 0.08767
       rotation -16.36876 0.00000 41.34879 1.88021 }
    Cylinder {  radius  0.0400 height 0.46688 }
  }
  Separator {                                                # Line     126.1117
    Transform {
       translation 1.95556 -0.50441 0.08767
       rotation -16.36876 0.00000 41.34879 1.88021 }
    Cylinder {  radius  0.0400 height 0.46688 }
  }
  Separator {                                                # Line     953.1117
    Transform {
       translation 1.90169 -0.67936 0.22567
       rotation -43.96946 0.00000 30.57501 1.20078 }
    Cylinder {  radius  0.0400 height 0.57443 }
  }
  Separator {                                                # Line     769.924
    Transform {
       translation 0.20899 0.56307 1.31455
       rotation 43.11297 0.00000 -16.77949 1.07622 }
    Cylinder {  radius  0.0400 height 0.52562 }
  }
  Separator {                                                # Line     769.925
    Transform {
       translation 0.20899 0.56307 1.31455
       rotation 43.11297 0.00000 -16.77949 1.07622 }
    Cylinder {  radius  0.0400 height 0.52562 }
  }
  Separator {                                                # Line     769.926
    Transform {
       translation 0.20899 0.56307 1.31455
       rotation 43.11297 0.00000 -16.77949 1.07622 }
    Cylinder {  radius  0.0400 height 0.52562 }
  }
  Separator {                                                # Line     768.926
    Transform {
       translation 0.28739 0.61054 1.36465
       rotation 33.09151 0.00000 -1.09985 1.13407 }
    Cylinder {  radius  0.0400 height 0.36539 }
  }
  Separator {                                                # Line     768.925
    Transform {
       translation 0.28739 0.61054 1.36465
       rotation 33.09151 0.00000 -1.09985 1.13407 }
    Cylinder {  radius  0.0400 height 0.36539 }
  }
  Separator {                                                # Line     768.924
    Transform {
       translation 0.28739 0.61054 1.36465
       rotation 33.09151 0.00000 -1.09985 1.13407 }
    Cylinder {  radius  0.0400 height 0.36539 }
  }
  Separator {                                                # Line     768.769
    Transform {
       translation 0.20349 0.48579 1.14909
       rotation -10.02146 0.00000 15.67964 2.04254 }
    Cylinder {  radius  0.0400 height 0.20890 }
  }
  Separator {                                                # Line     277.940
    Transform {
       translation 0.27512 0.42551 -0.83082
       rotation 14.18778 0.00000 -27.35036 1.83587 }
    Cylinder {  radius  0.0400 height 0.31926 }
  }
  Separator {                                                # Line     276.940
    Transform {
       translation 0.27512 0.42551 -0.83082
       rotation 14.18778 0.00000 -27.35036 1.83587 }
    Cylinder {  radius  0.0400 height 0.31926 }
  }
  Separator {                                                # Line     940.941
    Transform {
       translation 0.39472 0.54281 -0.90709
       rotation -29.44289 0.00000 3.43194 0.74994 }
    Cylinder {  radius  0.0400 height 0.43490 }
  }
  Separator {                                                # Line     277.941
    Transform {
       translation 0.25796 0.58463 -0.97803
       rotation -15.25511 0.00000 -23.91842 0.87987 }
    Cylinder {  radius  0.0400 height 0.36812 }
  }
  Separator {                                                # Line     276.941
    Transform {
       translation 0.25796 0.58463 -0.97803
       rotation -15.25511 0.00000 -23.91842 0.87987 }
    Cylinder {  radius  0.0400 height 0.36812 }
  }
  Separator {                                                # Line     941.1291
    Transform {
       translation 0.39125 0.81368 -0.90532
       rotation 29.79827 0.00000 -2.73966 0.92922 }
    Cylinder {  radius  0.0400 height 0.37351 }
  }
  Separator {                                                # Line     940.1291
    Transform {
       translation 0.40841 0.65457 -0.75810
       rotation 0.35538 -0.00000 0.69227 0.01436 }
    Cylinder {  radius  0.0400 height 0.54181 }
  }
  Separator {                                                # Line     277.1291
    Transform {
       translation 0.27166 0.69639 -0.82904
       rotation 14.54316 0.00000 -26.65809 0.58537 }
    Cylinder {  radius  0.0400 height 0.54962 }
  }
  Separator {                                                # Line     276.1291
    Transform {
       translation 0.27166 0.69639 -0.82904
       rotation 14.54316 0.00000 -26.65809 0.58537 }
    Cylinder {  radius  0.0400 height 0.54962 }
  }
  Separator {                                                # Line      85.298
    Transform {
       translation -2.41844 -0.90241 -0.02404
       rotation 9.72633 0.00000 -34.50243 1.76979 }
    Cylinder {  radius  0.0400 height 0.36569 }
  }
  Separator {                                                # Line      87.298
    Transform {
       translation -2.41844 -0.90241 -0.02404
       rotation 9.72633 0.00000 -34.50242 1.76979 }
    Cylinder {  radius  0.0400 height 0.36569 }
  }
  Separator {                                                # Line     298.879
    Transform {
       translation -2.41844 -0.90241 -0.02404
       rotation -9.72633 0.00000 34.50242 1.37180 }
    Cylinder {  radius  0.0400 height 0.36569 }
  }
  Separator {                                                # Line     117.879
    Transform {
       translation -2.59335 -0.93786 -0.03820
       rotation -6.89456 0.00000 -0.48012 0.44968 }
    Cylinder {  radius  0.0400 height 0.15900 }
  }
  Separator {                                                # Line      87.117
    Transform {
       translation -2.59335 -0.93786 -0.03820
       rotation 6.89456 -0.00000 0.48013 2.69192 }
    Cylinder {  radius  0.0400 height 0.15900 }
  }
  Separator {                                                # Line      85.117
    Transform {
       translation -2.59335 -0.93786 -0.03820
       rotation 6.89456 -0.00000 0.48011 2.69192 }
    Cylinder {  radius  0.0400 height 0.15900 }
  }
  Separator {                                                # Line     117.298
    Transform {
       translation -2.42084 -0.97401 0.01043
       rotation 2.83177 0.00000 -34.98255 1.37147 }
    Cylinder {  radius  0.0400 height 0.35806 }
  }
  Separator {                                                # Line     614.1194
    Transform {
       translation 2.21207 -1.34847 -0.74446
       rotation 22.06595 -0.00000 13.98538 0.88311 }
    Cylinder {  radius  0.0400 height 0.33809 }
  }
  Separator {                                                # Line     605.614
    Transform {
       translation 2.21207 -1.34847 -0.74446
       rotation -22.06595 0.00000 -13.98538 2.25849 }
    Cylinder {  radius  0.0400 height 0.33809 }
  }
  Separator {                                                # Line     463.614
    Transform {
       translation 2.35168 -1.53704 -0.75139
       rotation -20.67831 0.00000 13.93743 0.99319 }
    Cylinder {  radius  0.0400 height 0.29766 }
  }
  Separator {                                                # Line     463.1194
    Transform {
       translation 2.28176 -1.42973 -0.64106
       rotation 1.38764 -0.00000 27.92281 0.63792 }
    Cylinder {  radius  0.0400 height 0.46945 }
  }
  Separator {                                                # Line     463.605
    Transform {
       translation 2.28176 -1.42973 -0.64106
       rotation 1.38764 -0.00000 27.92281 0.63792 }
    Cylinder {  radius  0.0400 height 0.46945 }
  }
  Separator {                                                # Line     614.774
    Transform {
       translation 2.35168 -1.53704 -0.75139
       rotation 20.67831 0.00000 -13.93743 2.14840 }
    Cylinder {  radius  0.0400 height 0.29766 }
  }
  Separator {                                                # Line     774.1194
    Transform {
       translation 2.28176 -1.42973 -0.64106
       rotation 1.38764 -0.00000 27.92281 0.63792 }
    Cylinder {  radius  0.0400 height 0.46945 }
  }
  Separator {                                                # Line     605.774
    Transform {
       translation 2.28176 -1.42973 -0.64106
       rotation -1.38764 0.00000 -27.92281 2.50367 }
    Cylinder {  radius  0.0400 height 0.46945 }
  }
  Separator {                                                # Line    1138.1139
    Transform {
       translation 0.57936 -0.20383 0.52192
       rotation 21.88429 0.00000 -18.13996 1.78020 }
    Cylinder {  radius  0.0400 height 0.29060 }
  }
  Separator {                                                # Line    1137.1139
    Transform {
       translation 0.57936 -0.20383 0.52192
       rotation 21.88429 0.00000 -18.13996 1.78020 }
    Cylinder {  radius  0.0400 height 0.29060 }
  }
  Separator {                                                # Line    1136.1139
    Transform {
       translation 0.57936 -0.20383 0.52192
       rotation 21.88429 0.00000 -18.13996 1.78020 }
    Cylinder {  radius  0.0400 height 0.29060 }
  }
  Separator {                                                # Line    1135.1139
    Transform {
       translation 0.57936 -0.20383 0.52192
       rotation 21.88429 0.00000 -18.13996 1.78020 }
    Cylinder {  radius  0.0400 height 0.29060 }
  }
  Separator {                                                # Line     659.667
    Transform {
       translation -0.38666 -0.73909 1.11029
       rotation 29.22933 0.00000 -74.88159 1.82086 }
    Cylinder {  radius  0.0400 height 0.82965 }
  }
  Separator {                                                # Line      41.659
    Transform {
       translation -0.38666 -0.73909 1.11029
       rotation -29.22933 0.00000 74.88159 1.32073 }
    Cylinder {  radius  0.0400 height 0.82965 }
  }
  Separator {                                                # Line      40.659
    Transform {
       translation -0.38666 -0.73909 1.11029
       rotation -29.22933 0.00000 74.88159 1.32073 }
    Cylinder {  radius  0.0400 height 0.82965 }
  }
  Separator {                                                # Line      39.659
    Transform {
       translation -0.55828 -0.76860 1.15591
       rotation -38.35368 0.00000 40.55803 1.12854 }
    Cylinder {  radius  0.0400 height 0.61763 }
  }
  Separator {                                                # Line      39.667
    Transform {
       translation -0.18387 -0.87126 1.30206
       rotation -9.12435 0.00000 -34.32356 1.40612 }
    Cylinder {  radius  0.0400 height 0.36003 }
  }
  Separator {                                                # Line      39.41
    Transform {
       translation -0.18387 -0.87126 1.30206
       rotation -9.12435 0.00000 -34.32356 1.40612 }
    Cylinder {  radius  0.0400 height 0.36003 }
  }
  Separator {                                                # Line      39.40
    Transform {
       translation -0.18387 -0.87126 1.30206
       rotation -9.12435 0.00000 -34.32356 1.40612 }
    Cylinder {  radius  0.0400 height 0.36003 }
  }
  Separator {                                                # Line      53.431
    Transform {
       translation -0.10739 1.17879 -0.10661
       rotation 38.90291 0.00000 -18.07785 1.58601 }
    Cylinder {  radius  0.0400 height 0.42903 }
  }
  Separator {                                                # Line      53.1021
    Transform {
       translation -0.10739 1.17879 -0.10661
       rotation 38.90291 0.00000 -18.07785 1.58601 }
    Cylinder {  radius  0.0400 height 0.42903 }
  }
  Separator {                                                # Line     351.1021
    Transform {
       translation 0.07512 1.18273 0.20407
       rotation -23.23337 0.00000 18.42389 1.61933 }
    Cylinder {  radius  0.0400 height 0.29687 }
  }
  Separator {                                                # Line     351.431
    Transform {
       translation 0.07512 1.18273 0.20407
       rotation -23.23337 0.00000 18.42389 1.61933 }
    Cylinder {  radius  0.0400 height 0.29687 }
  }
  Separator {                                                # Line      53.351
    Transform {
       translation -0.01527 1.18600 0.00956
       rotation 62.13628 0.00000 -36.50174 1.55987 }
    Cylinder {  radius  0.0400 height 0.72069 }
  }
  Separator {                                                # Line     360.1021
    Transform {
       translation 0.07512 1.18273 0.20407
       rotation -23.23337 0.00000 18.42389 1.61933 }
    Cylinder {  radius  0.0400 height 0.29687 }
  }
  Separator {                                                # Line     360.431
    Transform {
       translation 0.07512 1.18273 0.20407
       rotation -23.23337 0.00000 18.42389 1.61933 }
    Cylinder {  radius  0.0400 height 0.29687 }
  }
  Separator {                                                # Line      53.360
    Transform {
       translation -0.01527 1.18600 0.00956
       rotation 62.13628 0.00000 -36.50174 1.55987 }
    Cylinder {  radius  0.0400 height 0.72069 }
  }
  Separator {                                                # Line     301.1144
    Transform {
       translation 2.00921 -1.11652 -0.97200
       rotation -8.44990 0.00000 40.86116 1.73743 }
    Cylinder {  radius  0.0400 height 0.42312 }
  }
  Separator {                                                # Line     302.1144
    Transform {
       translation 2.00921 -1.11652 -0.97200
       rotation -8.44990 0.00000 40.86116 1.73743 }
    Cylinder {  radius  0.0400 height 0.42312 }
  }
  Separator {                                                # Line     302.1165
    Transform {
       translation 2.20136 -1.13997 -0.94397
       rotation -2.84231 0.00000 2.43096 2.83244 }
    Cylinder {  radius  0.0400 height 0.12293 }
  }
  Separator {                                                # Line     301.1165
    Transform {
       translation 2.20136 -1.13997 -0.94397
       rotation -2.84231 0.00000 2.43096 2.83244 }
    Cylinder {  radius  0.0400 height 0.12293 }
  }
  Separator {                                                # Line    1144.1165
    Transform {
       translation 1.99706 -1.17507 -0.98622
       rotation 5.60759 0.00000 -38.43020 1.69102 }
    Cylinder {  radius  0.0400 height 0.39120 }
  }
  Separator {                                                # Line     302.725
    Transform {
       translation 2.20136 -1.13997 -0.94397
       rotation -2.84231 0.00000 2.43096 2.83244 }
    Cylinder {  radius  0.0400 height 0.12293 }
  }
  Separator {                                                # Line     301.725
    Transform {
       translation 2.20136 -1.13997 -0.94397
       rotation -2.84231 0.00000 2.43096 2.83244 }
    Cylinder {  radius  0.0400 height 0.12293 }
  }
  Separator {                                                # Line     725.1144
    Transform {
       translation 1.99706 -1.17507 -0.98622
       rotation -5.60759 0.00000 38.43020 1.45057 }
    Cylinder {  radius  0.0400 height 0.39120 }
  }
  Separator {                                                # Line     706.1105
    Transform {
       translation 2.26021 -2.10104 -0.56636
       rotation 5.22307 -0.00000 4.97787 2.39385 }
    Cylinder {  radius  0.0400 height 0.10611 }
  }
  Separator {                                                # Line     706.1106
    Transform {
       translation 2.26021 -2.10104 -0.56636
       rotation 5.22309 -0.00000 4.97793 2.39385 }
    Cylinder {  radius  0.0400 height 0.10611 }
  }
  Separator {                                                # Line     706.798
    Transform {
       translation 2.26021 -2.10104 -0.56636
       rotation 5.22309 -0.00000 4.97794 2.39385 }
    Cylinder {  radius  0.0400 height 0.10611 }
  }
  Separator {                                                # Line     706.1103
    Transform {
       translation 2.26021 -2.10104 -0.56636
       rotation 5.22309 -0.00000 4.97795 2.39385 }
    Cylinder {  radius  0.0400 height 0.10611 }
  }
  Separator {                                                # Line     602.608
    Transform {
       translation 2.27058 -1.22567 -0.45692
       rotation 22.04850 -0.00000 23.03293 0.89807 }
    Cylinder {  radius  0.0400 height 0.40767 }
  }
  Separator {                                                # Line     603.608
    Transform {
       translation 2.27058 -1.22567 -0.45692
       rotation 22.04850 -0.00000 23.03293 0.89807 }
    Cylinder {  radius  0.0400 height 0.40767 }
  }
  Separator {                                                # Line     604.608
    Transform {
       translation 2.27058 -1.22567 -0.45692
       rotation 22.04850 -0.00000 23.03293 0.89807 }
    Cylinder {  radius  0.0400 height 0.40767 }
  }
  Separator {                                                # Line     471.604
    Transform {
       translation 2.39359 -1.28008 -0.61297
       rotation 9.16163 -0.00000 1.57039 2.57218 }
    Cylinder {  radius  0.0400 height 0.17241 }
  }
  Separator {                                                # Line     471.603
    Transform {
       translation 2.39359 -1.28008 -0.61297
       rotation 9.16163 -0.00000 1.57039 2.57218 }
    Cylinder {  radius  0.0400 height 0.17241 }
  }
  Separator {                                                # Line     471.602
    Transform {
       translation 2.39359 -1.28008 -0.61297
       rotation 9.16163 -0.00000 1.57039 2.57218 }
    Cylinder {  radius  0.0400 height 0.17241 }
  }
  Separator {                                                # Line     471.608
    Transform {
       translation 2.27843 -1.15307 -0.50273
       rotation 31.21013 -0.00000 24.60332 1.30353 }
    Cylinder {  radius  0.0400 height 0.41205 }
  }
  Separator {                                                # Line     894.955
    Transform {
       translation 0.86492 -1.43735 0.88089
       rotation -4.71080 0.00000 15.33788 1.47509 }
    Cylinder {  radius  0.0400 height 0.16119 }
  }
  Separator {                                                # Line     894.957
    Transform {
       translation 0.86492 -1.43735 0.88089
       rotation -4.71080 0.00000 15.33788 1.47509 }
    Cylinder {  radius  0.0400 height 0.16119 }
  }
  Separator {                                                # Line      42.957
    Transform {
       translation 0.79404 -1.27397 0.57085
       rotation 57.29718 -0.00000 1.16204 2.06846 }
    Cylinder {  radius  0.0400 height 0.65220 }
  }
  Separator {                                                # Line      42.955
    Transform {
       translation 0.79404 -1.27397 0.57085
       rotation 57.29718 -0.00000 1.16204 2.06846 }
    Cylinder {  radius  0.0400 height 0.65220 }
  }
  Separator {                                                # Line      42.894
    Transform {
       translation 0.87073 -1.28167 0.59441
       rotation 62.00798 0.00000 -14.17584 2.04534 }
    Cylinder {  radius  0.0400 height 0.71509 }
  }
  Separator {                                                # Line      43.957
    Transform {
       translation 0.79404 -1.27397 0.57085
       rotation 57.29718 -0.00000 1.16204 2.06846 }
    Cylinder {  radius  0.0400 height 0.65220 }
  }
  Separator {                                                # Line      43.955
    Transform {
       translation 0.79404 -1.27397 0.57085
       rotation 57.29718 -0.00000 1.16204 2.06846 }
    Cylinder {  radius  0.0400 height 0.65220 }
  }
  Separator {                                                # Line      43.894
    Transform {
       translation 0.87073 -1.28167 0.59441
       rotation 62.00798 0.00000 -14.17584 2.04534 }
    Cylinder {  radius  0.0400 height 0.71509 }
  }
  Separator {                                                # Line     515.743
    Transform {
       translation -2.08344 0.39194 -0.02252
       rotation 20.62002 -0.00000 0.85970 2.70261 }
    Cylinder {  radius  0.0400 height 0.48557 }
  }
  Separator {                                                # Line     514.743
    Transform {
       translation -2.08344 0.39194 -0.02252
       rotation 20.62002 -0.00000 0.85970 2.70261 }
    Cylinder {  radius  0.0400 height 0.48557 }
  }
  Separator {                                                # Line     515.811
    Transform {
       translation -2.08344 0.39194 -0.02252
       rotation 20.62002 -0.00000 0.85970 2.70261 }
    Cylinder {  radius  0.0400 height 0.48557 }
  }
  Separator {                                                # Line     514.811
    Transform {
       translation -2.08344 0.39194 -0.02252
       rotation 20.62002 -0.00000 0.85970 2.70261 }
    Cylinder {  radius  0.0400 height 0.48557 }
  }
  Separator {                                                # Line     515.742
    Transform {
       translation -2.08344 0.39194 -0.02252
       rotation 20.62002 -0.00000 0.85970 2.70261 }
    Cylinder {  radius  0.0400 height 0.48557 }
  }
  Separator {                                                # Line     514.742
    Transform {
       translation -2.08344 0.39194 -0.02252
       rotation 20.62002 -0.00000 0.85970 2.70261 }
    Cylinder {  radius  0.0400 height 0.48557 }
  }
  Separator {                                                # Line     300.458
    Transform {
       translation -0.43175 -1.10920 -1.15572
       rotation 54.43063 -0.00000 23.36608 1.21184 }
    Cylinder {  radius  0.0400 height 0.63266 }
  }
  Separator {                                                # Line     300.457
    Transform {
       translation -0.43175 -1.10920 -1.15572
       rotation 54.43063 -0.00000 23.36608 1.21184 }
    Cylinder {  radius  0.0400 height 0.63266 }
  }
  Separator {                                                # Line     458.544
    Transform {
       translation -0.43175 -1.10920 -1.15572
       rotation -54.43063 0.00000 -23.36608 1.92975 }
    Cylinder {  radius  0.0400 height 0.63266 }
  }
  Separator {                                                # Line     457.544
    Transform {
       translation -0.43175 -1.10920 -1.15572
       rotation -54.43063 0.00000 -23.36608 1.92975 }
    Cylinder {  radius  0.0400 height 0.63266 }
  }
  Separator {                                                # Line     458.558
    Transform {
       translation -0.43175 -1.10920 -1.15572
       rotation -54.43063 0.00000 -23.36608 1.92975 }
    Cylinder {  radius  0.0400 height 0.63266 }
  }
  Separator {                                                # Line     457.558
    Transform {
       translation -0.43175 -1.10920 -1.15572
       rotation -54.43063 0.00000 -23.36608 1.92975 }
    Cylinder {  radius  0.0400 height 0.63266 }
  }
  Separator {                                                # Line     909.1063
    Transform {
       translation -1.31611 0.46231 0.99732
       rotation 3.21768 -0.00000 51.15051 2.21621 }
    Cylinder {  radius  0.0400 height 0.64157 }
  }
  Separator {                                                # Line     909.1122
    Transform {
       translation -1.24034 0.54112 1.20402
       rotation 44.55610 -0.00000 35.99614 1.95008 }
    Cylinder {  radius  0.0400 height 0.61662 }
  }
  Separator {                                                # Line    1063.1122
    Transform {
       translation -1.49609 0.34815 1.22010
       rotation 41.33842 0.00000 -15.15436 1.22702 }
    Cylinder {  radius  0.0400 height 0.46765 }
  }
  Separator {                                                # Line     906.1122
    Transform {
       translation -1.36068 0.41213 1.43441
       rotation -1.52298 0.00000 11.92697 1.32886 }
    Cylinder {  radius  0.0400 height 0.12385 }
  }
  Separator {                                                # Line     906.909
    Transform {
       translation -1.18070 0.52628 1.21163
       rotation -46.07908 0.00000 -24.06918 1.11017 }
    Cylinder {  radius  0.0400 height 0.58036 }
  }
  Separator {                                                # Line     906.1063
    Transform {
       translation -1.43646 0.33332 1.22772
       rotation -42.86140 0.00000 27.08133 1.81800 }
    Cylinder {  radius  0.0400 height 0.52290 }
  }
  Separator {                                                # Line     495.906
    Transform {
       translation -1.11597 0.31119 1.23444
       rotation 41.51765 -0.00000 37.01505 1.27056 }
    Cylinder {  radius  0.0400 height 0.58227 }
  }
  Separator {                                                # Line     495.1122
    Transform {
       translation -1.17561 0.32603 1.22682
       rotation 39.99466 -0.00000 48.94201 1.26164 }
    Cylinder {  radius  0.0400 height 0.66351 }
  }
  Separator {                                                # Line     495.909
    Transform {
       translation -0.99563 0.44018 1.00404
       rotation -4.56144 0.00000 12.94587 0.30886 }
    Cylinder {  radius  0.0400 height 0.45155 }
  }
  Separator {                                                # Line     495.1063
    Transform {
       translation -1.25138 0.24722 1.02013
       rotation -1.34375 0.00000 64.09637 1.50188 }
    Cylinder {  radius  0.0400 height 0.64263 }
  }
  Separator {                                                # Line     683.972
    Transform {
       translation 0.08434 0.61094 -0.72397
       rotation 5.29399 0.00000 -38.32458 2.38872 }
    Cylinder {  radius  0.0400 height 0.56584 }
  }
  Separator {                                                # Line     143.972
    Transform {
       translation 0.08434 0.61094 -0.72397
       rotation 5.29399 0.00000 -38.32458 2.38872 }
    Cylinder {  radius  0.0400 height 0.56584 }
  }
  Separator {                                                # Line     142.972
    Transform {
       translation 0.08434 0.61094 -0.72397
       rotation 5.29399 0.00000 -38.32458 2.38872 }
    Cylinder {  radius  0.0400 height 0.56584 }
  }
  Separator {                                                # Line     972.973
    Transform {
       translation 0.27976 0.40452 -0.70918
       rotation -2.33530 0.00000 -0.75979 1.56811 }
    Cylinder {  radius  0.0400 height 0.02456 }
  }
  Separator {                                                # Line     683.973
    Transform {
       translation 0.08814 0.61097 -0.73565
       rotation 2.95869 0.00000 -39.08437 2.38213 }
    Cylinder {  radius  0.0400 height 0.56927 }
  }
  Separator {                                                # Line     143.973
    Transform {
       translation 0.08814 0.61097 -0.73565
       rotation 2.95869 0.00000 -39.08437 2.38213 }
    Cylinder {  radius  0.0400 height 0.56927 }
  }
  Separator {                                                # Line     142.973
    Transform {
       translation 0.08814 0.61097 -0.73565
       rotation 2.95869 0.00000 -39.08437 2.38213 }
    Cylinder {  radius  0.0400 height 0.56927 }
  }
  Separator {                                                # Line      26.134
    Transform {
       translation 0.26015 -0.49127 -1.28308
       rotation -7.21317 0.00000 10.73429 2.76874 }
    Cylinder {  radius  0.0400 height 0.35503 }
  }
  Separator {                                                # Line     134.554
    Transform {
       translation 0.35124 -0.66112 -1.43864
       rotation -23.89950 0.00000 -28.95229 1.59493 }
    Cylinder {  radius  0.0400 height 0.37553 }
  }
  Separator {                                                # Line      26.554
    Transform {
       translation 0.40492 -0.49580 -1.40258
       rotation -31.11267 0.00000 -18.21800 2.32644 }
    Cylinder {  radius  0.0400 height 0.49536 }
  }
  Separator {                                                # Line     554.556
    Transform {
       translation 0.63652 -0.73106 -1.39986
       rotation 31.65535 0.00000 -28.10369 1.87055 }
    Cylinder {  radius  0.0400 height 0.44306 }
  }
  Separator {                                                # Line     134.556
    Transform {
       translation 0.49176 -0.72653 -1.28037
       rotation 7.75585 0.00000 -57.05598 1.80913 }
    Cylinder {  radius  0.0400 height 0.59256 }
  }
  Separator {                                                # Line      26.556
    Transform {
       translation 0.54543 -0.56122 -1.24430
       rotation 0.54268 0.00000 -46.32169 2.36399 }
    Cylinder {  radius  0.0400 height 0.66030 }
  }
  Separator {                                                # Line     283.405
    Transform {
       translation -0.56883 2.11496 -0.00945
       rotation 15.58280 0.00000 -34.93322 0.75059 }
    Cylinder {  radius  0.0400 height 0.56081 }
  }
  Separator {                                                # Line     283.404
    Transform {
       translation -0.56883 2.11496 -0.00945
       rotation 15.58280 0.00000 -34.93322 0.75059 }
    Cylinder {  radius  0.0400 height 0.56081 }
  }
  Separator {                                                # Line     283.373
    Transform {
       translation -0.65310 2.18888 -0.07171
       rotation 3.13272 0.00000 -18.08075 0.31774 }
    Cylinder {  radius  0.0400 height 0.58735 }
  }
  Separator {                                                # Line     373.405
    Transform {
       translation -0.47843 2.39393 0.00621
       rotation 12.45008 0.00000 -16.85247 2.18525 }
    Cylinder {  radius  0.0400 height 0.25643 }
  }
  Separator {                                                # Line     373.404
    Transform {
       translation -0.47843 2.39393 0.00621
       rotation 12.45008 0.00000 -16.85247 2.18525 }
    Cylinder {  radius  0.0400 height 0.25643 }
  }
  Separator {                                                # Line     866.1276
    Transform {
       translation 0.29564 1.02268 0.42020
       rotation 27.16809 -0.00000 7.87099 2.72601 }
    Cylinder {  radius  0.0400 height 0.70062 }
  }
  Separator {                                                # Line     866.1066
    Transform {
       translation 0.00078 1.33341 0.37410
       rotation 17.94810 -0.00000 66.84282 1.59899 }
    Cylinder {  radius  0.0400 height 0.69238 }
  }
  Separator {                                                # Line    1066.1276
    Transform {
       translation -0.03857 1.01292 0.50994
       rotation 9.22000 0.00000 -58.97183 2.37637 }
    Cylinder {  radius  0.0400 height 0.86167 }
  }
  Separator {                                                # Line      57.1066
    Transform {
       translation -0.16117 1.15035 0.43187
       rotation 6.39438 -0.00000 34.45315 0.79088 }
    Cylinder {  radius  0.0400 height 0.49287 }
  }
  Separator {                                                # Line      57.866
    Transform {
       translation 0.17305 1.16011 0.34213
       rotation -11.55371 0.00000 -32.38967 0.75410 }
    Cylinder {  radius  0.0400 height 0.50229 }
  }
  Separator {                                                # Line      57.1276
    Transform {
       translation 0.13369 0.83962 0.47797
       rotation 15.61438 0.00000 -24.51868 2.32824 }
    Cylinder {  radius  0.0400 height 0.40006 }
  }
  Separator {                                                # Line     378.1219
    Transform {
       translation 1.30515 -0.89172 0.29560
       rotation -25.30110 0.00000 48.42074 1.43333 }
    Cylinder {  radius  0.0400 height 0.55153 }
  }
  Separator {                                                # Line     378.379
    Transform {
       translation 1.53481 -1.05918 0.48836
       rotation 13.25146 -0.00000 2.49002 2.66217 }
    Cylinder {  radius  0.0400 height 0.29231 }
  }
  Separator {                                                # Line     379.1219
    Transform {
       translation 1.29270 -1.02140 0.36185
       rotation -38.55256 0.00000 45.93072 1.06142 }
    Cylinder {  radius  0.0400 height 0.68686 }
  }
  Separator {                                                # Line      55.379
    Transform {
       translation 1.53709 -1.28085 0.49953
       rotation 11.01734 -0.00000 2.94720 0.55493 }
    Cylinder {  radius  0.0400 height 0.21646 }
  }
  Separator {                                                # Line      55.378
    Transform {
       translation 1.54954 -1.15117 0.43327
       rotation -2.23412 0.00000 0.45718 0.05139 }
    Cylinder {  radius  0.0400 height 0.44392 }
  }
  Separator {                                                # Line      55.1219
    Transform {
       translation 1.30744 -1.11338 0.30677
       rotation -27.53522 0.00000 48.87792 0.82435 }
    Cylinder {  radius  0.0400 height 0.76419 }
  }
  Separator {                                                # Line     401.656
    Transform {
       translation 0.28764 0.60313 -0.33258
       rotation 2.94655 -0.00000 0.77063 0.19583 }
    Cylinder {  radius  0.0400 height 0.15652 }
  }
  Separator {                                                # Line     401.654
    Transform {
       translation 0.28764 0.60313 -0.33258
       rotation 2.94655 -0.00000 0.77063 0.19583 }
    Cylinder {  radius  0.0400 height 0.15652 }
  }
  Separator {                                                # Line     401.402
    Transform {
       translation 0.28764 0.60313 -0.33258
       rotation 2.94655 -0.00000 0.77063 0.19583 }
    Cylinder {  radius  0.0400 height 0.15652 }
  }
  Separator {                                                # Line     611.623
    Transform {
       translation 2.17976 -1.60901 -0.81907
       rotation 21.89051 0.00000 -16.54772 2.36046 }
    Cylinder {  radius  0.0400 height 0.38974 }
  }
  Separator {                                                # Line     610.623
    Transform {
       translation 2.17976 -1.60901 -0.81907
       rotation 21.89051 0.00000 -16.54772 2.36046 }
    Cylinder {  radius  0.0400 height 0.38974 }
  }
  Separator {                                                # Line     305.623
    Transform {
       translation 2.21793 -1.77533 -0.90253
       rotation 38.58148 0.00000 -8.91427 1.43064 }
    Cylinder {  radius  0.0400 height 0.39990 }
  }
  Separator {                                                # Line     305.611
    Transform {
       translation 2.13519 -1.63694 -1.01198
       rotation 16.69097 -0.00000 7.63344 0.50420 }
    Cylinder {  radius  0.0400 height 0.37991 }
  }
  Separator {                                                # Line     305.610
    Transform {
       translation 2.13519 -1.63694 -1.01198
       rotation 16.69097 -0.00000 7.63344 0.50420 }
    Cylinder {  radius  0.0400 height 0.37991 }
  }
  Separator {                                                # Line     632.1143
    Transform {
       translation 1.96879 -1.18879 -0.11716
       rotation 7.69741 0.00000 -6.44141 2.06360 }
    Cylinder {  radius  0.0400 height 0.11393 }
  }
  Separator {                                                # Line     632.1201
    Transform {
       translation 1.95569 -1.25320 -0.12781
       rotation 5.56835 0.00000 -3.82091 2.78756 }
    Cylinder {  radius  0.0400 height 0.19480 }
  }
  Separator {                                                # Line    1143.1201
    Transform {
       translation 1.98789 -1.28015 -0.08932
       rotation -2.12907 0.00000 2.62050 2.88525 }
    Cylinder {  radius  0.0400 height 0.13317 }
  }
  Separator {                                                # Line    1109.1201
    Transform {
       translation 1.97347 -1.45411 -0.08397
       rotation -3.19953 0.00000 -0.26486 0.14549 }
    Cylinder {  radius  0.0400 height 0.22144 }
  }
  Separator {                                                # Line     632.1109
    Transform {
       translation 1.95436 -1.36275 -0.11181
       rotation 8.76788 0.00000 -3.55605 2.91034 }
    Cylinder {  radius  0.0400 height 0.41281 }
  }
  Separator {                                                # Line    1109.1143
    Transform {
       translation 1.98657 -1.38970 -0.07332
       rotation -1.07047 0.00000 -2.88536 0.08823 }
    Cylinder {  radius  0.0400 height 0.34928 }
  }
  Separator {                                                # Line     617.639
    Transform {
       translation 2.40691 -1.12645 -0.63677
       rotation -9.44517 0.00000 -14.34840 0.64243 }
    Cylinder {  radius  0.0400 height 0.28671 }
  }
  Separator {                                                # Line     617.638
    Transform {
       translation 2.40691 -1.12645 -0.63677
       rotation -9.44517 0.00000 -14.34840 0.64243 }
    Cylinder {  radius  0.0400 height 0.28671 }
  }
  Separator {                                                # Line     617.1166
    Transform {
       translation 2.33111 -1.08525 -0.79252
       rotation -40.59434 0.00000 0.81148 0.91568 }
    Cylinder {  radius  0.0400 height 0.51202 }
  }
  Separator {                                                # Line     639.1166
    Transform {
       translation 2.40285 -0.97047 -0.83975
       rotation -31.14917 0.00000 15.15989 1.33728 }
    Cylinder {  radius  0.0400 height 0.35609 }
  }
  Separator {                                                # Line     638.1166
    Transform {
       translation 2.40285 -0.97047 -0.83975
       rotation -31.14917 0.00000 15.15989 1.33728 }
    Cylinder {  radius  0.0400 height 0.35609 }
  }
  Separator {                                                # Line     133.162
    Transform {
       translation -2.19486 -0.70140 -0.02757
       rotation 17.88143 0.00000 -5.01441 2.75642 }
    Cylinder {  radius  0.0400 height 0.49429 }
  }
  Separator {                                                # Line     133.161
    Transform {
       translation -2.19486 -0.70140 -0.02757
       rotation 17.88143 0.00000 -5.01441 2.75642 }
    Cylinder {  radius  0.0400 height 0.49429 }
  }
  Separator {                                                # Line     133.255
    Transform {
       translation -2.32375 -0.60155 -0.01463
       rotation 20.47084 -0.00000 20.76175 2.29591 }
    Cylinder {  radius  0.0400 height 0.38957 }
  }
  Separator {                                                # Line     162.255
    Transform {
       translation -2.29867 -0.83059 0.07478
       rotation 2.58941 -0.00000 25.77616 0.91407 }
    Cylinder {  radius  0.0400 height 0.32710 }
  }
  Separator {                                                # Line     161.255
    Transform {
       translation -2.29867 -0.83059 0.07478
       rotation 2.58941 -0.00000 25.77616 0.91407 }
    Cylinder {  radius  0.0400 height 0.32710 }
  }
  Separator {                                                # Line     616.1234
    Transform {
       translation 1.80523 -1.55497 -1.00102
       rotation 3.39247 -0.00000 16.35134 0.33199 }
    Cylinder {  radius  0.0400 height 0.51237 }
  }
  Separator {                                                # Line     616.1162
    Transform {
       translation 1.80523 -1.55497 -1.00102
       rotation 3.39247 -0.00000 16.35134 0.33199 }
    Cylinder {  radius  0.0400 height 0.51237 }
  }
  Separator {                                                # Line     616.1207
    Transform {
       translation 1.95305 -1.57267 -1.06861
       rotation -10.12510 0.00000 -13.21281 0.35505 }
    Cylinder {  radius  0.0400 height 0.47884 }
  }
  Separator {                                                # Line    1207.1234
    Transform {
       translation 1.87129 -1.33048 -1.05165
       rotation 13.51757 -0.00000 29.56415 1.46229 }
    Cylinder {  radius  0.0400 height 0.32700 }
  }
  Separator {                                                # Line    1162.1207
    Transform {
       translation 1.87129 -1.33048 -1.05165
       rotation -13.51757 0.00000 -29.56415 1.67930 }
    Cylinder {  radius  0.0400 height 0.32700 }
  }
  Separator {                                                # Line     150.546
    Transform {
       translation -1.65587 1.18033 -0.74941
       rotation -28.27016 0.00000 7.61415 1.36362 }
    Cylinder {  radius  0.0400 height 0.29917 }
  }
  Separator {                                                # Line     150.1045
    Transform {
       translation -1.38863 0.96032 -0.63124
       rotation -4.63651 0.00000 -45.83522 2.25856 }
    Cylinder {  radius  0.0400 height 0.59624 }
  }
  Separator {                                                # Line     546.1045
    Transform {
       translation -1.42670 0.99108 -0.77259
       rotation 23.63365 0.00000 -53.44937 2.21619 }
    Cylinder {  radius  0.0400 height 0.73155 }
  }
  Separator {                                                # Line    1045.1124
    Transform {
       translation -1.38947 0.92506 -0.65522
       rotation -0.15925 0.00000 46.00519 0.98087 }
    Cylinder {  radius  0.0400 height 0.55363 }
  }
  Separator {                                                # Line     150.1124
    Transform {
       translation -1.61865 1.11431 -0.63204
       rotation -4.79576 0.00000 0.16997 2.54405 }
    Cylinder {  radius  0.0400 height 0.08529 }
  }
  Separator {                                                # Line     546.1124
    Transform {
       translation -1.65672 1.14508 -0.77339
       rotation 23.47440 0.00000 -7.44417 2.06300 }
    Cylinder {  radius  0.0400 height 0.27944 }
  }
  Separator {                                                # Line     615.1227
    Transform {
       translation 2.23039 -1.25789 -0.85273
       rotation -4.53376 0.00000 9.66686 2.44302 }
    Cylinder {  radius  0.0400 height 0.16602 }
  }
  Separator {                                                # Line     615.1171
    Transform {
       translation 2.26943 -1.15826 -0.89379
       rotation -12.74606 0.00000 1.85909 1.06035 }
    Cylinder {  radius  0.0400 height 0.14763 }
  }
  Separator {                                                # Line    1171.1227
    Transform {
       translation 2.22110 -1.22183 -0.91646
       rotation 8.21230 -0.00000 7.80777 2.62452 }
    Cylinder {  radius  0.0400 height 0.22923 }
  }
  Separator {                                                # Line    1171.1229
    Transform {
       translation 2.28032 -1.20611 -0.93644
       rotation 4.21608 0.00000 -4.03640 2.80686 }
    Cylinder {  radius  0.0400 height 0.17767 }
  }
  Separator {                                                # Line     615.1229
    Transform {
       translation 2.28961 -1.24217 -0.87271
       rotation -8.52999 0.00000 -2.17730 2.39781 }
    Cylinder {  radius  0.0400 height 0.13002 }
  }
  Separator {                                                # Line    1227.1229
    Transform {
       translation 2.24128 -1.30574 -0.89538
       rotation -3.99623 0.00000 -11.84417 1.32433 }
    Cylinder {  radius  0.0400 height 0.12890 }
  }
  Separator {                                                # Line     466.472
    Transform {
       translation 2.23294 -1.04402 -0.40585
       rotation -20.26103 0.00000 25.31102 2.26423 }
    Cylinder {  radius  0.0400 height 0.42157 }
  }
  Separator {                                                # Line     472.1233
    Transform {
       translation 2.23294 -1.04402 -0.40585
       rotation 20.26103 0.00000 -25.31102 0.87737 }
    Cylinder {  radius  0.0400 height 0.42157 }
  }
  Separator {                                                # Line    1172.1233
    Transform {
       translation 2.16622 -0.86554 -0.16949
       rotation -27.01011 0.00000 -38.65380 1.75423 }
    Cylinder {  radius  0.0400 height 0.47960 }
  }
  Separator {                                                # Line     466.1172
    Transform {
       translation 2.16622 -0.86554 -0.16949
       rotation 27.01011 -0.00000 38.65380 1.38737 }
    Cylinder {  radius  0.0400 height 0.47960 }
  }
  Separator {                                                # Line     472.1172
    Transform {
       translation 2.03967 -1.00028 -0.27080
       rotation 47.27114 -0.00000 13.34278 0.94237 }
    Cylinder {  radius  0.0400 height 0.60718 }
  }
  Separator {                                                # Line     621.640
    Transform {
       translation 2.37043 -1.59848 -0.54795
       rotation -9.04157 0.00000 12.52181 2.41869 }
    Cylinder {  radius  0.0400 height 0.23346 }
  }
  Separator {                                                # Line     622.640
    Transform {
       translation 2.37043 -1.59848 -0.54795
       rotation -9.04157 0.00000 12.52181 2.41869 }
    Cylinder {  radius  0.0400 height 0.23346 }
  }
  Separator {                                                # Line     260.622
    Transform {
       translation 2.23816 -1.50408 -0.55326
       rotation 10.10420 0.00000 -38.97636 1.60491 }
    Cylinder {  radius  0.0400 height 0.40288 }
  }
  Separator {                                                # Line     260.621
    Transform {
       translation 2.23816 -1.50408 -0.55326
       rotation 10.10420 0.00000 -38.97636 1.60491 }
    Cylinder {  radius  0.0400 height 0.40288 }
  }
  Separator {                                                # Line     260.640
    Transform {
       translation 2.17555 -1.59161 -0.59847
       rotation 1.06263 0.00000 -26.45455 2.19029 }
    Cylinder {  radius  0.0400 height 0.32519 }
  }
  Separator {                                                # Line     516.784
    Transform {
       translation -1.66310 0.91135 -0.52271
       rotation -10.97963 0.00000 -8.80548 1.02426 }
    Cylinder {  radius  0.0400 height 0.16474 }
  }
  Separator {                                                # Line     478.784
    Transform {
       translation -1.69027 0.94820 -0.37240
       rotation -41.04173 0.00000 -14.23960 1.54335 }
    Cylinder {  radius  0.0400 height 0.43458 }
  }
  Separator {                                                # Line     478.516
    Transform {
       translation -1.73430 0.90539 -0.31750
       rotation -30.06210 0.00000 -5.43411 1.80750 }
    Cylinder {  radius  0.0400 height 0.31426 }
  }
  Separator {                                                # Line       8.478
    Transform {
       translation -1.37961 0.97170 -0.30735
       rotation 28.03158 -0.00000 76.37211 1.64310 }
    Cylinder {  radius  0.0400 height 0.81567 }
  }
  Separator {                                                # Line       8.784
    Transform {
       translation -1.30841 0.97766 -0.51256
       rotation -13.01015 0.00000 62.13251 1.64469 }
    Cylinder {  radius  0.0400 height 0.63654 }
  }
  Separator {                                                # Line       8.516
    Transform {
       translation -1.35244 0.93485 -0.45766
       rotation -2.03052 0.00000 70.93800 1.75553 }
    Cylinder {  radius  0.0400 height 0.72196 }
  }
  Separator {                                                # Line    1156.1163
    Transform {
       translation 2.44483 -1.65132 0.16536
       rotation -18.37522 0.00000 1.75582 0.61404 }
    Cylinder {  radius  0.0400 height 0.32037 }
  }
  Separator {                                                # Line    1151.1163
    Transform {
       translation 2.44483 -1.65132 0.16536
       rotation -18.37522 0.00000 1.75582 0.61404 }
    Cylinder {  radius  0.0400 height 0.32037 }
  }
  Separator {                                                # Line    1163.1195
    Transform {
       translation 2.40318 -1.54264 0.14321
       rotation 13.94585 -0.00000 6.57443 1.85175 }
    Cylinder {  radius  0.0400 height 0.16047 }
  }
  Separator {                                                # Line    1156.1195
    Transform {
       translation 2.41196 -1.67357 0.23509
       rotation -4.42937 0.00000 8.33025 0.40953 }
    Cylinder {  radius  0.0400 height 0.23695 }
  }
  Separator {                                                # Line    1151.1195
    Transform {
       translation 2.41196 -1.67357 0.23509
       rotation -4.42937 0.00000 8.33025 0.40953 }
    Cylinder {  radius  0.0400 height 0.23695 }
  }
  Separator {                                                # Line      98.299
    Transform {
       translation 0.39155 -2.38834 1.80177
       rotation 0.23435 0.00000 -0.09803 0.10862 }
    Cylinder {  radius  0.0400 height 0.02343 }
  }
  Separator {                                                # Line      94.98
    Transform {
       translation 0.39155 -2.38834 1.80177
       rotation -0.23435 0.00000 0.09803 3.03298 }
    Cylinder {  radius  0.0400 height 0.02343 }
  }
  Separator {                                                # Line      92.98
    Transform {
       translation 0.39155 -2.38834 1.80177
       rotation -0.23435 0.00000 0.09803 3.03298 }
    Cylinder {  radius  0.0400 height 0.02343 }
  }
  Separator {                                                # Line     456.724
    Transform {
       translation 0.40291 1.14626 0.78138
       rotation 0.56823 -0.00000 0.59135 2.81300 }
    Cylinder {  radius  0.0400 height 0.02541 }
  }
  Separator {                                                # Line     212.724
    Transform {
       translation 0.26990 1.22465 1.02577
       rotation -48.30989 0.00000 -26.01049 1.88915 }
    Cylinder {  radius  0.0400 height 0.57770 }
  }
  Separator {                                                # Line     212.456
    Transform {
       translation 0.27286 1.23668 1.02293
       rotation -48.87813 0.00000 -26.60183 1.84539 }
    Cylinder {  radius  0.0400 height 0.57814 }
  }
  Separator {                                                # Line     212.771
    Transform {
       translation 0.29167 1.41022 1.16393
       rotation -20.67835 0.00000 -30.36488 1.09281 }
    Cylinder {  radius  0.0400 height 0.41374 }
  }
  Separator {                                                # Line     724.771
    Transform {
       translation 0.42172 1.31981 0.92238
       rotation 27.63155 0.00000 -4.35439 0.64586 }
    Cylinder {  radius  0.0400 height 0.46475 }
  }
  Separator {                                                # Line     456.771
    Transform {
       translation 0.42468 1.33183 0.91954
       rotation 28.19978 0.00000 -3.76305 0.68662 }
    Cylinder {  radius  0.0400 height 0.44879 }
  }
  Separator {                                                # Line     198.344
    Transform {
       translation -0.56667 1.03506 0.72634
       rotation 51.18619 -0.00000 44.37921 1.20361 }
    Cylinder {  radius  0.0400 height 0.72585 }
  }
  Separator {                                                # Line     344.584
    Transform {
       translation -0.78624 1.22530 0.95010
       rotation -6.43362 0.00000 -0.46671 0.49355 }
    Cylinder {  radius  0.0400 height 0.13616 }
  }
  Separator {                                                # Line     198.584
    Transform {
       translation -0.56434 1.09501 0.69417
       rotation 44.75258 -0.00000 43.91251 1.02536 }
    Cylinder {  radius  0.0400 height 0.73340 }
  }
  Separator {                                                # Line     584.1073
    Transform {
       translation -0.89080 1.21335 0.79476
       rotation -24.63494 0.00000 21.37965 1.98602 }
    Cylinder {  radius  0.0400 height 0.35648 }
  }
  Separator {                                                # Line     344.1073
    Transform {
       translation -0.89314 1.15340 0.82693
       rotation -31.06855 0.00000 20.91295 1.63451 }
    Cylinder {  radius  0.0400 height 0.37528 }
  }
  Separator {                                                # Line     198.1073
    Transform {
       translation -0.67124 1.02311 0.57100
       rotation 20.11764 -0.00000 65.29216 1.23732 }
    Cylinder {  radius  0.0400 height 0.72305 }
  }
  Separator {                                                # Line       9.354
    Transform {
       translation 0.43742 0.74474 0.51272
       rotation 19.41396 0.00000 -10.05916 1.22902 }
    Cylinder {  radius  0.0400 height 0.23208 }
  }
  Separator {                                                # Line       9.355
    Transform {
       translation 0.43742 0.74474 0.51272
       rotation 19.41396 0.00000 -10.05916 1.22902 }
    Cylinder {  radius  0.0400 height 0.23208 }
  }
  Separator {                                                # Line     355.730
    Transform {
       translation 0.70454 0.87289 0.55083
       rotation -11.79179 0.00000 -43.36495 1.19269 }
    Cylinder {  radius  0.0400 height 0.48355 }
  }
  Separator {                                                # Line     354.730
    Transform {
       translation 0.70454 0.87289 0.55083
       rotation -11.79179 0.00000 -43.36495 1.19269 }
    Cylinder {  radius  0.0400 height 0.48355 }
  }
  Separator {                                                # Line       9.730
    Transform {
       translation 0.65424 0.83400 0.45376
       rotation 7.62217 0.00000 -53.42411 1.12742 }
    Cylinder {  radius  0.0400 height 0.59742 }
  }
  Separator {                                                # Line     767.794
    Transform {
       translation -0.15416 0.43806 1.31885
       rotation 19.01472 -0.00000 14.70600 2.44375 }
    Cylinder {  radius  0.0400 height 0.37409 }
  }
  Separator {                                                # Line     794.806
    Transform {
       translation -0.27677 0.50701 1.45842
       rotation 8.89856 -0.00000 9.81637 0.30250 }
    Cylinder {  radius  0.0400 height 0.44474 }
  }
  Separator {                                                # Line     767.806
    Transform {
       translation -0.20324 0.65033 1.36335
       rotation 27.91328 -0.00000 24.52236 1.21538 }
    Cylinder {  radius  0.0400 height 0.39632 }
  }
  Separator {                                                # Line     220.806
    Transform {
       translation -0.25043 0.67325 1.59905
       rotation -19.22751 0.00000 15.08456 1.21048 }
    Cylinder {  radius  0.0400 height 0.26115 }
  }
  Separator {                                                # Line     220.794
    Transform {
       translation -0.20135 0.46098 1.55456
       rotation -28.12607 0.00000 5.26819 2.43094 }
    Cylinder {  radius  0.0400 height 0.43866 }
  }
  Separator {                                                # Line     220.767
    Transform {
       translation -0.12782 0.60429 1.45948
       rotation -47.14079 0.00000 -9.43781 1.66585 }
    Cylinder {  radius  0.0400 height 0.48294 }
  }
  Separator {                                                # Line    1053.1054
    Transform {
       translation -0.04759 0.76196 -2.64572
       rotation -0.00053 0.00000 0.00003 1.34034 }
    Cylinder {  radius  0.0400 height 0.00001 }
  }
  Separator {                                                # Line    1054.1056
    Transform {
       translation -0.04759 0.76196 -2.64572
       rotation -0.00027 0.00000 0.00001 1.34034 }
    Cylinder {  radius  0.0400 height 0.00000 }
  }
  Separator {                                                # Line    1053.1056
    Transform {
       translation -0.04759 0.76196 -2.64572
       rotation -0.00080 0.00000 0.00004 1.34034 }
    Cylinder {  radius  0.0400 height 0.00001 }
  }
  Separator {                                                # Line    1056.1057
    Transform {
       translation -0.04759 0.76197 -2.64573
       rotation -0.00129 0.00000 0.00007 1.34035 }
    Cylinder {  radius  0.0400 height 0.00001 }
  }
  Separator {                                                # Line    1054.1057
    Transform {
       translation -0.04759 0.76197 -2.64573
       rotation -0.00157 0.00000 0.00009 1.34035 }
    Cylinder {  radius  0.0400 height 0.00002 }
  }
  Separator {                                                # Line    1053.1057
    Transform {
       translation -0.04759 0.76197 -2.64573
       rotation -0.00209 0.00000 0.00011 1.34035 }
    Cylinder {  radius  0.0400 height 0.00002 }
  }
  Separator {                                                # Line     889.1087
    Transform {
       translation -0.73511 0.40198 0.97128
       rotation -23.78233 0.00000 -13.55565 1.22503 }
    Cylinder {  radius  0.0400 height 0.29096 }
  }
  Separator {                                                # Line     203.1087
    Transform {
       translation -0.75237 0.41277 0.80867
       rotation 8.74059 0.00000 -17.00721 1.18776 }
    Cylinder {  radius  0.0400 height 0.20616 }
  }
  Separator {                                                # Line     203.889
    Transform {
       translation -0.82015 0.36346 0.92758
       rotation 32.52292 0.00000 -3.45156 1.63663 }
    Cylinder {  radius  0.0400 height 0.32777 }
  }
  Separator {                                                # Line     203.1256
    Transform {
       translation -0.42537 0.15518 0.81593
       rotation 10.19236 0.00000 -82.40692 2.05630 }
    Cylinder {  radius  0.0400 height 0.93884 }
  }
  Separator {                                                # Line    1087.1256
    Transform {
       translation -0.34034 0.19371 0.85963
       rotation 1.45177 0.00000 -65.39971 2.23788 }
    Cylinder {  radius  0.0400 height 0.83266 }
  }
  Separator {                                                # Line     889.1256
    Transform {
       translation -0.40811 0.14440 0.97854
       rotation -22.33056 0.00000 -78.95536 2.04056 }
    Cylinder {  radius  0.0400 height 0.92021 }
  }
  Separator {                                                # Line     232.244
    Transform {
       translation 0.75627 0.35278 -1.59458
       rotation 44.25197 -0.00000 14.06384 1.88417 }
    Cylinder {  radius  0.0400 height 0.48810 }
  }
  Separator {                                                # Line     232.243
    Transform {
       translation 0.75627 0.35278 -1.59458
       rotation 44.25197 -0.00000 14.06384 1.88417 }
    Cylinder {  radius  0.0400 height 0.48810 }
  }
  Separator {                                                # Line     232.242
    Transform {
       translation 0.75627 0.35278 -1.59458
       rotation 44.25197 -0.00000 14.06384 1.88417 }
    Cylinder {  radius  0.0400 height 0.48810 }
  }
  Separator {                                                # Line     265.423
    Transform {
       translation 0.02894 -0.64855 0.59101
       rotation -50.07982 0.00000 -55.02426 1.50390 }
    Cylinder {  radius  0.0400 height 0.74569 }
  }
  Separator {                                                # Line     264.423
    Transform {
       translation 0.02894 -0.64855 0.59101
       rotation -50.07982 0.00000 -55.02426 1.50390 }
    Cylinder {  radius  0.0400 height 0.74569 }
  }
  Separator {                                                # Line     263.423
    Transform {
       translation 0.02894 -0.64855 0.59101
       rotation -50.07982 0.00000 -55.02426 1.50390 }
    Cylinder {  radius  0.0400 height 0.74569 }
  }
  Separator {                                                # Line     482.650
    Transform {
       translation 0.03579 0.34063 0.73567
       rotation -0.97123 0.00000 -3.90071 0.43949 }
    Cylinder {  radius  0.0400 height 0.09448 }
  }
  Separator {                                                # Line     482.1287
    Transform {
       translation 0.19128 0.33934 0.39080
       rotation -69.94549 0.00000 -34.99741 1.46517 }
    Cylinder {  radius  0.0400 height 0.78651 }
  }
  Separator {                                                # Line     650.1287
    Transform {
       translation 0.21078 0.38209 0.38594
       rotation -68.97426 0.00000 -31.09670 1.57420 }
    Cylinder {  radius  0.0400 height 0.75661 }
  }
  Separator {                                                # Line    1119.1287
    Transform {
       translation 0.07001 0.19354 0.18873
       rotation -29.53281 0.00000 -59.25000 1.05595 }
    Cylinder {  radius  0.0400 height 0.76062 }
  }
  Separator {                                                # Line     482.1119
    Transform {
       translation -0.10497 0.15208 0.53846
       rotation -40.41268 0.00000 24.25259 2.12486 }
    Cylinder {  radius  0.0400 height 0.55423 }
  }
  Separator {                                                # Line     650.1119
    Transform {
       translation -0.08547 0.19483 0.53360
       rotation -39.44145 0.00000 28.15330 2.23210 }
    Cylinder {  radius  0.0400 height 0.61403 }
  }
  Separator {                                                # Line     696.911
    Transform {
       translation 1.01256 -1.13152 -1.45612
       rotation -39.11177 0.00000 -3.75599 2.12020 }
    Cylinder {  radius  0.0400 height 0.46072 }
  }
  Separator {                                                # Line     181.911
    Transform {
       translation 1.01256 -1.13152 -1.45612
       rotation -39.11177 0.00000 -3.75599 2.12020 }
    Cylinder {  radius  0.0400 height 0.46072 }
  }
  Separator {                                                # Line     180.911
    Transform {
       translation 1.01256 -1.13152 -1.45612
       rotation -39.11177 0.00000 -3.75599 2.12020 }
    Cylinder {  radius  0.0400 height 0.46072 }
  }
  Separator {                                                # Line     428.992
    Transform {
       translation 0.00814 0.20208 -0.26391
       rotation -13.79257 0.00000 -36.42634 0.68161 }
    Cylinder {  radius  0.0400 height 0.61822 }
  }
  Separator {                                                # Line     428.747
    Transform {
       translation -0.11084 0.21042 -0.33135
       rotation -27.28029 0.00000 -12.62983 0.54420 }
    Cylinder {  radius  0.0400 height 0.58065 }
  }
  Separator {                                                # Line     747.992
    Transform {
       translation 0.07129 0.45046 -0.40031
       rotation 13.48771 0.00000 -23.79651 1.63173 }
    Cylinder {  radius  0.0400 height 0.27404 }
  }
  Separator {                                                # Line      22.747
    Transform {
       translation 0.01642 0.37707 -0.49021
       rotation 4.49171 -0.00000 12.82177 0.69338 }
    Cylinder {  radius  0.0400 height 0.21256 }
  }
  Separator {                                                # Line      22.428
    Transform {
       translation -0.04673 0.12868 -0.35380
       rotation 31.77200 -0.00000 25.45160 2.25684 }
    Cylinder {  radius  0.0400 height 0.52612 }
  }
  Separator {                                                # Line      22.992
    Transform {
       translation 0.13540 0.36872 -0.42277
       rotation 17.97943 0.00000 -10.97474 0.96217 }
    Cylinder {  radius  0.0400 height 0.25675 }
  }
  Separator {                                                # Line     564.1088
    Transform {
       translation -0.25637 0.19131 -0.56999
       rotation -2.04818 0.00000 -13.10946 2.82741 }
    Cylinder {  radius  0.0400 height 0.42934 }
  }
  Separator {                                                # Line    1071.1088
    Transform {
       translation -0.49571 0.09036 -0.33667
       rotation -48.71084 0.00000 -60.97743 1.82937 }
    Cylinder {  radius  0.0400 height 0.80729 }
  }
  Separator {                                                # Line     564.1071
    Transform {
       translation -0.56126 0.29452 -0.32643
       rotation 46.66266 -0.00000 47.86796 1.86411 }
    Cylinder {  radius  0.0400 height 0.69831 }
  }
  Separator {                                                # Line    1071.1127
    Transform {
       translation -0.67268 0.22130 -0.33160
       rotation -47.69655 0.00000 -25.58515 1.46872 }
    Cylinder {  radius  0.0400 height 0.54409 }
  }
  Separator {                                                # Line    1088.1127
    Transform {
       translation -0.36779 0.11808 -0.57516
       rotation 1.01429 -0.00000 35.39228 0.93398 }
    Cylinder {  radius  0.0400 height 0.44039 }
  }
  Separator {                                                # Line     564.1127
    Transform {
       translation -0.43334 0.32225 -0.56492
       rotation -1.03389 0.00000 22.28282 2.15175 }
    Cylinder {  radius  0.0400 height 0.26685 }
  }
  Separator {                                                # Line     576.577
    Transform {
       translation 0.92033 2.62527 -0.58530
       rotation -0.00047 0.00000 0.00049 0.03439 }
    Cylinder {  radius  0.0400 height 0.00020 }
  }
  Separator {                                                # Line     577.779
    Transform {
       translation 0.72492 2.58979 -0.48089
       rotation 20.88202 -0.00000 39.08236 1.73000 }
    Cylinder {  radius  0.0400 height 0.44879 }
  }
  Separator {                                                # Line     576.779
    Transform {
       translation 0.72492 2.58969 -0.48089
       rotation 20.88155 -0.00000 39.08286 1.72956 }
    Cylinder {  radius  0.0400 height 0.44876 }
  }
  Separator {                                                # Line     800.1158
    Transform {
       translation 2.09199 -1.41982 0.08045
       rotation 25.19500 -0.00000 1.43530 1.37610 }
    Cylinder {  radius  0.0400 height 0.25722 }
  }
  Separator {                                                # Line    1158.1213
    Transform {
       translation 2.07462 -1.38998 0.20472
       rotation -0.34135 0.00000 2.03876 1.12321 }
    Cylinder {  radius  0.0400 height 0.02293 }
  }
  Separator {                                                # Line     800.1213
    Transform {
       translation 2.08180 -1.41486 0.07875
       rotation 24.85365 -0.00000 3.47406 1.33729 }
    Cylinder {  radius  0.0400 height 0.25795 }
  }
  Separator {                                                # Line     437.900
    Transform {
       translation 0.34441 -0.47820 -0.55093
       rotation 65.82436 -0.00000 64.24808 1.08200 }
    Cylinder {  radius  0.0400 height 1.04182 }
  }
  Separator {                                                # Line     135.437
    Transform {
       translation 0.44051 -0.62478 -0.85560
       rotation -4.88892 0.00000 -45.02917 1.97925 }
    Cylinder {  radius  0.0400 height 0.49354 }
  }
  Separator {                                                # Line     135.900
    Transform {
       translation 0.11927 -0.38018 -0.52648
       rotation 60.93544 -0.00000 19.21891 1.14061 }
    Cylinder {  radius  0.0400 height 0.70299 }
  }
  Separator {                                                # Line     155.447
    Transform {
       translation -0.93155 -0.19604 -0.69261
       rotation -1.79584 0.00000 13.27186 2.71117 }
    Cylinder {  radius  0.0400 height 0.32097 }
  }
  Separator {                                                # Line      63.447
    Transform {
       translation -1.11879 -0.32981 -0.34907
       rotation -70.50267 0.00000 -24.17638 1.60321 }
    Cylinder {  radius  0.0400 height 0.74572 }
  }
  Separator {                                                # Line      63.155
    Transform {
       translation -1.05243 -0.18396 -0.34009
       rotation -68.70683 0.00000 -37.44824 1.24137 }
    Cylinder {  radius  0.0400 height 0.82696 }
  }
  Separator {                                                # Line     562.700
    Transform {
       translation -0.93188 1.30180 -0.29588
       rotation -11.28491 0.00000 1.28442 2.42200 }
    Cylinder {  radius  0.0400 height 0.17233 }
  }
  Separator {                                                # Line     490.700
    Transform {
       translation -0.97226 0.84406 -0.39048
       rotation 7.63551 0.00000 -6.79186 0.12931 }
    Cylinder {  radius  0.0400 height 0.79248 }
  }
  Separator {                                                # Line     490.562
    Transform {
       translation -0.96584 0.90887 -0.33406
       rotation 18.92042 0.00000 -8.07628 0.22104 }
    Cylinder {  radius  0.0400 height 0.93830 }
  }
  Separator {                                                # Line     347.392
    Transform {
       translation -1.61147 -0.10470 0.55497
       rotation -16.04934 0.00000 65.97658 1.67443 }
    Cylinder {  radius  0.0400 height 0.68267 }
  }
  Separator {                                                # Line     346.392
    Transform {
       translation -1.61147 -0.10470 0.55497
       rotation -16.04934 0.00000 65.97658 1.67443 }
    Cylinder {  radius  0.0400 height 0.68267 }
  }
  Separator {                                                # Line     342.382
    Transform {
       translation -2.68361 -0.53540 -0.05735
       rotation -2.35118 0.00000 -5.34600 2.85161 }
    Cylinder {  radius  0.0400 height 0.20425 }
  }
  Separator {                                                # Line     382.746
    Transform {
       translation -2.68361 -0.53540 -0.05735
       rotation 2.35118 -0.00000 5.34598 0.28998 }
    Cylinder {  radius  0.0400 height 0.20425 }
  }
  Separator {                                                # Line     899.1286
    Transform {
       translation 0.96606 -0.25464 0.57102
       rotation 22.35740 -0.00000 32.56797 0.67084 }
    Cylinder {  radius  0.0400 height 0.63547 }
  }
  Separator {                                                # Line     899.1248
    Transform {
       translation 0.96606 -0.25464 0.57102
       rotation 22.35740 -0.00000 32.56797 0.67084 }
    Cylinder {  radius  0.0400 height 0.63547 }
  }
  Separator {                                                # Line     190.236
    Transform {
       translation -1.59694 -0.54710 -0.92767
       rotation -25.41809 0.00000 -15.67621 0.31662 }
    Cylinder {  radius  0.0400 height 0.95914 }
  }
  Separator {                                                # Line     190.704
    Transform {
       translation -1.59694 -0.54710 -0.92767
       rotation -25.41809 0.00000 -15.67621 0.31662 }
    Cylinder {  radius  0.0400 height 0.95914 }
  }
  Separator {                                                # Line     904.1014
    Transform {
       translation -1.26930 -0.88543 -0.19773
       rotation 54.07400 0.00000 -56.07836 0.86871 }
    Cylinder {  radius  0.0400 height 1.02033 }
  }
  Separator {                                                # Line     795.1014
    Transform {
       translation -1.26930 -0.88543 -0.19773
       rotation 54.07400 0.00000 -56.07836 0.86871 }
    Cylinder {  radius  0.0400 height 1.02033 }
  }
  Separator {                                                # Line     123.124
    Transform {
       translation -1.92016 0.27133 -0.00168
       rotation -14.72573 0.00000 -28.31493 2.19955 }
    Cylinder {  radius  0.0400 height 0.39462 }
  }
  Separator {                                                # Line     123.246
    Transform {
       translation -1.86221 0.58708 -0.10494
       rotation -35.37780 0.00000 -39.90499 0.92795 }
    Cylinder {  radius  0.0400 height 0.66629 }
  }
  Separator {                                                # Line     124.246
    Transform {
       translation -1.72064 0.47104 -0.17857
       rotation -20.65207 0.00000 -11.59006 0.35877 }
    Cylinder {  radius  0.0400 height 0.67446 }
  }
  Separator {                                                # Line     741.1081
    Transform {
       translation -1.77358 -0.16376 0.42615
       rotation 38.12169 0.00000 -1.21844 1.52926 }
    Cylinder {  radius  0.0400 height 0.38174 }
  }
  Separator {                                                # Line     327.1081
    Transform {
       translation -1.77358 -0.16376 0.42615
       rotation 38.12169 0.00000 -1.21844 1.52926 }
    Cylinder {  radius  0.0400 height 0.38174 }
  }
  Separator {                                                # Line     229.1078
    Transform {
       translation -0.16918 0.30467 -0.52674
       rotation -31.28258 0.00000 29.49141 2.44253 }
    Cylinder {  radius  0.0400 height 0.66810 }
  }
  Separator {                                                # Line     230.1078
    Transform {
       translation -0.16918 0.30467 -0.52674
       rotation -31.28258 0.00000 29.49141 2.44253 }
    Cylinder {  radius  0.0400 height 0.66810 }
  }
  Separator {                                                # Line     756.757
    Transform {
       translation 0.48134 -1.53967 1.77126
       rotation 10.98315 -0.00000 4.38310 0.68312 }
    Cylinder {  radius  0.0400 height 0.18734 }
  }
  Separator {                                                # Line     387.757
    Transform {
       translation 0.48134 -1.53967 1.77126
       rotation 10.98315 -0.00000 4.38310 0.68312 }
    Cylinder {  radius  0.0400 height 0.18734 }
  }
  Separator {                                                # Line      48.648
    Transform {
       translation 1.02727 -0.21275 1.37623
       rotation 15.39036 -0.00000 18.87410 0.34440 }
    Cylinder {  radius  0.0400 height 0.72130 }
  }
  Separator {                                                # Line      47.48
    Transform {
       translation 1.02727 -0.21275 1.37623
       rotation -15.39036 0.00000 -18.87410 2.79719 }
    Cylinder {  radius  0.0400 height 0.72130 }
  }
  Separator {                                                # Line     129.1191
    Transform {
       translation 2.53399 -1.27415 0.53487
       rotation -51.42465 0.00000 11.68331 1.97999 }
    Cylinder {  radius  0.0400 height 0.57481 }
  }
  Separator {                                                # Line     128.1191
    Transform {
       translation 2.53399 -1.27415 0.53487
       rotation -51.42466 0.00000 11.68332 1.97999 }
    Cylinder {  radius  0.0400 height 0.57481 }
  }
  Separator {                                                # Line     637.1185
    Transform {
       translation 2.16954 -1.05093 -0.44081
       rotation 10.34438 -0.00000 18.21927 2.42022 }
    Cylinder {  radius  0.0400 height 0.31724 }
  }
  Separator {                                                # Line     628.1185
    Transform {
       translation 1.82928 -0.93887 -0.32266
       rotation -13.28513 0.00000 -49.83423 2.30163 }
    Cylinder {  radius  0.0400 height 0.69263 }
  }
  Separator {                                                # Line     628.637
    Transform {
       translation 1.92037 -0.81977 -0.37438
       rotation -23.62951 0.00000 -68.05349 1.87240 }
    Cylinder {  radius  0.0400 height 0.75445 }
  }
  Separator {                                                # Line     606.1242
    Transform {
       translation 2.16122 -1.28883 -0.53799
       rotation -15.51434 0.00000 20.25232 1.04791 }
    Cylinder {  radius  0.0400 height 0.29446 }
  }
  Separator {                                                # Line     606.1114
    Transform {
       translation 2.23345 -1.33783 -0.68878
       rotation -45.67316 0.00000 5.80758 1.46467 }
    Cylinder {  radius  0.0400 height 0.46301 }
  }
  Separator {                                                # Line    1114.1242
    Transform {
       translation 2.13219 -1.26431 -0.76635
       rotation 30.15882 -0.00000 14.44474 1.28570 }
    Cylinder {  radius  0.0400 height 0.34846 }
  }
  Separator {                                                # Line     329.481
    Transform {
       translation -0.08847 0.72920 -0.06842
       rotation 75.09684 0.00000 -58.35300 1.78783 }
    Cylinder {  radius  0.0400 height 0.97388 }
  }
  Separator {                                                # Line     329.948
    Transform {
       translation -0.14361 1.04216 -0.31453
       rotation 25.87352 0.00000 -47.32489 0.91357 }
    Cylinder {  radius  0.0400 height 0.68128 }
  }
  Separator {                                                # Line     481.948
    Transform {
       translation 0.14816 0.93730 0.06095
       rotation -49.22333 0.00000 11.02810 0.67834 }
    Cylinder {  radius  0.0400 height 0.80388 }
  }
  Separator {                                                # Line     634.1226
    Transform {
       translation 2.46430 -1.31004 -0.46348
       rotation 24.97378 0.00000 -5.63164 2.39553 }
    Cylinder {  radius  0.0400 height 0.37718 }
  }
  Separator {                                                # Line     634.1192
    Transform {
       translation 2.46430 -1.31004 -0.46348
       rotation 24.97378 0.00000 -5.63164 2.39553 }
    Cylinder {  radius  0.0400 height 0.37718 }
  }
  Separator {                                                # Line     809.836
    Transform {
       translation 0.48688 -0.60288 -0.04567
       rotation 2.86443 0.00000 -87.16456 1.58779 }
    Cylinder {  radius  0.0400 height 0.87224 }
  }
  Separator {                                                # Line     738.836
    Transform {
       translation 0.48688 -0.60288 -0.04567
       rotation 2.86443 0.00000 -87.16456 1.58779 }
    Cylinder {  radius  0.0400 height 0.87224 }
  }
  Separator {                                                # Line     350.893
    Transform {
       translation 1.10612 -1.04669 0.99997
       rotation 20.27080 0.00000 -5.40508 2.83050 }
    Cylinder {  radius  0.0400 height 0.68537 }
  }
  Separator {                                                # Line     893.956
    Transform {
       translation 1.06763 -1.33529 1.08321
       rotation -3.62214 0.00000 13.10397 1.06518 }
    Cylinder {  radius  0.0400 height 0.15540 }
  }
  Separator {                                                # Line     350.956
    Transform {
       translation 1.04060 -1.00906 0.98186
       rotation 16.64867 -0.00000 7.69889 2.83390 }
    Cylinder {  radius  0.0400 height 0.60565 }
  }
  Separator {                                                # Line     864.976
    Transform {
       translation 1.97582 -0.84762 0.68384
       rotation -5.40193 0.00000 -12.16950 0.91226 }
    Cylinder {  radius  0.0400 height 0.16835 }
  }
  Separator {                                                # Line     976.1169
    Transform {
       translation 2.11335 -1.05359 0.44146
       rotation -43.07454 0.00000 -15.33604 2.41551 }
    Cylinder {  radius  0.0400 height 0.68866 }
  }
  Separator {                                                # Line     864.1169
    Transform {
       translation 2.05250 -1.10510 0.46847
       rotation -48.47647 0.00000 -27.50554 2.20727 }
    Cylinder {  radius  0.0400 height 0.69307 }
  }
  Separator {                                                # Line      56.147
    Transform {
       translation 1.45350 -0.78532 0.35228
       rotation 7.10269 -0.00000 42.04144 1.64353 }
    Cylinder {  radius  0.0400 height 0.42750 }
  }
  Separator {                                                # Line      56.146
    Transform {
       translation 1.45350 -0.78532 0.35228
       rotation 7.10269 -0.00000 42.04144 1.64353 }
    Cylinder {  radius  0.0400 height 0.42750 }
  }
  Separator {                                                # Line     205.985
    Transform {
       translation 1.55178 0.53213 1.10328
       rotation 39.25849 -0.00000 76.75653 1.69557 }
    Cylinder {  radius  0.0400 height 0.86889 }
  }
  Separator {                                                # Line     204.205
    Transform {
       translation 1.89206 0.64297 1.05019
       rotation -28.64102 0.00000 -8.70131 1.93334 }
    Cylinder {  radius  0.0400 height 0.32015 }
  }
  Separator {                                                # Line     204.985
    Transform {
       translation 1.50828 0.58890 1.24648
       rotation 10.61748 -0.00000 68.05522 1.88216 }
    Cylinder {  radius  0.0400 height 0.72358 }
  }
  Separator {                                                # Line    1108.1183
    Transform {
       translation 2.26493 -1.52512 -0.47000
       rotation 12.23762 0.00000 -3.07842 0.46189 }
    Cylinder {  radius  0.0400 height 0.28316 }
  }
  Separator {                                                # Line     571.1108
    Transform {
       translation 2.35105 -1.73935 -0.54151
       rotation 2.06404 -0.00000 20.30276 0.86205 }
    Cylinder {  radius  0.0400 height 0.26881 }
  }
  Separator {                                                # Line     571.1183
    Transform {
       translation 2.36644 -1.61260 -0.48032
       rotation 14.30165 -0.00000 17.22434 0.48151 }
    Cylinder {  radius  0.0400 height 0.48342 }
  }
  Separator {                                                # Line     169.1085
    Transform {
       translation -0.55951 -0.80082 0.12889
       rotation 79.09894 0.00000 -6.94951 1.46701 }
    Cylinder {  radius  0.0400 height 0.79833 }
  }
  Separator {                                                # Line     170.1085
    Transform {
       translation -0.55951 -0.80082 0.12889
       rotation 79.09894 0.00000 -6.94951 1.46701 }
    Cylinder {  radius  0.0400 height 0.79833 }
  }
  Separator {                                                # Line     386.388
    Transform {
       translation 0.57973 -1.80935 1.53274
       rotation 31.19993 -0.00000 18.64638 2.09297 }
    Cylinder {  radius  0.0400 height 0.41936 }
  }
  Separator {                                                # Line     304.388
    Transform {
       translation 0.57973 -1.80935 1.53274
       rotation 31.19993 -0.00000 18.64638 2.09297 }
    Cylinder {  radius  0.0400 height 0.41936 }
  }
  Separator {                                                # Line     197.597
    Transform {
       translation 0.36370 0.36160 -0.60951
       rotation -70.30595 0.00000 -35.64248 1.77955 }
    Cylinder {  radius  0.0400 height 0.80574 }
  }
  Separator {                                                # Line     197.596
    Transform {
       translation 0.36370 0.36160 -0.60951
       rotation -70.30595 0.00000 -35.64248 1.77955 }
    Cylinder {  radius  0.0400 height 0.80574 }
  }
  Separator {                                                # Line     526.594
    Transform {
       translation -1.38574 0.12922 0.22942
       rotation -0.99745 0.00000 34.94415 1.78915 }
    Cylinder {  radius  0.0400 height 0.35809 }
  }
  Separator {                                                # Line     594.1070
    Transform {
       translation -1.38574 0.12922 0.22942
       rotation 0.99745 0.00000 -34.94415 1.35244 }
    Cylinder {  radius  0.0400 height 0.35809 }
  }
  Separator {                                                # Line     132.498
    Transform {
       translation -0.15080 -0.55114 -2.56869
       rotation -11.37002 0.00000 -17.14686 2.39158 }
    Cylinder {  radius  0.0400 height 0.30183 }
  }
  Separator {                                                # Line     131.498
    Transform {
       translation -0.15080 -0.55114 -2.56869
       rotation -11.37002 0.00000 -17.14686 2.39158 }
    Cylinder {  radius  0.0400 height 0.30183 }
  }
  Separator {                                                # Line     765.770
    Transform {
       translation 0.39460 0.31999 0.59345
       rotation 31.78508 -0.00000 26.59342 0.96057 }
    Cylinder {  radius  0.0400 height 0.50570 }
  }
  Separator {                                                # Line     439.770
    Transform {
       translation 0.39460 0.31999 0.59345
       rotation 31.78508 -0.00000 26.59342 0.96057 }
    Cylinder {  radius  0.0400 height 0.50570 }
  }
  Separator {                                                # Line     403.646
    Transform {
       translation -1.04638 1.18324 -0.05619
       rotation 41.19140 0.00000 -17.27627 0.63302 }
    Cylinder {  radius  0.0400 height 0.75506 }
  }
  Separator {                                                # Line     403.430
    Transform {
       translation -1.04638 1.18324 -0.05619
       rotation 41.19140 0.00000 -17.27627 0.63302 }
    Cylinder {  radius  0.0400 height 0.75506 }
  }
  Separator {                                                # Line     553.961
    Transform {
       translation -0.52101 -0.36754 -0.10991
       rotation -11.42293 0.00000 50.01553 2.31371 }
    Cylinder {  radius  0.0400 height 0.69658 }
  }
  Separator {                                                # Line     790.961
    Transform {
       translation -0.57304 -0.48968 -0.26785
       rotation 20.16384 -0.00000 39.61131 2.04283 }
    Cylinder {  radius  0.0400 height 0.49906 }
  }
  Separator {                                                # Line     553.790
    Transform {
       translation -0.32296 -0.25408 -0.21073
       rotation -31.58676 0.00000 10.40422 2.20431 }
    Cylinder {  radius  0.0400 height 0.41263 }
  }
  Separator {                                                # Line     748.1250
    Transform {
       translation -0.60666 1.77978 -0.80867
       rotation 18.27157 -0.00000 7.60624 0.31213 }
    Cylinder {  radius  0.0400 height 0.64449 }
  }
  Separator {                                                # Line     209.748
    Transform {
       translation -0.59027 1.77138 -0.97975
       rotation 15.94392 0.00000 -4.32874 2.87142 }
    Cylinder {  radius  0.0400 height 0.61900 }
  }
  Separator {                                                # Line     209.1250
    Transform {
       translation -0.62831 2.07806 -0.88839
       rotation 34.21549 -0.00000 3.27750 1.52194 }
    Cylinder {  radius  0.0400 height 0.34413 }
  }
  Separator {                                                # Line      60.824
    Transform {
       translation -0.68157 2.11021 0.65260
       rotation -20.89278 0.00000 5.44052 2.81079 }
    Cylinder {  radius  0.0400 height 0.66470 }
  }
  Separator {                                                # Line      61.824
    Transform {
       translation -0.68157 2.11021 0.65260
       rotation -20.89278 0.00000 5.44052 2.81079 }
    Cylinder {  radius  0.0400 height 0.66470 }
  }
  Separator {                                                # Line     497.815
    Transform {
       translation -1.12672 0.24049 0.71850
       rotation 27.82653 0.00000 -4.93205 2.21267 }
    Cylinder {  radius  0.0400 height 0.35282 }
  }
  Separator {                                                # Line     496.815
    Transform {
       translation -1.12672 0.24049 0.71850
       rotation 27.82653 0.00000 -4.93205 2.21267 }
    Cylinder {  radius  0.0400 height 0.35282 }
  }
  Separator {                                                # Line     278.1281
    Transform {
       translation -1.21665 -0.00501 -0.28481
       rotation -54.12338 0.00000 -46.10928 1.32664 }
    Cylinder {  radius  0.0400 height 0.73275 }
  }
  Separator {                                                # Line    1281.1282
    Transform {
       translation -1.02143 0.35034 -0.44410
       rotation 22.26544 -0.00000 7.06529 0.41267 }
    Cylinder {  radius  0.0400 height 0.58246 }
  }
  Separator {                                                # Line     278.1282
    Transform {
       translation -1.25198 0.26177 -0.17348
       rotation -31.85794 0.00000 -39.04399 0.61678 }
    Cylinder {  radius  0.0400 height 0.87122 }
  }
  Separator {                                                # Line    1288.1310
    Transform {
       translation -1.21242 2.14095 -0.09033
       rotation -11.71485 0.00000 9.20319 0.36140 }
    Cylinder {  radius  0.0400 height 0.42133 }
  }
  Separator {                                                # Line    1267.1310
    Transform {
       translation -1.21242 2.14095 -0.09033
       rotation -11.71485 0.00000 9.20319 0.36140 }
    Cylinder {  radius  0.0400 height 0.42133 }
  }
  Separator {                                                # Line     376.531
    Transform {
       translation -0.15724 -0.65948 -0.78484
       rotation -12.71885 0.00000 -34.57631 0.82943 }
    Cylinder {  radius  0.0400 height 0.49951 }
  }
  Separator {                                                # Line     231.376
    Transform {
       translation -0.31825 -0.67223 -0.54108
       rotation -36.03211 0.00000 2.37384 2.28307 }
    Cylinder {  radius  0.0400 height 0.47709 }
  }
  Separator {                                                # Line     231.531
    Transform {
       translation -0.14537 -0.50357 -0.60467
       rotation -48.75096 0.00000 -32.20247 1.52716 }
    Cylinder {  radius  0.0400 height 0.58482 }
  }
  Separator {                                                # Line     780.1079
    Transform {
       translation -1.21393 1.91781 -0.24849
       rotation -10.64934 0.00000 15.72447 0.40901 }
    Cylinder {  radius  0.0400 height 0.47753 }
  }
  Separator {                                                # Line     499.1079
    Transform {
       translation -1.21393 1.91781 -0.24849
       rotation -10.64934 0.00000 15.72447 0.40901 }
    Cylinder {  radius  0.0400 height 0.47753 }
  }
  Separator {                                                # Line     199.1132
    Transform {
       translation 0.45695 0.60734 0.55837
       rotation 35.75950 0.00000 -51.62182 1.98500 }
    Cylinder {  radius  0.0400 height 0.68599 }
  }
  Separator {                                                # Line     199.238
    Transform {
       translation 0.45695 0.60734 0.55837
       rotation 35.75950 0.00000 -51.62182 1.98500 }
    Cylinder {  radius  0.0400 height 0.68599 }
  }
  Separator {                                                # Line      44.1188
    Transform {
       translation 1.57468 -1.74503 0.02972
       rotation -21.79772 0.00000 -67.14731 1.99485 }
    Cylinder {  radius  0.0400 height 0.77457 }
  }
  Separator {                                                # Line      44.645
    Transform {
       translation 1.38774 -1.76723 0.07998
       rotation -11.74418 0.00000 -29.76060 2.41930 }
    Cylinder {  radius  0.0400 height 0.48395 }
  }
  Separator {                                                # Line     645.1188
    Transform {
       translation 1.72348 -1.92658 -0.02900
       rotation -10.05354 0.00000 -37.38671 1.45661 }
    Cylinder {  radius  0.0400 height 0.38969 }
  }
  Separator {                                                # Line     336.745
    Transform {
       translation 1.42417 -1.47408 0.94023
       rotation 4.84812 -0.00000 1.41418 1.65361 }
    Cylinder {  radius  0.0400 height 0.05068 }
  }
  Separator {                                                # Line     335.745
    Transform {
       translation 1.42417 -1.47408 0.94023
       rotation 4.84812 -0.00000 1.41418 1.65361 }
    Cylinder {  radius  0.0400 height 0.05068 }
  }
  Separator {                                                # Line    1187.1189
    Transform {
       translation 1.67906 -1.09963 0.58783
       rotation 65.31446 -0.00000 41.34436 1.11439 }
    Cylinder {  radius  0.0400 height 0.86115 }
  }
  Separator {                                                # Line    1187.1228
    Transform {
       translation 1.67906 -1.09963 0.58783
       rotation 65.31446 -0.00000 41.34436 1.11439 }
    Cylinder {  radius  0.0400 height 0.86115 }
  }
  Separator {                                                # Line     317.318
    Transform {
       translation -1.60381 -2.70939 -0.38750
       rotation 0.00001 0.00000 -0.00012 1.13362 }
    Cylinder {  radius  0.0400 height 0.00000 }
  }
  Separator {                                                # Line     317.731
    Transform {
       translation -1.60381 -2.70939 -0.38750
       rotation 0.00000 0.00000 -0.00010 1.13362 }
    Cylinder {  radius  0.0400 height 0.00000 }
  }
  Separator {                                                # Line    1225.1245
    Transform {
       translation 2.60061 -1.67227 -0.00828
       rotation 46.19005 -0.00000 1.10628 1.96369 }
    Cylinder {  radius  0.0400 height 0.50014 }
  }
  Separator {                                                # Line    1245.1290
    Transform {
       translation 2.59593 -1.79574 0.17980
       rotation -8.57442 0.00000 -0.17135 2.14488 }
    Cylinder {  radius  0.0400 height 0.10213 }
  }
  Separator {                                                # Line    1225.1290
    Transform {
       translation 2.60146 -1.70000 -0.05115
       rotation 37.61562 -0.00000 0.93493 2.15160 }
    Cylinder {  radius  0.0400 height 0.45007 }
  }
  Separator {                                                # Line     136.598
    Transform {
       translation -1.40501 0.17806 -0.60480
       rotation -11.57393 0.00000 -4.25895 0.16078 }
    Cylinder {  radius  0.0400 height 0.77036 }
  }
  Separator {                                                # Line     136.716
    Transform {
       translation -1.30402 0.02587 -0.36790
       rotation 35.80771 0.00000 -24.45689 0.76021 }
    Cylinder {  radius  0.0400 height 0.62929 }
  }
  Separator {                                                # Line     598.716
    Transform {
       translation -1.28273 0.40609 -0.42577
       rotation 47.38163 0.00000 -20.19793 2.10454 }
    Cylinder {  radius  0.0400 height 0.59829 }
  }
  Separator {                                                # Line     479.485
    Transform {
       translation -2.09261 0.98092 0.08534
       rotation -7.23960 0.00000 1.25928 2.61427 }
    Cylinder {  radius  0.0400 height 0.14602 }
  }
  Separator {                                                # Line     479.480
    Transform {
       translation -2.09261 0.98092 0.08534
       rotation -7.23960 0.00000 1.25928 2.61427 }
    Cylinder {  radius  0.0400 height 0.14602 }
  }
  Separator {                                                # Line     119.1072
    Transform {
       translation -1.57360 0.67695 0.40008
       rotation -5.87517 0.00000 -4.12943 0.15362 }
    Cylinder {  radius  0.0400 height 0.46931 }
  }
  Separator {                                                # Line     118.1072
    Transform {
       translation -1.57360 0.67695 0.40008
       rotation -5.87517 0.00000 -4.12943 0.15362 }
    Cylinder {  radius  0.0400 height 0.46931 }
  }
  Separator {                                                # Line     728.1197
    Transform {
       translation 2.08427 -1.38677 0.13502
       rotation 18.19970 0.00000 -7.11417 1.61676 }
    Cylinder {  radius  0.0400 height 0.19561 }
  }
  Separator {                                                # Line     464.728
    Transform {
       translation 2.08427 -1.38677 0.13502
       rotation -18.19970 0.00000 7.11417 1.52484 }
    Cylinder {  radius  0.0400 height 0.19561 }
  }
  Separator {                                                # Line    1167.1218
    Transform {
       translation 2.58124 -1.42782 -0.43809
       rotation 8.28111 0.00000 -11.73182 2.21188 }
    Cylinder {  radius  0.0400 height 0.17918 }
  }
  Separator {                                                # Line    1149.1218
    Transform {
       translation 2.58124 -1.42782 -0.43809
       rotation 8.28111 0.00000 -11.73182 2.21188 }
    Cylinder {  radius  0.0400 height 0.17918 }
  }
  Separator {                                                # Line      78.697
    Transform {
       translation -1.29849 -0.89350 -0.66448
       rotation -64.30771 0.00000 6.69467 1.85777 }
    Cylinder {  radius  0.0400 height 0.67412 }
  }
  Separator {                                                # Line     593.697
    Transform {
       translation -1.31875 -1.12821 -0.82195
       rotation -32.81489 0.00000 2.64323 0.86846 }
    Cylinder {  radius  0.0400 height 0.43128 }
  }
  Separator {                                                # Line      78.593
    Transform {
       translation -1.28527 -1.03280 -0.50041
       rotation -31.49282 0.00000 4.05145 2.54687 }
    Cylinder {  radius  0.0400 height 0.56672 }
  }
  Separator {                                                # Line      62.488
    Transform {
       translation -0.89387 0.16879 -0.67643
       rotation 37.11857 -0.00000 20.05782 1.53065 }
    Cylinder {  radius  0.0400 height 0.42225 }
  }
  Separator {                                                # Line      62.489
    Transform {
       translation -0.89387 0.16879 -0.67643
       rotation 37.11857 -0.00000 20.05782 1.53065 }
    Cylinder {  radius  0.0400 height 0.42225 }
  }
  Separator {                                                # Line     865.969
    Transform {
       translation 1.32222 0.04209 0.51917
       rotation -25.43895 0.00000 40.98435 0.59530 }
    Cylinder {  radius  0.0400 height 0.86022 }
  }
  Separator {                                                # Line     865.970
    Transform {
       translation 1.32222 0.04209 0.51917
       rotation -25.43895 0.00000 40.98435 0.59530 }
    Cylinder {  radius  0.0400 height 0.86022 }
  }
  Separator {                                                # Line      81.122
    Transform {
       translation 0.31598 -2.26453 2.02009
       rotation -7.94956 0.00000 -14.98069 0.41550 }
    Cylinder {  radius  0.0400 height 0.42015 }
  }
  Separator {                                                # Line      80.122
    Transform {
       translation 0.31598 -2.26453 2.02009
       rotation -7.94953 0.00000 -14.98071 0.41550 }
    Cylinder {  radius  0.0400 height 0.42015 }
  }
  Separator {                                                # Line     590.918
    Transform {
       translation -0.44623 0.56757 -2.32603
       rotation -25.71700 0.00000 0.48785 0.92052 }
    Cylinder {  radius  0.0400 height 0.32317 }
  }
  Separator {                                                # Line     589.918
    Transform {
       translation -0.44623 0.56757 -2.32603
       rotation -25.71700 0.00000 0.48785 0.92052 }
    Cylinder {  radius  0.0400 height 0.32317 }
  }
  Separator {                                                # Line     588.838
    Transform {
       translation -0.73159 -0.58194 1.44710
       rotation 51.23982 -0.00000 19.97247 2.01689 }
    Cylinder {  radius  0.0400 height 0.60960 }
  }
  Separator {                                                # Line    1146.1211
    Transform {
       translation 2.35041 -1.98123 0.23941
       rotation -40.91496 0.00000 13.27328 1.73976 }
    Cylinder {  radius  0.0400 height 0.43635 }
  }
  Separator {                                                # Line     573.755
    Transform {
       translation -1.62043 0.31735 0.43117
       rotation -4.04575 0.00000 2.50121 2.66856 }
    Cylinder {  radius  0.0400 height 0.10440 }
  }
  Separator {                                                # Line     152.366
    Transform {
       translation -0.78946 0.85886 1.79940
       rotation -9.02477 0.00000 -60.92248 0.92689 }
    Cylinder {  radius  0.0400 height 0.77008 }
  }
  Separator {                                                # Line    1279.1280
    Transform {
       translation -0.40012 -0.01910 -0.37564
       rotation -38.05960 0.00000 73.75663 1.50022 }
    Cylinder {  radius  0.0400 height 0.83205 }
  }
  Separator {                                                # Line    1216.1232
    Transform {
       translation 2.21571 -1.85799 -0.98503
       rotation -44.42386 0.00000 17.50633 1.49260 }
    Cylinder {  radius  0.0400 height 0.47895 }
  }
  Separator {                                                # Line    1102.1121
    Transform {
       translation 2.61792 -1.23068 -0.22124
       rotation 34.90105 -0.00000 6.94337 2.31947 }
    Cylinder {  radius  0.0400 height 0.48574 }
  }
  Separator {                                                # Line     420.421
    Transform {
       translation -0.42137 0.77751 1.43787
       rotation 3.75789 0.00000 -8.62545 0.97015 }
    Cylinder {  radius  0.0400 height 0.11405 }
  }
  Separator {                                                # Line     739.1096
    Transform {
       translation -0.99224 -0.24286 -0.16951
       rotation -1.23346 0.00000 60.86604 1.41796 }
    Cylinder {  radius  0.0400 height 0.61597 }
  }
  Separator {                                                # Line     109.816
    Transform {
       translation -0.05531 -1.50178 1.46407
       rotation -19.99583 0.00000 84.12663 1.28696 }
    Cylinder {  radius  0.0400 height 0.90074 }
  }
  Separator {                                                # Line     830.974
    Transform {
       translation 1.00588 1.82907 0.80559
       rotation -42.07646 0.00000 31.92683 1.62826 }
    Cylinder {  radius  0.0400 height 0.52905 }
  }
  Separator {                                                # Line     449.451
    Transform {
       translation -1.95674 0.14974 0.67587
       rotation 45.20371 -0.00000 9.97154 1.73766 }
    Cylinder {  radius  0.0400 height 0.46942 }
  }
  Separator {                                                # Line       3.164
    Transform {
       translation -1.79898 -1.10791 0.01805
       rotation 20.42612 -0.00000 7.64907 0.66742 }
    Cylinder {  radius  0.0400 height 0.35239 }
  }
  Separator {                                                # Line     453.486
    Transform {
       translation -0.16979 -0.01416 0.13896
       rotation -34.97987 0.00000 39.58936 2.37655 }
    Cylinder {  radius  0.0400 height 0.76280 }
  }
  Separator {                                                # Line     539.1060
    Transform {
       translation -0.66108 -0.26560 -0.58555
       rotation -12.43296 0.00000 26.43932 2.74944 }
    Cylinder {  radius  0.0400 height 0.76448 }
  }
  Separator {                                                # Line     338.1200
    Transform {
       translation 1.35838 -1.48840 0.96292
       rotation 9.38560 -0.00000 14.57196 1.75795 }
    Cylinder {  radius  0.0400 height 0.17641 }
  }
  Separator {                                                # Line     156.538
    Transform {
       translation -0.54828 -1.99915 1.55286
       rotation 13.30102 0.00000 -12.30485 2.09337 }
    Cylinder {  radius  0.0400 height 0.20911 }
  }
  Separator {                                                # Line     196.1130
    Transform {
       translation 1.37191 -1.09395 -1.15978
       rotation 23.40254 -0.00000 2.80792 1.12325 }
    Cylinder {  radius  0.0400 height 0.26145 }
  }
  Separator {                                                # Line     799.1223
    Transform {
       translation 2.10674 -1.15391 -0.82428
       rotation 11.69651 -0.00000 17.33205 0.90381 }
    Cylinder {  radius  0.0400 height 0.26613 }
  }
  Separator {                                                # Line     413.591
    Transform {
       translation -0.37738 -1.08337 2.56866
       rotation 19.14616 0.00000 -24.68600 1.48901 }
    Cylinder {  radius  0.0400 height 0.31345 }
  }
  Separator {                                                # Line      83.829
    Transform {
       translation -0.21447 -0.66840 0.24640
       rotation 59.97390 0.00000 -21.84697 2.15194 }
    Cylinder {  radius  0.0400 height 0.76366 }
  }
  Separator {                                                # Line     500.501
    Transform {
       translation 1.37883 -0.97475 -0.99321
       rotation -0.00077 0.00000 0.00137 1.01471 }
    Cylinder {  radius  0.0400 height 0.00002 }
  }
  Separator {                                                # Line     215.492
    Transform {
       translation -0.37569 2.01513 -0.06956
       rotation 4.90765 0.00000 -51.52979 0.92741 }
    Cylinder {  radius  0.0400 height 0.64698 }
  }
  Separator {                                                # Line     216.1275
    Transform {
       translation 0.33923 0.41300 0.42456
       rotation 31.35922 0.00000 -47.36791 2.34913 }
    Cylinder {  radius  0.0400 height 0.79777 }
  }
  Separator {                                                # Line     328.443
    Transform {
       translation -0.62848 0.55722 -0.71750
       rotation -20.46363 0.00000 21.69217 2.65536 }
    Cylinder {  radius  0.0400 height 0.63817 }
  }
  Separator {                                                # Line     536.537
    Transform {
       translation -1.06260 0.95163 0.30266
       rotation 3.38391 0.00000 -27.25822 0.68180 }
    Cylinder {  radius  0.0400 height 0.43586 }
  }
  Separator {                                                # Line     786.1295
    Transform {
       translation -0.55617 1.27826 0.54779
       rotation 32.80107 -0.00000 13.70093 1.18496 }
    Cylinder {  radius  0.0400 height 0.38368 }
  }
  Separator {                                                # Line     967.968
    Transform {
       translation 1.70429 -1.10492 1.31185
       rotation -7.43220 0.00000 -2.94779 0.71746 }
    Cylinder {  radius  0.0400 height 0.12161 }
  }
  Separator {                                                # Line       1.110
    Transform {
       translation 0.72042 -1.06413 1.62738
       rotation 18.01947 -0.00000 8.57925 2.79613 }
    Cylinder {  radius  0.0400 height 0.58936 }
  }
  Separator {                                                # Line     285.1048
    Transform {
       translation -0.63021 1.27000 0.62970
       rotation -45.39425 0.00000 -19.87593 0.57211 }
    Cylinder {  radius  0.0400 height 0.91529 }
  }
  Separator {                                                # Line     408.1047
    Transform {
       translation -1.97728 -2.15555 0.58638
       rotation 20.95642 0.00000 -8.25758 2.61552 }
    Cylinder {  radius  0.0400 height 0.44857 }
  }
  Separator {                                                # Line      84.1196
    Transform {
       translation 2.04458 -0.92312 0.60490
       rotation 16.31246 0.00000 -53.31880 1.86637 }
    Cylinder {  radius  0.0400 height 0.58286 }
  }
  Separator {                                                # Line     626.1175
    Transform {
       translation 2.47839 -1.76828 -0.14249
       rotation -29.01401 0.00000 -23.85474 0.73152 }
    Cylinder {  radius  0.0400 height 0.56230 }
  }
  Separator {                                                # Line      23.72
    Transform {
       translation -0.11000 0.13556 -0.13139
       rotation 46.45103 -0.00000 41.24057 2.33230 }
    Cylinder {  radius  0.0400 height 0.85821 }
  }
  Separator {                                                # Line     185.912
    Transform {
       translation -0.10005 0.04895 -0.27580
       rotation -54.05697 0.00000 5.54965 2.46446 }
    Cylinder {  radius  0.0400 height 0.86729 }
  }
  Separator {                                                # Line    1023.1024
    Transform {
       translation 0.28295 -1.23685 -2.07824
       rotation -32.67028 0.00000 -28.31398 1.59063 }
    Cylinder {  radius  0.0400 height 0.43241 }
  }
  Separator {                                                # Line     441.569
    Transform {
       translation -1.81075 0.06943 -0.22914
       rotation -33.13119 0.00000 -63.93712 1.46204 }
    Cylinder {  radius  0.0400 height 0.72439 }
  }
  Separator {                                                # Line     266.993
    Transform {
       translation -0.98188 0.64796 1.28791
       rotation 21.83674 -0.00000 9.47905 0.38915 }
    Cylinder {  radius  0.0400 height 0.62744 }
  }
  Separator {                                                # Line     186.510
    Transform {
       translation -0.34648 -0.12374 0.60156
       rotation 0.17742 -0.00000 83.43911 2.28814 }
    Cylinder {  radius  0.0400 height 1.10727 }
  }
  Separator {                                                # Line     321.1026
    Transform {
       translation 0.08554 -0.82360 -2.46599
       rotation 30.83262 0.00000 -27.47672 2.14806 }
    Cylinder {  radius  0.0400 height 0.49285 }
  }
  Separator {                                                # Line      21.158
    Transform {
       translation -1.31025 0.41042 0.23453
       rotation 1.05056 0.00000 -18.85190 2.24211 }
    Cylinder {  radius  0.0400 height 0.24114 }
  }
  Separator {                                                # Line      14.15
    Transform {
       translation -1.73103 0.49152 0.11539
       rotation -32.99245 0.00000 -30.49364 1.82791 }
    Cylinder {  radius  0.0400 height 0.46453 }
  }
  Separator {                                                # Line     184.433
    Transform {
       translation 0.22722 1.35760 0.57944
       rotation -17.64912 0.00000 7.37157 2.03050 }
    Cylinder {  radius  0.0400 height 0.21342 }
  }
  Separator {                                                # Line     137.1009
    Transform {
       translation -1.36822 -1.45934 -0.37700
       rotation -39.67404 0.00000 -8.05090 2.36720 }
    Cylinder {  radius  0.0400 height 0.57892 }
  }
  Separator {                                                # Line     438.532
    Transform {
       translation 1.19712 0.71775 0.81269
       rotation 26.67176 0.00000 -43.83590 0.89899 }
    Cylinder {  radius  0.0400 height 0.65559 }
  }
  Separator {                                                # Line     699.703
    Transform {
       translation -1.95551 -1.07716 -1.09746
       rotation -10.07561 0.00000 13.89194 2.82869 }
    Cylinder {  radius  0.0400 height 0.55751 }
  }
  Separator {                                                # Line     233.796
    Transform {
       translation 0.03505 -0.12383 0.36935
       rotation 79.02657 -0.00000 58.94328 1.10905 }
    Cylinder {  radius  0.0400 height 1.10120 }
  }
  Separator {                                                # Line     943.1289
    Transform {
       translation -1.40953 -0.25494 -0.94309
       rotation -23.60215 0.00000 42.32584 1.89566 }
    Cylinder {  radius  0.0400 height 0.51136 }
  }
  Separator {                                                # Line     315.825
    Transform {
       translation -1.19703 -0.59301 0.38671
       rotation -37.48666 0.00000 6.83629 1.55528 }
    Cylinder {  radius  0.0400 height 0.38110 }
  }
  Separator {                                                # Line     548.1020
    Transform {
       translation -0.82430 1.22481 0.98810
       rotation 66.77509 0.00000 -31.23149 1.19447 }
    Cylinder {  radius  0.0400 height 0.79265 }
  }
  Separator {                                                # Line      52.688
    Transform {
       translation -0.54636 -0.10415 -0.53593
       rotation -7.03897 0.00000 -26.42987 2.55800 }
    Cylinder {  radius  0.0400 height 0.49637 }
  }
  Separator {                                                # Line     513.907
    Transform {
       translation -1.72229 0.23938 1.35691
       rotation 60.29993 0.00000 -31.97311 1.33337 }
    Cylinder {  radius  0.0400 height 0.70222 }
  }
  Separator {                                                # Line    1092.1264
    Transform {
       translation -0.21252 0.77577 0.70356
       rotation 19.11586 -0.00000 80.01160 1.21238 }
    Cylinder {  radius  0.0400 height 0.87846 }
  }
  Separator {                                                # Line     444.1028
    Transform {
       translation -0.54673 1.49240 -0.09356
       rotation -1.91072 0.00000 7.71921 0.11354 }
    Cylinder {  radius  0.0400 height 0.70192 }
  }
  Separator {                                                # Line     280.711
    Transform {
       translation -2.12594 0.59002 0.63732
       rotation 8.63401 -0.00000 9.22592 2.27250 }
    Cylinder {  radius  0.0400 height 0.16545 }
  }
  Separator {                                                # Line     996.1258
    Transform {
       translation -0.56705 -0.67401 1.57312
       rotation -74.34036 0.00000 -2.75157 1.10544 }
    Cylinder {  radius  0.0400 height 0.83243 }
  }
  Separator {                                                # Line     222.223
    Transform {
       translation -2.70529 0.00258 -0.19683
       rotation -0.00122 0.00000 -0.01065 1.52406 }
    Cylinder {  radius  0.0400 height 0.00011 }
  }
  Separator {                                                # Line    1147.1238
    Transform {
       translation 2.18729 -0.94842 -0.17490
       rotation -23.56841 0.00000 42.26179 0.69918 }
    Cylinder {  radius  0.0400 height 0.75186 }
  }
  Separator {                                                # Line     125.832
    Transform {
       translation -0.85598 -0.29050 -0.22240
       rotation 51.45841 0.00000 -35.54402 1.56415 }
    Cylinder {  radius  0.0400 height 0.62542 }
  }
  Separator {                                                # Line     429.1296
    Transform {
       translation -0.33341 -0.52464 -0.38629
       rotation -39.32927 0.00000 28.89237 2.35313 }
    Cylinder {  radius  0.0400 height 0.68805 }
  }
  Separator {                                                # Line      73.870
    Transform {
       translation -1.04047 -0.74122 0.58214
       rotation -10.29886 0.00000 32.83785 0.60205 }
    Cylinder {  radius  0.0400 height 0.60768 }
  }
  Separator {                                                # Line      59.1064
    Transform {
       translation -0.58839 -2.48272 1.35725
       rotation 16.74496 0.00000 -12.11033 0.43358 }
    Cylinder {  radius  0.0400 height 0.49189 }
  }
  Separator {                                                # Line     140.314
    Transform {
       translation -0.57216 -0.51691 -0.70432
       rotation -32.38969 0.00000 -50.69068 2.08903 }
    Cylinder {  radius  0.0400 height 0.69248 }
  }
  Separator {                                                # Line     200.751
    Transform {
       translation -1.33980 -0.59552 0.68688
       rotation -60.01390 0.00000 45.90706 0.85670 }
    Cylinder {  radius  0.0400 height 0.99987 }
  }
  Separator {                                                # Line     121.954
    Transform {
       translation 1.19928 -1.13999 0.86423
       rotation -23.17841 0.00000 11.96234 0.41991 }
    Cylinder {  radius  0.0400 height 0.63980 }
  }
  Separator {                                                # Line     107.1199
    Transform {
       translation 0.78057 -0.02332 0.48059
       rotation 12.19611 0.00000 -114.68642 2.27047 }
    Cylinder {  radius  0.0400 height 1.50752 }
  }
  Separator {                                                # Line      45.984
    Transform {
       translation 0.29179 0.82484 -0.27738
       rotation 43.05311 0.00000 -36.10138 1.95157 }
    Cylinder {  radius  0.0400 height 0.60521 }
  }
  Separator {                                                # Line    1262.1297
    Transform {
       translation -1.01646 0.61529 -1.59388
       rotation 55.37219 0.00000 -19.45416 2.22263 }
    Cylinder {  radius  0.0400 height 0.73827 }
  }
  Separator {                                                # Line     153.903
    Transform {
       translation -1.66385 0.28369 0.63601
       rotation 64.00450 0.00000 -37.68354 1.07898 }
    Cylinder {  radius  0.0400 height 0.84261 }
  }
  Separator {                                                # Line     448.1059
    Transform {
       translation -0.70039 -0.43516 0.09990
       rotation -50.00829 0.00000 -37.37771 1.70487 }
    Cylinder {  radius  0.0400 height 0.62999 }
  }
  Separator {                                                # Line     396.398
    Transform {
       translation 0.44670 1.55756 -0.46494
       rotation 11.38306 -0.00000 29.61090 2.62567 }
    Cylinder {  radius  0.0400 height 0.64304 }
  }
  Separator {                                                # Line     130.411
    Transform {
       translation 2.50960 -1.01702 1.01814
       rotation 2.63578 0.00000 -14.60671 1.02350 }
    Cylinder {  radius  0.0400 height 0.17381 }
  }
  Separator {                                                # Line     412.1230
    Transform {
       translation 1.98313 -0.89533 0.01254
       rotation -62.18969 0.00000 -42.94564 2.24379 }
    Cylinder {  radius  0.0400 height 0.96651 }
  }
  Separator {                                                # Line    1013.1174
    Transform {
       translation 1.57612 -0.04450 0.39973
       rotation 15.51836 0.00000 -49.68001 1.83204 }
    Cylinder {  radius  0.0400 height 0.53875 }
  }
  Separator {                                                # Line     644.1217
    Transform {
       translation 1.81142 -1.50816 -0.69834
       rotation -9.90745 0.00000 -32.25901 0.52632 }
    Cylinder {  radius  0.0400 height 0.67176 }
  }
  Separator {                                                # Line     309.469
    Transform {
       translation 1.96379 -1.32114 -0.96745
       rotation -2.48802 0.00000 25.32514 0.89019 }
    Cylinder {  radius  0.0400 height 0.32742 }
  }
  Separator {                                                # Line     309.468
    Transform {
       translation 1.96379 -1.32114 -0.96745
       rotation -2.48802 0.00000 25.32514 0.89019 }
    Cylinder {  radius  0.0400 height 0.32742 }
  }
  Separator {                                                # Line     309.467
    Transform {
       translation 1.96379 -1.32114 -0.96745
       rotation -2.48802 0.00000 25.32514 0.89019 }
    Cylinder {  radius  0.0400 height 0.32742 }
  }
  Separator {                                                # Line     310.469
    Transform {
       translation 1.96379 -1.32114 -0.96745
       rotation -2.48802 0.00000 25.32514 0.89019 }
    Cylinder {  radius  0.0400 height 0.32742 }
  }
  Separator {                                                # Line     310.468
    Transform {
       translation 1.96379 -1.32114 -0.96745
       rotation -2.48802 0.00000 25.32514 0.89019 }
    Cylinder {  radius  0.0400 height 0.32742 }
  }
  Separator {                                                # Line     310.467
    Transform {
       translation 1.96379 -1.32114 -0.96745
       rotation -2.48802 0.00000 25.32514 0.89019 }
    Cylinder {  radius  0.0400 height 0.32742 }
  }
  Separator {                                                # Line     311.469
    Transform {
       translation 1.96379 -1.32114 -0.96745
       rotation -2.48802 0.00000 25.32514 0.89019 }
    Cylinder {  radius  0.0400 height 0.32742 }
  }
  Separator {                                                # Line     311.468
    Transform {
       translation 1.96379 -1.32114 -0.96745
       rotation -2.48802 0.00000 25.32514 0.89019 }
    Cylinder {  radius  0.0400 height 0.32742 }
  }
  Separator {                                                # Line     311.467
    Transform {
       translation 1.96379 -1.32114 -0.96745
       rotation -2.48802 0.00000 25.32514 0.89019 }
    Cylinder {  radius  0.0400 height 0.32742 }
  }
  Separator {                                                # Line     469.964
    Transform {
       translation 1.96379 -1.32114 -0.96745
       rotation 2.48802 0.00000 -25.32514 2.25140 }
    Cylinder {  radius  0.0400 height 0.32742 }
  }
  Separator {                                                # Line     468.964
    Transform {
       translation 1.96379 -1.32114 -0.96745
       rotation 2.48802 0.00000 -25.32514 2.25140 }
    Cylinder {  radius  0.0400 height 0.32742 }
  }
  Separator {                                                # Line     467.964
    Transform {
       translation 1.96379 -1.32114 -0.96745
       rotation 2.48802 0.00000 -25.32514 2.25140 }
    Cylinder {  radius  0.0400 height 0.32742 }
  }
  Separator {                                                # Line     469.965
    Transform {
       translation 1.96379 -1.32114 -0.96745
       rotation 2.48802 0.00000 -25.32514 2.25140 }
    Cylinder {  radius  0.0400 height 0.32742 }
  }
  Separator {                                                # Line     468.965
    Transform {
       translation 1.96379 -1.32114 -0.96745
       rotation 2.48802 0.00000 -25.32514 2.25140 }
    Cylinder {  radius  0.0400 height 0.32742 }
  }
  Separator {                                                # Line     467.965
    Transform {
       translation 1.96379 -1.32114 -0.96745
       rotation 2.48802 0.00000 -25.32514 2.25140 }
    Cylinder {  radius  0.0400 height 0.32742 }
  }
  Separator {                                                # Line       5.469
    Transform {
       translation 2.00996 -1.27729 -0.89790
       rotation -16.39728 0.00000 34.55886 1.27075 }
    Cylinder {  radius  0.0400 height 0.40040 }
  }
  Separator {                                                # Line       5.468
    Transform {
       translation 2.00996 -1.27729 -0.89790
       rotation -16.39728 0.00000 34.55886 1.27075 }
    Cylinder {  radius  0.0400 height 0.40040 }
  }
  Separator {                                                # Line       5.467
    Transform {
       translation 2.00996 -1.27729 -0.89790
       rotation -16.39729 0.00000 34.55886 1.27075 }
    Cylinder {  radius  0.0400 height 0.40040 }
  }
  Separator {                                                # Line     469.823
    Transform {
       translation 2.00996 -1.27729 -0.89790
       rotation 16.39728 0.00000 -34.55886 1.87084 }
    Cylinder {  radius  0.0400 height 0.40040 }
  }
  Separator {                                                # Line     468.823
    Transform {
       translation 2.00996 -1.27729 -0.89790
       rotation 16.39728 0.00000 -34.55886 1.87084 }
    Cylinder {  radius  0.0400 height 0.40040 }
  }
  Separator {                                                # Line     467.823
    Transform {
       translation 2.00996 -1.27729 -0.89790
       rotation 16.39729 0.00000 -34.55886 1.87084 }
    Cylinder {  radius  0.0400 height 0.40040 }
  }
  Separator {                                                # Line     469.727
    Transform {
       translation 1.96304 -1.31994 -0.97314
       rotation 1.34892 0.00000 -25.17568 2.25024 }
    Cylinder {  radius  0.0400 height 0.32409 }
  }
  Separator {                                                # Line     468.727
    Transform {
       translation 1.96304 -1.31994 -0.97314
       rotation 1.34892 0.00000 -25.17568 2.25024 }
    Cylinder {  radius  0.0400 height 0.32409 }
  }
  Separator {                                                # Line     467.727
    Transform {
       translation 1.96304 -1.31994 -0.97314
       rotation 1.34892 0.00000 -25.17568 2.25024 }
    Cylinder {  radius  0.0400 height 0.32409 }
  }
  Separator {                                                # Line     469.966
    Transform {
       translation 1.96304 -1.31994 -0.97314
       rotation 1.34892 0.00000 -25.17568 2.25024 }
    Cylinder {  radius  0.0400 height 0.32409 }
  }
  Separator {                                                # Line     468.966
    Transform {
       translation 1.96304 -1.31994 -0.97314
       rotation 1.34892 0.00000 -25.17568 2.25024 }
    Cylinder {  radius  0.0400 height 0.32409 }
  }
  Separator {                                                # Line     467.966
    Transform {
       translation 1.96304 -1.31994 -0.97314
       rotation 1.34892 0.00000 -25.17568 2.25024 }
    Cylinder {  radius  0.0400 height 0.32409 }
  }
  Separator {                                                # Line     469.1311
    Transform {
       translation 1.97132 -1.31155 -0.96541
       rotation 2.89565 0.00000 -26.83184 2.17640 }
    Cylinder {  radius  0.0400 height 0.32825 }
  }
  Separator {                                                # Line     468.1311
    Transform {
       translation 1.97132 -1.31155 -0.96541
       rotation 2.89565 0.00000 -26.83184 2.17640 }
    Cylinder {  radius  0.0400 height 0.32825 }
  }
  Separator {                                                # Line     467.1311
    Transform {
       translation 1.97132 -1.31155 -0.96541
       rotation 2.89565 0.00000 -26.83184 2.17640 }
    Cylinder {  radius  0.0400 height 0.32825 }
  }
  Separator {                                                # Line     306.1311
    Transform {
       translation 2.10573 -1.40660 -0.94612
       rotation -0.96279 0.00000 0.05015 1.24646 }
    Cylinder {  radius  0.0400 height 0.01017 }
  }
  Separator {                                                # Line     306.966
    Transform {
       translation 2.09745 -1.41499 -0.95385
       rotation -2.50952 0.00000 1.70631 1.99058 }
    Cylinder {  radius  0.0400 height 0.03323 }
  }
  Separator {                                                # Line     306.727
    Transform {
       translation 2.09745 -1.41499 -0.95385
       rotation -2.50952 0.00000 1.70631 1.99058 }
    Cylinder {  radius  0.0400 height 0.03323 }
  }
  Separator {                                                # Line     306.823
    Transform {
       translation 2.14437 -1.37234 -0.87861
       rotation 12.53884 0.00000 -7.67687 1.11673 }
    Cylinder {  radius  0.0400 height 0.16360 }
  }
  Separator {                                                # Line       5.306
    Transform {
       translation 2.14437 -1.37234 -0.87861
       rotation -12.53884 0.00000 7.67687 2.02486 }
    Cylinder {  radius  0.0400 height 0.16360 }
  }
  Separator {                                                # Line     306.965
    Transform {
       translation 2.09820 -1.41619 -0.94816
       rotation -1.37042 0.00000 1.55685 2.22583 }
    Cylinder {  radius  0.0400 height 0.02615 }
  }
  Separator {                                                # Line     306.964
    Transform {
       translation 2.09820 -1.41619 -0.94816
       rotation -1.37042 0.00000 1.55685 2.22583 }
    Cylinder {  radius  0.0400 height 0.02615 }
  }
  Separator {                                                # Line     306.311
    Transform {
       translation 2.09820 -1.41619 -0.94816
       rotation -1.37042 0.00000 1.55685 2.22583 }
    Cylinder {  radius  0.0400 height 0.02615 }
  }
  Separator {                                                # Line     306.310
    Transform {
       translation 2.09820 -1.41619 -0.94816
       rotation -1.37042 0.00000 1.55685 2.22583 }
    Cylinder {  radius  0.0400 height 0.02615 }
  }
  Separator {                                                # Line     306.309
    Transform {
       translation 2.09820 -1.41619 -0.94816
       rotation -1.37042 0.00000 1.55685 2.22583 }
    Cylinder {  radius  0.0400 height 0.02615 }
  }
  Separator {                                                # Line     306.469
    Transform {
       translation 1.97157 -1.31317 -0.96060
       rotation -3.85844 0.00000 26.88199 0.96007 }
    Cylinder {  radius  0.0400 height 0.33150 }
  }
  Separator {                                                # Line     306.468
    Transform {
       translation 1.97157 -1.31317 -0.96060
       rotation -3.85844 0.00000 26.88199 0.96007 }
    Cylinder {  radius  0.0400 height 0.33150 }
  }
  Separator {                                                # Line     306.467
    Transform {
       translation 1.97157 -1.31317 -0.96060
       rotation -3.85844 0.00000 26.88199 0.96007 }
    Cylinder {  radius  0.0400 height 0.33150 }
  }
  Separator {                                                # Line     307.1311
    Transform {
       translation 2.10573 -1.40660 -0.94612
       rotation -0.96279 0.00000 0.05015 1.24646 }
    Cylinder {  radius  0.0400 height 0.01017 }
  }
  Separator {                                                # Line     307.966
    Transform {
       translation 2.09745 -1.41499 -0.95385
       rotation -2.50952 0.00000 1.70631 1.99058 }
    Cylinder {  radius  0.0400 height 0.03323 }
  }
  Separator {                                                # Line     307.727
    Transform {
       translation 2.09745 -1.41499 -0.95385
       rotation -2.50952 0.00000 1.70631 1.99058 }
    Cylinder {  radius  0.0400 height 0.03323 }
  }
  Separator {                                                # Line     307.823
    Transform {
       translation 2.14437 -1.37234 -0.87861
       rotation 12.53884 0.00000 -7.67687 1.11673 }
    Cylinder {  radius  0.0400 height 0.16360 }
  }
  Separator {                                                # Line       5.307
    Transform {
       translation 2.14437 -1.37234 -0.87861
       rotation -12.53884 0.00000 7.67687 2.02486 }
    Cylinder {  radius  0.0400 height 0.16360 }
  }
  Separator {                                                # Line     307.965
    Transform {
       translation 2.09820 -1.41619 -0.94816
       rotation -1.37042 0.00000 1.55685 2.22583 }
    Cylinder {  radius  0.0400 height 0.02615 }
  }
  Separator {                                                # Line     307.964
    Transform {
       translation 2.09820 -1.41619 -0.94816
       rotation -1.37042 0.00000 1.55685 2.22583 }
    Cylinder {  radius  0.0400 height 0.02615 }
  }
  Separator {                                                # Line     307.311
    Transform {
       translation 2.09820 -1.41619 -0.94816
       rotation -1.37042 0.00000 1.55685 2.22583 }
    Cylinder {  radius  0.0400 height 0.02615 }
  }
  Separator {                                                # Line     307.310
    Transform {
       translation 2.09820 -1.41619 -0.94816
       rotation -1.37042 0.00000 1.55685 2.22583 }
    Cylinder {  radius  0.0400 height 0.02615 }
  }
  Separator {                                                # Line     307.309
    Transform {
       translation 2.09820 -1.41619 -0.94816
       rotation -1.37042 0.00000 1.55685 2.22583 }
    Cylinder {  radius  0.0400 height 0.02615 }
  }
  Separator {                                                # Line     307.469
    Transform {
       translation 1.97157 -1.31317 -0.96060
       rotation -3.85844 0.00000 26.88199 0.96007 }
    Cylinder {  radius  0.0400 height 0.33150 }
  }
  Separator {                                                # Line     307.468
    Transform {
       translation 1.97157 -1.31317 -0.96060
       rotation -3.85844 0.00000 26.88199 0.96007 }
    Cylinder {  radius  0.0400 height 0.33150 }
  }
  Separator {                                                # Line     307.467
    Transform {
       translation 1.97157 -1.31317 -0.96060
       rotation -3.85844 0.00000 26.88199 0.96007 }
    Cylinder {  radius  0.0400 height 0.33150 }
  }
  Separator {                                                # Line     308.1311
    Transform {
       translation 2.10573 -1.40660 -0.94612
       rotation -0.96279 0.00000 0.05015 1.24646 }
    Cylinder {  radius  0.0400 height 0.01017 }
  }
  Separator {                                                # Line     308.966
    Transform {
       translation 2.09745 -1.41499 -0.95385
       rotation -2.50952 0.00000 1.70631 1.99058 }
    Cylinder {  radius  0.0400 height 0.03323 }
  }
  Separator {                                                # Line     308.727
    Transform {
       translation 2.09745 -1.41499 -0.95385
       rotation -2.50952 0.00000 1.70631 1.99058 }
    Cylinder {  radius  0.0400 height 0.03323 }
  }
  Separator {                                                # Line     308.823
    Transform {
       translation 2.14437 -1.37234 -0.87861
       rotation 12.53884 0.00000 -7.67687 1.11673 }
    Cylinder {  radius  0.0400 height 0.16360 }
  }
  Separator {                                                # Line       5.308
    Transform {
       translation 2.14437 -1.37234 -0.87861
       rotation -12.53884 0.00000 7.67687 2.02486 }
    Cylinder {  radius  0.0400 height 0.16360 }
  }
  Separator {                                                # Line     308.965
    Transform {
       translation 2.09820 -1.41619 -0.94816
       rotation -1.37042 0.00000 1.55685 2.22583 }
    Cylinder {  radius  0.0400 height 0.02615 }
  }
  Separator {                                                # Line     308.964
    Transform {
       translation 2.09820 -1.41619 -0.94816
       rotation -1.37042 0.00000 1.55685 2.22583 }
    Cylinder {  radius  0.0400 height 0.02615 }
  }
  Separator {                                                # Line     308.311
    Transform {
       translation 2.09820 -1.41619 -0.94816
       rotation -1.37042 0.00000 1.55685 2.22583 }
    Cylinder {  radius  0.0400 height 0.02615 }
  }
  Separator {                                                # Line     308.310
    Transform {
       translation 2.09820 -1.41619 -0.94816
       rotation -1.37042 0.00000 1.55685 2.22583 }
    Cylinder {  radius  0.0400 height 0.02615 }
  }
  Separator {                                                # Line     308.309
    Transform {
       translation 2.09820 -1.41619 -0.94816
       rotation -1.37042 0.00000 1.55685 2.22583 }
    Cylinder {  radius  0.0400 height 0.02615 }
  }
  Separator {                                                # Line     308.469
    Transform {
       translation 1.97157 -1.31317 -0.96060
       rotation -3.85844 0.00000 26.88199 0.96007 }
    Cylinder {  radius  0.0400 height 0.33150 }
  }
  Separator {                                                # Line     308.468
    Transform {
       translation 1.97157 -1.31317 -0.96060
       rotation -3.85844 0.00000 26.88199 0.96007 }
    Cylinder {  radius  0.0400 height 0.33150 }
  }
  Separator {                                                # Line     308.467
    Transform {
       translation 1.97157 -1.31317 -0.96060
       rotation -3.85844 0.00000 26.88199 0.96007 }
    Cylinder {  radius  0.0400 height 0.33150 }
  }
  Separator {                                                # Line     312.1311
    Transform {
       translation 2.10573 -1.40660 -0.94612
       rotation -0.96279 0.00000 0.05015 1.24646 }
    Cylinder {  radius  0.0400 height 0.01017 }
  }
  Separator {                                                # Line     312.966
    Transform {
       translation 2.09745 -1.41499 -0.95385
       rotation -2.50952 0.00000 1.70631 1.99058 }
    Cylinder {  radius  0.0400 height 0.03323 }
  }
  Separator {                                                # Line     312.727
    Transform {
       translation 2.09745 -1.41499 -0.95385
       rotation -2.50952 0.00000 1.70631 1.99058 }
    Cylinder {  radius  0.0400 height 0.03323 }
  }
  Separator {                                                # Line     312.823
    Transform {
       translation 2.14437 -1.37234 -0.87861
       rotation 12.53884 0.00000 -7.67687 1.11673 }
    Cylinder {  radius  0.0400 height 0.16360 }
  }
  Separator {                                                # Line       5.312
    Transform {
       translation 2.14437 -1.37234 -0.87861
       rotation -12.53884 0.00000 7.67687 2.02486 }
    Cylinder {  radius  0.0400 height 0.16360 }
  }
  Separator {                                                # Line     312.965
    Transform {
       translation 2.09820 -1.41619 -0.94816
       rotation -1.37042 0.00000 1.55685 2.22583 }
    Cylinder {  radius  0.0400 height 0.02615 }
  }
  Separator {                                                # Line     312.964
    Transform {
       translation 2.09820 -1.41619 -0.94816
       rotation -1.37042 0.00000 1.55685 2.22583 }
    Cylinder {  radius  0.0400 height 0.02615 }
  }
  Separator {                                                # Line     311.312
    Transform {
       translation 2.09820 -1.41619 -0.94816
       rotation 1.37042 0.00000 -1.55685 0.91576 }
    Cylinder {  radius  0.0400 height 0.02615 }
  }
  Separator {                                                # Line     310.312
    Transform {
       translation 2.09820 -1.41619 -0.94816
       rotation 1.37042 0.00000 -1.55685 0.91576 }
    Cylinder {  radius  0.0400 height 0.02615 }
  }
  Separator {                                                # Line     309.312
    Transform {
       translation 2.09820 -1.41619 -0.94816
       rotation 1.37042 0.00000 -1.55685 0.91576 }
    Cylinder {  radius  0.0400 height 0.02615 }
  }
  Separator {                                                # Line     312.469
    Transform {
       translation 1.97157 -1.31317 -0.96060
       rotation -3.85844 0.00000 26.88199 0.96007 }
    Cylinder {  radius  0.0400 height 0.33150 }
  }
  Separator {                                                # Line     312.468
    Transform {
       translation 1.97157 -1.31317 -0.96060
       rotation -3.85844 0.00000 26.88199 0.96007 }
    Cylinder {  radius  0.0400 height 0.33150 }
  }
  Separator {                                                # Line     312.467
    Transform {
       translation 1.97157 -1.31317 -0.96060
       rotation -3.85844 0.00000 26.88199 0.96007 }
    Cylinder {  radius  0.0400 height 0.33150 }
  }
  Separator {                                                # Line     726.1311
    Transform {
       translation 2.10573 -1.40660 -0.94612
       rotation -0.96279 0.00000 0.05015 1.24646 }
    Cylinder {  radius  0.0400 height 0.01017 }
  }
  Separator {                                                # Line     726.966
    Transform {
       translation 2.09745 -1.41499 -0.95385
       rotation -2.50952 0.00000 1.70631 1.99058 }
    Cylinder {  radius  0.0400 height 0.03323 }
  }
  Separator {                                                # Line     726.727
    Transform {
       translation 2.09745 -1.41499 -0.95385
       rotation -2.50952 0.00000 1.70631 1.99058 }
    Cylinder {  radius  0.0400 height 0.03323 }
  }
  Separator {                                                # Line     726.823
    Transform {
       translation 2.14437 -1.37234 -0.87861
       rotation 12.53884 0.00000 -7.67687 1.11673 }
    Cylinder {  radius  0.0400 height 0.16360 }
  }
  Separator {                                                # Line       5.726
    Transform {
       translation 2.14437 -1.37234 -0.87861
       rotation -12.53884 0.00000 7.67687 2.02486 }
    Cylinder {  radius  0.0400 height 0.16360 }
  }
  Separator {                                                # Line     726.965
    Transform {
       translation 2.09820 -1.41619 -0.94816
       rotation -1.37042 0.00000 1.55685 2.22583 }
    Cylinder {  radius  0.0400 height 0.02615 }
  }
  Separator {                                                # Line     726.964
    Transform {
       translation 2.09820 -1.41619 -0.94816
       rotation -1.37042 0.00000 1.55685 2.22583 }
    Cylinder {  radius  0.0400 height 0.02615 }
  }
  Separator {                                                # Line     311.726
    Transform {
       translation 2.09820 -1.41619 -0.94816
       rotation 1.37042 0.00000 -1.55685 0.91576 }
    Cylinder {  radius  0.0400 height 0.02615 }
  }
  Separator {                                                # Line     310.726
    Transform {
       translation 2.09820 -1.41619 -0.94816
       rotation 1.37042 0.00000 -1.55685 0.91576 }
    Cylinder {  radius  0.0400 height 0.02615 }
  }
  Separator {                                                # Line     309.726
    Transform {
       translation 2.09820 -1.41619 -0.94816
       rotation 1.37042 0.00000 -1.55685 0.91576 }
    Cylinder {  radius  0.0400 height 0.02615 }
  }
  Separator {                                                # Line     469.726
    Transform {
       translation 1.97157 -1.31317 -0.96060
       rotation 3.85844 0.00000 -26.88199 2.18152 }
    Cylinder {  radius  0.0400 height 0.33150 }
  }
  Separator {                                                # Line     468.726
    Transform {
       translation 1.97157 -1.31317 -0.96060
       rotation 3.85844 0.00000 -26.88199 2.18152 }
    Cylinder {  radius  0.0400 height 0.33150 }
  }
  Separator {                                                # Line     467.726
    Transform {
       translation 1.97157 -1.31317 -0.96060
       rotation 3.85844 0.00000 -26.88199 2.18152 }
    Cylinder {  radius  0.0400 height 0.33150 }
  }
  Separator {                                                # Line     610.726
    Transform {
       translation 2.10150 -1.43943 -0.93491
       rotation -1.27782 0.00000 -0.89626 0.24508 }
    Cylinder {  radius  0.0400 height 0.06433 }
  }
  Separator {                                                # Line     312.610
    Transform {
       translation 2.10150 -1.43943 -0.93491
       rotation 1.27782 -0.00000 0.89626 2.89651 }
    Cylinder {  radius  0.0400 height 0.06433 }
  }
  Separator {                                                # Line     308.610
    Transform {
       translation 2.10150 -1.43943 -0.93491
       rotation 1.27782 -0.00000 0.89626 2.89651 }
    Cylinder {  radius  0.0400 height 0.06433 }
  }
  Separator {                                                # Line     307.610
    Transform {
       translation 2.10150 -1.43943 -0.93491
       rotation 1.27782 -0.00000 0.89626 2.89651 }
    Cylinder {  radius  0.0400 height 0.06433 }
  }
  Separator {                                                # Line     306.610
    Transform {
       translation 2.10150 -1.43943 -0.93491
       rotation 1.27782 -0.00000 0.89626 2.89651 }
    Cylinder {  radius  0.0400 height 0.06433 }
  }
  Separator {                                                # Line     610.1311
    Transform {
       translation 2.10125 -1.43780 -0.93973
       rotation -2.24061 0.00000 -0.84611 0.34983 }
    Cylinder {  radius  0.0400 height 0.06988 }
  }
  Separator {                                                # Line     610.966
    Transform {
       translation 2.09297 -1.44620 -0.94746
       rotation -3.78734 0.00000 0.81005 0.67025 }
    Cylinder {  radius  0.0400 height 0.06235 }
  }
  Separator {                                                # Line     610.727
    Transform {
       translation 2.09297 -1.44620 -0.94746
       rotation -3.78734 0.00000 0.81005 0.67025 }
    Cylinder {  radius  0.0400 height 0.06235 }
  }
  Separator {                                                # Line     610.823
    Transform {
       translation 2.13989 -1.40355 -0.87222
       rotation 11.26102 0.00000 -8.57313 0.81211 }
    Cylinder {  radius  0.0400 height 0.19501 }
  }
  Separator {                                                # Line       5.610
    Transform {
       translation 2.13989 -1.40355 -0.87222
       rotation -11.26102 0.00000 8.57313 2.32948 }
    Cylinder {  radius  0.0400 height 0.19501 }
  }
  Separator {                                                # Line     610.965
    Transform {
       translation 2.09372 -1.44739 -0.94177
       rotation -2.64824 0.00000 0.66059 0.53104 }
    Cylinder {  radius  0.0400 height 0.05389 }
  }
  Separator {                                                # Line     610.964
    Transform {
       translation 2.09372 -1.44739 -0.94177
       rotation -2.64824 0.00000 0.66059 0.53104 }
    Cylinder {  radius  0.0400 height 0.05389 }
  }
  Separator {                                                # Line     311.610
    Transform {
       translation 2.09372 -1.44739 -0.94177
       rotation 2.64824 0.00000 -0.66059 2.61055 }
    Cylinder {  radius  0.0400 height 0.05389 }
  }
  Separator {                                                # Line     310.610
    Transform {
       translation 2.09372 -1.44739 -0.94177
       rotation 2.64824 0.00000 -0.66059 2.61055 }
    Cylinder {  radius  0.0400 height 0.05389 }
  }
  Separator {                                                # Line     309.610
    Transform {
       translation 2.09372 -1.44739 -0.94177
       rotation 2.64824 0.00000 -0.66059 2.61055 }
    Cylinder {  radius  0.0400 height 0.05389 }
  }
  Separator {                                                # Line     469.610
    Transform {
       translation 1.96709 -1.34437 -0.95421
       rotation 5.13626 0.00000 -25.98573 2.33228 }
    Cylinder {  radius  0.0400 height 0.36596 }
  }
  Separator {                                                # Line     468.610
    Transform {
       translation 1.96709 -1.34437 -0.95421
       rotation 5.13626 0.00000 -25.98573 2.33228 }
    Cylinder {  radius  0.0400 height 0.36596 }
  }
  Separator {                                                # Line     467.610
    Transform {
       translation 1.96709 -1.34437 -0.95421
       rotation 5.13626 0.00000 -25.98573 2.33228 }
    Cylinder {  radius  0.0400 height 0.36596 }
  }
  Separator {                                                # Line     611.726
    Transform {
       translation 2.10150 -1.43943 -0.93491
       rotation -1.27782 0.00000 -0.89626 0.24508 }
    Cylinder {  radius  0.0400 height 0.06433 }
  }
  Separator {                                                # Line     312.611
    Transform {
       translation 2.10150 -1.43943 -0.93491
       rotation 1.27782 -0.00000 0.89626 2.89651 }
    Cylinder {  radius  0.0400 height 0.06433 }
  }
  Separator {                                                # Line     308.611
    Transform {
       translation 2.10150 -1.43943 -0.93491
       rotation 1.27782 -0.00000 0.89626 2.89651 }
    Cylinder {  radius  0.0400 height 0.06433 }
  }
  Separator {                                                # Line     307.611
    Transform {
       translation 2.10150 -1.43943 -0.93491
       rotation 1.27782 -0.00000 0.89626 2.89651 }
    Cylinder {  radius  0.0400 height 0.06433 }
  }
  Separator {                                                # Line     306.611
    Transform {
       translation 2.10150 -1.43943 -0.93491
       rotation 1.27782 -0.00000 0.89626 2.89651 }
    Cylinder {  radius  0.0400 height 0.06433 }
  }
  Separator {                                                # Line     611.1311
    Transform {
       translation 2.10125 -1.43780 -0.93973
       rotation -2.24061 0.00000 -0.84611 0.34983 }
    Cylinder {  radius  0.0400 height 0.06988 }
  }
  Separator {                                                # Line     611.966
    Transform {
       translation 2.09297 -1.44620 -0.94746
       rotation -3.78734 0.00000 0.81005 0.67025 }
    Cylinder {  radius  0.0400 height 0.06235 }
  }
  Separator {                                                # Line     611.727
    Transform {
       translation 2.09297 -1.44620 -0.94746
       rotation -3.78734 0.00000 0.81005 0.67025 }
    Cylinder {  radius  0.0400 height 0.06235 }
  }
  Separator {                                                # Line     611.823
    Transform {
       translation 2.13989 -1.40355 -0.87222
       rotation 11.26102 0.00000 -8.57313 0.81211 }
    Cylinder {  radius  0.0400 height 0.19501 }
  }
  Separator {                                                # Line       5.611
    Transform {
       translation 2.13989 -1.40355 -0.87222
       rotation -11.26102 0.00000 8.57313 2.32948 }
    Cylinder {  radius  0.0400 height 0.19501 }
  }
  Separator {                                                # Line     611.965
    Transform {
       translation 2.09372 -1.44739 -0.94177
       rotation -2.64824 0.00000 0.66059 0.53104 }
    Cylinder {  radius  0.0400 height 0.05389 }
  }
  Separator {                                                # Line     611.964
    Transform {
       translation 2.09372 -1.44739 -0.94177
       rotation -2.64824 0.00000 0.66059 0.53104 }
    Cylinder {  radius  0.0400 height 0.05389 }
  }
  Separator {                                                # Line     311.611
    Transform {
       translation 2.09372 -1.44739 -0.94177
       rotation 2.64824 0.00000 -0.66059 2.61055 }
    Cylinder {  radius  0.0400 height 0.05389 }
  }
  Separator {                                                # Line     310.611
    Transform {
       translation 2.09372 -1.44739 -0.94177
       rotation 2.64824 0.00000 -0.66059 2.61055 }
    Cylinder {  radius  0.0400 height 0.05389 }
  }
  Separator {                                                # Line     309.611
    Transform {
       translation 2.09372 -1.44739 -0.94177
       rotation 2.64824 0.00000 -0.66059 2.61055 }
    Cylinder {  radius  0.0400 height 0.05389 }
  }
  Separator {                                                # Line     469.611
    Transform {
       translation 1.96709 -1.34437 -0.95421
       rotation 5.13626 0.00000 -25.98573 2.33228 }
    Cylinder {  radius  0.0400 height 0.36596 }
  }
  Separator {                                                # Line     468.611
    Transform {
       translation 1.96709 -1.34437 -0.95421
       rotation 5.13626 0.00000 -25.98573 2.33228 }
    Cylinder {  radius  0.0400 height 0.36596 }
  }
  Separator {                                                # Line     467.611
    Transform {
       translation 1.96709 -1.34437 -0.95421
       rotation 5.13626 0.00000 -25.98573 2.33228 }
    Cylinder {  radius  0.0400 height 0.36596 }
  }
  Separator {                                                # Line     611.1227
    Transform {
       translation 2.13954 -1.39604 -0.90196
       rotation 5.31295 0.00000 -8.50370 0.59182 }
    Cylinder {  radius  0.0400 height 0.17974 }
  }
  Separator {                                                # Line     610.1227
    Transform {
       translation 2.13954 -1.39604 -0.90196
       rotation 5.31295 0.00000 -8.50370 0.59182 }
    Cylinder {  radius  0.0400 height 0.17974 }
  }
  Separator {                                                # Line     726.1227
    Transform {
       translation 2.14402 -1.36484 -0.90835
       rotation 6.59077 0.00000 -7.60744 0.85938 }
    Cylinder {  radius  0.0400 height 0.13289 }
  }
  Separator {                                                # Line     312.1227
    Transform {
       translation 2.14402 -1.36484 -0.90835
       rotation 6.59077 0.00000 -7.60744 0.85938 }
    Cylinder {  radius  0.0400 height 0.13289 }
  }
  Separator {                                                # Line     308.1227
    Transform {
       translation 2.14402 -1.36484 -0.90835
       rotation 6.59077 0.00000 -7.60744 0.85938 }
    Cylinder {  radius  0.0400 height 0.13289 }
  }
  Separator {                                                # Line     307.1227
    Transform {
       translation 2.14402 -1.36484 -0.90835
       rotation 6.59077 0.00000 -7.60744 0.85938 }
    Cylinder {  radius  0.0400 height 0.13289 }
  }
  Separator {                                                # Line     306.1227
    Transform {
       translation 2.14402 -1.36484 -0.90835
       rotation 6.59077 0.00000 -7.60744 0.85938 }
    Cylinder {  radius  0.0400 height 0.13289 }
  }
  Separator {                                                # Line    1227.1311
    Transform {
       translation 2.14377 -1.36322 -0.91316
       rotation -7.55356 0.00000 7.65759 2.23104 }
    Cylinder {  radius  0.0400 height 0.13618 }
  }
  Separator {                                                # Line     966.1227
    Transform {
       translation 2.13549 -1.37161 -0.92090
       rotation 9.10029 0.00000 -9.31375 0.91443 }
    Cylinder {  radius  0.0400 height 0.16437 }
  }
  Separator {                                                # Line     727.1227
    Transform {
       translation 2.13549 -1.37161 -0.92090
       rotation 9.10029 0.00000 -9.31375 0.91443 }
    Cylinder {  radius  0.0400 height 0.16437 }
  }
  Separator {                                                # Line     823.1227
    Transform {
       translation 2.18241 -1.32896 -0.84566
       rotation -5.94808 0.00000 0.06943 1.32373 }
    Cylinder {  radius  0.0400 height 0.06135 }
  }
  Separator {                                                # Line       5.1227
    Transform {
       translation 2.18241 -1.32896 -0.84566
       rotation -5.94808 0.00000 0.06943 1.32373 }
    Cylinder {  radius  0.0400 height 0.06135 }
  }
  Separator {                                                # Line     965.1227
    Transform {
       translation 2.13624 -1.37281 -0.91520
       rotation 7.96118 0.00000 -9.16429 0.86865 }
    Cylinder {  radius  0.0400 height 0.15901 }
  }
  Separator {                                                # Line     964.1227
    Transform {
       translation 2.13624 -1.37281 -0.91520
       rotation 7.96118 0.00000 -9.16429 0.86865 }
    Cylinder {  radius  0.0400 height 0.15901 }
  }
  Separator {                                                # Line     311.1227
    Transform {
       translation 2.13624 -1.37281 -0.91520
       rotation 7.96118 0.00000 -9.16429 0.86865 }
    Cylinder {  radius  0.0400 height 0.15901 }
  }
  Separator {                                                # Line     310.1227
    Transform {
       translation 2.13624 -1.37281 -0.91520
       rotation 7.96118 0.00000 -9.16429 0.86865 }
    Cylinder {  radius  0.0400 height 0.15901 }
  }
  Separator {                                                # Line     309.1227
    Transform {
       translation 2.13624 -1.37281 -0.91520
       rotation 7.96118 0.00000 -9.16429 0.86865 }
    Cylinder {  radius  0.0400 height 0.15901 }
  }
  Separator {                                                # Line     469.1227
    Transform {
       translation 2.00961 -1.26979 -0.92764
       rotation 10.44920 0.00000 -34.48943 1.85006 }
    Cylinder {  radius  0.0400 height 0.37490 }
  }
  Separator {                                                # Line     468.1227
    Transform {
       translation 2.00961 -1.26979 -0.92764
       rotation 10.44920 0.00000 -34.48943 1.85006 }
    Cylinder {  radius  0.0400 height 0.37490 }
  }
  Separator {                                                # Line     467.1227
    Transform {
       translation 2.00961 -1.26979 -0.92764
       rotation 10.44921 0.00000 -34.48943 1.85006 }
    Cylinder {  radius  0.0400 height 0.37490 }
  }
  Separator {                                                # Line    1184.1227
    Transform {
       translation 2.10734 -1.41179 -0.70460
       rotation -34.15961 0.00000 -14.94381 1.11961 }
    Cylinder {  radius  0.0400 height 0.41431 }
  }
  Separator {                                                # Line     611.1184
    Transform {
       translation 2.06482 -1.48637 -0.73116
       rotation 39.47256 -0.00000 6.44010 1.64936 }
    Cylinder {  radius  0.0400 height 0.40118 }
  }
  Separator {                                                # Line     610.1184
    Transform {
       translation 2.06482 -1.48637 -0.73116
       rotation 39.47256 -0.00000 6.44010 1.64936 }
    Cylinder {  radius  0.0400 height 0.40118 }
  }
  Separator {                                                # Line     726.1184
    Transform {
       translation 2.06930 -1.45517 -0.73755
       rotation 40.75038 -0.00000 7.33636 1.79379 }
    Cylinder {  radius  0.0400 height 0.42457 }
  }
  Separator {                                                # Line     312.1184
    Transform {
       translation 2.06930 -1.45517 -0.73755
       rotation 40.75038 -0.00000 7.33636 1.79379 }
    Cylinder {  radius  0.0400 height 0.42457 }
  }
  Separator {                                                # Line     308.1184
    Transform {
       translation 2.06930 -1.45517 -0.73755
       rotation 40.75038 -0.00000 7.33636 1.79379 }
    Cylinder {  radius  0.0400 height 0.42457 }
  }
  Separator {                                                # Line     307.1184
    Transform {
       translation 2.06930 -1.45517 -0.73755
       rotation 40.75038 -0.00000 7.33636 1.79379 }
    Cylinder {  radius  0.0400 height 0.42457 }
  }
  Separator {                                                # Line     306.1184
    Transform {
       translation 2.06930 -1.45517 -0.73755
       rotation 40.75038 -0.00000 7.33636 1.79379 }
    Cylinder {  radius  0.0400 height 0.42457 }
  }
  Separator {                                                # Line    1184.1311
    Transform {
       translation 2.06905 -1.45355 -0.74237
       rotation -41.71317 0.00000 -7.28621 1.34531 }
    Cylinder {  radius  0.0400 height 0.43445 }
  }
  Separator {                                                # Line     966.1184
    Transform {
       translation 2.06077 -1.46194 -0.75010
       rotation 43.25990 -0.00000 5.63005 1.75294 }
    Cylinder {  radius  0.0400 height 0.44358 }
  }
  Separator {                                                # Line     727.1184
    Transform {
       translation 2.06077 -1.46194 -0.75010
       rotation 43.25990 -0.00000 5.63005 1.75294 }
    Cylinder {  radius  0.0400 height 0.44358 }
  }
  Separator {                                                # Line     823.1184
    Transform {
       translation 2.10769 -1.41929 -0.67486
       rotation 28.21153 -0.00000 15.01323 2.04901 }
    Cylinder {  radius  0.0400 height 0.35996 }
  }
  Separator {                                                # Line       5.1184
    Transform {
       translation 2.10769 -1.41929 -0.67486
       rotation 28.21153 -0.00000 15.01323 2.04901 }
    Cylinder {  radius  0.0400 height 0.35996 }
  }
  Separator {                                                # Line     965.1184
    Transform {
       translation 2.06152 -1.46314 -0.74440
       rotation 42.12080 -0.00000 5.77952 1.75215 }
    Cylinder {  radius  0.0400 height 0.43224 }
  }
  Separator {                                                # Line     964.1184
    Transform {
       translation 2.06152 -1.46314 -0.74440
       rotation 42.12080 -0.00000 5.77952 1.75215 }
    Cylinder {  radius  0.0400 height 0.43224 }
  }
  Separator {                                                # Line     311.1184
    Transform {
       translation 2.06152 -1.46314 -0.74440
       rotation 42.12080 -0.00000 5.77952 1.75215 }
    Cylinder {  radius  0.0400 height 0.43224 }
  }
  Separator {                                                # Line     310.1184
    Transform {
       translation 2.06152 -1.46314 -0.74440
       rotation 42.12080 -0.00000 5.77952 1.75215 }
    Cylinder {  radius  0.0400 height 0.43224 }
  }
  Separator {                                                # Line     309.1184
    Transform {
       translation 2.06152 -1.46314 -0.74440
       rotation 42.12080 -0.00000 5.77952 1.75215 }
    Cylinder {  radius  0.0400 height 0.43224 }
  }
  Separator {                                                # Line     469.1184
    Transform {
       translation 1.93489 -1.36012 -0.75684
       rotation 44.60882 0.00000 -19.54563 2.09871 }
    Cylinder {  radius  0.0400 height 0.56378 }
  }
  Separator {                                                # Line     468.1184
    Transform {
       translation 1.93489 -1.36012 -0.75684
       rotation 44.60882 0.00000 -19.54563 2.09871 }
    Cylinder {  radius  0.0400 height 0.56378 }
  }
  Separator {                                                # Line     467.1184
    Transform {
       translation 1.93489 -1.36012 -0.75684
       rotation 44.60882 0.00000 -19.54562 2.09871 }
    Cylinder {  radius  0.0400 height 0.56378 }
  }
  Separator {                                                # Line     432.694
    Transform {
       translation -0.47383 -0.52787 2.42084
       rotation 42.83529 0.00000 -8.18317 1.48878 }
    Cylinder {  radius  0.0400 height 0.43757 }
  }
  Separator {                                                # Line     432.693
    Transform {
       translation -0.47383 -0.52787 2.42084
       rotation 42.83529 0.00000 -8.18317 1.48878 }
    Cylinder {  radius  0.0400 height 0.43757 }
  }
  Separator {                                                # Line     171.432
    Transform {
       translation -0.47383 -0.52787 2.42083
       rotation -42.83507 0.00000 8.18327 1.65282 }
    Cylinder {  radius  0.0400 height 0.43757 }
  }
  Separator {                                                # Line     432.692
    Transform {
       translation -0.47383 -0.52787 2.42084
       rotation 42.83529 0.00000 -8.18317 1.48878 }
    Cylinder {  radius  0.0400 height 0.43757 }
  }
  Separator {                                                # Line     432.691
    Transform {
       translation -0.47383 -0.52787 2.42084
       rotation 42.83527 0.00000 -8.18318 1.48878 }
    Cylinder {  radius  0.0400 height 0.43757 }
  }
  Separator {                                                # Line       4.432
    Transform {
       translation -0.47383 -0.52787 2.42084
       rotation -42.83529 0.00000 8.18317 1.65281 }
    Cylinder {  radius  0.0400 height 0.43757 }
  }
  Separator {                                                # Line     432.710
    Transform {
       translation -0.47383 -0.52787 2.42084
       rotation 42.83529 0.00000 -8.18317 1.48878 }
    Cylinder {  radius  0.0400 height 0.43757 }
  }
  Separator {                                                # Line     432.690
    Transform {
       translation -0.47383 -0.52787 2.42084
       rotation 42.83529 0.00000 -8.18317 1.48878 }
    Cylinder {  radius  0.0400 height 0.43757 }
  }
  Separator {                                                # Line     432.689
    Transform {
       translation -0.47383 -0.52787 2.42084
       rotation 42.83529 0.00000 -8.18317 1.48878 }
    Cylinder {  radius  0.0400 height 0.43757 }
  }
  Separator {                                                # Line     176.432
    Transform {
       translation -0.47383 -0.52787 2.42084
       rotation -42.83528 0.00000 8.18318 1.65281 }
    Cylinder {  radius  0.0400 height 0.43757 }
  }
  Separator {                                                # Line     175.432
    Transform {
       translation -0.47383 -0.52787 2.42084
       rotation -42.83529 0.00000 8.18317 1.65281 }
    Cylinder {  radius  0.0400 height 0.43757 }
  }
  Separator {                                                # Line     174.432
    Transform {
       translation -0.47383 -0.52787 2.42084
       rotation -42.83529 0.00000 8.18317 1.65281 }
    Cylinder {  radius  0.0400 height 0.43757 }
  }
  Separator {                                                # Line     173.432
    Transform {
       translation -0.47383 -0.52787 2.42084
       rotation -42.83529 0.00000 8.18317 1.65281 }
    Cylinder {  radius  0.0400 height 0.43757 }
  }
  Separator {                                                # Line     172.432
    Transform {
       translation -0.47383 -0.52787 2.42084
       rotation -42.83529 0.00000 8.18317 1.65281 }
    Cylinder {  radius  0.0400 height 0.43757 }
  }
  Separator {                                                # Line     432.695
    Transform {
       translation -0.47383 -0.52787 2.42084
       rotation 42.83529 0.00000 -8.18317 1.48878 }
    Cylinder {  radius  0.0400 height 0.43757 }
  }
  Separator {                                                # Line     171.695
    Transform {
       translation -0.43292 -0.50994 2.63501
       rotation 0.00022 -0.00000 0.00010 1.83841 }
    Cylinder {  radius  0.0400 height 0.00000 }
  }
  Separator {                                                # Line     270.813
    Transform {
       translation -0.93975 0.11533 -0.38643
       rotation -6.60323 0.00000 53.43378 2.18219 }
    Cylinder {  radius  0.0400 height 0.65751 }
  }
  Separator {                                                # Line     270.737
    Transform {
       translation -0.93975 0.11533 -0.38643
       rotation -6.60323 0.00000 53.43378 2.18219 }
    Cylinder {  radius  0.0400 height 0.65751 }
  }
  Separator {                                                # Line     813.1272
    Transform {
       translation -0.93975 0.11533 -0.38643
       rotation 6.60323 0.00000 -53.43378 0.95940 }
    Cylinder {  radius  0.0400 height 0.65751 }
  }
  Separator {                                                # Line     737.1272
    Transform {
       translation -0.93975 0.11533 -0.38643
       rotation 6.60323 0.00000 -53.43378 0.95940 }
    Cylinder {  radius  0.0400 height 0.65751 }
  }
  Separator {                                                # Line     490.1272
    Transform {
       translation -0.83940 0.37759 -0.39104
       rotation 7.52445 0.00000 -33.36383 1.97696 }
    Cylinder {  radius  0.0400 height 0.37231 }
  }
  Separator {                                                # Line     270.490
    Transform {
       translation -0.83940 0.37759 -0.39104
       rotation -7.52445 0.00000 33.36383 1.16463 }
    Cylinder {  radius  0.0400 height 0.37231 }
  }
  Separator {                                                # Line     490.813
    Transform {
       translation -1.10657 0.18888 -0.42406
       rotation 0.92122 -0.00000 20.06994 2.77579 }
    Cylinder {  radius  0.0400 height 0.56168 }
  }
  Separator {                                                # Line     490.737
    Transform {
       translation -1.10657 0.18888 -0.42406
       rotation 0.92122 -0.00000 20.06994 2.77579 }
    Cylinder {  radius  0.0400 height 0.56168 }
  }
  Separator {                                                # Line     488.490
    Transform {
       translation -1.00019 0.31420 -0.45975
       rotation 6.21795 -0.00000 1.20628 0.22728 }
    Cylinder {  radius  0.0400 height 0.28110 }
  }
  Separator {                                                # Line     488.1272
    Transform {
       translation -0.83337 0.24065 -0.42213
       rotation 13.74239 0.00000 -32.15756 1.22301 }
    Cylinder {  radius  0.0400 height 0.37198 }
  }
  Separator {                                                # Line     270.488
    Transform {
       translation -0.83337 0.24065 -0.42213
       rotation -13.74239 0.00000 32.15756 1.91858 }
    Cylinder {  radius  0.0400 height 0.37198 }
  }
  Separator {                                                # Line     488.813
    Transform {
       translation -1.10054 0.05194 -0.45514
       rotation 7.13916 -0.00000 21.27622 2.41134 }
    Cylinder {  radius  0.0400 height 0.33643 }
  }
  Separator {                                                # Line     488.737
    Transform {
       translation -1.10054 0.05194 -0.45514
       rotation 7.13916 -0.00000 21.27622 2.41134 }
    Cylinder {  radius  0.0400 height 0.33643 }
  }
  Separator {                                                # Line     489.490
    Transform {
       translation -1.00019 0.31420 -0.45975
       rotation 6.21795 -0.00000 1.20628 0.22728 }
    Cylinder {  radius  0.0400 height 0.28110 }
  }
  Separator {                                                # Line     489.1272
    Transform {
       translation -0.83337 0.24065 -0.42213
       rotation 13.74239 0.00000 -32.15756 1.22301 }
    Cylinder {  radius  0.0400 height 0.37198 }
  }
  Separator {                                                # Line     270.489
    Transform {
       translation -0.83337 0.24065 -0.42213
       rotation -13.74239 0.00000 32.15756 1.91858 }
    Cylinder {  radius  0.0400 height 0.37198 }
  }
  Separator {                                                # Line     489.813
    Transform {
       translation -1.10054 0.05194 -0.45514
       rotation 7.13916 -0.00000 21.27622 2.41134 }
    Cylinder {  radius  0.0400 height 0.33643 }
  }
  Separator {                                                # Line     489.737
    Transform {
       translation -1.10054 0.05194 -0.45514
       rotation 7.13916 -0.00000 21.27622 2.41134 }
    Cylinder {  radius  0.0400 height 0.33643 }
  }
  Separator {                                                # Line      52.489
    Transform {
       translation -0.83633 0.14011 -0.49579
       rotation 0.98909 -0.00000 31.56526 1.33972 }
    Cylinder {  radius  0.0400 height 0.32443 }
  }
  Separator {                                                # Line      52.488
    Transform {
       translation -0.83633 0.14011 -0.49579
       rotation 0.98909 -0.00000 31.56526 1.33972 }
    Cylinder {  radius  0.0400 height 0.32443 }
  }
  Separator {                                                # Line      52.490
    Transform {
       translation -0.84237 0.27705 -0.46470
       rotation 7.20703 -0.00000 32.77154 0.76693 }
    Cylinder {  radius  0.0400 height 0.48354 }
  }
  Separator {                                                # Line      52.1272
    Transform {
       translation -0.67555 0.20350 -0.42707
       rotation 14.73148 0.00000 -0.59230 0.63267 }
    Cylinder {  radius  0.0400 height 0.24934 }
  }
  Separator {                                                # Line      52.270
    Transform {
       translation -0.67555 0.20350 -0.42707
       rotation 14.73148 0.00000 -0.59230 0.63267 }
    Cylinder {  radius  0.0400 height 0.24934 }
  }
  Separator {                                                # Line      52.813
    Transform {
       translation -0.94272 0.01479 -0.46009
       rotation 8.12825 -0.00000 52.84148 1.88940 }
    Cylinder {  radius  0.0400 height 0.56296 }
  }
  Separator {                                                # Line      52.737
    Transform {
       translation -0.94272 0.01479 -0.46009
       rotation 8.12825 -0.00000 52.84148 1.88940 }
    Cylinder {  radius  0.0400 height 0.56296 }
  }
  Separator {                                                # Line      52.778
    Transform {
       translation -0.83199 0.11154 -0.45092
       rotation 9.96299 -0.00000 30.69663 1.51768 }
    Cylinder {  radius  0.0400 height 0.32319 }
  }
  Separator {                                                # Line     489.778
    Transform {
       translation -0.98982 0.14869 -0.44597
       rotation 8.97391 0.00000 -0.86863 2.13572 }
    Cylinder {  radius  0.0400 height 0.10674 }
  }
  Separator {                                                # Line     488.778
    Transform {
       translation -0.98982 0.14869 -0.44597
       rotation 8.97391 0.00000 -0.86863 2.13572 }
    Cylinder {  radius  0.0400 height 0.10674 }
  }
  Separator {                                                # Line     490.778
    Transform {
       translation -0.99585 0.28563 -0.41488
       rotation 2.75596 0.00000 -2.07491 3.03775 }
    Cylinder {  radius  0.0400 height 0.33281 }
  }
  Separator {                                                # Line     778.1272
    Transform {
       translation -0.82903 0.21208 -0.37726
       rotation 4.76849 0.00000 -31.28893 1.04439 }
    Cylinder {  radius  0.0400 height 0.36606 }
  }
  Separator {                                                # Line     270.778
    Transform {
       translation -0.82903 0.21208 -0.37726
       rotation -4.76849 0.00000 31.28893 2.09721 }
    Cylinder {  radius  0.0400 height 0.36606 }
  }
  Separator {                                                # Line     778.813
    Transform {
       translation -1.09620 0.02337 -0.41028
       rotation -1.83475 0.00000 22.14485 2.28724 }
    Cylinder {  radius  0.0400 height 0.29465 }
  }
  Separator {                                                # Line     737.778
    Transform {
       translation -1.09620 0.02337 -0.41028
       rotation 1.83475 0.00000 -22.14485 0.85435 }
    Cylinder {  radius  0.0400 height 0.29465 }
  }
  Separator {                                                # Line     508.778
    Transform {
       translation -1.07207 0.15139 -0.26480
       rotation -27.26016 0.00000 -17.31938 1.76205 }
    Cylinder {  radius  0.0400 height 0.32897 }
  }
  Separator {                                                # Line      52.508
    Transform {
       translation -0.91859 0.14281 -0.31462
       rotation 37.22315 -0.00000 48.01601 1.44037 }
    Cylinder {  radius  0.0400 height 0.61275 }
  }
  Separator {                                                # Line     489.508
    Transform {
       translation -1.07641 0.17996 -0.30967
       rotation 36.23407 -0.00000 16.45075 1.55725 }
    Cylinder {  radius  0.0400 height 0.39797 }
  }
  Separator {                                                # Line     488.508
    Transform {
       translation -1.07641 0.17996 -0.30967
       rotation 36.23407 -0.00000 16.45075 1.55725 }
    Cylinder {  radius  0.0400 height 0.39797 }
  }
  Separator {                                                # Line     490.508
    Transform {
       translation -1.08245 0.31689 -0.27858
       rotation 30.01612 -0.00000 15.24447 2.24401 }
    Cylinder {  radius  0.0400 height 0.43060 }
  }
  Separator {                                                # Line     508.1272
    Transform {
       translation -0.91563 0.24335 -0.24096
       rotation -22.49167 0.00000 -48.60830 1.34792 }
    Cylinder {  radius  0.0400 height 0.54918 }
  }
  Separator {                                                # Line     270.508
    Transform {
       translation -0.91563 0.24335 -0.24096
       rotation 22.49167 -0.00000 48.60830 1.79367 }
    Cylinder {  radius  0.0400 height 0.54918 }
  }
  Separator {                                                # Line     508.813
    Transform {
       translation -1.18280 0.05464 -0.27397
       rotation -29.09490 0.00000 4.82547 2.28572 }
    Cylinder {  radius  0.0400 height 0.39055 }
  }
  Separator {                                                # Line     508.737
    Transform {
       translation -1.18280 0.05464 -0.27397
       rotation -29.09490 0.00000 4.82547 2.28572 }
    Cylinder {  radius  0.0400 height 0.39055 }
  }
  Separator {                                                # Line     508.958
    Transform {
       translation -1.08971 0.18170 -0.28315
       rotation -30.92945 0.00000 -13.79123 1.57645 }
    Cylinder {  radius  0.0400 height 0.33865 }
  }
  Separator {                                                # Line     778.958
    Transform {
       translation -1.00312 0.15043 -0.41945
       rotation -3.66929 0.00000 3.52814 0.69848 }
    Cylinder {  radius  0.0400 height 0.07916 }
  }
  Separator {                                                # Line      52.958
    Transform {
       translation -0.84963 0.14185 -0.46926
       rotation 6.29370 -0.00000 34.22477 1.35090 }
    Cylinder {  radius  0.0400 height 0.35657 }
  }
  Separator {                                                # Line     489.958
    Transform {
       translation -1.00746 0.17900 -0.46432
       rotation 5.30461 -0.00000 2.65951 1.51229 }
    Cylinder {  radius  0.0400 height 0.05944 }
  }
  Separator {                                                # Line     488.958
    Transform {
       translation -1.00746 0.17900 -0.46432
       rotation 5.30461 -0.00000 2.65951 1.51229 }
    Cylinder {  radius  0.0400 height 0.05944 }
  }
  Separator {                                                # Line     490.958
    Transform {
       translation -1.01349 0.31594 -0.43323
       rotation -0.91333 0.00000 1.45324 3.07820 }
    Cylinder {  radius  0.0400 height 0.27094 }
  }
  Separator {                                                # Line     958.1272
    Transform {
       translation -0.84667 0.24239 -0.39561
       rotation 8.43778 0.00000 -34.81707 1.23932 }
    Cylinder {  radius  0.0400 height 0.37887 }
  }
  Separator {                                                # Line     270.958
    Transform {
       translation -0.84667 0.24239 -0.39561
       rotation -8.43778 0.00000 34.81707 1.90227 }
    Cylinder {  radius  0.0400 height 0.37887 }
  }
  Separator {                                                # Line     813.958
    Transform {
       translation -1.11384 0.05368 -0.42862
       rotation -1.83455 0.00000 -18.61671 0.63458 }
    Cylinder {  radius  0.0400 height 0.31555 }
  }
  Separator {                                                # Line     737.958
    Transform {
       translation -1.11384 0.05368 -0.42862
       rotation -1.83455 0.00000 -18.61671 0.63458 }
    Cylinder {  radius  0.0400 height 0.31555 }
  }
  Separator {                                                # Line     502.958
    Transform {
       translation -0.93031 0.14795 -0.44283
       rotation 1.00781 -0.00000 18.08875 1.22346 }
    Cylinder {  radius  0.0400 height 0.19267 }
  }
  Separator {                                                # Line     502.508
    Transform {
       translation -0.99927 0.14890 -0.28819
       rotation 31.93727 -0.00000 31.87999 1.42232 }
    Cylinder {  radius  0.0400 height 0.45628 }
  }
  Separator {                                                # Line     502.778
    Transform {
       translation -0.91267 0.11764 -0.42449
       rotation 4.67711 -0.00000 14.56061 1.53835 }
    Cylinder {  radius  0.0400 height 0.15301 }
  }
  Separator {                                                # Line      52.502
    Transform {
       translation -0.75919 0.10906 -0.47430
       rotation 5.28589 -0.00000 16.13602 1.49911 }
    Cylinder {  radius  0.0400 height 0.17023 }
  }
  Separator {                                                # Line     489.502
    Transform {
       translation -0.91701 0.14621 -0.46936
       rotation 4.29680 0.00000 -15.42924 1.94073 }
    Cylinder {  radius  0.0400 height 0.17178 }
  }
  Separator {                                                # Line     488.502
    Transform {
       translation -0.91701 0.14621 -0.46936
       rotation 4.29680 0.00000 -15.42924 1.94073 }
    Cylinder {  radius  0.0400 height 0.17178 }
  }
  Separator {                                                # Line     490.502
    Transform {
       translation -0.92305 0.28314 -0.43827
       rotation -1.92115 0.00000 -16.63552 2.67920 }
    Cylinder {  radius  0.0400 height 0.37540 }
  }
  Separator {                                                # Line     502.1272
    Transform {
       translation -0.75623 0.20960 -0.40064
       rotation 9.44559 0.00000 -16.72832 0.79386 }
    Cylinder {  radius  0.0400 height 0.26941 }
  }
  Separator {                                                # Line     270.502
    Transform {
       translation -0.75623 0.20960 -0.40064
       rotation -9.44559 0.00000 16.72832 2.34773 }
    Cylinder {  radius  0.0400 height 0.26941 }
  }
  Separator {                                                # Line     502.813
    Transform {
       translation -1.02340 0.02089 -0.43366
       rotation 2.84236 -0.00000 36.70546 2.04408 }
    Cylinder {  radius  0.0400 height 0.41362 }
  }
  Separator {                                                # Line     502.737
    Transform {
       translation -1.02340 0.02089 -0.43366
       rotation 2.84236 -0.00000 36.70546 2.04408 }
    Cylinder {  radius  0.0400 height 0.41362 }
  }
  Separator {                                                # Line     502.671
    Transform {
       translation -0.93031 0.14795 -0.44283
       rotation 1.00781 -0.00000 18.08875 1.22346 }
    Cylinder {  radius  0.0400 height 0.19267 }
  }
  Separator {                                                # Line     508.671
    Transform {
       translation -1.08971 0.18170 -0.28315
       rotation -30.92945 0.00000 -13.79123 1.57645 }
    Cylinder {  radius  0.0400 height 0.33865 }
  }
  Separator {                                                # Line     671.778
    Transform {
       translation -1.00312 0.15043 -0.41945
       rotation 3.66929 0.00000 -3.52814 2.44311 }
    Cylinder {  radius  0.0400 height 0.07916 }
  }
  Separator {                                                # Line      52.671
    Transform {
       translation -0.84963 0.14185 -0.46926
       rotation 6.29370 -0.00000 34.22477 1.35090 }
    Cylinder {  radius  0.0400 height 0.35657 }
  }
  Separator {                                                # Line     489.671
    Transform {
       translation -1.00746 0.17900 -0.46432
       rotation 5.30461 -0.00000 2.65951 1.51229 }
    Cylinder {  radius  0.0400 height 0.05944 }
  }
  Separator {                                                # Line     488.671
    Transform {
       translation -1.00746 0.17900 -0.46432
       rotation 5.30461 -0.00000 2.65951 1.51229 }
    Cylinder {  radius  0.0400 height 0.05944 }
  }
  Separator {                                                # Line     490.671
    Transform {
       translation -1.01349 0.31594 -0.43323
       rotation -0.91333 0.00000 1.45324 3.07820 }
    Cylinder {  radius  0.0400 height 0.27094 }
  }
  Separator {                                                # Line     671.1272
    Transform {
       translation -0.84667 0.24239 -0.39561
       rotation 8.43778 0.00000 -34.81707 1.23932 }
    Cylinder {  radius  0.0400 height 0.37887 }
  }
  Separator {                                                # Line     270.671
    Transform {
       translation -0.84667 0.24239 -0.39561
       rotation -8.43778 0.00000 34.81707 1.90227 }
    Cylinder {  radius  0.0400 height 0.37887 }
  }
  Separator {                                                # Line     671.813
    Transform {
       translation -1.11384 0.05368 -0.42862
       rotation 1.83455 -0.00000 18.61671 2.50702 }
    Cylinder {  radius  0.0400 height 0.31555 }
  }
  Separator {                                                # Line     671.737
    Transform {
       translation -1.11384 0.05368 -0.42862
       rotation 1.83455 -0.00000 18.61671 2.50702 }
    Cylinder {  radius  0.0400 height 0.31555 }
  }
  Separator {                                                # Line     671.1294
    Transform {
       translation -1.01393 0.19060 -0.36608
       rotation 14.34284 0.00000 -1.36441 1.43481 }
    Cylinder {  radius  0.0400 height 0.14542 }
  }
  Separator {                                                # Line     502.1294
    Transform {
       translation -0.92349 0.15780 -0.37112
       rotation 15.35065 -0.00000 16.72434 1.21137 }
    Cylinder {  radius  0.0400 height 0.24251 }
  }
  Separator {                                                # Line     958.1294
    Transform {
       translation -1.01393 0.19060 -0.36608
       rotation 14.34284 0.00000 -1.36441 1.43481 }
    Cylinder {  radius  0.0400 height 0.14542 }
  }
  Separator {                                                # Line     508.1294
    Transform {
       translation -1.08289 0.19155 -0.21143
       rotation -16.58661 0.00000 -15.15564 1.49174 }
    Cylinder {  radius  0.0400 height 0.22538 }
  }
  Separator {                                                # Line     778.1294
    Transform {
       translation -0.99629 0.16029 -0.34773
       rotation 10.67355 -0.00000 2.16373 0.93525 }
    Cylinder {  radius  0.0400 height 0.13533 }
  }
  Separator {                                                # Line      52.1294
    Transform {
       translation -0.84281 0.15171 -0.39755
       rotation 20.63654 -0.00000 32.86037 1.32464 }
    Cylinder {  radius  0.0400 height 0.40009 }
  }
  Separator {                                                # Line     489.1294
    Transform {
       translation -1.00064 0.18886 -0.39260
       rotation 19.64745 -0.00000 1.29511 1.45356 }
    Cylinder {  radius  0.0400 height 0.19826 }
  }
  Separator {                                                # Line     488.1294
    Transform {
       translation -1.00064 0.18886 -0.39260
       rotation 19.64745 -0.00000 1.29511 1.45356 }
    Cylinder {  radius  0.0400 height 0.19826 }
  }
  Separator {                                                # Line     490.1294
    Transform {
       translation -1.00667 0.32579 -0.36151
       rotation 13.42951 -0.00000 0.08883 2.64977 }
    Cylinder {  radius  0.0400 height 0.28439 }
  }
  Separator {                                                # Line    1272.1294
    Transform {
       translation -0.83985 0.25225 -0.32389
       rotation 5.90506 -0.00000 33.45266 1.86677 }
    Cylinder {  radius  0.0400 height 0.35514 }
  }
  Separator {                                                # Line     270.1294
    Transform {
       translation -0.83985 0.25225 -0.32389
       rotation 5.90506 -0.00000 33.45266 1.86677 }
    Cylinder {  radius  0.0400 height 0.35514 }
  }
  Separator {                                                # Line     813.1294
    Transform {
       translation -1.10702 0.06354 -0.35691
       rotation 12.50829 0.00000 -19.98112 0.71077 }
    Cylinder {  radius  0.0400 height 0.36132 }
  }
  Separator {                                                # Line     737.1294
    Transform {
       translation -1.10702 0.06354 -0.35691
       rotation 12.50829 0.00000 -19.98112 0.71077 }
    Cylinder {  radius  0.0400 height 0.36132 }
  }
  Separator {                                                # Line     783.1294
    Transform {
       translation -1.13879 0.15414 -0.34336
       rotation 9.79975 0.00000 -26.33519 1.25235 }
    Cylinder {  radius  0.0400 height 0.29587 }
  }
  Separator {                                                # Line     671.783
    Transform {
       translation -1.14561 0.14428 -0.41508
       rotation 4.54309 -0.00000 24.97078 1.85056 }
    Cylinder {  radius  0.0400 height 0.26407 }
  }
  Separator {                                                # Line     502.783
    Transform {
       translation -1.05517 0.11149 -0.42012
       rotation 5.55091 -0.00000 43.05953 1.58769 }
    Cylinder {  radius  0.0400 height 0.43422 }
  }
  Separator {                                                # Line     783.958
    Transform {
       translation -1.14561 0.14428 -0.41508
       rotation -4.54309 0.00000 -24.97078 1.29103 }
    Cylinder {  radius  0.0400 height 0.26407 }
  }
  Separator {                                                # Line     508.783
    Transform {
       translation -1.21457 0.14524 -0.26043
       rotation -26.38636 0.00000 11.17954 1.82623 }
    Cylinder {  radius  0.0400 height 0.29618 }
  }
  Separator {                                                # Line     778.783
    Transform {
       translation -1.12797 0.11397 -0.39673
       rotation 0.87380 -0.00000 28.49892 1.61390 }
    Cylinder {  radius  0.0400 height 0.28539 }
  }
  Separator {                                                # Line      52.783
    Transform {
       translation -0.97449 0.10539 -0.44655
       rotation 10.83679 -0.00000 59.19555 1.56272 }
    Cylinder {  radius  0.0400 height 0.60181 }
  }
  Separator {                                                # Line     489.783
    Transform {
       translation -1.13231 0.14254 -0.44160
       rotation 9.84771 -0.00000 27.63029 1.80326 }
    Cylinder {  radius  0.0400 height 0.30144 }
  }
  Separator {                                                # Line     488.783
    Transform {
       translation -1.13231 0.14254 -0.44160
       rotation 9.84771 -0.00000 27.63029 1.80326 }
    Cylinder {  radius  0.0400 height 0.30144 }
  }
  Separator {                                                # Line     490.783
    Transform {
       translation -1.13834 0.27948 -0.41051
       rotation 3.62976 -0.00000 26.42402 2.48109 }
    Cylinder {  radius  0.0400 height 0.43475 }
  }
  Separator {                                                # Line     783.1272
    Transform {
       translation -0.97152 0.20593 -0.37289
       rotation 3.89469 0.00000 -59.78785 1.25431 }
    Cylinder {  radius  0.0400 height 0.63046 }
  }
  Separator {                                                # Line     270.783
    Transform {
       translation -0.97152 0.20593 -0.37289
       rotation -3.89469 0.00000 59.78785 1.88729 }
    Cylinder {  radius  0.0400 height 0.63046 }
  }
  Separator {                                                # Line     783.813
    Transform {
       translation -1.23869 0.01722 -0.40591
       rotation -2.70855 0.00000 -6.35407 2.77740 }
    Cylinder {  radius  0.0400 height 0.19392 }
  }
  Separator {                                                # Line     737.783
    Transform {
       translation -1.23869 0.01722 -0.40591
       rotation 2.70855 -0.00000 6.35407 0.36419 }
    Cylinder {  radius  0.0400 height 0.19392 }
  }
  Separator {                                                # Line     351.363
    Transform {
       translation 0.18935 1.12704 0.37911
       rotation 11.77431 0.00000 -4.42123 2.35627 }
    Cylinder {  radius  0.0400 height 0.17788 }
  }
  Separator {                                                # Line     351.750
    Transform {
       translation 0.18935 1.12704 0.37911
       rotation 11.77431 0.00000 -4.42123 2.35627 }
    Cylinder {  radius  0.0400 height 0.17788 }
  }
  Separator {                                                # Line     351.358
    Transform {
       translation 0.18935 1.12704 0.37911
       rotation 11.77431 0.00000 -4.42123 2.35627 }
    Cylinder {  radius  0.0400 height 0.17788 }
  }
  Separator {                                                # Line     351.357
    Transform {
       translation 0.18935 1.12704 0.37911
       rotation 11.77431 0.00000 -4.42123 2.35627 }
    Cylinder {  radius  0.0400 height 0.17788 }
  }
  Separator {                                                # Line     351.359
    Transform {
       translation 0.18985 1.00764 0.47265
       rotation 30.48193 0.00000 -4.52171 2.43988 }
    Cylinder {  radius  0.0400 height 0.47737 }
  }
  Separator {                                                # Line     351.999
    Transform {
       translation 0.18902 1.11504 0.38498
       rotation 12.94877 0.00000 -4.35563 2.40218 }
    Cylinder {  radius  0.0400 height 0.20274 }
  }
  Separator {                                                # Line     351.362
    Transform {
       translation 0.18902 1.11504 0.38498
       rotation 12.94877 0.00000 -4.35563 2.40218 }
    Cylinder {  radius  0.0400 height 0.20274 }
  }
  Separator {                                                # Line     351.361
    Transform {
       translation 0.18902 1.11504 0.38498
       rotation 12.94877 0.00000 -4.35563 2.40218 }
    Cylinder {  radius  0.0400 height 0.20274 }
  }
  Separator {                                                # Line     360.363
    Transform {
       translation 0.18935 1.12704 0.37911
       rotation 11.77431 0.00000 -4.42123 2.35627 }
    Cylinder {  radius  0.0400 height 0.17788 }
  }
  Separator {                                                # Line     360.750
    Transform {
       translation 0.18935 1.12704 0.37911
       rotation 11.77431 0.00000 -4.42123 2.35627 }
    Cylinder {  radius  0.0400 height 0.17788 }
  }
  Separator {                                                # Line     358.360
    Transform {
       translation 0.18935 1.12704 0.37911
       rotation -11.77431 0.00000 4.42123 0.78532 }
    Cylinder {  radius  0.0400 height 0.17788 }
  }
  Separator {                                                # Line     357.360
    Transform {
       translation 0.18935 1.12704 0.37911
       rotation -11.77431 0.00000 4.42123 0.78532 }
    Cylinder {  radius  0.0400 height 0.17788 }
  }
  Separator {                                                # Line     359.360
    Transform {
       translation 0.18985 1.00764 0.47265
       rotation -30.48193 0.00000 4.52171 0.70171 }
    Cylinder {  radius  0.0400 height 0.47737 }
  }
  Separator {                                                # Line     360.999
    Transform {
       translation 0.18902 1.11504 0.38498
       rotation 12.94877 0.00000 -4.35563 2.40218 }
    Cylinder {  radius  0.0400 height 0.20274 }
  }
  Separator {                                                # Line     360.362
    Transform {
       translation 0.18902 1.11504 0.38498
       rotation 12.94877 0.00000 -4.35563 2.40218 }
    Cylinder {  radius  0.0400 height 0.20274 }
  }
  Separator {                                                # Line     360.361
    Transform {
       translation 0.18902 1.11504 0.38498
       rotation 12.94877 0.00000 -4.35563 2.40218 }
    Cylinder {  radius  0.0400 height 0.20274 }
  }
  Separator {                                                # Line     360.866
    Transform {
       translation 0.25112 1.26655 0.30230
       rotation -3.58768 0.00000 -16.77558 0.84172 }
    Cylinder {  radius  0.0400 height 0.23002 }
  }
  Separator {                                                # Line     351.866
    Transform {
       translation 0.25112 1.26655 0.30230
       rotation -3.58768 0.00000 -16.77558 0.84172 }
    Cylinder {  radius  0.0400 height 0.23002 }
  }
  Separator {                                                # Line     363.866
    Transform {
       translation 0.27322 1.20366 0.36117
       rotation -15.36199 0.00000 -12.35435 0.61508 }
    Cylinder {  radius  0.0400 height 0.34164 }
  }
  Separator {                                                # Line     750.866
    Transform {
       translation 0.27322 1.20366 0.36117
       rotation -15.36199 0.00000 -12.35435 0.61508 }
    Cylinder {  radius  0.0400 height 0.34164 }
  }
  Separator {                                                # Line     358.866
    Transform {
       translation 0.27322 1.20366 0.36117
       rotation -15.36199 0.00000 -12.35435 0.61508 }
    Cylinder {  radius  0.0400 height 0.34164 }
  }
  Separator {                                                # Line     357.866
    Transform {
       translation 0.27322 1.20366 0.36117
       rotation -15.36199 0.00000 -12.35435 0.61508 }
    Cylinder {  radius  0.0400 height 0.34164 }
  }
  Separator {                                                # Line     359.866
    Transform {
       translation 0.27373 1.08426 0.45471
       rotation -34.06961 0.00000 -12.25387 0.61019 }
    Cylinder {  radius  0.0400 height 0.63185 }
  }
  Separator {                                                # Line     866.999
    Transform {
       translation 0.27290 1.19165 0.36705
       rotation 16.53645 -0.00000 12.41996 2.54273 }
    Cylinder {  radius  0.0400 height 0.36688 }
  }
  Separator {                                                # Line     362.866
    Transform {
       translation 0.27290 1.19165 0.36705
       rotation -16.53645 0.00000 -12.41996 0.59887 }
    Cylinder {  radius  0.0400 height 0.36688 }
  }
  Separator {                                                # Line     361.866
    Transform {
       translation 0.27290 1.19165 0.36705
       rotation -16.53645 0.00000 -12.41996 0.59887 }
    Cylinder {  radius  0.0400 height 0.36688 }
  }
  Separator {                                                # Line      70.866
    Transform {
       translation 0.30709 1.28584 0.39378
       rotation -21.88380 0.00000 -5.58115 1.10098 }
    Cylinder {  radius  0.0400 height 0.25329 }
  }
  Separator {                                                # Line      70.360
    Transform {
       translation 0.22321 1.20922 0.41172
       rotation -18.29612 0.00000 11.19443 1.74871 }
    Cylinder {  radius  0.0400 height 0.21793 }
  }
  Separator {                                                # Line      70.351
    Transform {
       translation 0.22321 1.20922 0.41172
       rotation -18.29612 0.00000 11.19443 1.74871 }
    Cylinder {  radius  0.0400 height 0.21793 }
  }
  Separator {                                                # Line      70.363
    Transform {
       translation 0.24532 1.14632 0.47059
       rotation -6.52181 0.00000 6.77320 2.62195 }
    Cylinder {  radius  0.0400 height 0.18935 }
  }
  Separator {                                                # Line      70.750
    Transform {
       translation 0.24532 1.14632 0.47059
       rotation -6.52181 0.00000 6.77320 2.62195 }
    Cylinder {  radius  0.0400 height 0.18935 }
  }
  Separator {                                                # Line      70.358
    Transform {
       translation 0.24532 1.14632 0.47059
       rotation -6.52181 0.00000 6.77320 2.62195 }
    Cylinder {  radius  0.0400 height 0.18935 }
  }
  Separator {                                                # Line      70.357
    Transform {
       translation 0.24532 1.14632 0.47059
       rotation -6.52181 0.00000 6.77320 2.62195 }
    Cylinder {  radius  0.0400 height 0.18935 }
  }
  Separator {                                                # Line      70.359
    Transform {
       translation 0.24582 1.02693 0.56413
       rotation 12.18581 -0.00000 6.67272 2.80973 }
    Cylinder {  radius  0.0400 height 0.42642 }
  }
  Separator {                                                # Line      70.999
    Transform {
       translation 0.24499 1.13432 0.47646
       rotation -5.34736 0.00000 6.83881 2.70973 }
    Cylinder {  radius  0.0400 height 0.20741 }
  }
  Separator {                                                # Line      70.362
    Transform {
       translation 0.24499 1.13432 0.47646
       rotation -5.34736 0.00000 6.83881 2.70973 }
    Cylinder {  radius  0.0400 height 0.20741 }
  }
  Separator {                                                # Line      70.361
    Transform {
       translation 0.24499 1.13432 0.47646
       rotation -5.34736 0.00000 6.83881 2.70973 }
    Cylinder {  radius  0.0400 height 0.20741 }
  }
  Separator {                                                # Line      71.866
    Transform {
       translation 0.30709 1.28584 0.39378
       rotation -21.88380 0.00000 -5.58115 1.10098 }
    Cylinder {  radius  0.0400 height 0.25329 }
  }
  Separator {                                                # Line      71.360
    Transform {
       translation 0.22321 1.20922 0.41172
       rotation -18.29612 0.00000 11.19443 1.74871 }
    Cylinder {  radius  0.0400 height 0.21793 }
  }
  Separator {                                                # Line      71.351
    Transform {
       translation 0.22321 1.20922 0.41172
       rotation -18.29612 0.00000 11.19443 1.74871 }
    Cylinder {  radius  0.0400 height 0.21793 }
  }
  Separator {                                                # Line      71.363
    Transform {
       translation 0.24532 1.14632 0.47059
       rotation -6.52181 0.00000 6.77320 2.62195 }
    Cylinder {  radius  0.0400 height 0.18935 }
  }
  Separator {                                                # Line      71.750
    Transform {
       translation 0.24532 1.14632 0.47059
       rotation -6.52181 0.00000 6.77320 2.62195 }
    Cylinder {  radius  0.0400 height 0.18935 }
  }
  Separator {                                                # Line      71.358
    Transform {
       translation 0.24532 1.14632 0.47059
       rotation -6.52181 0.00000 6.77320 2.62195 }
    Cylinder {  radius  0.0400 height 0.18935 }
  }
  Separator {                                                # Line      71.357
    Transform {
       translation 0.24532 1.14632 0.47059
       rotation -6.52181 0.00000 6.77320 2.62195 }
    Cylinder {  radius  0.0400 height 0.18935 }
  }
  Separator {                                                # Line      71.359
    Transform {
       translation 0.24582 1.02693 0.56413
       rotation 12.18581 -0.00000 6.67272 2.80973 }
    Cylinder {  radius  0.0400 height 0.42642 }
  }
  Separator {                                                # Line      71.999
    Transform {
       translation 0.24499 1.13432 0.47646
       rotation -5.34736 0.00000 6.83881 2.70973 }
    Cylinder {  radius  0.0400 height 0.20741 }
  }
  Separator {                                                # Line      71.362
    Transform {
       translation 0.24499 1.13432 0.47646
       rotation -5.34736 0.00000 6.83881 2.70973 }
    Cylinder {  radius  0.0400 height 0.20741 }
  }
  Separator {                                                # Line      71.361
    Transform {
       translation 0.24499 1.13432 0.47646
       rotation -5.34736 0.00000 6.83881 2.70973 }
    Cylinder {  radius  0.0400 height 0.20741 }
  }
  Separator {                                                # Line      71.348
    Transform {
       translation 0.24725 1.25724 0.47684
       rotation -5.27258 0.00000 6.38690 0.96407 }
    Cylinder {  radius  0.0400 height 0.10081 }
  }
  Separator {                                                # Line      70.348
    Transform {
       translation 0.24725 1.25724 0.47684
       rotation -5.27258 0.00000 6.38690 0.96407 }
    Cylinder {  radius  0.0400 height 0.10081 }
  }
  Separator {                                                # Line     348.866
    Transform {
       translation 0.27516 1.31458 0.36742
       rotation -16.61122 0.00000 -11.96804 1.29842 }
    Cylinder {  radius  0.0400 height 0.21257 }
  }
  Separator {                                                # Line     348.360
    Transform {
       translation 0.19128 1.23796 0.38536
       rotation -13.02354 0.00000 4.80754 2.17605 }
    Cylinder {  radius  0.0400 height 0.16881 }
  }
  Separator {                                                # Line     348.351
    Transform {
       translation 0.19128 1.23796 0.38536
       rotation -13.02354 0.00000 4.80754 2.17605 }
    Cylinder {  radius  0.0400 height 0.16881 }
  }
  Separator {                                                # Line     348.363
    Transform {
       translation 0.21338 1.17506 0.44423
       rotation -1.24923 0.00000 0.38631 3.08272 }
    Cylinder {  radius  0.0400 height 0.22222 }
  }
  Separator {                                                # Line     348.750
    Transform {
       translation 0.21338 1.17506 0.44423
       rotation -1.24923 0.00000 0.38631 3.08272 }
    Cylinder {  radius  0.0400 height 0.22222 }
  }
  Separator {                                                # Line     348.358
    Transform {
       translation 0.21338 1.17506 0.44423
       rotation -1.24923 0.00000 0.38631 3.08272 }
    Cylinder {  radius  0.0400 height 0.22222 }
  }
  Separator {                                                # Line     348.357
    Transform {
       translation 0.21338 1.17506 0.44423
       rotation -1.24923 0.00000 0.38631 3.08272 }
    Cylinder {  radius  0.0400 height 0.22222 }
  }
  Separator {                                                # Line     348.359
    Transform {
       translation 0.21389 1.05567 0.53777
       rotation 17.45839 -0.00000 0.28583 2.77927 }
    Cylinder {  radius  0.0400 height 0.49262 }
  }
  Separator {                                                # Line     348.999
    Transform {
       translation 0.21306 1.16306 0.45010
       rotation -0.07478 0.00000 0.45191 3.12296 }
    Cylinder {  radius  0.0400 height 0.24589 }
  }
  Separator {                                                # Line     348.362
    Transform {
       translation 0.21306 1.16306 0.45010
       rotation -0.07478 0.00000 0.45191 3.12296 }
    Cylinder {  radius  0.0400 height 0.24589 }
  }
  Separator {                                                # Line     348.361
    Transform {
       translation 0.21306 1.16306 0.45010
       rotation -0.07478 0.00000 0.45191 3.12296 }
    Cylinder {  radius  0.0400 height 0.24589 }
  }
  Separator {                                                # Line      71.349
    Transform {
       translation 0.24725 1.25724 0.47684
       rotation -5.27258 0.00000 6.38690 0.96407 }
    Cylinder {  radius  0.0400 height 0.10081 }
  }
  Separator {                                                # Line      70.349
    Transform {
       translation 0.24725 1.25724 0.47684
       rotation -5.27258 0.00000 6.38690 0.96407 }
    Cylinder {  radius  0.0400 height 0.10081 }
  }
  Separator {                                                # Line     349.866
    Transform {
       translation 0.27516 1.31458 0.36742
       rotation -16.61122 0.00000 -11.96804 1.29842 }
    Cylinder {  radius  0.0400 height 0.21257 }
  }
  Separator {                                                # Line     349.360
    Transform {
       translation 0.19128 1.23796 0.38536
       rotation -13.02354 0.00000 4.80754 2.17605 }
    Cylinder {  radius  0.0400 height 0.16881 }
  }
  Separator {                                                # Line     349.351
    Transform {
       translation 0.19128 1.23796 0.38536
       rotation -13.02354 0.00000 4.80754 2.17605 }
    Cylinder {  radius  0.0400 height 0.16881 }
  }
  Separator {                                                # Line     349.363
    Transform {
       translation 0.21338 1.17506 0.44423
       rotation -1.24923 0.00000 0.38631 3.08272 }
    Cylinder {  radius  0.0400 height 0.22222 }
  }
  Separator {                                                # Line     349.750
    Transform {
       translation 0.21338 1.17506 0.44423
[truncated: 1,350,568 more chars]
