# Supplementary material for: Plasmodium falciparum antigenic variation. Mapping mosaic var gene sequences onto a network of shared, highly polymorphic sequence blocks
Source: Mol Microbiol. 2008 Jun;68(6):1519–34. doi: 10.1111/j.1365-2958.2008.06248.x (PMC2440560; doi:10.1111/j.1365-2958.2008.06248.x)
Supplement: Supplementary file 27 [file mmi0068-1519-SD27.wrl]

#VRML V1.0 ascii
DEF BackgroundColor Info {string "1.00 1.00 1.00"}

  Info { string "
         File: 9. giant component (2205)
         Scene obtained using Pajek
         Vladimir Batagelj & Andrej Mrvar
         University of Ljubljana
         Slovenia
                                                " }


  Material { ambientColor  0.2 0.2 0.2
             diffuseColor 0.25 0.50 0.50
             specularColor 0 0 0
             shininess 0.2
             transparency 0}
  Separator {                                                # Line      69.588
    Transform {
       translation -0.26641 0.08236 0.73294
       rotation 0.57626 0.00000 -44.59941 1.39825 }
    Cylinder {  radius  0.0400 height 0.45275 }
  }
  Separator {                                                # Line     588.598
    Transform {
       translation -0.09998 0.03184 0.67728
       rotation -11.70861 0.00000 11.31416 2.40289 }
    Cylinder {  radius  0.0400 height 0.24181 }
  }
  Separator {                                                # Line      69.598
    Transform {
       translation -0.32298 -0.00703 0.67439
       rotation -11.13235 0.00000 -33.28526 1.85113 }
    Cylinder {  radius  0.0400 height 0.36523 }
  }
  Separator {                                                # Line     598.815
    Transform {
       translation -0.25415 0.07599 0.56025
       rotation -11.69753 0.00000 19.51881 0.70564 }
    Cylinder {  radius  0.0400 height 0.35089 }
  }
  Separator {                                                # Line     588.815
    Transform {
       translation -0.19758 0.16539 0.61879
       rotation -23.40613 0.00000 30.83297 1.34651 }
    Cylinder {  radius  0.0400 height 0.39705 }
  }
  Separator {                                                # Line      69.815
    Transform {
       translation -0.42058 0.12652 0.61591
       rotation -22.82987 0.00000 -13.76645 1.01375 }
    Cylinder {  radius  0.0400 height 0.31407 }
  }
  Separator {                                                # Line     815.833
    Transform {
       translation -0.26729 0.05890 0.62814
       rotation 25.27565 0.00000 -16.89148 2.35170 }
    Cylinder {  radius  0.0400 height 0.42801 }
  }
  Separator {                                                # Line     598.833
    Transform {
       translation -0.16969 -0.07465 0.68662
       rotation 13.57812 -0.00000 2.62733 1.81316 }
    Cylinder {  radius  0.0400 height 0.14246 }
  }
  Separator {                                                # Line     588.833
    Transform {
       translation -0.11312 0.01474 0.74517
       rotation 1.86952 -0.00000 13.94149 2.55789 }
    Cylinder {  radius  0.0400 height 0.25523 }
  }
  Separator {                                                # Line      69.833
    Transform {
       translation -0.33612 -0.02412 0.74229
       rotation 2.44578 0.00000 -30.65792 1.98508 }
    Cylinder {  radius  0.0400 height 0.33597 }
  }
  Separator {                                                # Line     833.1022
    Transform {
       translation -0.19280 -0.00992 0.66343
       rotation -18.21647 0.00000 1.99494 0.84186 }
    Cylinder {  radius  0.0400 height 0.24569 }
  }
  Separator {                                                # Line     815.1022
    Transform {
       translation -0.27726 0.14072 0.53705
       rotation 7.05918 0.00000 -14.89654 2.26649 }
    Cylinder {  radius  0.0400 height 0.21475 }
  }
  Separator {                                                # Line     598.1022
    Transform {
       translation -0.17967 0.00717 0.59554
       rotation -4.63835 0.00000 4.62227 0.46830 }
    Cylinder {  radius  0.0400 height 0.14507 }
  }
  Separator {                                                # Line     588.1022
    Transform {
       translation -0.12310 0.09657 0.65408
       rotation -16.34696 0.00000 15.93643 1.78360 }
    Cylinder {  radius  0.0400 height 0.23356 }
  }
  Separator {                                                # Line      69.1022
    Transform {
       translation -0.34609 0.05770 0.65120
       rotation -15.77069 0.00000 -28.66298 1.48419 }
    Cylinder {  radius  0.0400 height 0.32838 }
  }
  Separator {                                                # Line    1022.1043
    Transform {
       translation -0.12310 0.09657 0.65408
       rotation 16.34696 0.00000 -15.93643 1.35800 }
    Cylinder {  radius  0.0400 height 0.23356 }
  }
  Separator {                                                # Line     833.1043
    Transform {
       translation -0.11312 0.01474 0.74517
       rotation -1.86952 0.00000 -13.94149 0.58370 }
    Cylinder {  radius  0.0400 height 0.25523 }
  }
  Separator {                                                # Line     815.1043
    Transform {
       translation -0.19758 0.16539 0.61879
       rotation 23.40613 0.00000 -30.83297 1.79509 }
    Cylinder {  radius  0.0400 height 0.39705 }
  }
  Separator {                                                # Line     598.1043
    Transform {
       translation -0.09998 0.03184 0.67728
       rotation 11.70861 0.00000 -11.31416 0.73870 }
    Cylinder {  radius  0.0400 height 0.24181 }
  }
  Separator {                                                # Line      69.1043
    Transform {
       translation -0.26641 0.08236 0.73294
       rotation 0.57626 0.00000 -44.59941 1.39825 }
    Cylinder {  radius  0.0400 height 0.45275 }
  }
  Separator {                                                # Line    1043.1068
    Transform {
       translation -0.09998 0.03184 0.67728
       rotation -11.70861 0.00000 11.31416 2.40289 }
    Cylinder {  radius  0.0400 height 0.24181 }
  }
  Separator {                                                # Line    1022.1068
    Transform {
       translation -0.17967 0.00717 0.59554
       rotation 4.63835 0.00000 -4.62227 2.67329 }
    Cylinder {  radius  0.0400 height 0.14507 }
  }
  Separator {                                                # Line     833.1068
    Transform {
       translation -0.16969 -0.07465 0.68662
       rotation -13.57812 0.00000 -2.62733 1.32844 }
    Cylinder {  radius  0.0400 height 0.14246 }
  }
  Separator {                                                # Line     815.1068
    Transform {
       translation -0.25415 0.07599 0.56025
       rotation 11.69753 0.00000 -19.51881 2.43596 }
    Cylinder {  radius  0.0400 height 0.35089 }
  }
  Separator {                                                # Line     588.1068
    Transform {
       translation -0.09998 0.03184 0.67728
       rotation -11.70861 0.00000 11.31416 2.40289 }
    Cylinder {  radius  0.0400 height 0.24181 }
  }
  Separator {                                                # Line      69.1068
    Transform {
       translation -0.32298 -0.00703 0.67439
       rotation -11.13235 0.00000 -33.28526 1.85113 }
    Cylinder {  radius  0.0400 height 0.36523 }
  }
  Separator {                                                # Line    1068.1109
    Transform {
       translation -0.16970 -0.07465 0.68663
       rotation 13.57863 -0.00000 2.62816 1.81315 }
    Cylinder {  radius  0.0400 height 0.14247 }
  }
  Separator {                                                # Line    1043.1109
    Transform {
       translation -0.11313 0.01474 0.74517
       rotation 1.87002 -0.00000 13.94232 2.55787 }
    Cylinder {  radius  0.0400 height 0.25524 }
  }
  Separator {                                                # Line    1022.1109
    Transform {
       translation -0.19281 -0.00992 0.66343
       rotation 18.21698 0.00000 -1.99411 2.29972 }
    Cylinder {  radius  0.0400 height 0.24569 }
  }
  Separator {                                                # Line     833.1109
    Transform {
       translation -0.18283 -0.09174 0.75452
       rotation 0.00051 -0.00000 0.00083 1.64488 }
    Cylinder {  radius  0.0400 height 0.00001 }
  }
  Separator {                                                # Line     815.1109
    Transform {
       translation -0.26729 0.05890 0.62814
       rotation 25.27616 0.00000 -16.89065 2.35170 }
    Cylinder {  radius  0.0400 height 0.42801 }
  }
  Separator {                                                # Line     598.1109
    Transform {
       translation -0.16970 -0.07465 0.68663
       rotation 13.57863 -0.00000 2.62816 1.81315 }
    Cylinder {  radius  0.0400 height 0.14247 }
  }
  Separator {                                                # Line     588.1109
    Transform {
       translation -0.11313 0.01474 0.74517
       rotation 1.87002 -0.00000 13.94232 2.55787 }
    Cylinder {  radius  0.0400 height 0.25524 }
  }
  Separator {                                                # Line      69.1109
    Transform {
       translation -0.33612 -0.02412 0.74229
       rotation 2.44629 0.00000 -30.65709 1.98509 }
    Cylinder {  radius  0.0400 height 0.33597 }
  }
  Separator {                                                # Line    1109.1169
    Transform {
       translation -0.31597 -0.04915 0.65622
       rotation -19.66078 0.00000 26.62574 1.31890 }
    Cylinder {  radius  0.0400 height 0.34177 }
  }
  Separator {                                                # Line    1068.1169
    Transform {
       translation -0.30282 -0.03206 0.58832
       rotation -6.08215 0.00000 29.25390 1.40176 }
    Cylinder {  radius  0.0400 height 0.30311 }
  }
  Separator {                                                # Line    1043.1169
    Transform {
       translation -0.24625 0.05733 0.64687
       rotation -17.79075 0.00000 40.56806 1.85165 }
    Cylinder {  radius  0.0400 height 0.46104 }
  }
  Separator {                                                # Line    1022.1169
    Transform {
       translation -0.32594 0.03267 0.56513
       rotation -1.44380 0.00000 24.63163 1.87868 }
    Cylinder {  radius  0.0400 height 0.25891 }
  }
  Separator {                                                # Line     833.1169
    Transform {
       translation -0.31596 -0.04915 0.65621
       rotation -19.66027 0.00000 26.62657 1.31890 }
    Cylinder {  radius  0.0400 height 0.34177 }
  }
  Separator {                                                # Line     815.1169
    Transform {
       translation -0.40042 0.10149 0.52983
       rotation 5.61538 -0.00000 9.73509 2.66203 }
    Cylinder {  radius  0.0400 height 0.24358 }
  }
  Separator {                                                # Line     598.1169
    Transform {
       translation -0.30282 -0.03206 0.58832
       rotation -6.08215 0.00000 29.25390 1.40176 }
    Cylinder {  radius  0.0400 height 0.30311 }
  }
  Separator {                                                # Line     588.1169
    Transform {
       translation -0.24625 0.05733 0.64687
       rotation -17.79075 0.00000 40.56806 1.85165 }
    Cylinder {  radius  0.0400 height 0.46104 }
  }
  Separator {                                                # Line      69.1169
    Transform {
       translation -0.46925 0.01847 0.64398
       rotation -17.21449 0.00000 -4.03135 1.84670 }
    Cylinder {  radius  0.0400 height 0.18375 }
  }
  Separator {                                                # Line    1169.1253
    Transform {
       translation -0.31056 0.00353 0.64535
       rotation 17.48695 0.00000 -27.70713 1.50929 }
    Cylinder {  radius  0.0400 height 0.32826 }
  }
  Separator {                                                # Line    1109.1253
    Transform {
       translation -0.17743 -0.03906 0.74365
       rotation -2.17383 0.00000 -1.08139 0.22649 }
    Cylinder {  radius  0.0400 height 0.10812 }
  }
  Separator {                                                # Line    1068.1253
    Transform {
       translation -0.16429 -0.02197 0.67576
       rotation 11.40480 -0.00000 1.54677 1.01698 }
    Cylinder {  radius  0.0400 height 0.13532 }
  }
  Separator {                                                # Line    1043.1253
    Transform {
       translation -0.10772 0.06742 0.73430
       rotation -0.30381 0.00000 12.86093 2.26741 }
    Cylinder {  radius  0.0400 height 0.16772 }
  }
  Separator {                                                # Line    1022.1253
    Transform {
       translation -0.18740 0.04276 0.65257
       rotation 16.04315 0.00000 -3.07550 1.91353 }
    Cylinder {  radius  0.0400 height 0.17344 }
  }
  Separator {                                                # Line     833.1253
    Transform {
       translation -0.17743 -0.03906 0.74365
       rotation -2.17332 0.00000 -1.08056 0.22642 }
    Cylinder {  radius  0.0400 height 0.10812 }
  }
  Separator {                                                # Line     815.1253
    Transform {
       translation -0.26188 0.11158 0.61727
       rotation 23.10233 0.00000 -17.97204 2.16067 }
    Cylinder {  radius  0.0400 height 0.35222 }
  }
  Separator {                                                # Line     598.1253
    Transform {
       translation -0.16429 -0.02197 0.67576
       rotation 11.40480 -0.00000 1.54677 1.01698 }
    Cylinder {  radius  0.0400 height 0.13532 }
  }
  Separator {                                                # Line     588.1253
    Transform {
       translation -0.10772 0.06742 0.73430
       rotation -0.30381 0.00000 12.86093 2.26741 }
    Cylinder {  radius  0.0400 height 0.16772 }
  }
  Separator {                                                # Line      69.1253
    Transform {
       translation -0.33072 0.02856 0.73142
       rotation 0.27245 0.00000 -31.73848 1.66466 }
    Cylinder {  radius  0.0400 height 0.31880 }
  }
  Separator {                                                # Line    1253.1355
    Transform {
       translation -0.17743 -0.03906 0.74365
       rotation 2.17332 -0.00000 1.08056 2.91518 }
    Cylinder {  radius  0.0400 height 0.10812 }
  }
  Separator {                                                # Line    1169.1355
    Transform {
       translation -0.31596 -0.04915 0.65621
       rotation 19.66027 0.00000 -26.62657 1.82269 }
    Cylinder {  radius  0.0400 height 0.34177 }
  }
  Separator {                                                # Line    1109.1355
    Transform {
       translation -0.18283 -0.09174 0.75452
       rotation -0.00051 0.00000 -0.00083 1.49672 }
    Cylinder {  radius  0.0400 height 0.00001 }
  }
  Separator {                                                # Line    1068.1355
    Transform {
       translation -0.16969 -0.07465 0.68662
       rotation 13.57812 -0.00000 2.62733 1.81316 }
    Cylinder {  radius  0.0400 height 0.14246 }
  }
  Separator {                                                # Line    1043.1355
    Transform {
       translation -0.11312 0.01474 0.74517
       rotation 1.86951 -0.00000 13.94149 2.55789 }
    Cylinder {  radius  0.0400 height 0.25523 }
  }
  Separator {                                                # Line    1022.1355
    Transform {
       translation -0.19280 -0.00992 0.66343
       rotation 18.21647 0.00000 -1.99494 2.29973 }
    Cylinder {  radius  0.0400 height 0.24569 }
  }
  Separator {                                                # Line     815.1355
    Transform {
       translation -0.26729 0.05890 0.62814
       rotation 25.27565 0.00000 -16.89148 2.35170 }
    Cylinder {  radius  0.0400 height 0.42801 }
  }
  Separator {                                                # Line     598.1355
    Transform {
       translation -0.16969 -0.07465 0.68662
       rotation 13.57812 -0.00000 2.62733 1.81316 }
    Cylinder {  radius  0.0400 height 0.14246 }
  }
  Separator {                                                # Line     588.1355
    Transform {
       translation -0.11312 0.01474 0.74517
       rotation 1.86951 -0.00000 13.94149 2.55789 }
    Cylinder {  radius  0.0400 height 0.25523 }
  }
  Separator {                                                # Line      69.1355
    Transform {
       translation -0.33612 -0.02412 0.74229
       rotation 2.44578 0.00000 -30.65793 1.98508 }
    Cylinder {  radius  0.0400 height 0.33597 }
  }
  Separator {                                                # Line    1355.1497
    Transform {
       translation -0.16943 0.07636 0.64170
       rotation -22.56343 0.00000 -2.67906 0.59433 }
    Cylinder {  radius  0.0400 height 0.40578 }
  }
  Separator {                                                # Line    1253.1497
    Transform {
       translation -0.16403 0.12904 0.63083
       rotation -20.39010 0.00000 -1.59850 0.72503 }
    Cylinder {  radius  0.0400 height 0.30841 }
  }
  Separator {                                                # Line    1169.1497
    Transform {
       translation -0.30257 0.11895 0.54340
       rotation -2.90316 0.00000 -29.30563 0.86493 }
    Cylinder {  radius  0.0400 height 0.38695 }
  }
  Separator {                                                # Line    1109.1497
    Transform {
       translation -0.16944 0.07636 0.64170
       rotation -22.56394 0.00000 -2.67990 0.59434 }
    Cylinder {  radius  0.0400 height 0.40578 }
  }
  Separator {                                                # Line    1068.1497
    Transform {
       translation -0.15630 0.09345 0.57381
       rotation -8.98531 0.00000 -0.05173 0.28918 }
    Cylinder {  radius  0.0400 height 0.31509 }
  }
  Separator {                                                # Line    1043.1497
    Transform {
       translation -0.09973 0.18284 0.63235
       rotation -20.69391 0.00000 11.26243 1.08890 }
    Cylinder {  radius  0.0400 height 0.26588 }
  }
  Separator {                                                # Line    1022.1497
    Transform {
       translation -0.17941 0.15818 0.55061
       rotation -4.34696 0.00000 -4.67400 0.35430 }
    Cylinder {  radius  0.0400 height 0.18398 }
  }
  Separator {                                                # Line     833.1497
    Transform {
       translation -0.16943 0.07636 0.64170
       rotation -22.56343 0.00000 -2.67906 0.59433 }
    Cylinder {  radius  0.0400 height 0.40578 }
  }
  Separator {                                                # Line     815.1497
    Transform {
       translation -0.25389 0.22700 0.51532
       rotation 2.71222 0.00000 -19.57054 1.39589 }
    Cylinder {  radius  0.0400 height 0.20064 }
  }
  Separator {                                                # Line     598.1497
    Transform {
       translation -0.15630 0.09345 0.57381
       rotation -8.98531 0.00000 -0.05173 0.28918 }
    Cylinder {  radius  0.0400 height 0.31509 }
  }
  Separator {                                                # Line     588.1497
    Transform {
       translation -0.09973 0.18284 0.63235
       rotation -20.69391 0.00000 11.26243 1.08890 }
    Cylinder {  radius  0.0400 height 0.26588 }
  }
  Separator {                                                # Line      69.1497
    Transform {
       translation -0.32272 0.14398 0.62947
       rotation -20.11765 0.00000 -33.33699 1.09434 }
    Cylinder {  radius  0.0400 height 0.43817 }
  }
  Separator {                                                # Line    1497.1583
    Transform {
       translation -0.09973 0.18284 0.63235
       rotation 20.69391 0.00000 -11.26241 2.05269 }
    Cylinder {  radius  0.0400 height 0.26588 }
  }
  Separator {                                                # Line    1355.1583
    Transform {
       translation -0.11312 0.01474 0.74517
       rotation -1.86952 0.00000 -13.94147 0.58370 }
    Cylinder {  radius  0.0400 height 0.25523 }
  }
  Separator {                                                # Line    1253.1583
    Transform {
       translation -0.10772 0.06742 0.73430
       rotation 0.30380 0.00000 -12.86091 0.87418 }
    Cylinder {  radius  0.0400 height 0.16772 }
  }
  Separator {                                                # Line    1169.1583
    Transform {
       translation -0.24625 0.05733 0.64687
       rotation 17.79075 0.00000 -40.56804 1.28994 }
    Cylinder {  radius  0.0400 height 0.46104 }
  }
  Separator {                                                # Line    1109.1583
    Transform {
       translation -0.11313 0.01474 0.74517
       rotation -1.87003 0.00000 -13.94231 0.58373 }
    Cylinder {  radius  0.0400 height 0.25524 }
  }
  Separator {                                                # Line    1068.1583
    Transform {
       translation -0.09998 0.03184 0.67728
       rotation 11.70860 0.00000 -11.31414 0.73870 }
    Cylinder {  radius  0.0400 height 0.24181 }
  }
  Separator {                                                # Line    1022.1583
    Transform {
       translation -0.12310 0.09657 0.65408
       rotation 16.34695 0.00000 -15.93641 1.35800 }
    Cylinder {  radius  0.0400 height 0.23356 }
  }
  Separator {                                                # Line     833.1583
    Transform {
       translation -0.11312 0.01474 0.74517
       rotation -1.86952 0.00000 -13.94147 0.58370 }
    Cylinder {  radius  0.0400 height 0.25523 }
  }
  Separator {                                                # Line     815.1583
    Transform {
       translation -0.19758 0.16539 0.61879
       rotation 23.40613 0.00000 -30.83295 1.79509 }
    Cylinder {  radius  0.0400 height 0.39705 }
  }
  Separator {                                                # Line     598.1583
    Transform {
       translation -0.09998 0.03184 0.67728
       rotation 11.70860 0.00000 -11.31414 0.73870 }
    Cylinder {  radius  0.0400 height 0.24181 }
  }
  Separator {                                                # Line      69.1583
    Transform {
       translation -0.26641 0.08236 0.73294
       rotation 0.57625 0.00000 -44.59940 1.39825 }
    Cylinder {  radius  0.0400 height 0.45275 }
  }
  Separator {                                                # Line    1583.1717
    Transform {
       translation -0.18711 0.13277 0.69643
       rotation -7.87812 0.00000 28.73879 1.49353 }
    Cylinder {  radius  0.0400 height 0.29888 }
  }
  Separator {                                                # Line    1497.1717
    Transform {
       translation -0.24342 0.19438 0.59296
       rotation 12.81578 -0.00000 17.47638 2.00370 }
    Cylinder {  radius  0.0400 height 0.23874 }
  }
  Separator {                                                # Line    1355.1717
    Transform {
       translation -0.25682 0.02628 0.70578
       rotation -9.74765 0.00000 14.79731 0.64393 }
    Cylinder {  radius  0.0400 height 0.29515 }
  }
  Separator {                                                # Line    1253.1717
    Transform {
       translation -0.25141 0.07896 0.69491
       rotation -7.57432 0.00000 15.87787 0.93187 }
    Cylinder {  radius  0.0400 height 0.21915 }
  }
  Separator {                                                # Line    1169.1717
    Transform {
       translation -0.38995 0.06887 0.60747
       rotation 9.91262 0.00000 -11.82926 0.79677 }
    Cylinder {  radius  0.0400 height 0.21582 }
  }
  Separator {                                                # Line    1109.1717
    Transform {
       translation -0.25682 0.02628 0.70578
       rotation -9.74816 0.00000 14.79648 0.64392 }
    Cylinder {  radius  0.0400 height 0.29515 }
  }
  Separator {                                                # Line    1068.1717
    Transform {
       translation -0.24368 0.04337 0.63789
       rotation 3.83048 -0.00000 17.42464 0.72381 }
    Cylinder {  radius  0.0400 height 0.26940 }
  }
  Separator {                                                # Line    1043.1717
    Transform {
       translation -0.18711 0.13277 0.69643
       rotation -7.87813 0.00000 28.73880 1.49353 }
    Cylinder {  radius  0.0400 height 0.29888 }
  }
  Separator {                                                # Line    1022.1717
    Transform {
       translation -0.26679 0.10810 0.61469
       rotation 8.46882 -0.00000 12.80237 1.13008 }
    Cylinder {  radius  0.0400 height 0.16972 }
  }
  Separator {                                                # Line     833.1717
    Transform {
       translation -0.25682 0.02628 0.70578
       rotation -9.74765 0.00000 14.79731 0.64393 }
    Cylinder {  radius  0.0400 height 0.29515 }
  }
  Separator {                                                # Line     815.1717
    Transform {
       translation -0.34127 0.17692 0.57940
       rotation 15.52800 0.00000 -2.09417 1.96533 }
    Cylinder {  radius  0.0400 height 0.16972 }
  }
  Separator {                                                # Line     598.1717
    Transform {
       translation -0.24368 0.04337 0.63789
       rotation 3.83048 -0.00000 17.42464 0.72381 }
    Cylinder {  radius  0.0400 height 0.26940 }
  }
  Separator {                                                # Line     588.1717
    Transform {
       translation -0.18711 0.13277 0.69643
       rotation -7.87813 0.00000 28.73880 1.49353 }
    Cylinder {  radius  0.0400 height 0.29888 }
  }
  Separator {                                                # Line      69.1717
    Transform {
       translation -0.41010 0.09390 0.69355
       rotation -7.30187 0.00000 -15.86061 1.04722 }
    Cylinder {  radius  0.0400 height 0.20162 }
  }
  Separator {                                                # Line    1717.1957
    Transform {
       translation -0.26679 0.10810 0.61469
       rotation -8.46882 0.00000 -12.80237 2.01152 }
    Cylinder {  radius  0.0400 height 0.16972 }
  }
  Separator {                                                # Line    1583.1957
    Transform {
       translation -0.12310 0.09657 0.65408
       rotation -16.34695 0.00000 15.93641 1.78360 }
    Cylinder {  radius  0.0400 height 0.23356 }
  }
  Separator {                                                # Line    1497.1957
    Transform {
       translation -0.17941 0.15818 0.55061
       rotation 4.34696 -0.00000 4.67400 2.78729 }
    Cylinder {  radius  0.0400 height 0.18398 }
  }
  Separator {                                                # Line    1355.1957
    Transform {
       translation -0.19280 -0.00992 0.66343
       rotation -18.21647 0.00000 1.99494 0.84186 }
    Cylinder {  radius  0.0400 height 0.24569 }
  }
  Separator {                                                # Line    1253.1957
    Transform {
       translation -0.18740 0.04276 0.65257
       rotation -16.04315 0.00000 3.07550 1.22807 }
    Cylinder {  radius  0.0400 height 0.17344 }
  }
  Separator {                                                # Line    1169.1957
    Transform {
       translation -0.32594 0.03267 0.56513
       rotation 1.44380 0.00000 -24.63163 1.26291 }
    Cylinder {  radius  0.0400 height 0.25891 }
  }
  Separator {                                                # Line    1109.1957
    Transform {
       translation -0.19281 -0.00992 0.66343
       rotation -18.21698 0.00000 1.99411 0.84187 }
    Cylinder {  radius  0.0400 height 0.24569 }
  }
  Separator {                                                # Line    1068.1957
    Transform {
       translation -0.17967 0.00717 0.59554
       rotation -4.63835 0.00000 4.62227 0.46830 }
    Cylinder {  radius  0.0400 height 0.14507 }
  }
  Separator {                                                # Line    1043.1957
    Transform {
       translation -0.12310 0.09657 0.65408
       rotation -16.34696 0.00000 15.93643 1.78360 }
    Cylinder {  radius  0.0400 height 0.23356 }
  }
  Separator {                                                # Line     833.1957
    Transform {
       translation -0.19280 -0.00992 0.66343
       rotation -18.21647 0.00000 1.99494 0.84186 }
    Cylinder {  radius  0.0400 height 0.24569 }
  }
  Separator {                                                # Line     815.1957
    Transform {
       translation -0.27726 0.14072 0.53705
       rotation 7.05918 0.00000 -14.89654 2.26649 }
    Cylinder {  radius  0.0400 height 0.21475 }
  }
  Separator {                                                # Line     598.1957
    Transform {
       translation -0.17967 0.00717 0.59554
       rotation -4.63835 0.00000 4.62227 0.46830 }
    Cylinder {  radius  0.0400 height 0.14507 }
  }
  Separator {                                                # Line     588.1957
    Transform {
       translation -0.12310 0.09657 0.65408
       rotation -16.34696 0.00000 15.93643 1.78360 }
    Cylinder {  radius  0.0400 height 0.23356 }
  }
  Separator {                                                # Line      69.1957
    Transform {
       translation -0.34609 0.05770 0.65120
       rotation -15.77069 0.00000 -28.66298 1.48419 }
    Cylinder {  radius  0.0400 height 0.32838 }
  }
  Separator {                                                # Line    1957.1958
    Transform {
       translation -0.18080 0.09126 0.60589
       rotation 6.70836 0.00000 -4.39518 1.12106 }
    Cylinder {  radius  0.0400 height 0.08906 }
  }
  Separator {                                                # Line    1717.1958
    Transform {
       translation -0.24481 0.12746 0.64824
       rotation -1.76047 0.00000 -17.19755 1.76324 }
    Cylinder {  radius  0.0400 height 0.17613 }
  }
  Separator {                                                # Line    1583.1958
    Transform {
       translation -0.10112 0.11592 0.68763
       rotation -9.63859 0.00000 11.54123 1.64126 }
    Cylinder {  radius  0.0400 height 0.15074 }
  }
  Separator {                                                # Line    1497.1958
    Transform {
       translation -0.15743 0.17754 0.58416
       rotation 11.05531 -0.00000 0.27882 2.45103 }
    Cylinder {  radius  0.0400 height 0.17362 }
  }
  Separator {                                                # Line    1355.1958
    Transform {
       translation -0.17083 0.00944 0.69697
       rotation -11.50811 0.00000 -2.40024 0.52628 }
    Cylinder {  radius  0.0400 height 0.23403 }
  }
  Separator {                                                # Line    1253.1958
    Transform {
       translation -0.16542 0.06212 0.68611
       rotation -9.33479 0.00000 -1.31968 0.77115 }
    Cylinder {  radius  0.0400 height 0.13527 }
  }
  Separator {                                                # Line    1169.1958
    Transform {
       translation -0.30396 0.05203 0.59867
       rotation 8.15215 0.00000 -29.02681 1.20011 }
    Cylinder {  radius  0.0400 height 0.32347 }
  }
  Separator {                                                # Line    1109.1958
    Transform {
       translation -0.17083 0.00944 0.69698
       rotation -11.50862 0.00000 -2.40107 0.52630 }
    Cylinder {  radius  0.0400 height 0.23403 }
  }
  Separator {                                                # Line    1068.1958
    Transform {
       translation -0.15769 0.02653 0.62908
       rotation 2.07001 -0.00000 0.22709 0.12320 }
    Cylinder {  radius  0.0400 height 0.16945 }
  }
  Separator {                                                # Line    1043.1958
    Transform {
       translation -0.10112 0.11592 0.68763
       rotation -9.63860 0.00000 11.54125 1.64126 }
    Cylinder {  radius  0.0400 height 0.15074 }
  }
  Separator {                                                # Line    1022.1958
    Transform {
       translation -0.18080 0.09126 0.60589
       rotation 6.70836 0.00000 -4.39518 1.12106 }
    Cylinder {  radius  0.0400 height 0.08906 }
  }
  Separator {                                                # Line     833.1958
    Transform {
       translation -0.17083 0.00944 0.69697
       rotation -11.50812 0.00000 -2.40024 0.52628 }
    Cylinder {  radius  0.0400 height 0.23403 }
  }
  Separator {                                                # Line     815.1958
    Transform {
       translation -0.25528 0.16008 0.57060
       rotation 13.76753 0.00000 -19.29172 1.96620 }
    Cylinder {  radius  0.0400 height 0.25682 }
  }
  Separator {                                                # Line     598.1958
    Transform {
       translation -0.15769 0.02653 0.62908
       rotation 2.07001 -0.00000 0.22709 0.12320 }
    Cylinder {  radius  0.0400 height 0.16945 }
  }
  Separator {                                                # Line     588.1958
    Transform {
       translation -0.10112 0.11592 0.68763
       rotation -9.63860 0.00000 11.54125 1.64126 }
    Cylinder {  radius  0.0400 height 0.15074 }
  }
  Separator {                                                # Line      69.1958
    Transform {
       translation -0.32412 0.07706 0.68474
       rotation -9.06234 0.00000 -33.05817 1.37743 }
    Cylinder {  radius  0.0400 height 0.34929 }
  }
  Separator {                                                # Line    1958.2072
    Transform {
       translation -0.16542 0.06212 0.68611
       rotation 9.33479 -0.00000 1.31968 2.37044 }
    Cylinder {  radius  0.0400 height 0.13527 }
  }
  Separator {                                                # Line    1957.2072
    Transform {
       translation -0.18740 0.04276 0.65257
       rotation 16.04315 0.00000 -3.07550 1.91353 }
    Cylinder {  radius  0.0400 height 0.17344 }
  }
  Separator {                                                # Line    1717.2072
    Transform {
       translation -0.25141 0.07896 0.69491
       rotation 7.57432 0.00000 -15.87787 2.20972 }
    Cylinder {  radius  0.0400 height 0.21915 }
  }
  Separator {                                                # Line    1583.2072
    Transform {
       translation -0.10772 0.06742 0.73430
       rotation -0.30380 0.00000 12.86091 2.26741 }
    Cylinder {  radius  0.0400 height 0.16772 }
  }
  Separator {                                                # Line    1497.2072
    Transform {
       translation -0.16403 0.12904 0.63083
       rotation 20.39010 -0.00000 1.59850 2.41656 }
    Cylinder {  radius  0.0400 height 0.30841 }
  }
  Separator {                                                # Line    1355.2072
    Transform {
       translation -0.17743 -0.03906 0.74365
       rotation -2.17332 0.00000 -1.08056 0.22642 }
    Cylinder {  radius  0.0400 height 0.10812 }
  }
  Separator {                                                # Line    1169.2072
    Transform {
       translation -0.31056 0.00353 0.64535
       rotation 17.48695 0.00000 -27.70713 1.50929 }
    Cylinder {  radius  0.0400 height 0.32826 }
  }
  Separator {                                                # Line    1109.2072
    Transform {
       translation -0.17743 -0.03906 0.74365
       rotation -2.17383 0.00000 -1.08139 0.22649 }
    Cylinder {  radius  0.0400 height 0.10812 }
  }
  Separator {                                                # Line    1068.2072
    Transform {
       translation -0.16429 -0.02197 0.67576
       rotation 11.40480 -0.00000 1.54677 1.01698 }
    Cylinder {  radius  0.0400 height 0.13532 }
  }
  Separator {                                                # Line    1043.2072
    Transform {
       translation -0.10772 0.06742 0.73430
       rotation -0.30381 0.00000 12.86093 2.26741 }
    Cylinder {  radius  0.0400 height 0.16772 }
  }
  Separator {                                                # Line    1022.2072
    Transform {
       translation -0.18740 0.04276 0.65257
       rotation 16.04315 0.00000 -3.07550 1.91353 }
    Cylinder {  radius  0.0400 height 0.17344 }
  }
  Separator {                                                # Line     833.2072
    Transform {
       translation -0.17743 -0.03906 0.74365
       rotation -2.17332 0.00000 -1.08056 0.22642 }
    Cylinder {  radius  0.0400 height 0.10812 }
  }
  Separator {                                                # Line     815.2072
    Transform {
       translation -0.26188 0.11158 0.61727
       rotation 23.10233 0.00000 -17.97204 2.16067 }
    Cylinder {  radius  0.0400 height 0.35222 }
  }
  Separator {                                                # Line     598.2072
    Transform {
       translation -0.16429 -0.02197 0.67576
       rotation 11.40480 -0.00000 1.54677 1.01698 }
    Cylinder {  radius  0.0400 height 0.13532 }
  }
  Separator {                                                # Line     588.2072
    Transform {
       translation -0.10772 0.06742 0.73430
       rotation -0.30381 0.00000 12.86093 2.26741 }
    Cylinder {  radius  0.0400 height 0.16772 }
  }
  Separator {                                                # Line      69.2072
    Transform {
       translation -0.33072 0.02856 0.73142
       rotation 0.27245 0.00000 -31.73848 1.66466 }
    Cylinder {  radius  0.0400 height 0.31880 }
  }
  Separator {                                                # Line    2072.2076
    Transform {
       translation -0.21454 -0.00280 0.68590
       rotation -9.37551 0.00000 8.50335 1.82459 }
    Cylinder {  radius  0.0400 height 0.13076 }
  }
  Separator {                                                # Line    1958.2076
    Transform {
       translation -0.20794 0.04570 0.63923
       rotation -0.04072 0.00000 9.82303 2.49388 }
    Cylinder {  radius  0.0400 height 0.16281 }
  }
  Separator {                                                # Line    1957.2076
    Transform {
       translation -0.22992 0.02634 0.60569
       rotation 6.66764 -0.00000 5.42785 2.38521 }
    Cylinder {  radius  0.0400 height 0.12528 }
  }
  Separator {                                                # Line    1717.2076
    Transform {
       translation -0.29393 0.06254 0.64803
       rotation -1.80119 0.00000 -7.37452 2.70695 }
    Cylinder {  radius  0.0400 height 0.18028 }
  }
  Separator {                                                # Line    1583.2076
    Transform {
       translation -0.15024 0.05101 0.68742
       rotation -9.67931 0.00000 21.36426 2.11033 }
    Cylinder {  radius  0.0400 height 0.27338 }
  }
  Separator {                                                # Line    1497.2076
    Transform {
       translation -0.20655 0.11262 0.58395
       rotation 11.01459 -0.00000 10.10185 2.62592 }
    Cylinder {  radius  0.0400 height 0.30308 }
  }
  Separator {                                                # Line    1355.2076
    Transform {
       translation -0.21994 -0.05548 0.69677
       rotation -11.54883 0.00000 7.42279 1.08476 }
    Cylinder {  radius  0.0400 height 0.15527 }
  }
  Separator {                                                # Line    1253.2076
    Transform {
       translation -0.21454 -0.00280 0.68590
       rotation -9.37551 0.00000 8.50335 1.82459 }
    Cylinder {  radius  0.0400 height 0.13076 }
  }
  Separator {                                                # Line    1169.2076
    Transform {
       translation -0.35308 -0.01289 0.59847
       rotation 8.11143 0.00000 -19.20378 1.63142 }
    Cylinder {  radius  0.0400 height 0.20885 }
  }
  Separator {                                                # Line    1109.2076
    Transform {
       translation -0.21995 -0.05548 0.69677
       rotation -11.54934 0.00000 7.42196 1.08476 }
    Cylinder {  radius  0.0400 height 0.15527 }
  }
  Separator {                                                # Line    1068.2076
    Transform {
       translation -0.20681 -0.03838 0.62888
       rotation 2.02929 -0.00000 10.05012 1.21297 }
    Cylinder {  radius  0.0400 height 0.10946 }
  }
  Separator {                                                # Line    1043.2076
    Transform {
       translation -0.15024 0.05101 0.68742
       rotation -9.67932 0.00000 21.36428 2.11033 }
    Cylinder {  radius  0.0400 height 0.27338 }
  }
  Separator {                                                # Line    1022.2076
    Transform {
       translation -0.22992 0.02634 0.60569
       rotation 6.66764 -0.00000 5.42785 2.38521 }
    Cylinder {  radius  0.0400 height 0.12528 }
  }
  Separator {                                                # Line     833.2076
    Transform {
       translation -0.21994 -0.05548 0.69677
       rotation -11.54884 0.00000 7.42279 1.08476 }
    Cylinder {  radius  0.0400 height 0.15527 }
  }
  Separator {                                                # Line     815.2076
    Transform {
       translation -0.30440 0.09516 0.57039
       rotation 13.72681 0.00000 -9.46869 2.51168 }
    Cylinder {  radius  0.0400 height 0.28309 }
  }
  Separator {                                                # Line     598.2076
    Transform {
       translation -0.20681 -0.03838 0.62888
       rotation 2.02929 -0.00000 10.05012 1.21297 }
    Cylinder {  radius  0.0400 height 0.10946 }
  }
  Separator {                                                # Line     588.2076
    Transform {
       translation -0.15024 0.05101 0.68742
       rotation -9.67932 0.00000 21.36428 2.11033 }
    Cylinder {  radius  0.0400 height 0.27338 }
  }
  Separator {                                                # Line      69.2076
    Transform {
       translation -0.37323 0.01214 0.68454
       rotation -9.10306 0.00000 -23.23513 1.81700 }
    Cylinder {  radius  0.0400 height 0.25731 }
  }
  Separator {                                                # Line    2076.2077
    Transform {
       translation -0.22957 -0.17198 0.63569
       rotation -0.66670 0.00000 -5.49796 2.96227 }
    Cylinder {  radius  0.0400 height 0.31051 }
  }
  Separator {                                                # Line    2072.2077
    Transform {
       translation -0.18705 -0.15556 0.68257
       rotation -10.04221 0.00000 3.00539 2.84117 }
    Cylinder {  radius  0.0400 height 0.35422 }
  }
  Separator {                                                # Line    1958.2077
    Transform {
       translation -0.18045 -0.10706 0.63590
       rotation -0.70742 0.00000 4.32507 3.04127 }
    Cylinder {  radius  0.0400 height 0.43756 }
  }
  Separator {                                                # Line    1957.2077
    Transform {
       translation -0.20243 -0.12642 0.60235
       rotation 6.00094 0.00000 -0.07011 2.99143 }
    Cylinder {  radius  0.0400 height 0.40116 }
  }
  Separator {                                                # Line    1717.2077
    Transform {
       translation -0.26644 -0.09022 0.64470
       rotation -2.46789 0.00000 -12.87249 2.86910 }
    Cylinder {  radius  0.0400 height 0.48701 }
  }
  Separator {                                                # Line    1583.2077
    Transform {
       translation -0.12275 -0.10176 0.68409
       rotation -10.34601 0.00000 15.86630 2.73996 }
    Cylinder {  radius  0.0400 height 0.48453 }
  }
  Separator {                                                # Line    1497.2077
    Transform {
       translation -0.17906 -0.04014 0.58062
       rotation 10.34789 -0.00000 4.60389 2.94518 }
    Cylinder {  radius  0.0400 height 0.58035 }
  }
  Separator {                                                # Line    1355.2077
    Transform {
       translation -0.19245 -0.20824 0.69344
       rotation -12.21553 0.00000 1.92483 2.65365 }
    Cylinder {  radius  0.0400 height 0.26378 }
  }
  Separator {                                                # Line    1253.2077
    Transform {
       translation -0.18705 -0.15556 0.68257
       rotation -10.04221 0.00000 3.00539 2.84117 }
    Cylinder {  radius  0.0400 height 0.35422 }
  }
  Separator {                                                # Line    1169.2077
    Transform {
       translation -0.32559 -0.16565 0.59514
       rotation 7.44474 0.00000 -24.70174 2.46028 }
    Cylinder {  radius  0.0400 height 0.40963 }
  }
  Separator {                                                # Line    1109.2077
    Transform {
       translation -0.19246 -0.20824 0.69344
       rotation -12.21604 0.00000 1.92399 2.65364 }
    Cylinder {  radius  0.0400 height 0.26378 }
  }
  Separator {                                                # Line    1068.2077
    Transform {
       translation -0.17932 -0.19115 0.62555
       rotation 1.36259 -0.00000 4.55216 2.96559 }
    Cylinder {  radius  0.0400 height 0.27138 }
  }
  Separator {                                                # Line    1043.2077
    Transform {
       translation -0.12275 -0.10176 0.68409
       rotation -10.34602 0.00000 15.86632 2.73996 }
    Cylinder {  radius  0.0400 height 0.48453 }
  }
  Separator {                                                # Line    1022.2077
    Transform {
       translation -0.20243 -0.12642 0.60235
       rotation 6.00094 0.00000 -0.07011 2.99143 }
    Cylinder {  radius  0.0400 height 0.40116 }
  }
  Separator {                                                # Line     833.2077
    Transform {
       translation -0.19245 -0.20824 0.69344
       rotation -12.21554 0.00000 1.92483 2.65365 }
    Cylinder {  radius  0.0400 height 0.26378 }
  }
  Separator {                                                # Line     815.2077
    Transform {
       translation -0.27691 -0.05760 0.56706
       rotation 13.06011 0.00000 -14.96665 2.78564 }
    Cylinder {  radius  0.0400 height 0.57001 }
  }
  Separator {                                                # Line     598.2077
    Transform {
       translation -0.17932 -0.19115 0.62555
       rotation 1.36259 -0.00000 4.55216 2.96559 }
    Cylinder {  radius  0.0400 height 0.27138 }
  }
  Separator {                                                # Line     588.2077
    Transform {
       translation -0.12275 -0.10176 0.68409
       rotation -10.34602 0.00000 15.86632 2.73996 }
    Cylinder {  radius  0.0400 height 0.48453 }
  }
  Separator {                                                # Line      69.2077
    Transform {
       translation -0.34574 -0.14062 0.68121
       rotation -9.76976 0.00000 -28.73310 2.45229 }
    Cylinder {  radius  0.0400 height 0.47718 }
  }
  Separator {                                                # Line    2077.2078
    Transform {
       translation -0.30436 -0.21212 0.67648
       rotation 8.82451 -0.00000 20.45576 0.77988 }
    Cylinder {  radius  0.0400 height 0.31681 }
  }
  Separator {                                                # Line    2076.2078
    Transform {
       translation -0.33185 -0.05935 0.67981
       rotation 8.15781 -0.00000 14.95779 2.01110 }
    Cylinder {  radius  0.0400 height 0.18834 }
  }
  Separator {                                                # Line    2072.2078
    Transform {
       translation -0.28933 -0.04294 0.72669
       rotation -1.21770 0.00000 23.46115 2.01949 }
    Cylinder {  radius  0.0400 height 0.26074 }
  }
  Separator {                                                # Line    1958.2078
    Transform {
       translation -0.28273 0.00556 0.68002
       rotation 8.11709 -0.00000 24.78083 2.24902 }
    Cylinder {  radius  0.0400 height 0.33488 }
  }
  Separator {                                                # Line    1957.2078
    Transform {
       translation -0.30471 -0.01379 0.64648
       rotation 14.82544 -0.00000 20.38564 2.16794 }
    Cylinder {  radius  0.0400 height 0.30481 }
  }
  Separator {                                                # Line    1717.2078
    Transform {
       translation -0.36872 0.02241 0.68882
       rotation 6.35662 -0.00000 7.58327 2.75602 }
    Cylinder {  radius  0.0400 height 0.26311 }
  }
  Separator {                                                # Line    1583.2078
    Transform {
       translation -0.22502 0.01087 0.72821
       rotation -1.52150 0.00000 36.32206 2.11645 }
    Cylinder {  radius  0.0400 height 0.42530 }
  }
  Separator {                                                # Line    1497.2078
    Transform {
       translation -0.28134 0.07248 0.62474
       rotation 19.17240 -0.00000 25.05965 2.39926 }
    Cylinder {  radius  0.0400 height 0.46675 }
  }
  Separator {                                                # Line    1355.2078
    Transform {
       translation -0.29473 -0.09562 0.73756
       rotation -3.39103 0.00000 22.38059 1.60500 }
    Cylinder {  radius  0.0400 height 0.22649 }
  }
  Separator {                                                # Line    1253.2078
    Transform {
       translation -0.28933 -0.04294 0.72669
       rotation -1.21770 0.00000 23.46115 2.01949 }
    Cylinder {  radius  0.0400 height 0.26074 }
  }
  Separator {                                                # Line    1169.2078
    Transform {
       translation -0.42786 -0.05302 0.63926
       rotation 16.26924 0.00000 -4.24598 2.07569 }
    Cylinder {  radius  0.0400 height 0.19211 }
  }
  Separator {                                                # Line    1109.2078
    Transform {
       translation -0.29474 -0.09562 0.73756
       rotation -3.39154 0.00000 22.37975 1.60500 }
    Cylinder {  radius  0.0400 height 0.22649 }
  }
  Separator {                                                # Line    1068.2078
    Transform {
       translation -0.28160 -0.07852 0.66967
       rotation 10.18710 -0.00000 25.00792 1.72486 }
    Cylinder {  radius  0.0400 height 0.27327 }
  }
  Separator {                                                # Line    1043.2078
    Transform {
       translation -0.22502 0.01087 0.72821
       rotation -1.52151 0.00000 36.32207 2.11645 }
    Cylinder {  radius  0.0400 height 0.42530 }
  }
  Separator {                                                # Line    1022.2078
    Transform {
       translation -0.30471 -0.01379 0.64648
       rotation 14.82544 -0.00000 20.38564 2.16794 }
    Cylinder {  radius  0.0400 height 0.30481 }
  }
  Separator {                                                # Line     833.2078
    Transform {
       translation -0.29473 -0.09562 0.73756
       rotation -3.39103 0.00000 22.38058 1.60500 }
    Cylinder {  radius  0.0400 height 0.22649 }
  }
  Separator {                                                # Line     815.2078
    Transform {
       translation -0.37919 0.05503 0.61118
       rotation 21.88462 -0.00000 5.48911 2.51094 }
    Cylinder {  radius  0.0400 height 0.38263 }
  }
  Separator {                                                # Line     598.2078
    Transform {
       translation -0.28160 -0.07852 0.66967
       rotation 10.18710 -0.00000 25.00792 1.72486 }
    Cylinder {  radius  0.0400 height 0.27327 }
  }
  Separator {                                                # Line     588.2078
    Transform {
       translation -0.22502 0.01087 0.72821
       rotation -1.52151 0.00000 36.32207 2.11645 }
    Cylinder {  radius  0.0400 height 0.42530 }
  }
  Separator {                                                # Line      69.2078
    Transform {
       translation -0.44802 -0.02800 0.72533
       rotation -0.94525 0.00000 -8.27734 2.61402 }
    Cylinder {  radius  0.0400 height 0.16549 }
  }
  Separator {                                                # Line    2078.2080
    Transform {
       translation -0.38352 -0.01296 0.65892
       rotation -12.33641 0.00000 -4.62381 0.65070 }
    Cylinder {  radius  0.0400 height 0.21749 }
  }
  Separator {                                                # Line    2077.2080
    Transform {
       translation -0.28124 -0.12559 0.61480
       rotation -3.51190 0.00000 15.83195 0.38665 }
    Cylinder {  radius  0.0400 height 0.43005 }
  }
  Separator {                                                # Line    2076.2080
    Transform {
       translation -0.30873 0.02717 0.61813
       rotation -4.17860 0.00000 10.33398 0.87666 }
    Cylinder {  radius  0.0400 height 0.14503 }
  }
  Separator {                                                # Line    2072.2080
    Transform {
       translation -0.26621 0.04359 0.66501
       rotation -13.55411 0.00000 18.83733 1.31801 }
    Cylinder {  radius  0.0400 height 0.23969 }
  }
  Separator {                                                # Line    1958.2080
    Transform {
       translation -0.25961 0.09209 0.61834
       rotation -4.21932 0.00000 20.15701 1.74883 }
    Cylinder {  radius  0.0400 height 0.20925 }
  }
  Separator {                                                # Line    1957.2080
    Transform {
       translation -0.28159 0.07273 0.58479
       rotation 2.48903 -0.00000 15.76183 1.56040 }
    Cylinder {  radius  0.0400 height 0.15958 }
  }
  Separator {                                                # Line    1717.2080
    Transform {
       translation -0.34560 0.10893 0.62714
       rotation -5.97979 0.00000 2.95946 2.38543 }
    Cylinder {  radius  0.0400 height 0.09724 }
  }
  Separator {                                                # Line    1583.2080
    Transform {
       translation -0.20191 0.09740 0.66653
       rotation -13.85792 0.00000 31.69825 1.70773 }
    Cylinder {  radius  0.0400 height 0.34922 }
  }
  Separator {                                                # Line    1497.2080
    Transform {
       translation -0.25822 0.15901 0.56306
       rotation 6.83599 -0.00000 20.43584 2.24129 }
    Cylinder {  radius  0.0400 height 0.27503 }
  }
  Separator {                                                # Line    1355.2080
    Transform {
       translation -0.27161 -0.00909 0.67588
       rotation -15.72744 0.00000 17.75677 0.96216 }
    Cylinder {  radius  0.0400 height 0.28912 }
  }
  Separator {                                                # Line    1253.2080
    Transform {
       translation -0.26621 0.04359 0.66501
       rotation -13.55411 0.00000 18.83733 1.31801 }
    Cylinder {  radius  0.0400 height 0.23969 }
  }
  Separator {                                                # Line    1169.2080
    Transform {
       translation -0.40475 0.03350 0.57758
       rotation 3.93283 0.00000 -8.86980 0.88053 }
    Cylinder {  radius  0.0400 height 0.12583 }
  }
  Separator {                                                # Line    1109.2080
    Transform {
       translation -0.27162 -0.00909 0.67588
       rotation -15.72795 0.00000 17.75594 0.96215 }
    Cylinder {  radius  0.0400 height 0.28912 }
  }
  Separator {                                                # Line    1068.2080
    Transform {
       translation -0.25848 0.00800 0.60799
       rotation -2.14932 0.00000 20.38410 1.00172 }
    Cylinder {  radius  0.0400 height 0.24332 }
  }
  Separator {                                                # Line    1043.2080
    Transform {
       translation -0.20191 0.09740 0.66653
       rotation -13.85792 0.00000 31.69826 1.70773 }
    Cylinder {  radius  0.0400 height 0.34922 }
  }
  Separator {                                                # Line    1022.2080
    Transform {
       translation -0.28159 0.07273 0.58479
       rotation 2.48903 -0.00000 15.76183 1.56040 }
    Cylinder {  radius  0.0400 height 0.15958 }
  }
  Separator {                                                # Line     833.2080
    Transform {
       translation -0.27161 -0.00909 0.67588
       rotation -15.72744 0.00000 17.75677 0.96216 }
    Cylinder {  radius  0.0400 height 0.28912 }
  }
  Separator {                                                # Line     815.2080
    Transform {
       translation -0.35607 0.14155 0.54950
       rotation 9.54821 -0.00000 0.86529 2.52748 }
    Cylinder {  radius  0.0400 height 0.16638 }
  }
  Separator {                                                # Line     598.2080
    Transform {
       translation -0.25848 0.00800 0.60799
       rotation -2.14932 0.00000 20.38410 1.00172 }
    Cylinder {  radius  0.0400 height 0.24332 }
  }
  Separator {                                                # Line     588.2080
    Transform {
       translation -0.20191 0.09740 0.66653
       rotation -13.85792 0.00000 31.69826 1.70773 }
    Cylinder {  radius  0.0400 height 0.34922 }
  }
  Separator {                                                # Line      69.2080
    Transform {
       translation -0.42490 0.05853 0.66365
       rotation -13.28166 0.00000 -12.90115 1.40983 }
    Cylinder {  radius  0.0400 height 0.18758 }
  }
  Separator {                                                # Line    2080.2148
    Transform {
       translation -0.28159 0.07273 0.58479
       rotation -2.48903 0.00000 -15.76183 1.58119 }
    Cylinder {  radius  0.0400 height 0.15958 }
  }
  Separator {                                                # Line    2078.2148
    Transform {
       translation -0.30471 -0.01379 0.64648
       rotation -14.82544 0.00000 -20.38564 0.97366 }
    Cylinder {  radius  0.0400 height 0.30481 }
  }
  Separator {                                                # Line    2077.2148
    Transform {
       translation -0.20243 -0.12642 0.60235
       rotation -6.00094 0.00000 0.07011 0.15016 }
    Cylinder {  radius  0.0400 height 0.40116 }
  }
  Separator {                                                # Line    2076.2148
    Transform {
       translation -0.22992 0.02634 0.60569
       rotation -6.66764 0.00000 -5.42785 0.75638 }
    Cylinder {  radius  0.0400 height 0.12528 }
  }
  Separator {                                                # Line    2072.2148
    Transform {
       translation -0.18740 0.04276 0.65257
       rotation -16.04315 0.00000 3.07550 1.22807 }
    Cylinder {  radius  0.0400 height 0.17344 }
  }
  Separator {                                                # Line    1958.2148
    Transform {
       translation -0.18080 0.09126 0.60589
       rotation -6.70836 0.00000 4.39518 2.02053 }
    Cylinder {  radius  0.0400 height 0.08906 }
  }
  Separator {                                                # Line    1717.2148
    Transform {
       translation -0.26679 0.10810 0.61469
       rotation -8.46882 0.00000 -12.80237 2.01152 }
    Cylinder {  radius  0.0400 height 0.16972 }
  }
  Separator {                                                # Line    1583.2148
    Transform {
       translation -0.12310 0.09657 0.65408
       rotation -16.34695 0.00000 15.93641 1.78360 }
    Cylinder {  radius  0.0400 height 0.23356 }
  }
  Separator {                                                # Line    1497.2148
    Transform {
       translation -0.17941 0.15818 0.55061
       rotation 4.34696 -0.00000 4.67400 2.78729 }
    Cylinder {  radius  0.0400 height 0.18398 }
  }
  Separator {                                                # Line    1355.2148
    Transform {
       translation -0.19280 -0.00992 0.66343
       rotation -18.21647 0.00000 1.99494 0.84186 }
    Cylinder {  radius  0.0400 height 0.24569 }
  }
  Separator {                                                # Line    1253.2148
    Transform {
       translation -0.18740 0.04276 0.65257
       rotation -16.04315 0.00000 3.07550 1.22807 }
    Cylinder {  radius  0.0400 height 0.17344 }
  }
  Separator {                                                # Line    1169.2148
    Transform {
       translation -0.32594 0.03267 0.56513
       rotation 1.44380 0.00000 -24.63163 1.26291 }
    Cylinder {  radius  0.0400 height 0.25891 }
  }
  Separator {                                                # Line    1109.2148
    Transform {
       translation -0.19281 -0.00992 0.66343
       rotation -18.21698 0.00000 1.99411 0.84187 }
    Cylinder {  radius  0.0400 height 0.24569 }
  }
  Separator {                                                # Line    1068.2148
    Transform {
       translation -0.17967 0.00717 0.59554
       rotation -4.63835 0.00000 4.62227 0.46830 }
    Cylinder {  radius  0.0400 height 0.14507 }
  }
  Separator {                                                # Line    1043.2148
    Transform {
       translation -0.12310 0.09657 0.65408
       rotation -16.34696 0.00000 15.93643 1.78360 }
    Cylinder {  radius  0.0400 height 0.23356 }
  }
  Separator {                                                # Line     833.2148
    Transform {
       translation -0.19280 -0.00992 0.66343
       rotation -18.21647 0.00000 1.99494 0.84186 }
    Cylinder {  radius  0.0400 height 0.24569 }
  }
  Separator {                                                # Line     815.2148
    Transform {
       translation -0.27726 0.14072 0.53705
       rotation 7.05918 0.00000 -14.89654 2.26649 }
    Cylinder {  radius  0.0400 height 0.21475 }
  }
  Separator {                                                # Line     598.2148
    Transform {
       translation -0.17967 0.00717 0.59554
       rotation -4.63835 0.00000 4.62227 0.46830 }
    Cylinder {  radius  0.0400 height 0.14507 }
  }
  Separator {                                                # Line     588.2148
    Transform {
       translation -0.12310 0.09657 0.65408
       rotation -16.34696 0.00000 15.93643 1.78360 }
    Cylinder {  radius  0.0400 height 0.23356 }
  }
  Separator {                                                # Line      69.2148
    Transform {
       translation -0.34609 0.05770 0.65120
       rotation -15.77069 0.00000 -28.66298 1.48419 }
    Cylinder {  radius  0.0400 height 0.32838 }
  }
  Separator {                                                # Line     578.642
    Transform {
       translation 2.10492 -0.44627 -0.42562
       rotation -0.06964 0.00000 -1.00905 1.20984 }
    Cylinder {  radius  0.0400 height 0.01081 }
  }
  Separator {                                                # Line     642.953
    Transform {
       translation 2.00142 -0.56009 -0.42787
       rotation -0.38047 0.00000 21.70846 2.38815 }
    Cylinder {  radius  0.0400 height 0.31735 }
  }
  Separator {                                                # Line     578.953
    Transform {
       translation 1.99638 -0.56200 -0.42752
       rotation -0.45011 0.00000 20.69941 2.40354 }
    Cylinder {  radius  0.0400 height 0.30771 }
  }
  Separator {                                                # Line     953.970
    Transform {
       translation 1.99752 -0.56242 -0.42791
       rotation 0.37129 0.00000 -20.92724 0.74529 }
    Cylinder {  radius  0.0400 height 0.30863 }
  }
  Separator {                                                # Line     642.970
    Transform {
       translation 2.10606 -0.44669 -0.42601
       rotation -0.00918 0.00000 0.78121 2.10763 }
    Cylinder {  radius  0.0400 height 0.00909 }
  }
  Separator {                                                # Line     578.970
    Transform {
       translation 2.10102 -0.44860 -0.42566
       rotation -0.07882 0.00000 -0.22784 1.90291 }
    Cylinder {  radius  0.0400 height 0.00255 }
  }
  Separator {                                                # Line     970.1020
    Transform {
       translation 2.10069 -0.45396 -0.43292
       rotation -1.37334 0.00000 0.29358 2.18406 }
    Cylinder {  radius  0.0400 height 0.01717 }
  }
  Separator {                                                # Line     953.1020
    Transform {
       translation 1.99605 -0.56736 -0.43478
       rotation -1.00206 0.00000 -20.63367 0.76098 }
    Cylinder {  radius  0.0400 height 0.29955 }
  }
  Separator {                                                # Line     642.1020
    Transform {
       translation 2.10459 -0.45163 -0.43288
       rotation -1.38253 0.00000 1.07479 2.26353 }
    Cylinder {  radius  0.0400 height 0.02276 }
  }
  Separator {                                                # Line     578.1020
    Transform {
       translation 2.09955 -0.45354 -0.43253
       rotation -1.45216 0.00000 0.06574 2.20601 }
    Cylinder {  radius  0.0400 height 0.01806 }
  }
  Separator {                                                # Line    1020.1389
    Transform {
       translation 2.09278 -0.45106 -0.43018
       rotation 1.92166 -0.00000 1.28856 0.97559 }
    Cylinder {  radius  0.0400 height 0.02794 }
  }
  Separator {                                                # Line     970.1389
    Transform {
       translation 2.09424 -0.44612 -0.42332
       rotation 0.54832 -0.00000 1.58214 1.23828 }
    Cylinder {  radius  0.0400 height 0.01771 }
  }
  Separator {                                                # Line     953.1389
    Transform {
       translation 1.98961 -0.55953 -0.42517
       rotation 0.91961 0.00000 -19.34510 0.69435 }
    Cylinder {  radius  0.0400 height 0.30266 }
  }
  Separator {                                                # Line     642.1389
    Transform {
       translation 2.09815 -0.44380 -0.42327
       rotation 0.53914 -0.00000 2.36335 1.52409 }
    Cylinder {  radius  0.0400 height 0.02427 }
  }
  Separator {                                                # Line     578.1389
    Transform {
       translation 2.09310 -0.44571 -0.42292
       rotation 0.46950 -0.00000 1.35430 1.23821 }
    Cylinder {  radius  0.0400 height 0.01516 }
  }
  Separator {                                                # Line    1389.1484
    Transform {
       translation 2.09275 -0.45106 -0.43018
       rotation -1.92015 0.00000 -1.28413 2.16628 }
    Cylinder {  radius  0.0400 height 0.02790 }
  }
  Separator {                                                # Line    1020.1484
    Transform {
       translation 2.09920 -0.45889 -0.43978
       rotation 0.00152 -0.00000 0.00443 1.24672 }
    Cylinder {  radius  0.0400 height 0.00005 }
  }
  Separator {                                                # Line     970.1484
    Transform {
       translation 2.10066 -0.45395 -0.43292
       rotation -1.37183 0.00000 0.29801 2.18350 }
    Cylinder {  radius  0.0400 height 0.01716 }
  }
  Separator {                                                # Line     953.1484
    Transform {
       translation 1.99603 -0.56735 -0.43477
       rotation -1.00054 0.00000 -20.62923 0.76084 }
    Cylinder {  radius  0.0400 height 0.29953 }
  }
  Separator {                                                # Line     642.1484
    Transform {
       translation 2.10457 -0.45162 -0.43287
       rotation -1.38101 0.00000 1.07922 2.26256 }
    Cylinder {  radius  0.0400 height 0.02276 }
  }
  Separator {                                                # Line     578.1484
    Transform {
       translation 2.09953 -0.45353 -0.43252
       rotation -1.45065 0.00000 0.07017 2.20574 }
    Cylinder {  radius  0.0400 height 0.01804 }
  }
  Separator {                                                # Line    1484.1547
    Transform {
       translation 2.09918 -0.45888 -0.43978
       rotation -0.00029 0.00000 -0.00084 1.89487 }
    Cylinder {  radius  0.0400 height 0.00001 }
  }
  Separator {                                                # Line    1389.1547
    Transform {
       translation 2.09276 -0.45106 -0.43018
       rotation -1.92043 0.00000 -1.28497 2.16623 }
    Cylinder {  radius  0.0400 height 0.02791 }
  }
  Separator {                                                # Line    1020.1547
    Transform {
       translation 2.09920 -0.45889 -0.43979
       rotation 0.00123 -0.00000 0.00360 1.24672 }
    Cylinder {  radius  0.0400 height 0.00004 }
  }
  Separator {                                                # Line     970.1547
    Transform {
       translation 2.10067 -0.45395 -0.43292
       rotation -1.37211 0.00000 0.29717 2.18360 }
    Cylinder {  radius  0.0400 height 0.01716 }
  }
  Separator {                                                # Line     953.1547
    Transform {
       translation 1.99603 -0.56735 -0.43477
       rotation -1.00083 0.00000 -20.63007 0.76087 }
    Cylinder {  radius  0.0400 height 0.29953 }
  }
  Separator {                                                # Line     642.1547
    Transform {
       translation 2.10457 -0.45162 -0.43287
       rotation -1.38130 0.00000 1.07839 2.26275 }
    Cylinder {  radius  0.0400 height 0.02276 }
  }
  Separator {                                                # Line     578.1547
    Transform {
       translation 2.09953 -0.45353 -0.43252
       rotation -1.45093 0.00000 0.06934 2.20579 }
    Cylinder {  radius  0.0400 height 0.01804 }
  }
  Separator {                                                # Line    1547.1562
    Transform {
       translation 1.99615 -0.49753 -0.44580
       rotation -1.20426 0.00000 20.60668 1.92907 }
    Cylinder {  radius  0.0400 height 0.22041 }
  }
  Separator {                                                # Line    1484.1562
    Transform {
       translation 1.99615 -0.49753 -0.44580
       rotation -1.20454 0.00000 20.60585 1.92910 }
    Cylinder {  radius  0.0400 height 0.22041 }
  }
  Separator {                                                # Line    1389.1562
    Transform {
       translation 1.98972 -0.48970 -0.43620
       rotation -3.12469 0.00000 19.32172 2.01413 }
    Cylinder {  radius  0.0400 height 0.21667 }
  }
  Separator {                                                # Line    1020.1562
    Transform {
       translation 1.99617 -0.49754 -0.44581
       rotation -1.20303 0.00000 20.61028 1.92896 }
    Cylinder {  radius  0.0400 height 0.22044 }
  }
  Separator {                                                # Line     970.1562
    Transform {
       translation 1.99764 -0.49259 -0.43894
       rotation -2.57637 0.00000 20.90386 1.96317 }
    Cylinder {  radius  0.0400 height 0.22794 }
  }
  Separator {                                                # Line     953.1562
    Transform {
       translation 1.89300 -0.60600 -0.44080
       rotation -2.20508 0.00000 -0.02339 0.15662 }
    Cylinder {  radius  0.0400 height 0.14137 }
  }
  Separator {                                                # Line     642.1562
    Transform {
       translation 2.00154 -0.49027 -0.43889
       rotation -2.58555 0.00000 21.68507 1.96877 }
    Cylinder {  radius  0.0400 height 0.23690 }
  }
  Separator {                                                # Line     578.1562
    Transform {
       translation 1.99650 -0.49218 -0.43855
       rotation -2.65519 0.00000 20.67602 1.97022 }
    Cylinder {  radius  0.0400 height 0.22627 }
  }
  Separator {                                                # Line    1562.1725
    Transform {
       translation 1.99618 -0.49754 -0.44581
       rotation 1.20225 0.00000 -20.61255 1.21270 }
    Cylinder {  radius  0.0400 height 0.22046 }
  }
  Separator {                                                # Line    1547.1725
    Transform {
       translation 2.09921 -0.45890 -0.43979
       rotation -0.00201 0.00000 -0.00586 1.89488 }
    Cylinder {  radius  0.0400 height 0.00007 }
  }
  Separator {                                                # Line    1484.1725
    Transform {
       translation 2.09921 -0.45889 -0.43979
       rotation -0.00229 0.00000 -0.00670 1.89488 }
    Cylinder {  radius  0.0400 height 0.00007 }
  }
  Separator {                                                # Line    1389.1725
    Transform {
       translation 2.09279 -0.45107 -0.43019
       rotation -1.92244 0.00000 -1.29083 2.16586 }
    Cylinder {  radius  0.0400 height 0.02796 }
  }
  Separator {                                                # Line    1020.1725
    Transform {
       translation 2.09923 -0.45890 -0.43980
       rotation -0.00078 0.00000 -0.00227 1.89489 }
    Cylinder {  radius  0.0400 height 0.00003 }
  }
  Separator {                                                # Line     970.1725
    Transform {
       translation 2.10070 -0.45396 -0.43293
       rotation -1.37412 0.00000 0.29131 2.18435 }
    Cylinder {  radius  0.0400 height 0.01718 }
  }
  Separator {                                                # Line     953.1725
    Transform {
       translation 1.99606 -0.56736 -0.43478
       rotation -1.00283 0.00000 -20.63593 0.76106 }
    Cylinder {  radius  0.0400 height 0.29956 }
  }
  Separator {                                                # Line     642.1725
    Transform {
       translation 2.10460 -0.45163 -0.43288
       rotation -1.38330 0.00000 1.07252 2.26402 }
    Cylinder {  radius  0.0400 height 0.02276 }
  }
  Separator {                                                # Line     578.1725
    Transform {
       translation 2.09956 -0.45354 -0.43253
       rotation -1.45294 0.00000 0.06347 2.20615 }
    Cylinder {  radius  0.0400 height 0.01807 }
  }
  Separator {                                                # Line    1725.1729
    Transform {
       translation 2.10525 -0.48412 -0.46269
       rotation -4.57781 0.00000 -1.20239 2.38779 }
    Cylinder {  radius  0.0400 height 0.06916 }
  }
  Separator {                                                # Line    1562.1729
    Transform {
       translation 2.00219 -0.52275 -0.46870
       rotation -3.37556 0.00000 -21.81493 1.44976 }
    Cylinder {  radius  0.0400 height 0.22237 }
  }
  Separator {                                                # Line    1547.1729
    Transform {
       translation 2.10522 -0.48411 -0.46268
       rotation -4.57981 0.00000 -1.20825 2.38764 }
    Cylinder {  radius  0.0400 height 0.06919 }
  }
  Separator {                                                # Line    1484.1729
    Transform {
       translation 2.10522 -0.48410 -0.46268
       rotation -4.58010 0.00000 -1.20909 2.38761 }
    Cylinder {  radius  0.0400 height 0.06920 }
  }
  Separator {                                                # Line    1389.1729
    Transform {
       translation 2.09880 -0.47628 -0.45308
       rotation -6.50025 0.00000 -2.49322 2.33023 }
    Cylinder {  radius  0.0400 height 0.09600 }
  }
  Separator {                                                # Line    1020.1729
    Transform {
       translation 2.10524 -0.48411 -0.46268
       rotation -4.57858 0.00000 -1.20465 2.38773 }
    Cylinder {  radius  0.0400 height 0.06917 }
  }
  Separator {                                                # Line     970.1729
    Transform {
       translation 2.10671 -0.47917 -0.45582
       rotation -5.95193 0.00000 -0.91108 2.35702 }
    Cylinder {  radius  0.0400 height 0.08522 }
  }
  Separator {                                                # Line     953.1729
    Transform {
       translation 2.00207 -0.59257 -0.45767
       rotation -5.58064 0.00000 -21.83832 0.93460 }
    Cylinder {  radius  0.0400 height 0.28022 }
  }
  Separator {                                                # Line     642.1729
    Transform {
       translation 2.11062 -0.47685 -0.45577
       rotation -5.96111 0.00000 -0.12986 2.39900 }
    Cylinder {  radius  0.0400 height 0.08818 }
  }
  Separator {                                                # Line     578.1729
    Transform {
       translation 2.10557 -0.47875 -0.45542
       rotation -6.03075 0.00000 -1.13891 2.35432 }
    Cylinder {  radius  0.0400 height 0.08663 }
  }
  Separator {                                                # Line    1729.1879
    Transform {
       translation 2.10522 -0.48410 -0.46268
       rotation 4.58040 -0.00000 1.20996 0.75400 }
    Cylinder {  radius  0.0400 height 0.06921 }
  }
  Separator {                                                # Line    1725.1879
    Transform {
       translation 2.09920 -0.45889 -0.43979
       rotation 0.00259 -0.00000 0.00757 1.24672 }
    Cylinder {  radius  0.0400 height 0.00008 }
  }
  Separator {                                                # Line    1562.1879
    Transform {
       translation 1.99614 -0.49753 -0.44580
       rotation 1.20484 0.00000 -20.60497 1.21247 }
    Cylinder {  radius  0.0400 height 0.22040 }
  }
  Separator {                                                # Line    1547.1879
    Transform {
       translation 2.09917 -0.45888 -0.43978
       rotation 0.00058 -0.00000 0.00171 1.24673 }
    Cylinder {  radius  0.0400 height 0.00002 }
  }
  Separator {                                                # Line    1484.1879
    Transform {
       translation 2.09917 -0.45888 -0.43977
       rotation 0.00030 -0.00000 0.00087 1.24673 }
    Cylinder {  radius  0.0400 height 0.00001 }
  }
  Separator {                                                # Line    1389.1879
    Transform {
       translation 2.09275 -0.45106 -0.43017
       rotation -1.91985 0.00000 -1.28326 2.16634 }
    Cylinder {  radius  0.0400 height 0.02789 }
  }
  Separator {                                                # Line    1020.1879
    Transform {
       translation 2.09919 -0.45889 -0.43978
       rotation 0.00181 -0.00000 0.00530 1.24672 }
    Cylinder {  radius  0.0400 height 0.00006 }
  }
  Separator {                                                # Line     970.1879
    Transform {
       translation 2.10066 -0.45395 -0.43292
       rotation -1.37153 0.00000 0.29888 2.18338 }
    Cylinder {  radius  0.0400 height 0.01716 }
  }
  Separator {                                                # Line     953.1879
    Transform {
       translation 1.99602 -0.56735 -0.43477
       rotation -1.00024 0.00000 -20.62836 0.76081 }
    Cylinder {  radius  0.0400 height 0.29953 }
  }
  Separator {                                                # Line     642.1879
    Transform {
       translation 2.10457 -0.45162 -0.43287
       rotation -1.38071 0.00000 1.08010 2.26238 }
    Cylinder {  radius  0.0400 height 0.02276 }
  }
  Separator {                                                # Line     578.1879
    Transform {
       translation 2.09952 -0.45353 -0.43252
       rotation -1.45035 0.00000 0.07104 2.20568 }
    Cylinder {  radius  0.0400 height 0.01804 }
  }
  Separator {                                                # Line    1879.1880
    Transform {
       translation 2.10448 -0.45159 -0.43284
       rotation 1.38644 0.00000 -1.06328 0.87558 }
    Cylinder {  radius  0.0400 height 0.02275 }
  }
  Separator {                                                # Line    1729.1880
    Transform {
       translation 2.11053 -0.47682 -0.45574
       rotation 5.96683 -0.00000 0.14668 0.74264 }
    Cylinder {  radius  0.0400 height 0.08826 }
  }
  Separator {                                                # Line    1725.1880
    Transform {
       translation 2.10452 -0.45161 -0.43285
       rotation 1.38903 0.00000 -1.05571 0.87395 }
    Cylinder {  radius  0.0400 height 0.02275 }
  }
  Separator {                                                # Line    1562.1880
    Transform {
       translation 2.00146 -0.49024 -0.43887
       rotation 2.59128 0.00000 -21.66825 1.17233 }
    Cylinder {  radius  0.0400 height 0.23678 }
  }
  Separator {                                                # Line    1547.1880
    Transform {
       translation 2.10449 -0.45159 -0.43284
       rotation 1.38702 0.00000 -1.06157 0.87521 }
    Cylinder {  radius  0.0400 height 0.02275 }
  }
  Separator {                                                # Line    1484.1880
    Transform {
       translation 2.10449 -0.45159 -0.43284
       rotation 1.38673 0.00000 -1.06241 0.87539 }
    Cylinder {  radius  0.0400 height 0.02275 }
  }
  Separator {                                                # Line    1389.1880
    Transform {
       translation 2.09807 -0.44377 -0.42324
       rotation -0.53341 0.00000 -2.34654 1.61536 }
    Cylinder {  radius  0.0400 height 0.02409 }
  }
  Separator {                                                # Line    1020.1880
    Transform {
       translation 2.10451 -0.45160 -0.43285
       rotation 1.38825 0.00000 -1.05798 0.87444 }
    Cylinder {  radius  0.0400 height 0.02275 }
  }
  Separator {                                                # Line     970.1880
    Transform {
       translation 2.10598 -0.44666 -0.42598
       rotation 0.01491 0.00000 -0.76440 1.01871 }
    Cylinder {  radius  0.0400 height 0.00898 }
  }
  Separator {                                                # Line     953.1880
    Transform {
       translation 2.00134 -0.56006 -0.42784
       rotation 0.38619 0.00000 -21.69164 0.75293 }
    Cylinder {  radius  0.0400 height 0.31728 }
  }
  Separator {                                                # Line     642.1880
    Transform {
       translation 2.10988 -0.44433 -0.42594
       rotation 0.00572 -0.00000 0.01682 1.24612 }
    Cylinder {  radius  0.0400 height 0.00019 }
  }
  Separator {                                                # Line     578.1880
    Transform {
       translation 2.10484 -0.44624 -0.42559
       rotation -0.06391 0.00000 -0.99224 1.19892 }
    Cylinder {  radius  0.0400 height 0.01067 }
  }
  Separator {                                                # Line    1880.1882
    Transform {
       translation 2.00146 -0.49024 -0.43887
       rotation -2.59129 0.00000 21.66823 1.96926 }
    Cylinder {  radius  0.0400 height 0.23678 }
  }
  Separator {                                                # Line    1879.1882
    Transform {
       translation 1.99614 -0.49753 -0.44580
       rotation -1.20486 0.00000 20.60495 1.92912 }
    Cylinder {  radius  0.0400 height 0.22040 }
  }
  Separator {                                                # Line    1729.1882
    Transform {
       translation 2.00219 -0.52275 -0.46870
       rotation 3.37554 -0.00000 21.81491 1.69183 }
    Cylinder {  radius  0.0400 height 0.22237 }
  }
  Separator {                                                # Line    1725.1882
    Transform {
       translation 1.99618 -0.49754 -0.44581
       rotation -1.20227 0.00000 20.61252 1.92889 }
    Cylinder {  radius  0.0400 height 0.22046 }
  }
  Separator {                                                # Line    1547.1882
    Transform {
       translation 1.99615 -0.49753 -0.44580
       rotation -1.20427 0.00000 20.60666 1.92907 }
    Cylinder {  radius  0.0400 height 0.22041 }
  }
  Separator {                                                # Line    1484.1882
    Transform {
       translation 1.99615 -0.49753 -0.44580
       rotation -1.20456 0.00000 20.60582 1.92910 }
    Cylinder {  radius  0.0400 height 0.22041 }
  }
  Separator {                                                # Line    1389.1882
    Transform {
       translation 1.98972 -0.48970 -0.43620
       rotation -3.12471 0.00000 19.32169 2.01413 }
    Cylinder {  radius  0.0400 height 0.21667 }
  }
  Separator {                                                # Line    1020.1882
    Transform {
       translation 1.99617 -0.49754 -0.44581
       rotation -1.20304 0.00000 20.61025 1.92896 }
    Cylinder {  radius  0.0400 height 0.22044 }
  }
  Separator {                                                # Line     970.1882
    Transform {
       translation 1.99764 -0.49259 -0.43894
       rotation -2.57639 0.00000 20.90383 1.96317 }
    Cylinder {  radius  0.0400 height 0.22794 }
  }
  Separator {                                                # Line     953.1882
    Transform {
       translation 1.89300 -0.60600 -0.44080
       rotation -2.20510 0.00000 -0.02341 0.15662 }
    Cylinder {  radius  0.0400 height 0.14137 }
  }
  Separator {                                                # Line     642.1882
    Transform {
       translation 2.00154 -0.49027 -0.43889
       rotation -2.58557 0.00000 21.68505 1.96877 }
    Cylinder {  radius  0.0400 height 0.23690 }
  }
  Separator {                                                # Line     578.1882
    Transform {
       translation 1.99650 -0.49218 -0.43855
       rotation -2.65521 0.00000 20.67599 1.97022 }
    Cylinder {  radius  0.0400 height 0.22627 }
  }
  Separator {                                                # Line    1882.1932
    Transform {
       translation 1.99616 -0.49753 -0.44580
       rotation 1.20389 0.00000 -20.60777 1.21256 }
    Cylinder {  radius  0.0400 height 0.22042 }
  }
  Separator {                                                # Line    1880.1932
    Transform {
       translation 2.10450 -0.45160 -0.43285
       rotation -1.38740 0.00000 1.06046 2.26662 }
    Cylinder {  radius  0.0400 height 0.02275 }
  }
  Separator {                                                # Line    1879.1932
    Transform {
       translation 2.09918 -0.45888 -0.43978
       rotation -0.00097 0.00000 -0.00282 1.89487 }
    Cylinder {  radius  0.0400 height 0.00003 }
  }
  Separator {                                                # Line    1729.1932
    Transform {
       translation 2.10523 -0.48411 -0.46268
       rotation 4.57943 -0.00000 1.20713 0.75393 }
    Cylinder {  radius  0.0400 height 0.06919 }
  }
  Separator {                                                # Line    1725.1932
    Transform {
       translation 2.09922 -0.45890 -0.43979
       rotation 0.00162 -0.00000 0.00475 1.24671 }
    Cylinder {  radius  0.0400 height 0.00005 }
  }
  Separator {                                                # Line    1562.1932
    Transform {
       translation 1.99616 -0.49753 -0.44580
       rotation 1.20388 0.00000 -20.60780 1.21256 }
    Cylinder {  radius  0.0400 height 0.22042 }
  }
  Separator {                                                # Line    1547.1932
    Transform {
       translation 2.09919 -0.45889 -0.43978
       rotation -0.00038 0.00000 -0.00112 1.89487 }
    Cylinder {  radius  0.0400 height 0.00001 }
  }
  Separator {                                                # Line    1484.1932
    Transform {
       translation 2.09918 -0.45889 -0.43978
       rotation -0.00067 0.00000 -0.00195 1.89487 }
    Cylinder {  radius  0.0400 height 0.00002 }
  }
  Separator {                                                # Line    1389.1932
    Transform {
       translation 2.09276 -0.45106 -0.43018
       rotation -1.92082 0.00000 -1.28608 2.16616 }
    Cylinder {  radius  0.0400 height 0.02792 }
  }
  Separator {                                                # Line    1020.1932
    Transform {
       translation 2.09921 -0.45889 -0.43979
       rotation 0.00085 -0.00000 0.00248 1.24671 }
    Cylinder {  radius  0.0400 height 0.00003 }
  }
  Separator {                                                # Line     970.1932
    Transform {
       translation 2.10067 -0.45395 -0.43292
       rotation -1.37250 0.00000 0.29606 2.18375 }
    Cylinder {  radius  0.0400 height 0.01717 }
  }
  Separator {                                                # Line     953.1932
    Transform {
       translation 1.99604 -0.56735 -0.43478
       rotation -1.00121 0.00000 -20.63119 0.76090 }
    Cylinder {  radius  0.0400 height 0.29954 }
  }
  Separator {                                                # Line     642.1932
    Transform {
       translation 2.10458 -0.45163 -0.43287
       rotation -1.38168 0.00000 1.07727 2.26299 }
    Cylinder {  radius  0.0400 height 0.02276 }
  }
  Separator {                                                # Line     578.1932
    Transform {
       translation 2.09954 -0.45354 -0.43253
       rotation -1.45131 0.00000 0.06822 2.20586 }
    Cylinder {  radius  0.0400 height 0.01805 }
  }
  Separator {                                                # Line    1932.2085
    Transform {
       translation 2.09919 -0.45889 -0.43978
       rotation 0.00062 -0.00000 0.00180 1.24672 }
    Cylinder {  radius  0.0400 height 0.00002 }
  }
  Separator {                                                # Line    1882.2085
    Transform {
       translation 1.99615 -0.49753 -0.44580
       rotation 1.20451 0.00000 -20.60597 1.21250 }
    Cylinder {  radius  0.0400 height 0.22041 }
  }
  Separator {                                                # Line    1880.2085
    Transform {
       translation 2.10449 -0.45159 -0.43284
       rotation -1.38679 0.00000 1.06226 2.26624 }
    Cylinder {  radius  0.0400 height 0.02275 }
  }
  Separator {                                                # Line    1879.2085
    Transform {
       translation 2.09917 -0.45888 -0.43977
       rotation -0.00035 0.00000 -0.00102 1.89486 }
    Cylinder {  radius  0.0400 height 0.00001 }
  }
  Separator {                                                # Line    1729.2085
    Transform {
       translation 2.10522 -0.48410 -0.46268
       rotation 4.58005 -0.00000 1.20894 0.75398 }
    Cylinder {  radius  0.0400 height 0.06920 }
  }
  Separator {                                                # Line    1725.2085
    Transform {
       translation 2.09921 -0.45889 -0.43979
       rotation 0.00224 -0.00000 0.00655 1.24671 }
    Cylinder {  radius  0.0400 height 0.00007 }
  }
  Separator {                                                # Line    1562.2085
    Transform {
       translation 1.99615 -0.49753 -0.44580
       rotation 1.20449 0.00000 -20.60600 1.21250 }
    Cylinder {  radius  0.0400 height 0.22041 }
  }
  Separator {                                                # Line    1547.2085
    Transform {
       translation 2.09918 -0.45888 -0.43978
       rotation 0.00023 -0.00000 0.00069 1.24672 }
    Cylinder {  radius  0.0400 height 0.00001 }
  }
  Separator {                                                # Line    1484.2085
    Transform {
       translation 2.09918 -0.45888 -0.43978
       rotation -0.00005 0.00000 -0.00015 1.89487 }
    Cylinder {  radius  0.0400 height 0.00000 }
  }
  Separator {                                                # Line    1389.2085
    Transform {
       translation 2.09275 -0.45106 -0.43018
       rotation -1.92020 0.00000 -1.28428 2.16627 }
    Cylinder {  radius  0.0400 height 0.02790 }
  }
  Separator {                                                # Line    1020.2085
    Transform {
       translation 2.09920 -0.45889 -0.43978
       rotation 0.00146 -0.00000 0.00428 1.24672 }
    Cylinder {  radius  0.0400 height 0.00005 }
  }
  Separator {                                                # Line     970.2085
    Transform {
       translation 2.10067 -0.45395 -0.43292
       rotation -1.37188 0.00000 0.29786 2.18352 }
    Cylinder {  radius  0.0400 height 0.01716 }
  }
  Separator {                                                # Line     953.2085
    Transform {
       translation 1.99603 -0.56735 -0.43477
       rotation -1.00059 0.00000 -20.62938 0.76084 }
    Cylinder {  radius  0.0400 height 0.29953 }
  }
  Separator {                                                # Line     642.2085
    Transform {
       translation 2.10457 -0.45162 -0.43287
       rotation -1.38106 0.00000 1.07907 2.26260 }
    Cylinder {  radius  0.0400 height 0.02276 }
  }
  Separator {                                                # Line     578.2085
    Transform {
       translation 2.09953 -0.45353 -0.43252
       rotation -1.45070 0.00000 0.07002 2.20575 }
    Cylinder {  radius  0.0400 height 0.01804 }
  }
  Separator {                                                # Line    2085.2086
    Transform {
       translation 2.09920 -0.45889 -0.43978
       rotation -0.00153 0.00000 -0.00448 1.89488 }
    Cylinder {  radius  0.0400 height 0.00005 }
  }
  Separator {                                                # Line    1932.2086
    Transform {
       translation 2.09921 -0.45889 -0.43979
       rotation -0.00092 0.00000 -0.00268 1.89488 }
    Cylinder {  radius  0.0400 height 0.00003 }
  }
  Separator {                                                # Line    1882.2086
    Transform {
       translation 1.99617 -0.49754 -0.44581
       rotation 1.20297 0.00000 -20.61045 1.21264 }
    Cylinder {  radius  0.0400 height 0.22044 }
  }
  Separator {                                                # Line    1880.2086
    Transform {
       translation 2.10451 -0.45160 -0.43285
       rotation -1.38832 0.00000 1.05778 2.26720 }
    Cylinder {  radius  0.0400 height 0.02275 }
  }
  Separator {                                                # Line    1879.2086
    Transform {
       translation 2.09919 -0.45889 -0.43978
       rotation -0.00188 0.00000 -0.00550 1.89487 }
    Cylinder {  radius  0.0400 height 0.00006 }
  }
  Separator {                                                # Line    1729.2086
    Transform {
       translation 2.10524 -0.48411 -0.46268
       rotation 4.57852 -0.00000 1.20445 0.75386 }
    Cylinder {  radius  0.0400 height 0.06917 }
  }
  Separator {                                                # Line    1725.2086
    Transform {
       translation 2.09923 -0.45890 -0.43980
       rotation 0.00071 -0.00000 0.00207 1.24670 }
    Cylinder {  radius  0.0400 height 0.00002 }
  }
  Separator {                                                # Line    1562.2086
    Transform {
       translation 1.99617 -0.49754 -0.44581
       rotation 1.20296 0.00000 -20.61048 1.21264 }
    Cylinder {  radius  0.0400 height 0.22044 }
  }
  Separator {                                                # Line    1547.2086
    Transform {
       translation 2.09920 -0.45889 -0.43979
       rotation -0.00130 0.00000 -0.00380 1.89488 }
    Cylinder {  radius  0.0400 height 0.00004 }
  }
  Separator {                                                # Line    1484.2086
    Transform {
       translation 2.09920 -0.45889 -0.43978
       rotation -0.00158 0.00000 -0.00463 1.89488 }
    Cylinder {  radius  0.0400 height 0.00005 }
  }
  Separator {                                                # Line    1389.2086
    Transform {
       translation 2.09278 -0.45106 -0.43018
       rotation -1.92173 0.00000 -1.28876 2.16599 }
    Cylinder {  radius  0.0400 height 0.02794 }
  }
  Separator {                                                # Line    1020.2086
    Transform {
       translation 2.09922 -0.45890 -0.43979
       rotation -0.00007 0.00000 -0.00020 1.89488 }
    Cylinder {  radius  0.0400 height 0.00000 }
  }
  Separator {                                                # Line     970.2086
    Transform {
       translation 2.10069 -0.45396 -0.43292
       rotation -1.37341 0.00000 0.29338 2.18409 }
    Cylinder {  radius  0.0400 height 0.01717 }
  }
  Separator {                                                # Line     953.2086
    Transform {
       translation 1.99605 -0.56736 -0.43478
       rotation -1.00212 0.00000 -20.63387 0.76099 }
    Cylinder {  radius  0.0400 height 0.29955 }
  }
  Separator {                                                # Line     642.2086
    Transform {
       translation 2.10459 -0.45163 -0.43288
       rotation -1.38259 0.00000 1.07459 2.26357 }
    Cylinder {  radius  0.0400 height 0.02276 }
  }
  Separator {                                                # Line     578.2086
    Transform {
       translation 2.09955 -0.45354 -0.43253
       rotation -1.45223 0.00000 0.06554 2.20602 }
    Cylinder {  radius  0.0400 height 0.01806 }
  }
  Separator {                                                # Line    2086.2156
    Transform {
       translation 2.09920 -0.45889 -0.43978
       rotation 0.00158 -0.00000 0.00460 1.24672 }
    Cylinder {  radius  0.0400 height 0.00005 }
  }
  Separator {                                                # Line    2085.2156
    Transform {
       translation 2.09918 -0.45888 -0.43978
       rotation 0.00004 -0.00000 0.00012 1.24673 }
    Cylinder {  radius  0.0400 height 0.00000 }
  }
  Separator {                                                # Line    1932.2156
    Transform {
       translation 2.09918 -0.45889 -0.43978
       rotation 0.00066 -0.00000 0.00192 1.24672 }
    Cylinder {  radius  0.0400 height 0.00002 }
  }
  Separator {                                                # Line    1882.2156
    Transform {
       translation 1.99615 -0.49753 -0.44580
       rotation 1.20455 0.00000 -20.60585 1.21250 }
    Cylinder {  radius  0.0400 height 0.22041 }
  }
  Separator {                                                # Line    1880.2156
    Transform {
       translation 2.10449 -0.45159 -0.43284
       rotation -1.38674 0.00000 1.06238 2.26621 }
    Cylinder {  radius  0.0400 height 0.02275 }
  }
  Separator {                                                # Line    1879.2156
    Transform {
       translation 2.09917 -0.45888 -0.43977
       rotation -0.00031 0.00000 -0.00090 1.89486 }
    Cylinder {  radius  0.0400 height 0.00001 }
  }
  Separator {                                                # Line    1729.2156
    Transform {
       translation 2.10522 -0.48410 -0.46268
       rotation 4.58009 -0.00000 1.20906 0.75398 }
    Cylinder {  radius  0.0400 height 0.06920 }
  }
  Separator {                                                # Line    1725.2156
    Transform {
       translation 2.09921 -0.45889 -0.43979
       rotation 0.00228 -0.00000 0.00667 1.24671 }
    Cylinder {  radius  0.0400 height 0.00007 }
  }
  Separator {                                                # Line    1562.2156
    Transform {
       translation 1.99615 -0.49753 -0.44580
       rotation 1.20453 0.00000 -20.60587 1.21250 }
    Cylinder {  radius  0.0400 height 0.22041 }
  }
  Separator {                                                # Line    1547.2156
    Transform {
       translation 2.09918 -0.45888 -0.43978
       rotation 0.00028 -0.00000 0.00081 1.24672 }
    Cylinder {  radius  0.0400 height 0.00001 }
  }
  Separator {                                                # Line    1389.2156
    Transform {
       translation 2.09275 -0.45106 -0.43018
       rotation -1.92016 0.00000 -1.28416 2.16628 }
    Cylinder {  radius  0.0400 height 0.02790 }
  }
  Separator {                                                # Line    1020.2156
    Transform {
       translation 2.09920 -0.45889 -0.43978
       rotation 0.00151 -0.00000 0.00440 1.24672 }
    Cylinder {  radius  0.0400 height 0.00005 }
  }
  Separator {                                                # Line     970.2156
    Transform {
       translation 2.10066 -0.45395 -0.43292
       rotation -1.37184 0.00000 0.29798 2.18350 }
    Cylinder {  radius  0.0400 height 0.01716 }
  }
  Separator {                                                # Line     953.2156
    Transform {
       translation 1.99603 -0.56735 -0.43477
       rotation -1.00055 0.00000 -20.62926 0.76084 }
    Cylinder {  radius  0.0400 height 0.29953 }
  }
  Separator {                                                # Line     642.2156
    Transform {
       translation 2.10457 -0.45162 -0.43287
       rotation -1.38102 0.00000 1.07920 2.26257 }
    Cylinder {  radius  0.0400 height 0.02276 }
  }
  Separator {                                                # Line     578.2156
    Transform {
       translation 2.09953 -0.45353 -0.43252
       rotation -1.45066 0.00000 0.07014 2.20574 }
    Cylinder {  radius  0.0400 height 0.01804 }
  }
  Separator {                                                # Line    2156.2157
    Transform {
       translation 2.09920 -0.45889 -0.43979
       rotation -0.00191 0.00000 -0.00557 1.89488 }
    Cylinder {  radius  0.0400 height 0.00006 }
  }
  Separator {                                                # Line    2086.2157
    Transform {
       translation 2.09923 -0.45890 -0.43979
       rotation -0.00033 0.00000 -0.00096 1.89489 }
    Cylinder {  radius  0.0400 height 0.00001 }
  }
  Separator {                                                # Line    2085.2157
    Transform {
       translation 2.09920 -0.45889 -0.43979
       rotation -0.00186 0.00000 -0.00545 1.89488 }
    Cylinder {  radius  0.0400 height 0.00006 }
  }
  Separator {                                                # Line    1932.2157
    Transform {
       translation 2.09921 -0.45890 -0.43979
       rotation -0.00125 0.00000 -0.00365 1.89488 }
    Cylinder {  radius  0.0400 height 0.00004 }
  }
  Separator {                                                # Line    1882.2157
    Transform {
       translation 1.99617 -0.49754 -0.44581
       rotation 1.20264 0.00000 -20.61142 1.21267 }
    Cylinder {  radius  0.0400 height 0.22045 }
  }
  Separator {                                                # Line    1880.2157
    Transform {
       translation 2.10451 -0.45160 -0.43285
       rotation -1.38865 0.00000 1.05681 2.26740 }
    Cylinder {  radius  0.0400 height 0.02275 }
  }
  Separator {                                                # Line    1879.2157
    Transform {
       translation 2.09920 -0.45889 -0.43978
       rotation -0.00221 0.00000 -0.00647 1.89488 }
    Cylinder {  radius  0.0400 height 0.00007 }
  }
  Separator {                                                # Line    1729.2157
    Transform {
       translation 2.10525 -0.48411 -0.46269
       rotation 4.57819 -0.00000 1.20349 0.75383 }
    Cylinder {  radius  0.0400 height 0.06916 }
  }
  Separator {                                                # Line    1725.2157
    Transform {
       translation 2.09924 -0.45890 -0.43980
       rotation 0.00038 -0.00000 0.00110 1.24670 }
    Cylinder {  radius  0.0400 height 0.00001 }
  }
  Separator {                                                # Line    1562.2157
    Transform {
       translation 1.99617 -0.49754 -0.44581
       rotation 1.20263 0.00000 -20.61144 1.21267 }
    Cylinder {  radius  0.0400 height 0.22045 }
  }
  Separator {                                                # Line    1547.2157
    Transform {
       translation 2.09921 -0.45889 -0.43979
       rotation -0.00163 0.00000 -0.00476 1.89488 }
    Cylinder {  radius  0.0400 height 0.00005 }
  }
  Separator {                                                # Line    1484.2157
    Transform {
       translation 2.09920 -0.45889 -0.43979
       rotation -0.00191 0.00000 -0.00560 1.89488 }
    Cylinder {  radius  0.0400 height 0.00006 }
  }
  Separator {                                                # Line    1389.2157
    Transform {
       translation 2.09278 -0.45107 -0.43018
       rotation -1.92206 0.00000 -1.28973 2.16593 }
    Cylinder {  radius  0.0400 height 0.02795 }
  }
  Separator {                                                # Line    1020.2157
    Transform {
       translation 2.09922 -0.45890 -0.43979
       rotation -0.00040 0.00000 -0.00117 1.89489 }
    Cylinder {  radius  0.0400 height 0.00001 }
  }
  Separator {                                                # Line     970.2157
    Transform {
       translation 2.10069 -0.45396 -0.43293
       rotation -1.37374 0.00000 0.29241 2.18421 }
    Cylinder {  radius  0.0400 height 0.01718 }
  }
  Separator {                                                # Line     953.2157
    Transform {
       translation 1.99606 -0.56736 -0.43478
       rotation -1.00246 0.00000 -20.63483 0.76102 }
    Cylinder {  radius  0.0400 height 0.29956 }
  }
  Separator {                                                # Line     642.2157
    Transform {
       translation 2.10460 -0.45163 -0.43288
       rotation -1.38292 0.00000 1.07363 2.26378 }
    Cylinder {  radius  0.0400 height 0.02276 }
  }
  Separator {                                                # Line     578.2157
    Transform {
       translation 2.09955 -0.45354 -0.43253
       rotation -1.45256 0.00000 0.06458 2.20608 }
    Cylinder {  radius  0.0400 height 0.01806 }
  }
  Separator {                                                # Line    2157.2204
    Transform {
       translation 2.09920 -0.45889 -0.43979
       rotation 0.00191 -0.00000 0.00560 1.24672 }
    Cylinder {  radius  0.0400 height 0.00006 }
  }
  Separator {                                                # Line    2086.2204
    Transform {
       translation 2.09920 -0.45889 -0.43978
       rotation 0.00158 -0.00000 0.00463 1.24672 }
    Cylinder {  radius  0.0400 height 0.00005 }
  }
  Separator {                                                # Line    2085.2204
    Transform {
       translation 2.09918 -0.45888 -0.43978
       rotation 0.00005 -0.00000 0.00015 1.24673 }
    Cylinder {  radius  0.0400 height 0.00000 }
  }
  Separator {                                                # Line    1932.2204
    Transform {
       translation 2.09918 -0.45889 -0.43978
       rotation 0.00067 -0.00000 0.00195 1.24672 }
    Cylinder {  radius  0.0400 height 0.00002 }
  }
  Separator {                                                # Line    1882.2204
    Transform {
       translation 1.99615 -0.49753 -0.44580
       rotation 1.20456 0.00000 -20.60582 1.21250 }
    Cylinder {  radius  0.0400 height 0.22041 }
  }
  Separator {                                                # Line    1880.2204
    Transform {
       translation 2.10449 -0.45159 -0.43284
       rotation -1.38673 0.00000 1.06241 2.26620 }
    Cylinder {  radius  0.0400 height 0.02275 }
  }
  Separator {                                                # Line    1879.2204
    Transform {
       translation 2.09917 -0.45888 -0.43977
       rotation -0.00030 0.00000 -0.00087 1.89486 }
    Cylinder {  radius  0.0400 height 0.00001 }
  }
  Separator {                                                # Line    1729.2204
    Transform {
       translation 2.10522 -0.48410 -0.46268
       rotation 4.58010 -0.00000 1.20909 0.75398 }
    Cylinder {  radius  0.0400 height 0.06920 }
  }
  Separator {                                                # Line    1725.2204
    Transform {
       translation 2.09921 -0.45889 -0.43979
       rotation 0.00229 -0.00000 0.00670 1.24671 }
    Cylinder {  radius  0.0400 height 0.00007 }
  }
  Separator {                                                # Line    1562.2204
    Transform {
       translation 1.99615 -0.49753 -0.44580
       rotation 1.20454 0.00000 -20.60585 1.21250 }
    Cylinder {  radius  0.0400 height 0.22041 }
  }
  Separator {                                                # Line    1547.2204
    Transform {
       translation 2.09918 -0.45888 -0.43978
       rotation 0.00029 -0.00000 0.00084 1.24672 }
    Cylinder {  radius  0.0400 height 0.00001 }
  }
  Separator {                                                # Line    1389.2204
    Transform {
       translation 2.09275 -0.45106 -0.43018
       rotation -1.92015 0.00000 -1.28413 2.16628 }
    Cylinder {  radius  0.0400 height 0.02790 }
  }
  Separator {                                                # Line    1020.2204
    Transform {
       translation 2.09920 -0.45889 -0.43978
       rotation 0.00152 -0.00000 0.00443 1.24672 }
    Cylinder {  radius  0.0400 height 0.00005 }
  }
  Separator {                                                # Line     970.2204
    Transform {
       translation 2.10066 -0.45395 -0.43292
       rotation -1.37183 0.00000 0.29801 2.18350 }
    Cylinder {  radius  0.0400 height 0.01716 }
  }
  Separator {                                                # Line     953.2204
    Transform {
       translation 1.99603 -0.56735 -0.43477
       rotation -1.00054 0.00000 -20.62923 0.76084 }
    Cylinder {  radius  0.0400 height 0.29953 }
  }
  Separator {                                                # Line     642.2204
    Transform {
       translation 2.10457 -0.45162 -0.43287
       rotation -1.38101 0.00000 1.07922 2.26256 }
    Cylinder {  radius  0.0400 height 0.02276 }
  }
  Separator {                                                # Line     578.2204
    Transform {
       translation 2.09953 -0.45353 -0.43252
       rotation -1.45065 0.00000 0.07017 2.20574 }
    Cylinder {  radius  0.0400 height 0.01804 }
  }
  Separator {                                                # Line      60.113
    Transform {
       translation -0.44639 0.72438 -0.06435
       rotation 16.57378 -0.00000 16.61486 1.63676 }
    Cylinder {  radius  0.0400 height 0.23519 }
  }
  Separator {                                                # Line     113.195
    Transform {
       translation -0.48626 0.65741 0.10956
       rotation 18.20793 0.00000 -8.64157 2.10208 }
    Cylinder {  radius  0.0400 height 0.23377 }
  }
  Separator {                                                # Line      60.195
    Transform {
       translation -0.40319 0.66516 0.02669
       rotation 34.78171 -0.00000 7.97329 1.92987 }
    Cylinder {  radius  0.0400 height 0.38115 }
  }
  Separator {                                                # Line     195.267
    Transform {
       translation -0.54398 0.69069 0.23462
       rotation 6.80366 -0.00000 20.18476 0.85568 }
    Cylinder {  radius  0.0400 height 0.28212 }
  }
  Separator {                                                # Line     113.267
    Transform {
       translation -0.58718 0.74991 0.14358
       rotation 25.01159 -0.00000 11.54319 1.33374 }
    Cylinder {  radius  0.0400 height 0.28339 }
  }
  Separator {                                                # Line      60.267
    Transform {
       translation -0.50411 0.75766 0.06071
       rotation 41.58537 -0.00000 28.15805 1.46950 }
    Cylinder {  radius  0.0400 height 0.50480 }
  }
  Separator {                                                # Line     267.307
    Transform {
       translation -0.54874 0.63417 0.27185
       rotation 0.64168 0.00000 -19.23214 2.56825 }
    Cylinder {  radius  0.0400 height 0.35475 }
  }
  Separator {                                                # Line     195.307
    Transform {
       translation -0.44781 0.54168 0.23783
       rotation 7.44535 -0.00000 0.95262 2.55539 }
    Cylinder {  radius  0.0400 height 0.13568 }
  }
  Separator {                                                # Line     113.307
    Transform {
       translation -0.49102 0.60090 0.14679
       rotation 25.65328 0.00000 -7.68895 2.28354 }
    Cylinder {  radius  0.0400 height 0.35397 }
  }
  Separator {                                                # Line      60.307
    Transform {
       translation -0.40795 0.60865 0.06392
       rotation 42.22705 -0.00000 8.92591 2.09054 }
    Cylinder {  radius  0.0400 height 0.49727 }
  }
  Separator {                                                # Line     307.570
    Transform {
       translation -0.52398 0.52142 0.02371
       rotation -50.26785 0.00000 14.28055 1.43291 }
    Cylinder {  radius  0.0400 height 0.52758 }
  }
  Separator {                                                # Line     267.570
    Transform {
       translation -0.62014 0.67043 0.02051
       rotation -49.62617 0.00000 -4.95160 1.99544 }
    Cylinder {  radius  0.0400 height 0.54734 }
  }
  Separator {                                                # Line     195.570
    Transform {
       translation -0.51922 0.57794 -0.01351
       rotation -42.82250 0.00000 15.23317 1.65970 }
    Cylinder {  radius  0.0400 height 0.45631 }
  }
  Separator {                                                # Line     113.570
    Transform {
       translation -0.56243 0.63715 -0.10455
       rotation -24.61458 0.00000 6.59160 2.12852 }
    Cylinder {  radius  0.0400 height 0.30033 }
  }
  Separator {                                                # Line      60.570
    Transform {
       translation -0.47935 0.64491 -0.18742
       rotation -8.04080 0.00000 23.20645 2.18842 }
    Cylinder {  radius  0.0400 height 0.30125 }
  }
  Separator {                                                # Line     570.619
    Transform {
       translation -0.59023 0.63525 -0.07305
       rotation 30.91459 0.00000 -1.03007 1.10590 }
    Cylinder {  radius  0.0400 height 0.34604 }
  }
  Separator {                                                # Line     307.619
    Transform {
       translation -0.51883 0.59899 0.17829
       rotation -19.35326 0.00000 13.25047 0.80031 }
    Cylinder {  radius  0.0400 height 0.32686 }
  }
  Separator {                                                # Line     267.619
    Transform {
       translation -0.61499 0.74800 0.17508
       rotation -18.71158 0.00000 -5.98167 1.91475 }
    Cylinder {  radius  0.0400 height 0.20867 }
  }
  Separator {                                                # Line     195.619
    Transform {
       translation -0.51407 0.65551 0.14106
       rotation -11.90791 0.00000 14.20309 1.01693 }
    Cylinder {  radius  0.0400 height 0.21793 }
  }
  Separator {                                                # Line     113.619
    Transform {
       translation -0.55727 0.71472 0.05002
       rotation 6.30002 -0.00000 5.56152 1.61612 }
    Cylinder {  radius  0.0400 height 0.08412 }
  }
  Separator {                                                # Line      60.619
    Transform {
       translation -0.47420 0.72248 -0.03285
       rotation 22.87380 -0.00000 22.17638 1.63135 }
    Cylinder {  radius  0.0400 height 0.31918 }
  }
  Separator {                                                # Line     619.654
    Transform {
       translation -0.55630 0.67531 0.14640
       rotation 12.97560 0.00000 -5.75575 2.05696 }
    Cylinder {  radius  0.0400 height 0.16055 }
  }
  Separator {                                                # Line     570.654
    Transform {
       translation -0.56145 0.59774 -0.00817
       rotation 43.89020 0.00000 -6.78582 1.39231 }
    Cylinder {  radius  0.0400 height 0.45129 }
  }
  Separator {                                                # Line     307.654
    Transform {
       translation -0.49005 0.56148 0.24317
       rotation -6.37766 0.00000 7.49473 0.57266 }
    Cylinder {  radius  0.0400 height 0.18161 }
  }
  Separator {                                                # Line     267.654
    Transform {
       translation -0.58621 0.71049 0.23996
       rotation -5.73597 0.00000 -11.73741 2.40955 }
    Cylinder {  radius  0.0400 height 0.19545 }
  }
  Separator {                                                # Line     195.654
    Transform {
       translation -0.48529 0.61800 0.20594
       rotation 1.06769 -0.00000 8.44735 1.13539 }
    Cylinder {  radius  0.0400 height 0.09391 }
  }
  Separator {                                                # Line     113.654
    Transform {
       translation -0.52850 0.67722 0.11490
       rotation 19.27562 0.00000 -0.19422 1.95898 }
    Cylinder {  radius  0.0400 height 0.20826 }
  }
  Separator {                                                # Line      60.654
    Transform {
       translation -0.44542 0.68497 0.03203
       rotation 35.84940 -0.00000 16.42063 1.80561 }
    Cylinder {  radius  0.0400 height 0.40544 }
  }
  Separator {                                                # Line     654.902
    Transform {
       translation -0.48191 0.72739 0.19723
       rotation -2.80943 0.00000 -9.12290 0.48948 }
    Cylinder {  radius  0.0400 height 0.20303 }
  }
  Separator {                                                # Line     619.902
    Transform {
       translation -0.51069 0.76490 0.13235
       rotation 10.16617 0.00000 -14.87864 1.04666 }
    Cylinder {  radius  0.0400 height 0.20814 }
  }
  Separator {                                                # Line     570.902
    Transform {
       translation -0.51584 0.68733 -0.02222
       rotation 41.08076 0.00000 -15.90872 1.03878 }
    Cylinder {  radius  0.0400 height 0.51119 }
  }
  Separator {                                                # Line     307.902
    Transform {
       translation -0.44444 0.65107 0.22912
       rotation -9.18709 0.00000 -1.62817 0.27410 }
    Cylinder {  radius  0.0400 height 0.34469 }
  }
  Separator {                                                # Line     267.902
    Transform {
       translation -0.54060 0.80008 0.22591
       rotation -8.54541 0.00000 -20.86031 1.42194 }
    Cylinder {  radius  0.0400 height 0.22795 }
  }
  Separator {                                                # Line     195.902
    Transform {
       translation -0.43967 0.70759 0.19189
       rotation -1.74174 0.00000 -0.67555 0.08518 }
    Cylinder {  radius  0.0400 height 0.21959 }
  }
  Separator {                                                # Line     113.902
    Transform {
       translation -0.48288 0.76681 0.10085
       rotation 16.46619 0.00000 -9.31712 1.08308 }
    Cylinder {  radius  0.0400 height 0.21416 }
  }
  Separator {                                                # Line      60.902
    Transform {
       translation -0.39981 0.77456 0.01798
       rotation 33.03997 -0.00000 7.29774 1.32508 }
    Cylinder {  radius  0.0400 height 0.34884 }
  }
  Separator {                                                # Line     902.1063
    Transform {
       translation -0.46625 0.59155 0.01334
       rotation -33.96852 0.00000 5.98993 2.48855 }
    Cylinder {  radius  0.0400 height 0.56768 }
  }
  Separator {                                                # Line     654.1063
    Transform {
       translation -0.51186 0.50196 0.02739
       rotation -36.77795 0.00000 -3.13297 2.20531 }
    Cylinder {  radius  0.0400 height 0.45832 }
  }
  Separator {                                                # Line     619.1063
    Transform {
       translation -0.54064 0.53947 -0.03749
       rotation -23.80235 0.00000 -8.88871 2.50916 }
    Cylinder {  radius  0.0400 height 0.42984 }
  }
  Separator {                                                # Line     570.1063
    Transform {
       translation -0.54579 0.46190 -0.19206
       rotation 7.11224 0.00000 -9.91879 2.57431 }
    Cylinder {  radius  0.0400 height 0.22714 }
  }
  Separator {                                                # Line     307.1063
    Transform {
       translation -0.47439 0.42564 0.05928
       rotation -43.15561 0.00000 4.36176 1.83866 }
    Cylinder {  radius  0.0400 height 0.44979 }
  }
  Separator {                                                # Line     267.1063
    Transform {
       translation -0.57055 0.57465 0.05607
       rotation -42.51393 0.00000 -14.87038 2.31779 }
    Cylinder {  radius  0.0400 height 0.61384 }
  }
  Separator {                                                # Line     195.1063
    Transform {
       translation -0.46962 0.48215 0.02205
       rotation -35.71026 0.00000 5.31438 2.14210 }
    Cylinder {  radius  0.0400 height 0.42919 }
  }
  Separator {                                                # Line     113.1063
    Transform {
       translation -0.51283 0.54137 -0.06899
       rotation -17.50233 0.00000 -3.32719 2.67135 }
    Cylinder {  radius  0.0400 height 0.39319 }
  }
  Separator {                                                # Line      60.1063
    Transform {
       translation -0.42976 0.54912 -0.15186
       rotation -0.92856 0.00000 13.28767 2.79257 }
    Cylinder {  radius  0.0400 height 0.38950 }
  }
  Separator {                                                # Line    1063.1248
    Transform {
       translation -0.49298 0.36885 -0.12251
       rotation 6.79854 0.00000 -0.64359 1.49096 }
    Cylinder {  radius  0.0400 height 0.06851 }
  }
  Separator {                                                # Line     902.1248
    Transform {
       translation -0.46303 0.59428 0.04733
       rotation -27.16998 0.00000 5.34634 2.58537 }
    Cylinder {  radius  0.0400 height 0.52447 }
  }
  Separator {                                                # Line     654.1248
    Transform {
       translation -0.50864 0.50469 0.06138
       rotation -29.97941 0.00000 -3.77656 2.29305 }
    Cylinder {  radius  0.0400 height 0.40271 }
  }
  Separator {                                                # Line     619.1248
    Transform {
       translation -0.53742 0.54220 -0.00350
       rotation -17.00381 0.00000 -9.53230 2.62258 }
    Cylinder {  radius  0.0400 height 0.39299 }
  }
  Separator {                                                # Line     570.1248
    Transform {
       translation -0.54257 0.46463 -0.15807
       rotation 13.91078 0.00000 -10.56238 2.38788 }
    Cylinder {  radius  0.0400 height 0.25523 }
  }
  Separator {                                                # Line     307.1248
    Transform {
       translation -0.47117 0.42837 0.09327
       rotation -36.35707 0.00000 3.71817 1.87212 }
    Cylinder {  radius  0.0400 height 0.38271 }
  }
  Separator {                                                # Line     267.1248
    Transform {
       translation -0.56733 0.57738 0.09006
       rotation -35.71538 0.00000 -15.51397 2.38392 }
    Cylinder {  radius  0.0400 height 0.56661 }
  }
  Separator {                                                # Line     195.1248
    Transform {
       translation -0.46641 0.48489 0.05604
       rotation -28.91172 0.00000 4.67079 2.22935 }
    Cylinder {  radius  0.0400 height 0.37030 }
  }
  Separator {                                                # Line     113.1248
    Transform {
       translation -0.50961 0.54410 -0.03500
       rotation -10.70379 0.00000 -3.97078 2.82206 }
    Cylinder {  radius  0.0400 height 0.36345 }
  }
  Separator {                                                # Line      60.1248
    Transform {
       translation -0.42654 0.55186 -0.11787
       rotation 5.86999 -0.00000 12.64408 2.77266 }
    Cylinder {  radius  0.0400 height 0.38657 }
  }
  Separator {                                                # Line    1248.1251
    Transform {
       translation -0.45985 0.56038 0.16774
       rotation 51.25188 0.00000 -5.98190 0.93904 }
    Cylinder {  radius  0.0400 height 0.63941 }
  }
  Separator {                                                # Line    1063.1251
    Transform {
       translation -0.46307 0.55765 0.13375
       rotation 58.05043 0.00000 -6.62549 0.99046 }
    Cylinder {  radius  0.0400 height 0.69866 }
  }
  Separator {                                                # Line     902.1251
    Transform {
       translation -0.43312 0.78309 0.30359
       rotation 24.08191 0.00000 -0.63556 1.84513 }
    Cylinder {  radius  0.0400 height 0.25026 }
  }
  Separator {                                                # Line     654.1251
    Transform {
       translation -0.47873 0.69350 0.31764
       rotation 21.27247 0.00000 -9.75846 1.12658 }
    Cylinder {  radius  0.0400 height 0.25920 }
  }
  Separator {                                                # Line     619.1251
    Transform {
       translation -0.50751 0.73100 0.25276
       rotation 34.24808 0.00000 -15.51420 1.47435 }
    Cylinder {  radius  0.0400 height 0.37774 }
  }
  Separator {                                                # Line     570.1251
    Transform {
       translation -0.51266 0.65343 0.09819
       rotation 65.16267 0.00000 -16.54428 1.29328 }
    Cylinder {  radius  0.0400 height 0.69905 }
  }
  Separator {                                                # Line     307.1251
    Transform {
       translation -0.44126 0.61718 0.34953
       rotation 14.89482 0.00000 -2.26373 0.51853 }
    Cylinder {  radius  0.0400 height 0.30399 }
  }
  Separator {                                                # Line     267.1251
    Transform {
       translation -0.53742 0.76619 0.34632
       rotation 15.53650 0.00000 -21.49587 1.69826 }
    Cylinder {  radius  0.0400 height 0.26740 }
  }
  Separator {                                                # Line     195.1251
    Transform {
       translation -0.43650 0.67369 0.31230
       rotation 22.34016 0.00000 -1.31111 0.97722 }
    Cylinder {  radius  0.0400 height 0.26996 }
  }
  Separator {                                                # Line     113.1251
    Transform {
       translation -0.47970 0.73291 0.22126
       rotation 40.54809 0.00000 -9.95268 1.49296 }
    Cylinder {  radius  0.0400 height 0.41878 }
  }
  Separator {                                                # Line      60.1251
    Transform {
       translation -0.39663 0.74066 0.13839
       rotation 57.12187 -0.00000 6.66218 1.54114 }
    Cylinder {  radius  0.0400 height 0.57534 }
  }
  Separator {                                                # Line    1251.1329
    Transform {
       translation -0.41370 0.59696 0.24088
       rotation -36.62345 0.00000 -3.24798 2.26244 }
    Cylinder {  radius  0.0400 height 0.47737 }
  }
  Separator {                                                # Line    1248.1329
    Transform {
       translation -0.44361 0.40815 -0.01537
       rotation 14.62843 0.00000 -9.22987 1.17074 }
    Cylinder {  radius  0.0400 height 0.18780 }
  }
  Separator {                                                # Line    1063.1329
    Transform {
       translation -0.44683 0.40542 -0.04937
       rotation 21.42698 0.00000 -9.87346 1.24918 }
    Cylinder {  radius  0.0400 height 0.24867 }
  }
  Separator {                                                # Line     902.1329
    Transform {
       translation -0.41688 0.63085 0.12048
       rotation -12.54155 0.00000 -3.88353 2.80253 }
    Cylinder {  radius  0.0400 height 0.39474 }
  }
  Separator {                                                # Line     654.1329
    Transform {
       translation -0.46249 0.54126 0.13452
       rotation -15.35098 0.00000 -13.00643 2.33560 }
    Cylinder {  radius  0.0400 height 0.27886 }
  }
  Separator {                                                # Line     619.1329
    Transform {
       translation -0.49127 0.57877 0.06964
       rotation -2.37538 0.00000 -18.76218 2.52724 }
    Cylinder {  radius  0.0400 height 0.32809 }
  }
  Separator {                                                # Line     570.1329
    Transform {
       translation -0.49642 0.50120 -0.08493
       rotation 28.53922 0.00000 -19.79225 1.88524 }
    Cylinder {  radius  0.0400 height 0.36521 }
  }
  Separator {                                                # Line     307.1329
    Transform {
       translation -0.42502 0.46494 0.16641
       rotation -21.72863 0.00000 -5.51171 1.74928 }
    Cylinder {  radius  0.0400 height 0.22779 }
  }
  Separator {                                                # Line     267.1329
    Transform {
       translation -0.52118 0.61395 0.16320
       rotation -21.08695 0.00000 -24.74385 2.37632 }
    Cylinder {  radius  0.0400 height 0.46931 }
  }
  Separator {                                                # Line     195.1329
    Transform {
       translation -0.42026 0.52146 0.12918
       rotation -14.28329 0.00000 -4.55908 2.36786 }
    Cylinder {  radius  0.0400 height 0.21455 }
  }
  Separator {                                                # Line     113.1329
    Transform {
       translation -0.46346 0.58067 0.03814
       rotation 3.92464 0.00000 -13.20065 2.67277 }
    Cylinder {  radius  0.0400 height 0.30480 }
  }
  Separator {                                                # Line      60.1329
    Transform {
       translation -0.38039 0.58843 -0.04472
       rotation 20.49842 -0.00000 3.41420 2.51558 }
    Cylinder {  radius  0.0400 height 0.35467 }
  }
  Separator {                                                # Line    1329.1356
    Transform {
       translation -0.46575 0.58988 0.00911
       rotation -9.73065 0.00000 13.65812 0.52382 }
    Cylinder {  radius  0.0400 height 0.33527 }
  }
  Separator {                                                # Line    1251.1356
    Transform {
       translation -0.48199 0.74211 0.19223
       rotation -46.35410 0.00000 10.41015 1.60058 }
    Cylinder {  radius  0.0400 height 0.47530 }
  }
  Separator {                                                # Line    1248.1356
    Transform {
       translation -0.51190 0.55331 -0.06403
       rotation 4.89779 -0.00000 4.42825 0.17971 }
    Cylinder {  radius  0.0400 height 0.36941 }
  }
  Separator {                                                # Line    1063.1356
    Transform {
       translation -0.51512 0.55058 -0.09802
       rotation 11.69633 -0.00000 3.78466 0.32165 }
    Cylinder {  radius  0.0400 height 0.38887 }
  }
  Separator {                                                # Line     902.1356
    Transform {
       translation -0.48517 0.77601 0.07182
       rotation -22.27219 0.00000 9.77459 1.89578 }
    Cylinder {  radius  0.0400 height 0.25666 }
  }
  Separator {                                                # Line     654.1356
    Transform {
       translation -0.53078 0.68642 0.08587
       rotation -25.08163 0.00000 0.65169 1.20107 }
    Cylinder {  radius  0.0400 height 0.26908 }
  }
  Separator {                                                # Line     619.1356
    Transform {
       translation -0.55956 0.72393 0.02099
       rotation -12.10602 0.00000 -5.10406 1.40326 }
    Cylinder {  radius  0.0400 height 0.13325 }
  }
  Separator {                                                # Line     570.1356
    Transform {
       translation -0.56471 0.64636 -0.13358
       rotation 18.80857 0.00000 -6.13413 0.83992 }
    Cylinder {  radius  0.0400 height 0.26570 }
  }
  Separator {                                                # Line     307.1356
    Transform {
       translation -0.49331 0.61010 0.11776
       rotation -31.45928 0.00000 8.14642 0.91530 }
    Cylinder {  radius  0.0400 height 0.40993 }
  }
  Separator {                                                # Line     267.1356
    Transform {
       translation -0.58947 0.75911 0.11455
       rotation -30.81760 0.00000 -11.08573 1.71675 }
    Cylinder {  radius  0.0400 height 0.33103 }
  }
  Separator {                                                # Line     195.1356
    Transform {
       translation -0.48855 0.66662 0.08053
       rotation -24.01393 0.00000 9.09904 1.08119 }
    Cylinder {  radius  0.0400 height 0.29099 }
  }
  Separator {                                                # Line     113.1356
    Transform {
       translation -0.53175 0.72583 -0.01051
       rotation -5.80601 0.00000 0.45747 1.26465 }
    Cylinder {  radius  0.0400 height 0.06108 }
  }
  Separator {                                                # Line      60.1356
    Transform {
       translation -0.44868 0.73359 -0.09338
       rotation 10.76777 -0.00000 17.07232 1.55641 }
    Cylinder {  radius  0.0400 height 0.20186 }
  }
  Separator {                                                # Line    1356.1577
    Transform {
       translation -0.44722 0.73301 -0.03856
       rotation 0.19559 0.00000 -17.36476 1.59412 }
    Cylinder {  radius  0.0400 height 0.17371 }
  }
  Separator {                                                # Line    1329.1577
    Transform {
       translation -0.37893 0.58785 0.01009
       rotation -9.53506 0.00000 -3.70664 0.34322 }
    Cylinder {  radius  0.0400 height 0.30400 }
  }
  Separator {                                                # Line    1251.1577
    Transform {
       translation -0.39517 0.74009 0.19321
       rotation -46.15851 0.00000 -6.95461 1.60978 }
    Cylinder {  radius  0.0400 height 0.46715 }
  }
  Separator {                                                # Line    1248.1577
    Transform {
       translation -0.42508 0.55128 -0.06305
       rotation 5.09338 0.00000 -12.93651 0.36910 }
    Cylinder {  radius  0.0400 height 0.38536 }
  }
  Separator {                                                # Line    1063.1577
    Transform {
       translation -0.42829 0.54855 -0.09704
       rotation 11.89192 0.00000 -13.58010 0.45942 }
    Cylinder {  radius  0.0400 height 0.40708 }
  }
  Separator {                                                # Line     902.1577
    Transform {
       translation -0.39835 0.77399 0.07280
       rotation -22.07660 0.00000 -7.59017 1.92376 }
    Cylinder {  radius  0.0400 height 0.24879 }
  }
  Separator {                                                # Line     654.1577
    Transform {
       translation -0.44396 0.68439 0.08685
       rotation -24.88604 0.00000 -16.71307 1.26941 }
    Cylinder {  radius  0.0400 height 0.31392 }
  }
  Separator {                                                # Line     619.1577
    Transform {
       translation -0.47274 0.72190 0.02197
       rotation -11.91043 0.00000 -22.46882 1.49947 }
    Cylinder {  radius  0.0400 height 0.25495 }
  }
  Separator {                                                # Line     570.1577
    Transform {
       translation -0.47789 0.64433 -0.13260
       rotation 19.00416 0.00000 -23.49889 1.05012 }
    Cylinder {  radius  0.0400 height 0.34838 }
  }
  Separator {                                                # Line     307.1577
    Transform {
       translation -0.40649 0.60807 0.11874
       rotation -31.26369 0.00000 -9.21835 0.92462 }
    Cylinder {  radius  0.0400 height 0.40825 }
  }
  Separator {                                                # Line     267.1577
    Transform {
       translation -0.50265 0.75708 0.11553
       rotation -30.62201 0.00000 -28.45049 1.69503 }
    Cylinder {  radius  0.0400 height 0.42123 }
  }
  Separator {                                                # Line     195.1577
    Transform {
       translation -0.40172 0.66459 0.08151
       rotation -23.81834 0.00000 -8.26572 1.08601 }
    Cylinder {  radius  0.0400 height 0.28495 }
  }
  Separator {                                                # Line     113.1577
    Transform {
       translation -0.44493 0.72381 -0.00953
       rotation -5.61042 0.00000 -16.90729 1.49037 }
    Cylinder {  radius  0.0400 height 0.17872 }
  }
  Separator {                                                # Line      60.1577
    Transform {
       translation -0.36186 0.73156 -0.09240
       rotation 10.96336 0.00000 -0.29244 1.58125 }
    Cylinder {  radius  0.0400 height 0.10968 }
  }
  Separator {                                                # Line    1577.1796
    Transform {
       translation -0.35213 0.74138 0.01662
       rotation 10.84108 0.00000 -1.65241 1.38341 }
    Cylinder {  radius  0.0400 height 0.11162 }
  }
  Separator {                                                # Line    1356.1796
    Transform {
       translation -0.43896 0.74341 0.01564
       rotation 11.03667 0.00000 -19.01717 1.49480 }
    Cylinder {  radius  0.0400 height 0.22051 }
  }
  Separator {                                                # Line    1329.1796
    Transform {
       translation -0.37067 0.59825 0.06430
       rotation 1.30602 0.00000 -5.35905 0.17774 }
    Cylinder {  radius  0.0400 height 0.31197 }
  }
  Separator {                                                # Line    1251.1796
    Transform {
       translation -0.38691 0.75049 0.24741
       rotation -35.31743 0.00000 -8.60702 1.56368 }
    Cylinder {  radius  0.0400 height 0.36352 }
  }
  Separator {                                                # Line    1248.1796
    Transform {
       translation -0.41681 0.56168 -0.00884
       rotation 15.93445 0.00000 -14.58892 0.51673 }
    Cylinder {  radius  0.0400 height 0.43730 }
  }
  Separator {                                                # Line    1063.1796
    Transform {
       translation -0.42003 0.55895 -0.04284
       rotation 22.73300 0.00000 -15.23251 0.61710 }
    Cylinder {  radius  0.0400 height 0.47288 }
  }
  Separator {                                                # Line     902.1796
    Transform {
       translation -0.39008 0.78438 0.12701
       rotation -11.23553 0.00000 -9.24258 1.99216 }
    Cylinder {  radius  0.0400 height 0.15943 }
  }
  Separator {                                                # Line     654.1796
    Transform {
       translation -0.43570 0.69479 0.14105
       rotation -14.04496 0.00000 -18.36548 1.11278 }
    Cylinder {  radius  0.0400 height 0.25777 }
  }
  Separator {                                                # Line     619.1796
    Transform {
       translation -0.46448 0.73230 0.07617
       rotation -1.06936 0.00000 -24.12122 1.41081 }
    Cylinder {  radius  0.0400 height 0.24457 }
  }
  Separator {                                                # Line     570.1796
    Transform {
       translation -0.46963 0.65473 -0.07840
       rotation 29.84524 0.00000 -25.15130 1.10930 }
    Cylinder {  radius  0.0400 height 0.43590 }
  }
  Separator {                                                # Line     307.1796
    Transform {
       translation -0.39822 0.61847 0.17294
       rotation -20.42261 0.00000 -10.87075 0.71470 }
    Cylinder {  radius  0.0400 height 0.35300 }
  }
  Separator {                                                # Line     267.1796
    Transform {
       translation -0.49438 0.76748 0.16973
       rotation -19.78093 0.00000 -30.10289 1.65775 }
    Cylinder {  radius  0.0400 height 0.36157 }
  }
  Separator {                                                # Line     195.1796
    Transform {
       translation -0.39346 0.67499 0.13571
       rotation -12.97727 0.00000 -9.91813 0.81614 }
    Cylinder {  radius  0.0400 height 0.22420 }
  }
  Separator {                                                # Line     113.1796
    Transform {
       translation -0.43667 0.73420 0.04467
       rotation 5.23066 0.00000 -18.55970 1.39048 }
    Cylinder {  radius  0.0400 height 0.19600 }
  }
  Separator {                                                # Line      60.1796
    Transform {
       translation -0.35359 0.74196 -0.03819
       rotation 21.80444 0.00000 -1.94484 1.48129 }
    Cylinder {  radius  0.0400 height 0.21979 }
  }
  Separator {                                                # Line    1796.1956
    Transform {
       translation -0.39008 0.78438 0.12701
       rotation 11.23553 -0.00000 9.24258 1.14944 }
    Cylinder {  radius  0.0400 height 0.15943 }
  }
  Separator {                                                # Line    1577.1956
    Transform {
       translation -0.39835 0.77399 0.07280
       rotation 22.07660 -0.00000 7.59017 1.21783 }
    Cylinder {  radius  0.0400 height 0.24879 }
  }
  Separator {                                                # Line    1356.1956
    Transform {
       translation -0.48517 0.77601 0.07182
       rotation 22.27219 0.00000 -9.77459 1.24581 }
    Cylinder {  radius  0.0400 height 0.25666 }
  }
  Separator {                                                # Line    1329.1956
    Transform {
       translation -0.41688 0.63085 0.12048
       rotation 12.54155 -0.00000 3.88353 0.33906 }
    Cylinder {  radius  0.0400 height 0.39474 }
  }
  Separator {                                                # Line    1251.1956
    Transform {
       translation -0.43312 0.78309 0.30359
       rotation -24.08191 0.00000 0.63556 1.29647 }
    Cylinder {  radius  0.0400 height 0.25026 }
  }
  Separator {                                                # Line    1248.1956
    Transform {
       translation -0.46303 0.59428 0.04733
       rotation 27.16998 0.00000 -5.34634 0.55622 }
    Cylinder {  radius  0.0400 height 0.52447 }
  }
  Separator {                                                # Line    1063.1956
    Transform {
       translation -0.46625 0.59155 0.01334
       rotation 33.96852 0.00000 -5.98993 0.65304 }
    Cylinder {  radius  0.0400 height 0.56768 }
  }
  Separator {                                                # Line     654.1956
    Transform {
       translation -0.48191 0.72739 0.19723
       rotation -2.80943 0.00000 -9.12290 0.48948 }
    Cylinder {  radius  0.0400 height 0.20303 }
  }
  Separator {                                                # Line     619.1956
    Transform {
       translation -0.51069 0.76490 0.13235
       rotation 10.16617 0.00000 -14.87864 1.04665 }
    Cylinder {  radius  0.0400 height 0.20814 }
  }
  Separator {                                                # Line     570.1956
    Transform {
       translation -0.51584 0.68733 -0.02222
       rotation 41.08076 0.00000 -15.90872 1.03878 }
    Cylinder {  radius  0.0400 height 0.51119 }
  }
  Separator {                                                # Line     307.1956
    Transform {
       translation -0.44444 0.65107 0.22912
       rotation -9.18709 0.00000 -1.62817 0.27410 }
    Cylinder {  radius  0.0400 height 0.34469 }
  }
  Separator {                                                # Line     267.1956
    Transform {
       translation -0.54060 0.80008 0.22591
       rotation -8.54541 0.00000 -20.86031 1.42194 }
    Cylinder {  radius  0.0400 height 0.22795 }
  }
  Separator {                                                # Line     195.1956
    Transform {
       translation -0.43967 0.70759 0.19189
       rotation -1.74174 0.00000 -0.67555 0.08518 }
    Cylinder {  radius  0.0400 height 0.21959 }
  }
  Separator {                                                # Line     113.1956
    Transform {
       translation -0.48288 0.76681 0.10085
       rotation 16.46619 0.00000 -9.31712 1.08308 }
    Cylinder {  radius  0.0400 height 0.21416 }
  }
  Separator {                                                # Line      60.1956
    Transform {
       translation -0.39981 0.77456 0.01798
       rotation 33.03997 -0.00000 7.29774 1.32508 }
    Cylinder {  radius  0.0400 height 0.34884 }
  }
  Separator {                                                # Line    1956.2102
    Transform {
       translation -0.48806 0.81737 0.22423
       rotation 8.20934 -0.00000 10.35268 1.56497 }
    Cylinder {  radius  0.0400 height 0.13213 }
  }
  Separator {                                                # Line    1796.2102
    Transform {
       translation -0.44185 0.78477 0.16805
       rotation 19.44487 -0.00000 19.59525 1.33620 }
    Cylinder {  radius  0.0400 height 0.28383 }
  }
  Separator {                                                # Line    1577.2102
    Transform {
       translation -0.45011 0.77437 0.11385
       rotation 30.28595 -0.00000 17.94285 1.32912 }
    Cylinder {  radius  0.0400 height 0.36256 }
  }
  Separator {                                                # Line    1356.2102
    Transform {
       translation -0.53693 0.77640 0.11287
       rotation 30.48154 -0.00000 0.57809 1.30585 }
    Cylinder {  radius  0.0400 height 0.31589 }
  }
  Separator {                                                # Line    1329.2102
    Transform {
       translation -0.46864 0.63124 0.16152
       rotation 20.75089 -0.00000 14.23621 0.59347 }
    Cylinder {  radius  0.0400 height 0.44998 }
  }
  Separator {                                                # Line    1251.2102
    Transform {
       translation -0.48488 0.78347 0.34464
       rotation -15.87256 0.00000 10.98823 1.22952 }
    Cylinder {  radius  0.0400 height 0.20486 }
  }
  Separator {                                                # Line    1248.2102
    Transform {
       translation -0.51479 0.59467 0.08838
       rotation 35.37932 -0.00000 5.00633 0.67525 }
    Cylinder {  radius  0.0400 height 0.57162 }
  }
  Separator {                                                # Line    1063.2102
    Transform {
       translation -0.51801 0.59194 0.05439
       rotation 42.17787 -0.00000 4.36275 0.75387 }
    Cylinder {  radius  0.0400 height 0.61950 }
  }
  Separator {                                                # Line     902.2102
    Transform {
       translation -0.48806 0.81737 0.22423
       rotation 8.20934 -0.00000 10.35268 1.56497 }
    Cylinder {  radius  0.0400 height 0.13213 }
  }
  Separator {                                                # Line     654.2102
    Transform {
       translation -0.53367 0.72778 0.23828
       rotation 5.39991 -0.00000 1.22978 0.29855 }
    Cylinder {  radius  0.0400 height 0.18829 }
  }
  Separator {                                                # Line     619.2102
    Transform {
       translation -0.56245 0.76529 0.17340
       rotation 18.37551 0.00000 -4.52597 1.06450 }
    Cylinder {  radius  0.0400 height 0.21639 }
  }
  Separator {                                                # Line     570.2102
    Transform {
       translation -0.56760 0.68772 0.01883
       rotation 49.29011 0.00000 -5.55604 1.08788 }
    Cylinder {  radius  0.0400 height 0.56007 }
  }
  Separator {                                                # Line     307.2102
    Transform {
       translation -0.49620 0.65146 0.27016
       rotation -0.97774 0.00000 8.72450 0.25807 }
    Cylinder {  radius  0.0400 height 0.34399 }
  }
  Separator {                                                # Line     267.2102
    Transform {
       translation -0.59236 0.80047 0.26696
       rotation -0.33606 0.00000 -10.50764 1.25306 }
    Cylinder {  radius  0.0400 height 0.11067 }
  }
  Separator {                                                # Line     195.2102
    Transform {
       translation -0.49144 0.70798 0.23294
       rotation 6.46760 -0.00000 9.67713 0.48745 }
    Cylinder {  radius  0.0400 height 0.24851 }
  }
  Separator {                                                # Line     113.2102
    Transform {
       translation -0.53464 0.76719 0.14190
       rotation 24.67553 -0.00000 1.03556 1.18215 }
    Cylinder {  radius  0.0400 height 0.26688 }
  }
  Separator {                                                # Line      60.2102
    Transform {
       translation -0.45157 0.77495 0.05903
       rotation 41.24931 -0.00000 17.65041 1.38222 }
    Cylinder {  radius  0.0400 height 0.45677 }
  }
  Separator {                                                # Line    2102.2110
    Transform {
       translation -0.40392 0.74418 0.21356
       rotation -10.34366 0.00000 -27.17995 2.03923 }
    Cylinder {  radius  0.0400 height 0.32593 }
  }
  Separator {                                                # Line    1956.2110
    Transform {
       translation -0.35216 0.74380 0.17251
       rotation -2.13431 0.00000 -16.82727 2.28279 }
    Cylinder {  radius  0.0400 height 0.22405 }
  }
  Separator {                                                # Line    1796.2110
    Transform {
       translation -0.30595 0.71119 0.11633
       rotation 9.10122 0.00000 -7.58470 2.17150 }
    Cylinder {  radius  0.0400 height 0.14361 }
  }
  Separator {                                                # Line    1577.2110
    Transform {
       translation -0.31421 0.70080 0.06213
       rotation 19.94229 0.00000 -9.23710 1.83892 }
    Cylinder {  radius  0.0400 height 0.22792 }
  }
  Separator {                                                # Line    1356.2110
    Transform {
       translation -0.40103 0.70282 0.06115
       rotation 20.13788 0.00000 -26.60186 1.76156 }
    Cylinder {  radius  0.0400 height 0.33981 }
  }
  Separator {                                                # Line    1329.2110
    Transform {
       translation -0.33274 0.55766 0.10980
       rotation 10.40723 0.00000 -12.94374 0.63401 }
    Cylinder {  radius  0.0400 height 0.28037 }
  }
  Separator {                                                # Line    1251.2110
    Transform {
       translation -0.34898 0.70990 0.29292
       rotation -26.21622 0.00000 -16.19172 1.82051 }
    Cylinder {  radius  0.0400 height 0.31800 }
  }
  Separator {                                                # Line    1248.2110
    Transform {
       translation -0.37889 0.52109 0.03666
       rotation 25.03567 0.00000 -22.17362 0.84123 }
    Cylinder {  radius  0.0400 height 0.44862 }
  }
  Separator {                                                # Line    1063.2110
    Transform {
       translation -0.38211 0.51836 0.00267
       rotation 31.83421 0.00000 -22.81720 0.90998 }
    Cylinder {  radius  0.0400 height 0.49610 }
  }
  Separator {                                                # Line     902.2110
    Transform {
       translation -0.35216 0.74380 0.17251
       rotation -2.13431 0.00000 -16.82727 2.28279 }
    Cylinder {  radius  0.0400 height 0.22405 }
  }
  Separator {                                                # Line     654.2110
    Transform {
       translation -0.39777 0.65420 0.18656
       rotation -4.94374 0.00000 -25.95017 1.44725 }
    Cylinder {  radius  0.0400 height 0.26620 }
  }
  Separator {                                                # Line     619.2110
    Transform {
       translation -0.42655 0.69171 0.12168
       rotation 8.03186 0.00000 -31.70592 1.69915 }
    Cylinder {  radius  0.0400 height 0.32979 }
  }
  Separator {                                                # Line     570.2110
    Transform {
       translation -0.43170 0.61414 -0.03289
       rotation 38.94645 0.00000 -32.73599 1.35237 }
    Cylinder {  radius  0.0400 height 0.52115 }
  }
  Separator {                                                # Line     307.2110
    Transform {
       translation -0.36030 0.57788 0.21845
       rotation -11.32140 0.00000 -18.45545 0.86254 }
    Cylinder {  radius  0.0400 height 0.28507 }
  }
  Separator {                                                # Line     267.2110
    Transform {
       translation -0.45646 0.72689 0.21524
       rotation -10.67972 0.00000 -37.68759 1.85065 }
    Cylinder {  radius  0.0400 height 0.40757 }
  }
  Separator {                                                # Line     195.2110
    Transform {
       translation -0.35554 0.63440 0.18122
       rotation -3.87605 0.00000 -17.50282 1.18690 }
    Cylinder {  radius  0.0400 height 0.19334 }
  }
  Separator {                                                # Line     113.2110
    Transform {
       translation -0.39875 0.69362 0.09018
       rotation 14.33188 0.00000 -26.14439 1.72395 }
    Cylinder {  radius  0.0400 height 0.30168 }
  }
  Separator {                                                # Line      60.2110
    Transform {
       translation -0.31567 0.70137 0.00731
       rotation 30.90565 0.00000 -9.52954 1.75879 }
    Cylinder {  radius  0.0400 height 0.32922 }
  }
  Separator {                                                # Line     216.245
    Transform {
       translation -1.24136 0.58061 0.19953
       rotation -7.69884 0.00000 5.63925 2.49527 }
    Cylinder {  radius  0.0400 height 0.15846 }
  }
  Separator {                                                # Line     245.272
    Transform {
       translation -1.04494 0.59621 0.23668
       rotation 15.13071 0.00000 -44.92302 1.24963 }
    Cylinder {  radius  0.0400 height 0.49957 }
  }
  Separator {                                                # Line     216.272
    Transform {
       translation -1.01674 0.65946 0.27518
       rotation 7.43187 0.00000 -39.28377 1.49291 }
    Cylinder {  radius  0.0400 height 0.40102 }
  }
  Separator {                                                # Line     272.459
    Transform {
       translation -0.86950 0.50406 0.35917
       rotation 9.36601 -0.00000 9.83590 2.76357 }
    Cylinder {  radius  0.0400 height 0.36799 }
  }
  Separator {                                                # Line     245.459
    Transform {
       translation -1.09412 0.42521 0.28352
       rotation 24.49672 0.00000 -35.08712 1.97747 }
    Cylinder {  radius  0.0400 height 0.46593 }
  }
  Separator {                                                # Line     216.459
    Transform {
       translation -1.06592 0.48846 0.32201
       rotation 16.79788 0.00000 -29.44787 2.31279 }
    Cylinder {  radius  0.0400 height 0.45992 }
  }
  Separator {                                                # Line     459.885
    Transform {
       translation -1.07530 0.45311 0.30284
       rotation -20.63235 0.00000 31.32258 1.00136 }
    Cylinder {  radius  0.0400 height 0.44535 }
  }
  Separator {                                                # Line     272.885
    Transform {
       translation -1.02612 0.62411 0.25601
       rotation -11.26634 0.00000 41.15848 1.80519 }
    Cylinder {  radius  0.0400 height 0.43872 }
  }
  Separator {                                                # Line     245.885
    Transform {
       translation -1.25073 0.54526 0.18035
       rotation 3.86437 0.00000 -3.76454 0.76845 }
    Cylinder {  radius  0.0400 height 0.07762 }
  }
  Separator {                                                # Line     216.885
    Transform {
       translation -1.22254 0.60851 0.21885
       rotation -3.83447 0.00000 1.87471 2.59838 }
    Cylinder {  radius  0.0400 height 0.08258 }
  }
  Separator {                                                # Line     885.889
    Transform {
       translation -1.02280 0.51975 0.35104
       rotation 30.27249 0.00000 -41.82201 1.77484 }
    Cylinder {  radius  0.0400 height 0.52722 }
  }
  Separator {                                                # Line     459.889
    Transform {
       translation -0.86619 0.39970 0.45420
       rotation 9.64014 0.00000 -10.49943 0.81895 }
    Cylinder {  radius  0.0400 height 0.19514 }
  }
  Separator {                                                # Line     272.889
    Transform {
       translation -0.81701 0.57070 0.40737
       rotation 19.00615 0.00000 -0.66354 2.40265 }
    Cylinder {  radius  0.0400 height 0.28237 }
  }
  Separator {                                                # Line     245.889
    Transform {
       translation -1.04162 0.49185 0.33172
       rotation 34.13686 0.00000 -45.58655 1.66015 }
    Cylinder {  radius  0.0400 height 0.57179 }
  }
  Separator {                                                # Line     216.889
    Transform {
       translation -1.01342 0.55510 0.37021
       rotation 26.43802 0.00000 -39.94731 1.92568 }
    Cylinder {  radius  0.0400 height 0.51087 }
  }
  Separator {                                                # Line     889.1025
    Transform {
       translation -0.96329 0.49681 0.37112
       rotation -26.25655 0.00000 29.91956 1.41889 }
    Cylinder {  radius  0.0400 height 0.40271 }
  }
  Separator {                                                # Line     885.1025
    Transform {
       translation -1.17240 0.55022 0.21975
       rotation 4.01594 0.00000 -11.90246 1.92105 }
    Cylinder {  radius  0.0400 height 0.13374 }
  }
  Separator {                                                # Line     459.1025
    Transform {
       translation -1.01578 0.43017 0.32292
       rotation -16.61641 0.00000 19.42013 0.92099 }
    Cylinder {  radius  0.0400 height 0.32101 }
  }
  Separator {                                                # Line     272.1025
    Transform {
       translation -0.96660 0.60117 0.27609
       rotation -7.25040 0.00000 29.25602 2.02666 }
    Cylinder {  radius  0.0400 height 0.33569 }
  }
  Separator {                                                # Line     245.1025
    Transform {
       translation -1.19122 0.52232 0.20043
       rotation 7.88031 0.00000 -15.66700 1.51430 }
    Cylinder {  radius  0.0400 height 0.17565 }
  }
  Separator {                                                # Line     216.1025
    Transform {
       translation -1.16302 0.58557 0.23893
       rotation 0.18146 0.00000 -10.02775 2.43114 }
    Cylinder {  radius  0.0400 height 0.15378 }
  }
  Separator {                                                # Line     889.1174
    Transform {
       translation -0.96329 0.49681 0.37112
       rotation -26.25655 0.00000 29.91956 1.41889 }
    Cylinder {  radius  0.0400 height 0.40271 }
  }
  Separator {                                                # Line     885.1174
    Transform {
       translation -1.17240 0.55022 0.21975
       rotation 4.01594 0.00000 -11.90246 1.92105 }
    Cylinder {  radius  0.0400 height 0.13374 }
  }
  Separator {                                                # Line     459.1174
    Transform {
       translation -1.01578 0.43017 0.32292
       rotation -16.61641 0.00000 19.42013 0.92099 }
    Cylinder {  radius  0.0400 height 0.32101 }
  }
  Separator {                                                # Line     272.1174
    Transform {
       translation -0.96660 0.60117 0.27609
       rotation -7.25040 0.00000 29.25602 2.02666 }
    Cylinder {  radius  0.0400 height 0.33569 }
  }
  Separator {                                                # Line     245.1174
    Transform {
       translation -1.19122 0.52232 0.20043
       rotation 7.88031 0.00000 -15.66700 1.51430 }
    Cylinder {  radius  0.0400 height 0.17565 }
  }
  Separator {                                                # Line     216.1174
    Transform {
       translation -1.16302 0.58557 0.23893
       rotation 0.18146 0.00000 -10.02775 2.43114 }
    Cylinder {  radius  0.0400 height 0.15378 }
  }
  Separator {                                                # Line    1174.1454
    Transform {
       translation -1.18077 0.53134 0.26518
       rotation 5.06939 -0.00000 13.57799 1.51476 }
    Cylinder {  radius  0.0400 height 0.14516 }
  }
  Separator {                                                # Line    1025.1454
    Transform {
       translation -1.18077 0.53134 0.26518
       rotation 5.06939 -0.00000 13.57799 1.51476 }
    Cylinder {  radius  0.0400 height 0.14516 }
  }
  Separator {                                                # Line     889.1454
    Transform {
       translation -1.03118 0.50087 0.39646
       rotation -21.18716 0.00000 43.49755 1.42900 }
    Cylinder {  radius  0.0400 height 0.48874 }
  }
  Separator {                                                # Line     885.1454
    Transform {
       translation -1.24029 0.55429 0.24510
       rotation 9.08533 -0.00000 1.67554 1.95881 }
    Cylinder {  radius  0.0400 height 0.09980 }
  }
  Separator {                                                # Line     459.1454
    Transform {
       translation -1.08367 0.43423 0.34826
       rotation -11.54702 0.00000 32.99812 1.04611 }
    Cylinder {  radius  0.0400 height 0.40394 }
  }
  Separator {                                                # Line     272.1454
    Transform {
       translation -1.03449 0.60523 0.30143
       rotation -2.18101 0.00000 42.83401 1.88558 }
    Cylinder {  radius  0.0400 height 0.45106 }
  }
  Separator {                                                # Line     245.1454
    Transform {
       translation -1.25911 0.52638 0.22578
       rotation 12.94970 0.00000 -2.08900 1.43406 }
    Cylinder {  radius  0.0400 height 0.13241 }
  }
  Separator {                                                # Line     216.1454
    Transform {
       translation -1.23091 0.58963 0.26427
       rotation 5.25085 -0.00000 3.55024 2.61268 }
    Cylinder {  radius  0.0400 height 0.12561 }
  }
  Separator {                                                # Line    1454.1552
    Transform {
       translation -1.03968 0.56418 0.18256
       rotation -21.59394 0.00000 -41.79724 1.44906 }
    Cylinder {  radius  0.0400 height 0.47397 }
  }
  Separator {                                                # Line    1174.1552
    Transform {
       translation -0.97179 0.56012 0.15721
       rotation -16.52455 0.00000 -28.21925 1.37257 }
    Cylinder {  radius  0.0400 height 0.33355 }
  }
  Separator {                                                # Line    1025.1552
    Transform {
       translation -0.97179 0.56012 0.15721
       rotation -16.52455 0.00000 -28.21925 1.37257 }
    Cylinder {  radius  0.0400 height 0.33355 }
  }
  Separator {                                                # Line     889.1552
    Transform {
       translation -0.82219 0.52965 0.28849
       rotation -42.78110 0.00000 1.70031 1.28324 }
    Cylinder {  radius  0.0400 height 0.44648 }
  }
  Separator {                                                # Line     885.1552
    Transform {
       translation -1.03130 0.58306 0.13713
       rotation -12.50861 0.00000 -40.12171 1.52373 }
    Cylinder {  radius  0.0400 height 0.42073 }
  }
  Separator {                                                # Line     459.1552
    Transform {
       translation -0.87469 0.46301 0.24029
       rotation -33.14096 0.00000 -8.79913 0.92221 }
    Cylinder {  radius  0.0400 height 0.43026 }
  }
  Separator {                                                # Line     272.1552
    Transform {
       translation -0.82551 0.63401 0.19346
       rotation -23.77495 0.00000 1.03677 1.90300 }
    Cylinder {  radius  0.0400 height 0.25174 }
  }
  Separator {                                                # Line     245.1552
    Transform {
       translation -1.05012 0.55516 0.11781
       rotation -8.64424 0.00000 -43.88625 1.40335 }
    Cylinder {  radius  0.0400 height 0.45364 }
  }
  Separator {                                                # Line     216.1552
    Transform {
       translation -1.02193 0.61841 0.15630
       rotation -16.34308 0.00000 -38.24700 1.69255 }
    Cylinder {  radius  0.0400 height 0.41903 }
  }
  Separator {                                                # Line    1552.1655
    Transform {
       translation -0.95414 0.67044 0.03916
       rotation -7.08573 0.00000 24.68886 1.02798 }
    Cylinder {  radius  0.0400 height 0.29997 }
  }
  Separator {                                                # Line    1454.1655
    Transform {
       translation -1.16312 0.64166 0.14713
       rotation -28.67967 0.00000 -17.10839 1.00408 }
    Cylinder {  radius  0.0400 height 0.39583 }
  }
  Separator {                                                # Line    1174.1655
    Transform {
       translation -1.09523 0.63759 0.12178
       rotation -23.61028 0.00000 -3.53040 0.82476 }
    Cylinder {  radius  0.0400 height 0.32507 }
  }
  Separator {                                                # Line    1025.1655
    Transform {
       translation -1.09523 0.63759 0.12178
       rotation -23.61028 0.00000 -3.53040 0.82476 }
    Cylinder {  radius  0.0400 height 0.32507 }
  }
  Separator {                                                # Line     889.1655
    Transform {
       translation -0.94563 0.60712 0.25307
       rotation -49.86683 0.00000 26.38916 1.10788 }
    Cylinder {  radius  0.0400 height 0.63055 }
  }
  Separator {                                                # Line     885.1655
    Transform {
       translation -1.15474 0.66054 0.10170
       rotation -19.59434 0.00000 -15.43285 0.95966 }
    Cylinder {  radius  0.0400 height 0.30454 }
  }
  Separator {                                                # Line     459.1655
    Transform {
       translation -0.99813 0.54048 0.20487
       rotation -40.22669 0.00000 15.88973 0.80623 }
    Cylinder {  radius  0.0400 height 0.59931 }
  }
  Separator {                                                # Line     272.1655
    Transform {
       translation -0.94895 0.71149 0.15804
       rotation -30.86068 0.00000 25.72563 1.39142 }
    Cylinder {  radius  0.0400 height 0.40832 }
  }
  Separator {                                                # Line     245.1655
    Transform {
       translation -1.17357 0.63263 0.08238
       rotation -15.72997 0.00000 -19.19739 0.82221 }
    Cylinder {  radius  0.0400 height 0.33875 }
  }
  Separator {                                                # Line     216.1655
    Transform {
       translation -1.14537 0.69588 0.12088
       rotation -23.42881 0.00000 -13.55814 1.20380 }
    Cylinder {  radius  0.0400 height 0.29000 }
  }
  Separator {                                                # Line    1655.1714
    Transform {
       translation -1.16061 0.67302 0.12573
       rotation 24.39985 -0.00000 16.60659 2.04039 }
    Cylinder {  radius  0.0400 height 0.33098 }
  }
  Separator {                                                # Line    1552.1714
    Transform {
       translation -1.03717 0.59555 0.16116
       rotation 17.31412 -0.00000 41.29545 1.55924 }
    Cylinder {  radius  0.0400 height 0.44781 }
  }
  Separator {                                                # Line    1454.1714
    Transform {
       translation -1.24615 0.56677 0.26913
       rotation -4.27982 0.00000 -0.50180 0.60190 }
    Cylinder {  radius  0.0400 height 0.07610 }
  }
  Separator {                                                # Line    1174.1714
    Transform {
       translation -1.17827 0.56271 0.24378
       rotation 0.78957 -0.00000 13.07620 1.07496 }
    Cylinder {  radius  0.0400 height 0.14894 }
  }
  Separator {                                                # Line    1025.1714
    Transform {
       translation -1.17827 0.56271 0.24378
       rotation 0.78957 -0.00000 13.07620 1.07496 }
    Cylinder {  radius  0.0400 height 0.14894 }
  }
  Separator {                                                # Line     889.1714
    Transform {
       translation -1.02867 0.53224 0.37507
       rotation -25.46698 0.00000 42.99575 1.31292 }
    Cylinder {  radius  0.0400 height 0.51681 }
  }
  Separator {                                                # Line     885.1714
    Transform {
       translation -1.23778 0.58565 0.22370
       rotation 4.80551 -0.00000 1.17374 1.10335 }
    Cylinder {  radius  0.0400 height 0.05541 }
  }
  Separator {                                                # Line     459.1714
    Transform {
       translation -1.08116 0.46560 0.32686
       rotation -15.82684 0.00000 32.49632 0.93803 }
    Cylinder {  radius  0.0400 height 0.44824 }
  }
  Separator {                                                # Line     272.1714
    Transform {
       translation -1.03198 0.63660 0.28003
       rotation -6.46083 0.00000 42.33222 1.74853 }
    Cylinder {  radius  0.0400 height 0.43508 }
  }
  Separator {                                                # Line     245.1714
    Transform {
       translation -1.25660 0.55775 0.20438
       rotation 8.66988 0.00000 -2.59080 0.84202 }
    Cylinder {  radius  0.0400 height 0.12130 }
  }
  Separator {                                                # Line     216.1714
    Transform {
       translation -1.22840 0.62100 0.24288
       rotation 0.97103 -0.00000 3.04845 2.53101 }
    Cylinder {  radius  0.0400 height 0.05580 }
  }
  Separator {                                                # Line    1714.1816
    Transform {
       translation -1.14358 0.47227 0.09717
       rotation -30.11301 0.00000 -20.01242 2.17899 }
    Cylinder {  radius  0.0400 height 0.44057 }
  }
  Separator {                                                # Line    1655.1816
    Transform {
       translation -1.06055 0.54716 -0.02483
       rotation -5.71316 0.00000 -3.40583 2.97743 }
    Cylinder {  radius  0.0400 height 0.40698 }
  }
  Separator {                                                # Line    1552.1816
    Transform {
       translation -0.93711 0.46968 0.01059
       rotation -12.79889 0.00000 21.28302 2.35258 }
    Cylinder {  radius  0.0400 height 0.34996 }
  }
  Separator {                                                # Line    1454.1816
    Transform {
       translation -1.14609 0.44090 0.11856
       rotation -34.39283 0.00000 -20.51422 2.01177 }
    Cylinder {  radius  0.0400 height 0.44282 }
  }
  Separator {                                                # Line    1174.1816
    Transform {
       translation -1.07820 0.43684 0.09322
       rotation -29.32344 0.00000 -6.93623 2.11141 }
    Cylinder {  radius  0.0400 height 0.35145 }
  }
  Separator {                                                # Line    1025.1816
    Transform {
       translation -1.07820 0.43684 0.09322
       rotation -29.32344 0.00000 -6.93623 2.11141 }
    Cylinder {  radius  0.0400 height 0.35145 }
  }
  Separator {                                                # Line     889.1816
    Transform {
       translation -0.92861 0.40637 0.22450
       rotation -55.57999 0.00000 22.98333 1.76763 }
    Cylinder {  radius  0.0400 height 0.61329 }
  }
  Separator {                                                # Line     885.1816
    Transform {
       translation -1.13772 0.45978 0.07314
       rotation -25.30750 0.00000 -18.83868 2.19401 }
    Cylinder {  radius  0.0400 height 0.38853 }
  }
  Separator {                                                # Line     459.1816
    Transform {
       translation -0.98110 0.33973 0.17630
       rotation -45.93985 0.00000 12.48390 1.54277 }
    Cylinder {  radius  0.0400 height 0.47625 }
  }
  Separator {                                                # Line     272.1816
    Transform {
       translation -0.93192 0.51073 0.12947
       rotation -36.57384 0.00000 22.31979 2.22513 }
    Cylinder {  radius  0.0400 height 0.54000 }
  }
  Separator {                                                # Line     245.1816
    Transform {
       translation -1.15654 0.43188 0.05382
       rotation -21.44313 0.00000 -22.60322 2.07265 }
    Cylinder {  radius  0.0400 height 0.35538 }
  }
  Separator {                                                # Line     216.1816
    Transform {
       translation -1.12834 0.49513 0.09231
       rotation -29.14198 0.00000 -16.96398 2.29365 }
    Cylinder {  radius  0.0400 height 0.44965 }
  }
  Separator {                                                # Line    1816.1904
    Transform {
       translation -1.07820 0.43684 0.09322
       rotation 29.32344 -0.00000 6.93623 1.03018 }
    Cylinder {  radius  0.0400 height 0.35145 }
  }
  Separator {                                                # Line    1714.1904
    Transform {
       translation -1.17827 0.56271 0.24378
       rotation -0.78957 0.00000 -13.07620 2.06664 }
    Cylinder {  radius  0.0400 height 0.14894 }
  }
  Separator {                                                # Line    1655.1904
    Transform {
       translation -1.09523 0.63759 0.12178
       rotation 23.61028 -0.00000 3.53040 2.31683 }
    Cylinder {  radius  0.0400 height 0.32507 }
  }
  Separator {                                                # Line    1552.1904
    Transform {
       translation -0.97179 0.56012 0.15721
       rotation 16.52455 -0.00000 28.21925 1.76902 }
    Cylinder {  radius  0.0400 height 0.33355 }
  }
  Separator {                                                # Line    1454.1904
    Transform {
       translation -1.18077 0.53134 0.26518
       rotation -5.06939 0.00000 -13.57799 1.62683 }
    Cylinder {  radius  0.0400 height 0.14516 }
  }
  Separator {                                                # Line     889.1904
    Transform {
       translation -0.96329 0.49681 0.37112
       rotation -26.25655 0.00000 29.91956 1.41889 }
    Cylinder {  radius  0.0400 height 0.40271 }
  }
  Separator {                                                # Line     885.1904
    Transform {
       translation -1.17240 0.55022 0.21975
       rotation 4.01594 0.00000 -11.90246 1.92105 }
    Cylinder {  radius  0.0400 height 0.13374 }
  }
  Separator {                                                # Line     459.1904
    Transform {
       translation -1.01578 0.43017 0.32292
       rotation -16.61641 0.00000 19.42013 0.92099 }
    Cylinder {  radius  0.0400 height 0.32101 }
  }
  Separator {                                                # Line     272.1904
    Transform {
       translation -0.96660 0.60117 0.27609
       rotation -7.25040 0.00000 29.25602 2.02666 }
    Cylinder {  radius  0.0400 height 0.33569 }
  }
  Separator {                                                # Line     245.1904
    Transform {
       translation -1.19122 0.52232 0.20043
       rotation 7.88031 0.00000 -15.66700 1.51430 }
    Cylinder {  radius  0.0400 height 0.17565 }
  }
  Separator {                                                # Line     216.1904
    Transform {
       translation -1.16302 0.58557 0.23893
       rotation 0.18147 0.00000 -10.02775 2.43114 }
    Cylinder {  radius  0.0400 height 0.15378 }
  }
  Separator {                                                # Line    1904.1945
    Transform {
       translation -1.18653 0.56594 0.22463
       rotation -3.04185 0.00000 14.72855 1.09587 }
    Cylinder {  radius  0.0400 height 0.16911 }
  }
  Separator {                                                # Line    1816.1945
    Transform {
       translation -1.15185 0.47550 0.07801
       rotation 26.28160 -0.00000 21.66478 0.92214 }
    Cylinder {  radius  0.0400 height 0.42741 }
  }
  Separator {                                                # Line    1714.1945
    Transform {
       translation -1.25191 0.60137 0.22857
       rotation -3.83141 0.00000 1.65235 1.41695 }
    Cylinder {  radius  0.0400 height 0.04222 }
  }
  Separator {                                                # Line    1655.1945
    Transform {
       translation -1.16887 0.67626 0.10657
       rotation 20.56843 -0.00000 18.25894 2.05114 }
    Cylinder {  radius  0.0400 height 0.31013 }
  }
  Separator {                                                # Line    1552.1945
    Transform {
       translation -1.04543 0.59878 0.14200
       rotation 13.48270 -0.00000 42.94780 1.54493 }
    Cylinder {  radius  0.0400 height 0.45029 }
  }
  Separator {                                                # Line    1454.1945
    Transform {
       translation -1.25442 0.57001 0.24997
       rotation -8.11123 0.00000 1.15055 0.86939 }
    Cylinder {  radius  0.0400 height 0.10724 }
  }
  Separator {                                                # Line    1174.1945
    Transform {
       translation -1.18653 0.56594 0.22463
       rotation -3.04185 0.00000 14.72855 1.09587 }
    Cylinder {  radius  0.0400 height 0.16911 }
  }
  Separator {                                                # Line    1025.1945
    Transform {
       translation -1.18653 0.56594 0.22463
       rotation -3.04185 0.00000 14.72855 1.09587 }
    Cylinder {  radius  0.0400 height 0.16911 }
  }
  Separator {                                                # Line     889.1945
    Transform {
       translation -1.03693 0.53547 0.35591
       rotation -29.29840 0.00000 44.64811 1.31744 }
    Cylinder {  radius  0.0400 height 0.55164 }
  }
  Separator {                                                # Line     885.1945
    Transform {
       translation -1.24604 0.58889 0.20455
       rotation 0.97409 -0.00000 2.82609 0.76018 }
    Cylinder {  radius  0.0400 height 0.04338 }
  }
  Separator {                                                # Line     459.1945
    Transform {
       translation -1.08943 0.46883 0.30771
       rotation -19.65826 0.00000 34.14867 0.96738 }
    Cylinder {  radius  0.0400 height 0.47854 }
  }
  Separator {                                                # Line     272.1945
    Transform {
       translation -1.04025 0.63983 0.26088
       rotation -10.29225 0.00000 43.98457 1.72551 }
    Cylinder {  radius  0.0400 height 0.45719 }
  }
  Separator {                                                # Line     245.1945
    Transform {
       translation -1.26486 0.56098 0.18522
       rotation 4.83846 0.00000 -0.93845 0.51421 }
    Cylinder {  radius  0.0400 height 0.10021 }
  }
  Separator {                                                # Line     216.1945
    Transform {
       translation -1.23667 0.62423 0.22372
       rotation -2.86038 0.00000 4.70080 2.19038 }
    Cylinder {  radius  0.0400 height 0.06759 }
  }
  Separator {                                                # Line    1945.2008
    Transform {
       translation -1.15913 0.54158 0.29826
       rotation 17.76895 0.00000 -20.20826 2.00885 }
    Cylinder {  radius  0.0400 height 0.29715 }
  }
  Separator {                                                # Line    1904.2008
    Transform {
       translation -1.08549 0.50292 0.31347
       rotation 14.72711 0.00000 -5.47972 1.87143 }
    Cylinder {  radius  0.0400 height 0.16451 }
  }
  Separator {                                                # Line    1816.2008
    Transform {
       translation -1.05080 0.41248 0.16685
       rotation 44.05055 -0.00000 1.45651 1.27947 }
    Cylinder {  radius  0.0400 height 0.46013 }
  }
  Separator {                                                # Line    1714.2008
    Transform {
       translation -1.15087 0.53835 0.31742
       rotation 13.93754 0.00000 -18.55591 2.04657 }
    Cylinder {  radius  0.0400 height 0.26107 }
  }
  Separator {                                                # Line    1655.2008
    Transform {
       translation -1.06783 0.61324 0.19542
       rotation 38.33739 0.00000 -1.94932 2.18265 }
    Cylinder {  radius  0.0400 height 0.46894 }
  }
  Separator {                                                # Line    1552.2008
    Transform {
       translation -0.94439 0.53576 0.23085
       rotation 31.25166 -0.00000 22.73954 1.85858 }
    Cylinder {  radius  0.0400 height 0.40307 }
  }
  Separator {                                                # Line    1454.2008
    Transform {
       translation -1.15338 0.50698 0.33882
       rotation 9.65772 0.00000 -19.05771 1.83084 }
    Cylinder {  radius  0.0400 height 0.22108 }
  }
  Separator {                                                # Line    1174.2008
    Transform {
       translation -1.08549 0.50292 0.31347
       rotation 14.72711 0.00000 -5.47972 1.87143 }
    Cylinder {  radius  0.0400 height 0.16451 }
  }
  Separator {                                                # Line    1025.2008
    Transform {
       translation -1.08549 0.50292 0.31347
       rotation 14.72711 0.00000 -5.47972 1.87143 }
    Cylinder {  radius  0.0400 height 0.16451 }
  }
  Separator {                                                # Line     889.2008
    Transform {
       translation -0.93589 0.47245 0.44475
       rotation -11.52944 0.00000 24.43984 1.52559 }
    Cylinder {  radius  0.0400 height 0.27050 }
  }
  Separator {                                                # Line     885.2008
    Transform {
       translation -1.14500 0.52586 0.29339
       rotation 18.74305 0.00000 -17.38217 1.92526 }
    Cylinder {  radius  0.0400 height 0.27257 }
  }
  Separator {                                                # Line     459.2008
    Transform {
       translation -0.98838 0.40581 0.39655
       rotation -1.88930 0.00000 13.94041 0.76854 }
    Cylinder {  radius  0.0400 height 0.20239 }
  }
  Separator {                                                # Line     272.2008
    Transform {
       translation -0.93921 0.57681 0.34972
       rotation 7.47671 -0.00000 23.77631 2.23842 }
    Cylinder {  radius  0.0400 height 0.31739 }
  }
  Separator {                                                # Line     245.2008
    Transform {
       translation -1.16382 0.49796 0.27407
       rotation 22.60742 0.00000 -21.14671 1.69548 }
    Cylinder {  radius  0.0400 height 0.31198 }
  }
  Separator {                                                # Line     216.2008
    Transform {
       translation -1.13562 0.56121 0.31256
       rotation 14.90857 0.00000 -15.50746 2.22597 }
    Cylinder {  radius  0.0400 height 0.27129 }
  }
  Separator {                                                # Line    2008.2202
    Transform {
       translation -1.10579 0.55397 0.30132
       rotation -17.15704 0.00000 9.54056 0.91569 }
    Cylinder {  radius  0.0400 height 0.24756 }
  }
  Separator {                                                # Line    1945.2202
    Transform {
       translation -1.20683 0.61700 0.21248
       rotation 0.61192 0.00000 -10.66770 1.34293 }
    Cylinder {  radius  0.0400 height 0.10969 }
  }
  Separator {                                                # Line    1904.2202
    Transform {
       translation -1.13319 0.57833 0.22768
       rotation -2.42993 0.00000 4.06084 0.43399 }
    Cylinder {  radius  0.0400 height 0.11254 }
  }
  Separator {                                                # Line    1816.2202
    Transform {
       translation -1.09851 0.48789 0.08107
       rotation 26.89351 -0.00000 10.99707 0.79859 }
    Cylinder {  radius  0.0400 height 0.40559 }
  }
  Separator {                                                # Line    1714.2202
    Transform {
       translation -1.19857 0.61376 0.23163
       rotation -3.21950 0.00000 -9.01535 1.25527 }
    Cylinder {  radius  0.0400 height 0.10070 }
  }
  Separator {                                                # Line    1655.2202
    Transform {
       translation -1.11554 0.68865 0.10963
       rotation 21.18035 -0.00000 7.59124 2.05565 }
    Cylinder {  radius  0.0400 height 0.25431 }
  }
  Separator {                                                # Line    1552.2202
    Transform {
       translation -0.99209 0.61117 0.14506
       rotation 14.09462 -0.00000 32.28009 1.46775 }
    Cylinder {  radius  0.0400 height 0.35411 }
  }
  Separator {                                                # Line    1454.2202
    Transform {
       translation -1.20108 0.58240 0.25303
       rotation -7.49932 0.00000 -9.51715 0.91110 }
    Cylinder {  radius  0.0400 height 0.15334 }
  }
  Separator {                                                # Line    1174.2202
    Transform {
       translation -1.13319 0.57833 0.22768
       rotation -2.42993 0.00000 4.06084 0.43399 }
    Cylinder {  radius  0.0400 height 0.11254 }
  }
  Separator {                                                # Line    1025.2202
    Transform {
       translation -1.13319 0.57833 0.22768
       rotation -2.42993 0.00000 4.06084 0.43399 }
    Cylinder {  radius  0.0400 height 0.11254 }
  }
  Separator {                                                # Line     889.2202
    Transform {
       translation -0.98359 0.54786 0.35897
       rotation -28.68648 0.00000 33.98040 1.21937 }
    Cylinder {  radius  0.0400 height 0.47365 }
  }
  Separator {                                                # Line     885.2202
    Transform {
       translation -1.19270 0.60128 0.20761
       rotation 1.58601 0.00000 -7.84161 0.95826 }
    Cylinder {  radius  0.0400 height 0.09778 }
  }
  Separator {                                                # Line     459.2202
    Transform {
       translation -1.03609 0.48122 0.31077
       rotation -19.04634 0.00000 23.48097 0.79545 }
    Cylinder {  radius  0.0400 height 0.42335 }
  }
  Separator {                                                # Line     272.2202
    Transform {
       translation -0.98691 0.65222 0.26394
       rotation -9.68033 0.00000 33.31686 1.70169 }
    Cylinder {  radius  0.0400 height 0.34994 }
  }
  Separator {                                                # Line     245.2202
    Transform {
       translation -1.21152 0.57337 0.18828
       rotation 5.45038 0.00000 -11.60615 0.85270 }
    Cylinder {  radius  0.0400 height 0.17027 }
  }
  Separator {                                                # Line     216.2202
    Transform {
       translation -1.18333 0.63662 0.22678
       rotation -2.24846 0.00000 -5.96690 1.79395 }
    Cylinder {  radius  0.0400 height 0.06539 }
  }
  Separator {                                                # Line       9.14
    Transform {
       translation -0.57429 0.34347 -0.25640
       rotation -5.42467 0.00000 -4.62591 2.66292 }
    Cylinder {  radius  0.0400 height 0.15478 }
  }
  Separator {                                                # Line      14.26
    Transform {
       translation -0.61655 0.16013 -0.24259
       rotation 8.18673 -0.00000 13.07701 2.54932 }
    Cylinder {  radius  0.0400 height 0.27637 }
  }
  Separator {                                                # Line       9.26
    Transform {
       translation -0.63968 0.22882 -0.21546
       rotation 2.76206 -0.00000 8.45111 2.90371 }
    Cylinder {  radius  0.0400 height 0.37731 }
  }
  Separator {                                                # Line      26.33
    Transform {
       translation -0.68832 0.04240 -0.23999
       rotation -7.66830 0.00000 1.27651 1.64996 }
    Cylinder {  radius  0.0400 height 0.07798 }
  }
  Separator {                                                # Line      14.33
    Transform {
       translation -0.62293 0.15705 -0.28093
       rotation 0.51842 -0.00000 14.35352 2.59387 }
    Cylinder {  radius  0.0400 height 0.27581 }
  }
  Separator {                                                # Line       9.33
    Transform {
       translation -0.64606 0.22574 -0.25381
       rotation -4.90624 0.00000 9.72761 2.85730 }
    Cylinder {  radius  0.0400 height 0.38844 }
  }
  Separator {                                                # Line      33.151
    Transform {
       translation -0.69829 -0.00595 -0.34716
       rotation -13.76530 0.00000 0.71891 2.15193 }
    Cylinder {  radius  0.0400 height 0.16491 }
  }
  Separator {                                                # Line      26.151
    Transform {
       translation -0.69191 -0.00287 -0.30882
       rotation -21.43361 0.00000 1.99542 1.99300 }
    Cylinder {  radius  0.0400 height 0.23599 }
  }
  Separator {                                                # Line      14.151
    Transform {
       translation -0.62653 0.11178 -0.34976
       rotation -13.24688 0.00000 15.07244 2.58983 }
    Cylinder {  radius  0.0400 height 0.38281 }
  }
  Separator {                                                # Line       9.151
    Transform {
       translation -0.64965 0.18047 -0.32263
       rotation -18.67154 0.00000 10.44653 2.70904 }
    Cylinder {  radius  0.0400 height 0.51039 }
  }
  Separator {                                                # Line     151.213
    Transform {
       translation -0.67506 -0.04630 -0.36549
       rotation 10.09961 0.00000 -5.36600 1.48500 }
    Cylinder {  radius  0.0400 height 0.11479 }
  }
  Separator {                                                # Line      33.213
    Transform {
       translation -0.67146 -0.00103 -0.29666
       rotation -3.66569 0.00000 -4.64709 2.50876 }
    Cylinder {  radius  0.0400 height 0.10008 }
  }
  Separator {                                                # Line      26.213
    Transform {
       translation -0.66508 0.00205 -0.25832
       rotation -11.33400 0.00000 -3.37058 2.20437 }
    Cylinder {  radius  0.0400 height 0.14672 }
  }
  Separator {                                                # Line      14.213
    Transform {
       translation -0.59970 0.11670 -0.29926
       rotation -3.14727 0.00000 9.70643 2.82940 }
    Cylinder {  radius  0.0400 height 0.33222 }
  }
  Separator {                                                # Line       9.213
    Transform {
       translation -0.62282 0.18539 -0.27213
       rotation -8.57193 0.00000 5.08052 2.92533 }
    Cylinder {  radius  0.0400 height 0.46436 }
  }
  Separator {                                                # Line     213.417
    Transform {
       translation -0.67478 -0.04996 -0.37854
       rotation -12.71013 0.00000 5.31075 1.69479 }
    Cylinder {  radius  0.0400 height 0.13882 }
  }
  Separator {                                                # Line     151.417
    Transform {
       translation -0.70161 -0.05488 -0.42904
       rotation -2.61052 0.00000 -0.05525 1.84453 }
    Cylinder {  radius  0.0400 height 0.02712 }
  }
  Separator {                                                # Line      33.417
    Transform {
       translation -0.69802 -0.00962 -0.36022
       rotation -16.37583 0.00000 0.66366 2.10910 }
    Cylinder {  radius  0.0400 height 0.19089 }
  }
  Separator {                                                # Line      26.417
    Transform {
       translation -0.69163 -0.00653 -0.32187
       rotation -24.04413 0.00000 1.94017 1.97796 }
    Cylinder {  radius  0.0400 height 0.26270 }
  }
  Separator {                                                # Line      14.417
    Transform {
       translation -0.62625 0.10812 -0.36281
       rotation -15.85740 0.00000 15.01718 2.56157 }
    Cylinder {  radius  0.0400 height 0.39850 }
  }
  Separator {                                                # Line       9.417
    Transform {
       translation -0.64938 0.17681 -0.33568
       rotation -21.28207 0.00000 10.39127 2.67544 }
    Cylinder {  radius  0.0400 height 0.52694 }
  }
  Separator {                                                # Line     417.571
    Transform {
       translation -0.82483 -0.05603 -0.35967
       rotation 16.48477 -0.00000 24.69857 1.55381 }
    Cylinder {  radius  0.0400 height 0.29699 }
  }
  Separator {                                                # Line     213.571
    Transform {
       translation -0.79827 -0.04744 -0.29612
       rotation 3.77463 -0.00000 30.00932 1.61085 }
    Cylinder {  radius  0.0400 height 0.30270 }
  }
  Separator {                                                # Line     151.571
    Transform {
       translation -0.82510 -0.05236 -0.34662
       rotation 13.87424 -0.00000 24.64332 1.57888 }
    Cylinder {  radius  0.0400 height 0.28281 }
  }
  Separator {                                                # Line      33.571
    Transform {
       translation -0.82151 -0.00709 -0.27779
       rotation 0.10894 -0.00000 25.36223 1.92163 }
    Cylinder {  radius  0.0400 height 0.27008 }
  }
  Separator {                                                # Line      26.571
    Transform {
       translation -0.81513 -0.00401 -0.23945
       rotation -7.55936 0.00000 26.63874 1.91411 }
    Cylinder {  radius  0.0400 height 0.29407 }
  }
  Separator {                                                # Line      14.571
    Transform {
       translation -0.74974 0.11064 -0.28038
       rotation 0.62737 -0.00000 39.71575 2.26148 }
    Cylinder {  radius  0.0400 height 0.51531 }
  }
  Separator {                                                # Line       9.571
    Transform {
       translation -0.77287 0.17933 -0.25326
       rotation -4.79730 0.00000 35.08984 2.49137 }
    Cylinder {  radius  0.0400 height 0.58504 }
  }
  Separator {                                                # Line     571.967
    Transform {
       translation -0.86154 -0.18620 -0.23517
       rotation 8.41466 0.00000 -17.35536 2.51314 }
    Cylinder {  radius  0.0400 height 0.32808 }
  }
  Separator {                                                # Line     417.967
    Transform {
       translation -0.73805 -0.18872 -0.31760
       rotation 24.89943 -0.00000 7.34321 2.35765 }
    Cylinder {  radius  0.0400 height 0.36766 }
  }
  Separator {                                                # Line     213.967
    Transform {
       translation -0.71150 -0.18014 -0.25405
       rotation 12.18930 -0.00000 12.65396 2.57719 }
    Cylinder {  radius  0.0400 height 0.32846 }
  }
  Separator {                                                # Line     151.967
    Transform {
       translation -0.73833 -0.18506 -0.30454
       rotation 22.28891 -0.00000 7.28795 2.42217 }
    Cylinder {  radius  0.0400 height 0.35587 }
  }
  Separator {                                                # Line      33.967
    Transform {
       translation -0.73473 -0.13979 -0.23572
       rotation 8.52360 -0.00000 8.00686 2.82604 }
    Cylinder {  radius  0.0400 height 0.37682 }
  }
  Separator {                                                # Line      26.967
    Transform {
       translation -0.72835 -0.13671 -0.19738
       rotation 0.85530 -0.00000 9.28337 2.89112 }
    Cylinder {  radius  0.0400 height 0.37612 }
  }
  Separator {                                                # Line      14.967
    Transform {
       translation -0.66296 -0.02206 -0.23831
       rotation 9.04203 -0.00000 22.36039 2.75569 }
    Cylinder {  radius  0.0400 height 0.64081 }
  }
  Separator {                                                # Line       9.967
    Transform {
       translation -0.68609 0.04663 -0.21119
       rotation 3.61736 -0.00000 17.73448 2.89889 }
    Cylinder {  radius  0.0400 height 0.75314 }
  }
  Separator {                                                # Line     967.1134
    Transform {
       translation -0.58950 -0.09245 -0.14928
       rotation 8.76453 0.00000 -37.05304 0.69908 }
    Cylinder {  radius  0.0400 height 0.59168 }
  }
  Separator {                                                # Line     571.1134
    Transform {
       translation -0.67628 0.04025 -0.19135
       rotation 17.17919 0.00000 -54.40840 1.25329 }
    Cylinder {  radius  0.0400 height 0.60058 }
  }
  Separator {                                                # Line     417.1134
    Transform {
       translation -0.55279 0.03772 -0.27377
       rotation 33.66396 0.00000 -29.70983 1.16568 }
    Cylinder {  radius  0.0400 height 0.48854 }
  }
  Separator {                                                # Line     213.1134
    Transform {
       translation -0.52623 0.04631 -0.21022
       rotation 20.95382 0.00000 -24.39908 1.07157 }
    Cylinder {  radius  0.0400 height 0.36633 }
  }
  Separator {                                                # Line     151.1134
    Transform {
       translation -0.55306 0.04139 -0.26072
       rotation 31.05343 0.00000 -29.76509 1.16421 }
    Cylinder {  radius  0.0400 height 0.46833 }
  }
  Separator {                                                # Line      33.1134
    Transform {
       translation -0.54947 0.08666 -0.19190
       rotation 17.28813 0.00000 -29.04617 1.29769 }
    Cylinder {  radius  0.0400 height 0.35103 }
  }
  Separator {                                                # Line      26.1134
    Transform {
       translation -0.54308 0.08974 -0.15355
       rotation 9.61983 0.00000 -27.76967 1.27825 }
    Cylinder {  radius  0.0400 height 0.30693 }
  }
  Separator {                                                # Line      14.1134
    Transform {
       translation -0.47770 0.20439 -0.19449
       rotation 17.80656 0.00000 -14.69265 2.11841 }
    Cylinder {  radius  0.0400 height 0.27040 }
  }
  Separator {                                                # Line       9.1134
    Transform {
       translation -0.50083 0.27308 -0.16736
       rotation 12.38189 0.00000 -19.31856 2.45185 }
    Cylinder {  radius  0.0400 height 0.36060 }
  }
  Separator {                                                # Line    1134.1179
    Transform {
       translation -0.55306 0.04139 -0.26072
       rotation -31.05343 0.00000 29.76509 1.97739 }
    Cylinder {  radius  0.0400 height 0.46833 }
  }
  Separator {                                                # Line     967.1179
    Transform {
       translation -0.73833 -0.18506 -0.30454
       rotation -22.28891 0.00000 -7.28795 0.71942 }
    Cylinder {  radius  0.0400 height 0.35587 }
  }
  Separator {                                                # Line     571.1179
    Transform {
       translation -0.82510 -0.05236 -0.34662
       rotation -13.87424 0.00000 -24.64332 1.56271 }
    Cylinder {  radius  0.0400 height 0.28281 }
  }
  Separator {                                                # Line     417.1179
    Transform {
       translation -0.70161 -0.05488 -0.42904
       rotation 2.61052 -0.00000 0.05525 1.29706 }
    Cylinder {  radius  0.0400 height 0.02712 }
  }
  Separator {                                                # Line     213.1179
    Transform {
       translation -0.67506 -0.04630 -0.36549
       rotation -10.09961 0.00000 5.36600 1.65659 }
    Cylinder {  radius  0.0400 height 0.11479 }
  }
  Separator {                                                # Line      33.1179
    Transform {
       translation -0.69829 -0.00595 -0.34716
       rotation -13.76530 0.00000 0.71891 2.15193 }
    Cylinder {  radius  0.0400 height 0.16491 }
  }
  Separator {                                                # Line      26.1179
    Transform {
       translation -0.69191 -0.00287 -0.30882
       rotation -21.43361 0.00000 1.99542 1.99300 }
    Cylinder {  radius  0.0400 height 0.23599 }
  }
  Separator {                                                # Line      14.1179
    Transform {
       translation -0.62653 0.11178 -0.34976
       rotation -13.24688 0.00000 15.07244 2.58983 }
    Cylinder {  radius  0.0400 height 0.38281 }
  }
  Separator {                                                # Line       9.1179
    Transform {
       translation -0.64965 0.18047 -0.32263
       rotation -18.67154 0.00000 10.44653 2.70904 }
    Cylinder {  radius  0.0400 height 0.51039 }
  }
  Separator {                                                # Line    1179.1709
    Transform {
       translation -0.69213 0.00305 -0.36640
       rotation 9.91731 0.00000 -1.95138 0.74982 }
    Cylinder {  radius  0.0400 height 0.14831 }
  }
  Separator {                                                # Line    1134.1709
    Transform {
       translation -0.54331 0.09566 -0.21114
       rotation -21.13612 0.00000 27.81371 1.78687 }
    Cylinder {  radius  0.0400 height 0.35765 }
  }
  Separator {                                                # Line     967.1709
    Transform {
       translation -0.72857 -0.13079 -0.25496
       rotation -12.37160 0.00000 -9.23933 0.38946 }
    Cylinder {  radius  0.0400 height 0.40667 }
  }
  Separator {                                                # Line     571.1709
    Transform {
       translation -0.81535 0.00191 -0.29703
       rotation -3.95693 0.00000 -26.59469 1.17984 }
    Cylinder {  radius  0.0400 height 0.29082 }
  }
  Separator {                                                # Line     417.1709
    Transform {
       translation -0.69185 -0.00061 -0.37946
       rotation 12.52783 0.00000 -1.89612 0.83005 }
    Cylinder {  radius  0.0400 height 0.17170 }
  }
  Separator {                                                # Line     213.1709
    Transform {
       translation -0.66530 0.00797 -0.31590
       rotation -0.18230 0.00000 3.41463 0.33351 }
    Cylinder {  radius  0.0400 height 0.10445 }
  }
  Separator {                                                # Line     151.1709
    Transform {
       translation -0.69213 0.00305 -0.36640
       rotation 9.91731 0.00000 -1.95138 0.74982 }
    Cylinder {  radius  0.0400 height 0.14831 }
  }
  Separator {                                                # Line      33.1709
    Transform {
       translation -0.68854 0.04832 -0.29758
       rotation -3.84799 0.00000 -1.23246 1.15166 }
    Cylinder {  radius  0.0400 height 0.04423 }
  }
  Separator {                                                # Line      26.1709
    Transform {
       translation -0.68215 0.05140 -0.25923
       rotation -11.51630 0.00000 0.04405 1.46838 }
    Cylinder {  radius  0.0400 height 0.11577 }
  }
  Separator {                                                # Line      14.1709
    Transform {
       translation -0.61677 0.16605 -0.30017
       rotation -3.32957 0.00000 13.12106 2.58480 }
    Cylinder {  radius  0.0400 height 0.25615 }
  }
  Separator {                                                # Line       9.1709
    Transform {
       translation -0.63990 0.23474 -0.27305
       rotation -8.75423 0.00000 8.49515 2.81048 }
    Cylinder {  radius  0.0400 height 0.37523 }
  }
  Separator {                                                # Line    1709.1711
    Transform {
       translation -0.68854 0.04832 -0.29758
       rotation 3.84799 -0.00000 1.23246 1.98994 }
    Cylinder {  radius  0.0400 height 0.04423 }
  }
  Separator {                                                # Line    1179.1711
    Transform {
       translation -0.69829 -0.00595 -0.34716
       rotation 13.76530 0.00000 -0.71891 0.98966 }
    Cylinder {  radius  0.0400 height 0.16491 }
  }
  Separator {                                                # Line    1134.1711
    Transform {
       translation -0.54947 0.08666 -0.19190
       rotation -17.28813 0.00000 29.04617 1.84390 }
    Cylinder {  radius  0.0400 height 0.35103 }
  }
  Separator {                                                # Line     967.1711
    Transform {
       translation -0.73473 -0.13979 -0.23572
       rotation -8.52360 0.00000 -8.00686 0.31556 }
    Cylinder {  radius  0.0400 height 0.37682 }
  }
  Separator {                                                # Line     571.1711
    Transform {
       translation -0.82151 -0.00709 -0.27779
       rotation -0.10894 0.00000 -25.36223 1.21997 }
    Cylinder {  radius  0.0400 height 0.27008 }
  }
  Separator {                                                # Line     417.1711
    Transform {
       translation -0.69802 -0.00962 -0.36022
       rotation 16.37583 0.00000 -0.66366 1.03249 }
    Cylinder {  radius  0.0400 height 0.19089 }
  }
  Separator {                                                # Line     213.1711
    Transform {
       translation -0.67146 -0.00103 -0.29666
       rotation 3.66569 -0.00000 4.64709 0.63284 }
    Cylinder {  radius  0.0400 height 0.10008 }
  }
  Separator {                                                # Line     151.1711
    Transform {
       translation -0.69829 -0.00595 -0.34716
       rotation 13.76530 0.00000 -0.71891 0.98966 }
    Cylinder {  radius  0.0400 height 0.16491 }
  }
  Separator {                                                # Line      26.1711
    Transform {
       translation -0.68832 0.04240 -0.23999
       rotation -7.66830 0.00000 1.27651 1.64996 }
    Cylinder {  radius  0.0400 height 0.07798 }
  }
  Separator {                                                # Line      14.1711
    Transform {
       translation -0.62293 0.15705 -0.28093
       rotation 0.51842 -0.00000 14.35352 2.59387 }
    Cylinder {  radius  0.0400 height 0.27581 }
  }
  Separator {                                                # Line       9.1711
    Transform {
       translation -0.64606 0.22574 -0.25381
       rotation -4.90624 0.00000 9.72761 2.85730 }
    Cylinder {  radius  0.0400 height 0.38844 }
  }
  Separator {                                                # Line    1711.1712
    Transform {
       translation -0.66435 -0.03985 -0.14064
       rotation 27.53997 0.00000 -6.06951 2.08239 }
    Cylinder {  radius  0.0400 height 0.32342 }
  }
  Separator {                                                # Line    1709.1712
    Transform {
       translation -0.65819 -0.03085 -0.15988
       rotation 31.38797 0.00000 -4.83704 2.07766 }
    Cylinder {  radius  0.0400 height 0.36326 }
  }
  Separator {                                                # Line    1179.1712
    Transform {
       translation -0.66795 -0.08512 -0.20946
       rotation 41.30528 0.00000 -6.78842 1.73138 }
    Cylinder {  radius  0.0400 height 0.42405 }
  }
  Separator {                                                # Line    1134.1712
    Transform {
       translation -0.51912 0.00749 -0.05420
       rotation 10.25184 -0.00000 22.97667 2.35900 }
    Cylinder {  radius  0.0400 height 0.35682 }
  }
  Separator {                                                # Line     967.1712
    Transform {
       translation -0.70439 -0.21896 -0.09802
       rotation 19.01637 0.00000 -14.07637 0.86931 }
    Cylinder {  radius  0.0400 height 0.30972 }
  }
  Separator {                                                # Line     571.1712
    Transform {
       translation -0.79116 -0.08626 -0.14009
       rotation 27.43103 0.00000 -31.43174 1.72657 }
    Cylinder {  radius  0.0400 height 0.42230 }
  }
  Separator {                                                # Line     417.1712
    Transform {
       translation -0.66767 -0.08878 -0.22252
       rotation 43.91580 0.00000 -6.73317 1.70607 }
    Cylinder {  radius  0.0400 height 0.44839 }
  }
  Separator {                                                # Line     213.1712
    Transform {
       translation -0.64112 -0.08020 -0.15897
       rotation 31.20566 0.00000 -1.42242 1.81440 }
    Cylinder {  radius  0.0400 height 0.32188 }
  }
  Separator {                                                # Line     151.1712
    Transform {
       translation -0.66795 -0.08512 -0.20946
       rotation 41.30528 0.00000 -6.78842 1.73138 }
    Cylinder {  radius  0.0400 height 0.42405 }
  }
  Separator {                                                # Line      33.1712
    Transform {
       translation -0.66435 -0.03985 -0.14064
       rotation 27.53997 0.00000 -6.06951 2.08239 }
    Cylinder {  radius  0.0400 height 0.32342 }
  }
  Separator {                                                # Line      26.1712
    Transform {
       translation -0.65797 -0.03677 -0.10230
       rotation 19.87167 0.00000 -4.79300 2.24842 }
    Cylinder {  radius  0.0400 height 0.26239 }
  }
  Separator {                                                # Line      14.1712
    Transform {
       translation -0.59258 0.07788 -0.14323
       rotation 28.05840 -0.00000 8.28401 2.50265 }
    Cylinder {  radius  0.0400 height 0.49058 }
  }
  Separator {                                                # Line       9.1712
    Transform {
       translation -0.61571 0.14657 -0.11611
       rotation 22.63373 -0.00000 3.65811 2.73412 }
    Cylinder {  radius  0.0400 height 0.57855 }
  }
  Separator {                                                # Line    1712.1766
    Transform {
       translation -0.66435 -0.03985 -0.14064
       rotation -27.53997 0.00000 6.06951 1.05920 }
    Cylinder {  radius  0.0400 height 0.32342 }
  }
  Separator {                                                # Line    1709.1766
    Transform {
       translation -0.68854 0.04832 -0.29758
       rotation 3.84799 -0.00000 1.23246 1.98994 }
    Cylinder {  radius  0.0400 height 0.04423 }
  }
  Separator {                                                # Line    1179.1766
    Transform {
       translation -0.69829 -0.00595 -0.34716
       rotation 13.76530 0.00000 -0.71891 0.98966 }
    Cylinder {  radius  0.0400 height 0.16491 }
  }
  Separator {                                                # Line    1134.1766
    Transform {
       translation -0.54947 0.08666 -0.19190
       rotation -17.28813 0.00000 29.04617 1.84390 }
    Cylinder {  radius  0.0400 height 0.35103 }
  }
  Separator {                                                # Line     967.1766
    Transform {
       translation -0.73473 -0.13979 -0.23572
       rotation -8.52360 0.00000 -8.00686 0.31556 }
    Cylinder {  radius  0.0400 height 0.37682 }
  }
  Separator {                                                # Line     571.1766
    Transform {
       translation -0.82151 -0.00709 -0.27779
       rotation -0.10894 0.00000 -25.36223 1.21997 }
    Cylinder {  radius  0.0400 height 0.27008 }
  }
  Separator {                                                # Line     417.1766
    Transform {
       translation -0.69802 -0.00962 -0.36022
       rotation 16.37583 0.00000 -0.66366 1.03249 }
    Cylinder {  radius  0.0400 height 0.19089 }
  }
  Separator {                                                # Line     213.1766
    Transform {
       translation -0.67146 -0.00103 -0.29666
       rotation 3.66569 -0.00000 4.64709 0.63284 }
    Cylinder {  radius  0.0400 height 0.10008 }
  }
  Separator {                                                # Line     151.1766
    Transform {
       translation -0.69829 -0.00595 -0.34716
       rotation 13.76530 0.00000 -0.71891 0.98966 }
    Cylinder {  radius  0.0400 height 0.16491 }
  }
  Separator {                                                # Line      26.1766
    Transform {
       translation -0.68832 0.04240 -0.23999
       rotation -7.66830 0.00000 1.27651 1.64996 }
    Cylinder {  radius  0.0400 height 0.07798 }
  }
  Separator {                                                # Line      14.1766
    Transform {
       translation -0.62293 0.15705 -0.28093
       rotation 0.51842 -0.00000 14.35352 2.59387 }
    Cylinder {  radius  0.0400 height 0.27581 }
  }
  Separator {                                                # Line       9.1766
    Transform {
       translation -0.64606 0.22574 -0.25381
       rotation -4.90624 0.00000 9.72761 2.85730 }
    Cylinder {  radius  0.0400 height 0.38844 }
  }
  Separator {                                                # Line    1766.2145
    Transform {
       translation -0.77804 0.10400 -0.31402
       rotation -7.13687 0.00000 16.66748 0.95104 }
    Cylinder {  radius  0.0400 height 0.22274 }
  }
  Separator {                                                # Line    1712.2145
    Transform {
       translation -0.74769 0.02484 -0.17632
       rotation -34.67684 0.00000 22.73698 0.96422 }
    Cylinder {  radius  0.0400 height 0.50470 }
  }
  Separator {                                                # Line    1711.2145
    Transform {
       translation -0.77804 0.10400 -0.31402
       rotation -7.13687 0.00000 16.66748 0.95104 }
    Cylinder {  radius  0.0400 height 0.22274 }
  }
  Separator {                                                # Line    1709.2145
    Transform {
       translation -0.77187 0.11300 -0.33326
       rotation -3.28888 0.00000 17.89994 1.02164 }
    Cylinder {  radius  0.0400 height 0.21337 }
  }
  Separator {                                                # Line    1179.2145
    Transform {
       translation -0.78163 0.05874 -0.38285
       rotation 6.62843 -0.00000 15.94856 0.66576 }
    Cylinder {  radius  0.0400 height 0.27962 }
  }
  Separator {                                                # Line    1134.2145
    Transform {
       translation -0.63280 0.15134 -0.22758
       rotation -24.42500 0.00000 45.71365 1.50396 }
    Cylinder {  radius  0.0400 height 0.51946 }
  }
  Separator {                                                # Line     967.2145
    Transform {
       translation -0.81807 -0.07510 -0.27140
       rotation -15.66048 0.00000 8.66061 0.35176 }
    Cylinder {  radius  0.0400 height 0.51939 }
  }
  Separator {                                                # Line     571.2145
    Transform {
       translation -0.90485 0.05759 -0.31348
       rotation -7.24581 0.00000 -8.69475 0.47113 }
    Cylinder {  radius  0.0400 height 0.24936 }
  }
  Separator {                                                # Line     417.2145
    Transform {
       translation -0.78135 0.05507 -0.39590
       rotation 9.23896 -0.00000 16.00382 0.68274 }
    Cylinder {  radius  0.0400 height 0.29289 }
  }
  Separator {                                                # Line     213.2145
    Transform {
       translation -0.75480 0.06366 -0.33235
       rotation -3.47118 0.00000 21.31457 0.79921 }
    Cylinder {  radius  0.0400 height 0.30127 }
  }
  Separator {                                                # Line     151.2145
    Transform {
       translation -0.78163 0.05874 -0.38285
       rotation 6.62843 -0.00000 15.94856 0.66576 }
    Cylinder {  radius  0.0400 height 0.27962 }
  }
  Separator {                                                # Line      33.2145
    Transform {
       translation -0.77804 0.10400 -0.31402
       rotation -7.13687 0.00000 16.66748 0.95104 }
    Cylinder {  radius  0.0400 height 0.22274 }
  }
  Separator {                                                # Line      26.2145
    Transform {
       translation -0.77165 0.10709 -0.27568
       rotation -14.80518 0.00000 17.94398 1.08373 }
    Cylinder {  radius  0.0400 height 0.26325 }
  }
  Separator {                                                # Line      14.2145
    Transform {
       translation -0.70627 0.22174 -0.31661
       rotation -6.61845 0.00000 31.02100 1.89357 }
    Cylinder {  radius  0.0400 height 0.33446 }
  }
  Separator {                                                # Line       9.2145
    Transform {
       translation -0.72940 0.29043 -0.28949
       rotation -12.04311 0.00000 26.39509 2.26899 }
    Cylinder {  radius  0.0400 height 0.37875 }
  }
  Separator {                                                # Line    2145.2201
    Transform {
       translation -0.77804 0.10400 -0.31402
       rotation 7.13687 0.00000 -16.66748 2.19056 }
    Cylinder {  radius  0.0400 height 0.22274 }
  }
  Separator {                                                # Line    1712.2201
    Transform {
       translation -0.66435 -0.03985 -0.14064
       rotation -27.53997 0.00000 6.06951 1.05920 }
    Cylinder {  radius  0.0400 height 0.32342 }
  }
  Separator {                                                # Line    1709.2201
    Transform {
       translation -0.68854 0.04832 -0.29758
       rotation 3.84799 -0.00000 1.23246 1.98994 }
    Cylinder {  radius  0.0400 height 0.04423 }
  }
  Separator {                                                # Line    1179.2201
    Transform {
       translation -0.69829 -0.00595 -0.34716
       rotation 13.76530 0.00000 -0.71891 0.98966 }
    Cylinder {  radius  0.0400 height 0.16491 }
  }
  Separator {                                                # Line    1134.2201
    Transform {
       translation -0.54947 0.08666 -0.19190
       rotation -17.28813 0.00000 29.04617 1.84390 }
    Cylinder {  radius  0.0400 height 0.35103 }
  }
  Separator {                                                # Line     967.2201
    Transform {
       translation -0.73473 -0.13979 -0.23572
       rotation -8.52360 0.00000 -8.00686 0.31556 }
    Cylinder {  radius  0.0400 height 0.37682 }
  }
  Separator {                                                # Line     571.2201
    Transform {
       translation -0.82151 -0.00709 -0.27779
       rotation -0.10894 0.00000 -25.36223 1.21997 }
    Cylinder {  radius  0.0400 height 0.27008 }
  }
  Separator {                                                # Line     417.2201
    Transform {
       translation -0.69802 -0.00962 -0.36022
       rotation 16.37583 0.00000 -0.66366 1.03249 }
    Cylinder {  radius  0.0400 height 0.19089 }
  }
  Separator {                                                # Line     213.2201
    Transform {
       translation -0.67146 -0.00103 -0.29666
       rotation 3.66569 -0.00000 4.64709 0.63284 }
    Cylinder {  radius  0.0400 height 0.10008 }
  }
  Separator {                                                # Line     151.2201
    Transform {
       translation -0.69829 -0.00595 -0.34716
       rotation 13.76530 0.00000 -0.71891 0.98966 }
    Cylinder {  radius  0.0400 height 0.16491 }
  }
  Separator {                                                # Line      26.2201
    Transform {
       translation -0.68832 0.04240 -0.23999
       rotation -7.66830 0.00000 1.27651 1.64996 }
    Cylinder {  radius  0.0400 height 0.07798 }
  }
  Separator {                                                # Line      14.2201
    Transform {
       translation -0.62293 0.15705 -0.28093
       rotation 0.51842 -0.00000 14.35352 2.59387 }
    Cylinder {  radius  0.0400 height 0.27581 }
  }
  Separator {                                                # Line       9.2201
    Transform {
       translation -0.64606 0.22574 -0.25381
       rotation -4.90624 0.00000 9.72761 2.85730 }
    Cylinder {  radius  0.0400 height 0.38844 }
  }
  Separator {                                                # Line     101.227
    Transform {
       translation -0.35135 0.34352 0.45397
       rotation 10.47702 0.00000 -10.31759 0.46693 }
    Cylinder {  radius  0.0400 height 0.32666 }
  }
  Separator {                                                # Line     227.428
    Transform {
       translation -0.27531 0.43263 0.64844
       rotation 28.41690 0.00000 -4.88973 1.94576 }
    Cylinder {  radius  0.0400 height 0.30987 }
  }
  Separator {                                                # Line     101.428
    Transform {
       translation -0.32690 0.28678 0.59605
       rotation 38.89393 0.00000 -15.20733 1.16746 }
    Cylinder {  radius  0.0400 height 0.45405 }
  }
  Separator {                                                # Line     428.461
    Transform {
       translation -0.22291 0.27867 0.63914
       rotation -30.27694 0.00000 -5.59050 2.13403 }
    Cylinder {  radius  0.0400 height 0.36413 }
  }
  Separator {                                                # Line     227.461
    Transform {
       translation -0.24736 0.33542 0.49705
       rotation -1.86003 0.00000 -10.48023 2.80876 }
    Cylinder {  radius  0.0400 height 0.32578 }
  }
  Separator {                                                # Line     101.461
    Transform {
       translation -0.29895 0.18957 0.44467
       rotation 8.61699 0.00000 -20.79782 1.64269 }
    Cylinder {  radius  0.0400 height 0.22571 }
  }
  Separator {                                                # Line     461.480
    Transform {
       translation -0.28346 0.35250 0.58496
       rotation 19.44017 -0.00000 17.69931 0.65527 }
    Cylinder {  radius  0.0400 height 0.43143 }
  }
  Separator {                                                # Line     428.480
    Transform {
       translation -0.31141 0.44971 0.73634
       rotation -10.83677 0.00000 12.10881 0.83322 }
    Cylinder {  radius  0.0400 height 0.21956 }
  }
  Separator {                                                # Line     227.480
    Transform {
       translation -0.33586 0.50645 0.59426
       rotation 17.58013 -0.00000 7.21908 1.39291 }
    Cylinder {  radius  0.0400 height 0.19309 }
  }
  Separator {                                                # Line     101.480
    Transform {
       translation -0.38745 0.36061 0.54187
       rotation 28.05716 0.00000 -3.09852 0.71385 }
    Cylinder {  radius  0.0400 height 0.43112 }
  }
  Separator {                                                # Line     480.557
    Transform {
       translation -0.26536 0.35391 0.40356
       rotation -55.71969 0.00000 -21.31941 2.08786 }
    Cylinder {  radius  0.0400 height 0.68631 }
  }
  Separator {                                                # Line     461.557
    Transform {
       translation -0.17686 0.18287 0.30636
       rotation -36.27952 0.00000 -3.62010 1.56308 }
    Cylinder {  radius  0.0400 height 0.36461 }
  }
  Separator {                                                # Line     428.557
    Transform {
       translation -0.20481 0.28008 0.45774
       rotation -66.55646 0.00000 -9.21060 1.84859 }
    Cylinder {  radius  0.0400 height 0.69869 }
  }
  Separator {                                                # Line     227.557
    Transform {
       translation -0.22926 0.33682 0.31566
       rotation -38.13955 0.00000 -14.10033 2.21449 }
    Cylinder {  radius  0.0400 height 0.50836 }
  }
  Separator {                                                # Line     101.557
    Transform {
       translation -0.28085 0.19098 0.26327
       rotation -27.66253 0.00000 -24.41793 1.60709 }
    Cylinder {  radius  0.0400 height 0.36922 }
  }
  Separator {                                                # Line     557.853
    Transform {
       translation -0.27422 0.29797 0.18172
       rotation 11.35149 -0.00000 23.09101 0.84703 }
    Cylinder {  radius  0.0400 height 0.34338 }
  }
  Separator {                                                # Line     480.853
    Transform {
       translation -0.38081 0.46760 0.46032
       rotation -44.36820 0.00000 1.77160 1.81759 }
    Cylinder {  radius  0.0400 height 0.45791 }
  }
  Separator {                                                # Line     461.853
    Transform {
       translation -0.29232 0.29657 0.36311
       rotation -24.92803 0.00000 19.47091 0.94166 }
    Cylinder {  radius  0.0400 height 0.39121 }
  }
  Separator {                                                # Line     428.853
    Transform {
       translation -0.32027 0.39378 0.51450
       rotation -55.20497 0.00000 13.88041 1.50801 }
    Cylinder {  radius  0.0400 height 0.57036 }
  }
  Separator {                                                # Line     227.853
    Transform {
       translation -0.34472 0.45052 0.37241
       rotation -26.78806 0.00000 8.99068 1.83914 }
    Cylinder {  radius  0.0400 height 0.29305 }
  }
  Separator {                                                # Line     101.853
    Transform {
       translation -0.39630 0.30467 0.32003
       rotation -16.31104 0.00000 -1.32692 0.65287 }
    Cylinder {  radius  0.0400 height 0.26940 }
  }
  Separator {                                                # Line     853.1160
    Transform {
       translation -0.42881 0.52120 0.42069
       rotation 36.44231 -0.00000 7.82886 1.03947 }
    Cylinder {  radius  0.0400 height 0.43234 }
  }
  Separator {                                                # Line     557.1160
    Transform {
       translation -0.31336 0.40750 0.36393
       rotation 47.79380 -0.00000 30.91987 0.90570 }
    Cylinder {  radius  0.0400 height 0.72343 }
  }
  Separator {                                                # Line     480.1160
    Transform {
       translation -0.41996 0.57713 0.64253
       rotation -7.92589 0.00000 9.60046 0.85995 }
    Cylinder {  radius  0.0400 height 0.16428 }
  }
  Separator {                                                # Line     461.1160
    Transform {
       translation -0.33146 0.40609 0.54533
       rotation 11.51428 -0.00000 27.29977 0.58302 }
    Cylinder {  radius  0.0400 height 0.53817 }
  }
  Separator {                                                # Line     428.1160
    Transform {
       translation -0.35941 0.50330 0.69671
       rotation -18.76266 0.00000 21.70927 0.84457 }
    Cylinder {  radius  0.0400 height 0.38377 }
  }
  Separator {                                                # Line     227.1160
    Transform {
       translation -0.38386 0.56005 0.55463
       rotation 9.65424 -0.00000 16.81954 0.94094 }
    Cylinder {  radius  0.0400 height 0.23998 }
  }
  Separator {                                                # Line     101.1160
    Transform {
       translation -0.43545 0.41420 0.50224
       rotation 20.13127 -0.00000 6.50194 0.45442 }
    Cylinder {  radius  0.0400 height 0.48196 }
  }
  Separator {                                                # Line    1160.1167
    Transform {
       translation -0.35102 0.59805 0.39262
       rotation -42.05633 0.00000 -23.38699 1.70577 }
    Cylinder {  radius  0.0400 height 0.48563 }
  }
  Separator {                                                # Line     853.1167
    Transform {
       translation -0.31188 0.48852 0.21040
       rotation -5.61403 0.00000 -15.55813 0.82203 }
    Cylinder {  radius  0.0400 height 0.22579 }
  }
  Separator {                                                # Line     557.1167
    Transform {
       translation -0.19642 0.37483 0.15365
       rotation 5.73746 -0.00000 7.53288 0.24354 }
    Cylinder {  radius  0.0400 height 0.39269 }
  }
  Separator {                                                # Line     480.1167
    Transform {
       translation -0.30302 0.54446 0.43225
       rotation -49.98223 0.00000 -13.78653 1.49028 }
    Cylinder {  radius  0.0400 height 0.52017 }
  }
  Separator {                                                # Line     461.1167
    Transform {
       translation -0.21452 0.37342 0.33504
       rotation -30.54206 0.00000 3.91278 0.67599 }
    Cylinder {  radius  0.0400 height 0.49214 }
  }
  Separator {                                                # Line     428.1167
    Transform {
       translation -0.24248 0.47063 0.48643
       rotation -60.81899 0.00000 -1.67772 1.26887 }
    Cylinder {  radius  0.0400 height 0.63725 }
  }
  Separator {                                                # Line     227.1167
    Transform {
       translation -0.26693 0.52737 0.34434
       rotation -32.40209 0.00000 -6.56745 1.34483 }
    Cylinder {  radius  0.0400 height 0.33923 }
  }
  Separator {                                                # Line     101.1167
    Transform {
       translation -0.31851 0.38152 0.29196
       rotation -21.92507 0.00000 -16.88504 0.64517 }
    Cylinder {  radius  0.0400 height 0.46020 }
  }
  Separator {                                                # Line    1167.1367
    Transform {
       translation -0.34477 0.41749 0.31006
       rotation 25.54472 -0.00000 22.13579 2.28963 }
    Cylinder {  radius  0.0400 height 0.44914 }
  }
  Separator {                                                # Line    1160.1367
    Transform {
       translation -0.46170 0.45017 0.52034
       rotation -16.51161 0.00000 -1.25120 2.71165 }
    Cylinder {  radius  0.0400 height 0.39727 }
  }
  Separator {                                                # Line     853.1367
    Transform {
       translation -0.42256 0.34064 0.33813
       rotation 19.93070 -0.00000 6.57766 2.16581 }
    Cylinder {  radius  0.0400 height 0.25344 }
  }
  Separator {                                                # Line     557.1367
    Transform {
       translation -0.30710 0.22694 0.28137
       rotation 31.28218 -0.00000 29.66867 1.37539 }
    Cylinder {  radius  0.0400 height 0.43950 }
  }
  Separator {                                                # Line     480.1367
    Transform {
       translation -0.41370 0.39657 0.55997
       rotation -24.43750 0.00000 8.34926 2.34776 }
    Cylinder {  radius  0.0400 height 0.36217 }
  }
  Separator {                                                # Line     461.1367
    Transform {
       translation -0.32520 0.22554 0.46277
       rotation -4.99733 0.00000 26.04857 1.24994 }
    Cylinder {  radius  0.0400 height 0.27950 }
  }
  Separator {                                                # Line     428.1367
    Transform {
       translation -0.35316 0.32275 0.61415
       rotation -35.27427 0.00000 20.45807 1.82573 }
    Cylinder {  radius  0.0400 height 0.42140 }
  }
  Separator {                                                # Line     227.1367
    Transform {
       translation -0.37761 0.37949 0.47207
       rotation -6.85737 0.00000 15.56834 2.48284 }
    Cylinder {  radius  0.0400 height 0.27791 }
  }
  Separator {                                                # Line     101.1367
    Transform {
       translation -0.42919 0.23364 0.41968
       rotation 3.61966 -0.00000 5.25074 0.72533 }
    Cylinder {  radius  0.0400 height 0.09614 }
  }
  Separator {                                                # Line    1367.1435
    Transform {
       translation -0.44748 0.29173 0.40717
       rotation -6.12131 0.00000 -1.59255 0.96058 }
    Cylinder {  radius  0.0400 height 0.07718 }
  }
  Separator {                                                # Line    1167.1435
    Transform {
       translation -0.33681 0.43961 0.27945
       rotation 19.42341 -0.00000 20.54324 2.29789 }
    Cylinder {  radius  0.0400 height 0.37842 }
  }
  Separator {                                                # Line    1160.1435
    Transform {
       translation -0.45374 0.47228 0.48973
       rotation -22.63292 0.00000 -2.84375 2.51767 }
    Cylinder {  radius  0.0400 height 0.39045 }
  }
  Separator {                                                # Line     853.1435
    Transform {
       translation -0.41460 0.36275 0.30752
       rotation 13.80938 -0.00000 4.98511 2.15857 }
    Cylinder {  radius  0.0400 height 0.17642 }
  }
  Separator {                                                # Line     557.1435
    Transform {
       translation -0.29914 0.24906 0.25076
       rotation 25.16087 -0.00000 28.07612 1.23978 }
    Cylinder {  radius  0.0400 height 0.39865 }
  }
  Separator {                                                # Line     480.1435
    Transform {
       translation -0.40574 0.41869 0.52936
       rotation -30.55882 0.00000 6.75671 2.16112 }
    Cylinder {  radius  0.0400 height 0.37673 }
  }
  Separator {                                                # Line     461.1435
    Transform {
       translation -0.31724 0.24765 0.43216
       rotation -11.11865 0.00000 24.45602 1.11297 }
    Cylinder {  radius  0.0400 height 0.29949 }
  }
  Separator {                                                # Line     428.1435
    Transform {
       translation -0.34519 0.34486 0.58355
       rotation -41.39558 0.00000 18.86552 1.70634 }
    Cylinder {  radius  0.0400 height 0.45913 }
  }
  Separator {                                                # Line     227.1435
    Transform {
       translation -0.36964 0.40160 0.44146
       rotation -12.97868 0.00000 13.97579 2.31472 }
    Cylinder {  radius  0.0400 height 0.25921 }
  }
  Separator {                                                # Line     101.1435
    Transform {
       translation -0.42123 0.25576 0.38908
       rotation -2.50166 0.00000 3.65819 0.36446 }
    Cylinder {  radius  0.0400 height 0.12433 }
  }
  Separator {                                                # Line    1435.1461
    Transform {
       translation -0.50667 0.32172 0.37477
       rotation -0.35957 0.00000 13.43032 1.45398 }
    Cylinder {  radius  0.0400 height 0.13527 }
  }
  Separator {                                                # Line    1367.1461
    Transform {
       translation -0.51464 0.29961 0.40538
       rotation -6.48088 0.00000 11.83777 1.15250 }
    Cylinder {  radius  0.0400 height 0.14769 }
  }
  Separator {                                                # Line    1167.1461
    Transform {
       translation -0.40396 0.44749 0.27765
       rotation 19.06384 -0.00000 33.97356 2.11504 }
    Cylinder {  radius  0.0400 height 0.45536 }
  }
  Separator {                                                # Line    1160.1461
    Transform {
       translation -0.52089 0.48017 0.48793
       rotation -22.99249 0.00000 10.58657 2.44257 }
    Cylinder {  radius  0.0400 height 0.39338 }
  }
  Separator {                                                # Line     853.1461
    Transform {
       translation -0.48175 0.37064 0.30572
       rotation 13.44982 -0.00000 18.41543 1.91623 }
    Cylinder {  radius  0.0400 height 0.24236 }
  }
  Separator {                                                # Line     557.1461
    Transform {
       translation -0.36629 0.25694 0.24897
       rotation 24.80130 -0.00000 41.50644 1.27882 }
    Cylinder {  radius  0.0400 height 0.50489 }
  }
  Separator {                                                # Line     480.1461
    Transform {
       translation -0.47289 0.42657 0.52756
       rotation -30.91838 0.00000 20.18703 2.05440 }
    Cylinder {  radius  0.0400 height 0.41708 }
  }
  Separator {                                                # Line     461.1461
    Transform {
       translation -0.38439 0.25553 0.43036
       rotation -11.47821 0.00000 37.88633 1.21271 }
    Cylinder {  radius  0.0400 height 0.42268 }
  }
  Separator {                                                # Line     428.1461
    Transform {
       translation -0.41235 0.35274 0.58175
       rotation -41.75515 0.00000 32.29584 1.65824 }
    Cylinder {  radius  0.0400 height 0.52990 }
  }
  Separator {                                                # Line     227.1461
    Transform {
       translation -0.43679 0.40949 0.43966
       rotation -13.33825 0.00000 27.40610 2.05359 }
    Cylinder {  radius  0.0400 height 0.34413 }
  }
  Separator {                                                # Line     101.1461
    Transform {
       translation -0.48838 0.26364 0.38728
       rotation -2.86123 0.00000 17.08851 0.92001 }
    Cylinder {  radius  0.0400 height 0.21777 }
  }
  Separator {                                                # Line    1461.1537
    Transform {
       translation -0.41522 0.34001 0.43749
       rotation 12.90264 0.00000 -31.72136 1.51011 }
    Cylinder {  radius  0.0400 height 0.34308 }
  }
  Separator {                                                # Line    1435.1537
    Transform {
       translation -0.34807 0.33213 0.43928
       rotation 12.54307 0.00000 -18.29104 1.40737 }
    Cylinder {  radius  0.0400 height 0.22478 }
  }
  Separator {                                                # Line    1367.1537
    Transform {
       translation -0.35603 0.31001 0.46989
       rotation 6.42176 0.00000 -19.88359 1.20181 }
    Cylinder {  radius  0.0400 height 0.22403 }
  }
  Separator {                                                # Line    1167.1537
    Transform {
       translation -0.24535 0.45789 0.34217
       rotation 31.96648 -0.00000 2.25220 2.16165 }
    Cylinder {  radius  0.0400 height 0.38588 }
  }
  Separator {                                                # Line    1160.1537
    Transform {
       translation -0.36228 0.49057 0.55245
       rotation -10.08985 0.00000 -21.13479 2.44559 }
    Cylinder {  radius  0.0400 height 0.36527 }
  }
  Separator {                                                # Line     853.1537
    Transform {
       translation -0.32314 0.38104 0.37024
       rotation 26.35246 0.00000 -13.30593 1.77540 }
    Cylinder {  radius  0.0400 height 0.30150 }
  }
  Separator {                                                # Line     557.1537
    Transform {
       translation -0.20769 0.26734 0.31348
       rotation 37.70394 -0.00000 9.78508 1.16765 }
    Cylinder {  radius  0.0400 height 0.42348 }
  }
  Separator {                                                # Line     480.1537
    Transform {
       translation -0.31428 0.43697 0.59208
       rotation -18.01574 0.00000 -11.53433 2.25118 }
    Cylinder {  radius  0.0400 height 0.27520 }
  }
  Separator {                                                # Line     461.1537
    Transform {
       translation -0.22579 0.26594 0.49488
       rotation 1.42443 -0.00000 6.16498 0.35835 }
    Cylinder {  radius  0.0400 height 0.18041 }
  }
  Separator {                                                # Line     428.1537
    Transform {
       translation -0.25374 0.36315 0.64626
       rotation -28.85251 0.00000 0.57448 1.65883 }
    Cylinder {  radius  0.0400 height 0.28970 }
  }
  Separator {                                                # Line     227.1537
    Transform {
       translation -0.27819 0.41989 0.50418
       rotation -0.43561 0.00000 -4.31525 2.83905 }
    Cylinder {  radius  0.0400 height 0.14557 }
  }
  Separator {                                                # Line     101.1537
    Transform {
       translation -0.32978 0.27404 0.45179
       rotation 10.04141 0.00000 -14.63285 0.86016 }
    Cylinder {  radius  0.0400 height 0.23414 }
  }
  Separator {                                                # Line    1537.1737
    Transform {
       translation -0.34037 0.37201 0.54805
       rotation 9.21047 -0.00000 16.75232 1.34861 }
    Cylinder {  radius  0.0400 height 0.19599 }
  }
  Separator {                                                # Line    1461.1737
    Transform {
       translation -0.49898 0.36160 0.48354
       rotation 22.11311 0.00000 -14.96903 1.33558 }
    Cylinder {  radius  0.0400 height 0.27459 }
  }
  Separator {                                                # Line    1435.1737
    Transform {
       translation -0.43183 0.35372 0.48534
       rotation 21.75354 0.00000 -1.53872 1.22017 }
    Cylinder {  radius  0.0400 height 0.23221 }
  }
  Separator {                                                # Line    1367.1737
    Transform {
       translation -0.43979 0.33161 0.51594
       rotation 15.63223 0.00000 -3.13127 0.90980 }
    Cylinder {  radius  0.0400 height 0.20197 }
  }
  Separator {                                                # Line    1167.1737
    Transform {
       translation -0.32911 0.47949 0.38822
       rotation 41.17695 -0.00000 19.00452 1.93286 }
    Cylinder {  radius  0.0400 height 0.48495 }
  }
  Separator {                                                # Line    1160.1737
    Transform {
       translation -0.44605 0.51216 0.59850
       rotation -0.87938 0.00000 -4.38247 2.95528 }
    Cylinder {  radius  0.0400 height 0.24130 }
  }
  Separator {                                                # Line     853.1737
    Transform {
       translation -0.40690 0.40263 0.41629
       rotation 35.56293 -0.00000 3.44639 1.62133 }
    Cylinder {  radius  0.0400 height 0.35775 }
  }
  Separator {                                                # Line     557.1737
    Transform {
       translation -0.29145 0.28894 0.35953
       rotation 46.91441 -0.00000 26.53741 1.20037 }
    Cylinder {  radius  0.0400 height 0.57822 }
  }
  Separator {                                                # Line     480.1737
    Transform {
       translation -0.39804 0.45857 0.63813
       rotation -8.80527 0.00000 5.21799 2.47439 }
    Cylinder {  radius  0.0400 height 0.16541 }
  }
  Separator {                                                # Line     461.1737
    Transform {
       translation -0.30955 0.28753 0.54093
       rotation 10.63490 -0.00000 22.91730 0.87234 }
    Cylinder {  radius  0.0400 height 0.32990 }
  }
  Separator {                                                # Line     428.1737
    Transform {
       translation -0.33750 0.38474 0.69231
       rotation -19.64204 0.00000 17.32681 1.50325 }
    Cylinder {  radius  0.0400 height 0.26252 }
  }
  Separator {                                                # Line     227.1737
    Transform {
       translation -0.36195 0.44148 0.55023
       rotation 8.77486 -0.00000 12.43707 2.13240 }
    Cylinder {  radius  0.0400 height 0.17983 }
  }
  Separator {                                                # Line     101.1737
    Transform {
       translation -0.41354 0.29564 0.49784
       rotation 19.25188 -0.00000 2.11948 0.77964 }
    Cylinder {  radius  0.0400 height 0.27550 }
  }
  Separator {                                                # Line    1737.1892
    Transform {
       translation -0.48952 0.33595 0.52037
       rotation -14.74764 0.00000 13.07644 2.10011 }
    Cylinder {  radius  0.0400 height 0.22835 }
  }
  Separator {                                                # Line    1537.1892
    Transform {
       translation -0.40575 0.31435 0.47431
       rotation -5.53717 0.00000 29.82877 1.80417 }
    Cylinder {  radius  0.0400 height 0.31184 }
  }
  Separator {                                                # Line    1461.1892
    Transform {
       translation -0.56436 0.30395 0.40980
       rotation 7.36547 0.00000 -1.89259 2.16434 }
    Cylinder {  radius  0.0400 height 0.09174 }
  }
  Separator {                                                # Line    1435.1892
    Transform {
       translation -0.49721 0.29607 0.41160
       rotation 7.00590 -0.00000 11.53773 1.82827 }
    Cylinder {  radius  0.0400 height 0.13958 }
  }
  Separator {                                                # Line    1367.1892
    Transform {
       translation -0.50517 0.27395 0.44220
       rotation 0.88459 -0.00000 9.94517 1.48403 }
    Cylinder {  radius  0.0400 height 0.10022 }
  }
  Separator {                                                # Line    1167.1892
    Transform {
       translation -0.39449 0.42184 0.31448
       rotation 26.42931 -0.00000 32.08096 2.17523 }
    Cylinder {  radius  0.0400 height 0.50516 }
  }
  Separator {                                                # Line    1160.1892
    Transform {
       translation -0.51143 0.45451 0.52476
       rotation -15.62702 0.00000 8.69398 2.67203 }
    Cylinder {  radius  0.0400 height 0.39520 }
  }
  Separator {                                                # Line     853.1892
    Transform {
       translation -0.47228 0.34498 0.34255
       rotation 20.81529 -0.00000 16.52284 2.03593 }
    Cylinder {  radius  0.0400 height 0.29735 }
  }
  Separator {                                                # Line     557.1892
    Transform {
       translation -0.35683 0.23129 0.28579
       rotation 32.16677 -0.00000 39.61385 1.38859 }
    Cylinder {  radius  0.0400 height 0.51888 }
  }
  Separator {                                                # Line     480.1892
    Transform {
       translation -0.46343 0.40092 0.56439
       rotation -23.55291 0.00000 18.29444 2.25899 }
    Cylinder {  radius  0.0400 height 0.38612 }
  }
  Separator {                                                # Line     461.1892
    Transform {
       translation -0.37493 0.22988 0.46719
       rotation -4.11274 0.00000 35.99374 1.30961 }
    Cylinder {  radius  0.0400 height 0.37500 }
  }
  Separator {                                                # Line     428.1892
    Transform {
       translation -0.40288 0.32709 0.61858
       rotation -34.38968 0.00000 30.40325 1.78027 }
    Cylinder {  radius  0.0400 height 0.46928 }
  }
  Separator {                                                # Line     227.1892
    Transform {
       translation -0.42733 0.38383 0.47649
       rotation -5.97278 0.00000 25.51351 2.24889 }
    Cylinder {  radius  0.0400 height 0.33647 }
  }
  Separator {                                                # Line     101.1892
    Transform {
       translation -0.47892 0.23799 0.42411
       rotation 4.50425 -0.00000 15.19592 1.10024 }
    Cylinder {  radius  0.0400 height 0.17782 }
  }
  Separator {                                                # Line    1892.1895
    Transform {
       translation -0.51796 0.37849 0.43940
       rotation -1.44599 0.00000 -7.38767 0.35935 }
    Cylinder {  radius  0.0400 height 0.21406 }
  }
  Separator {                                                # Line    1737.1895
    Transform {
       translation -0.45258 0.43614 0.51314
       rotation -16.19363 0.00000 5.68877 1.11057 }
    Cylinder {  radius  0.0400 height 0.19157 }
  }
  Separator {                                                # Line    1537.1895
    Transform {
       translation -0.36882 0.41455 0.46708
       rotation -6.98316 0.00000 22.44109 1.07119 }
    Cylinder {  radius  0.0400 height 0.26775 }
  }
  Separator {                                                # Line    1461.1895
    Transform {
       translation -0.52742 0.40415 0.40257
       rotation 5.91948 0.00000 -9.28026 0.63600 }
    Cylinder {  radius  0.0400 height 0.18532 }
  }
  Separator {                                                # Line    1435.1895
    Transform {
       translation -0.46027 0.39626 0.40437
       rotation 5.55991 -0.00000 4.15006 0.39837 }
    Cylinder {  radius  0.0400 height 0.17885 }
  }
  Separator {                                                # Line    1367.1895
    Transform {
       translation -0.46823 0.37415 0.43497
       rotation -0.56140 0.00000 2.55750 0.12459 }
    Cylinder {  radius  0.0400 height 0.21071 }
  }
  Separator {                                                # Line    1167.1895
    Transform {
       translation -0.35756 0.52203 0.30725
       rotation 24.98332 -0.00000 24.69329 1.81274 }
    Cylinder {  radius  0.0400 height 0.36181 }
  }
  Separator {                                                # Line    1160.1895
    Transform {
       translation -0.47449 0.55471 0.51753
       rotation -17.07301 0.00000 1.30630 2.29690 }
    Cylinder {  radius  0.0400 height 0.22899 }
  }
  Separator {                                                # Line     853.1895
    Transform {
       translation -0.43535 0.44518 0.33532
       rotation 19.36930 -0.00000 9.13517 1.26751 }
    Cylinder {  radius  0.0400 height 0.22440 }
  }
  Separator {                                                # Line     557.1895
    Transform {
       translation -0.31989 0.33148 0.27856
       rotation 30.72079 -0.00000 32.22618 0.98655 }
    Cylinder {  radius  0.0400 height 0.53377 }
  }
  Separator {                                                # Line     480.1895
    Transform {
       translation -0.42649 0.50111 0.55716
       rotation -24.99890 0.00000 10.90677 1.73377 }
    Cylinder {  radius  0.0400 height 0.27641 }
  }
  Separator {                                                # Line     461.1895
    Transform {
       translation -0.33799 0.33008 0.45996
       rotation -5.55873 0.00000 28.60607 0.77552 }
    Cylinder {  radius  0.0400 height 0.41625 }
  }
  Separator {                                                # Line     428.1895
    Transform {
       translation -0.36594 0.42728 0.61135
       rotation -35.83567 0.00000 23.01558 1.33394 }
    Cylinder {  radius  0.0400 height 0.43813 }
  }
  Separator {                                                # Line     227.1895
    Transform {
       translation -0.39039 0.48403 0.46926
       rotation -7.41877 0.00000 18.12584 1.62528 }
    Cylinder {  radius  0.0400 height 0.19614 }
  }
  Separator {                                                # Line     101.1895
    Transform {
       translation -0.44198 0.33818 0.41688
       rotation 3.05826 -0.00000 7.80825 0.29000 }
    Cylinder {  radius  0.0400 height 0.29326 }
  }
  Separator {                                                # Line      46.292
    Transform {
       translation -0.52934 0.77598 0.45974
       rotation -10.49672 0.00000 -20.84008 2.52474 }
    Cylinder {  radius  0.0400 height 0.40338 }
  }
  Separator {                                                # Line     292.391
    Transform {
       translation -0.55674 0.90053 0.37274
       rotation -6.90286 0.00000 26.31996 0.43990 }
    Cylinder {  radius  0.0400 height 0.63897 }
  }
  Separator {                                                # Line      46.391
    Transform {
       translation -0.66094 1.06505 0.42522
       rotation -17.39958 0.00000 5.47988 0.63210 }
    Cylinder {  radius  0.0400 height 0.30875 }
  }
  Separator {                                                # Line     391.504
    Transform {
       translation -0.60446 1.14362 0.39671
       rotation 11.69759 0.00000 -16.77688 1.99333 }
    Cylinder {  radius  0.0400 height 0.22424 }
  }
  Separator {                                                # Line     292.504
    Transform {
       translation -0.47286 0.85455 0.43123
       rotation 4.79473 -0.00000 9.54307 0.21624 }
    Cylinder {  radius  0.0400 height 0.49777 }
  }
  Separator {                                                # Line      46.504
    Transform {
       translation -0.57706 1.01907 0.48371
       rotation -5.70199 0.00000 -11.29700 0.67796 }
    Cylinder {  radius  0.0400 height 0.20176 }
  }
  Separator {                                                # Line     504.575
    Transform {
       translation -0.58001 1.12972 0.35447
       rotation -20.14567 0.00000 11.88875 1.30306 }
    Cylinder {  radius  0.0400 height 0.24256 }
  }
  Separator {                                                # Line     391.575
    Transform {
       translation -0.66390 1.17570 0.29598
       rotation -8.44808 0.00000 -4.88813 1.84815 }
    Cylinder {  radius  0.0400 height 0.10148 }
  }
  Separator {                                                # Line     292.575
    Transform {
       translation -0.53230 0.88663 0.33050
       rotation -15.35094 0.00000 21.43183 0.44672 }
    Cylinder {  radius  0.0400 height 0.61023 }
  }
  Separator {                                                # Line      46.575
    Transform {
       translation -0.63650 1.05115 0.38298
       rotation -25.84766 0.00000 0.59175 0.86284 }
    Cylinder {  radius  0.0400 height 0.34033 }
  }
  Separator {                                                # Line     575.629
    Transform {
       translation -0.66390 1.17570 0.29598
       rotation 8.44808 -0.00000 4.88813 1.29345 }
    Cylinder {  radius  0.0400 height 0.10148 }
  }
  Separator {                                                # Line     504.629
    Transform {
       translation -0.60446 1.14362 0.39671
       rotation -11.69759 0.00000 16.77688 1.14826 }
    Cylinder {  radius  0.0400 height 0.22424 }
  }
  Separator {                                                # Line     292.629
    Transform {
       translation -0.55674 0.90053 0.37274
       rotation -6.90286 0.00000 26.31996 0.43990 }
    Cylinder {  radius  0.0400 height 0.63897 }
  }
  Separator {                                                # Line      46.629
    Transform {
       translation -0.66094 1.06505 0.42522
       rotation -17.39958 0.00000 5.47988 0.63210 }
    Cylinder {  radius  0.0400 height 0.30875 }
  }
  Separator {                                                # Line     629.630
    Transform {
       translation -0.66307 1.20842 0.40365
       rotation 13.08483 0.00000 -5.05402 1.30852 }
    Cylinder {  radius  0.0400 height 0.14524 }
  }
  Separator {                                                # Line     575.630
    Transform {
       translation -0.63863 1.19453 0.36141
       rotation 21.53291 0.00000 -0.16589 1.27575 }
    Cylinder {  radius  0.0400 height 0.22506 }
  }
  Separator {                                                # Line     504.630
    Transform {
       translation -0.57919 1.16244 0.46214
       rotation 1.38724 -0.00000 11.72286 0.73873 }
    Cylinder {  radius  0.0400 height 0.17531 }
  }
  Separator {                                                # Line     391.630
    Transform {
       translation -0.66307 1.20842 0.40365
       rotation 13.08483 0.00000 -5.05402 1.30852 }
    Cylinder {  radius  0.0400 height 0.14524 }
  }
  Separator {                                                # Line     292.630
    Transform {
       translation -0.53147 0.91935 0.43816
       rotation 6.18197 -0.00000 21.26594 0.34524 }
    Cylinder {  radius  0.0400 height 0.65441 }
  }
  Separator {                                                # Line      46.630
    Transform {
       translation -0.63567 1.08387 0.49065
       rotation -4.31474 0.00000 0.42586 0.15006 }
    Cylinder {  radius  0.0400 height 0.29001 }
  }
  Separator {                                                # Line     630.650
    Transform {
       translation -0.68788 1.18876 0.41806
       rotation -10.20234 0.00000 10.01521 2.06474 }
    Cylinder {  radius  0.0400 height 0.16237 }
  }
  Separator {                                                # Line     629.650
    Transform {
       translation -0.71315 1.16993 0.35264
       rotation 2.88249 -0.00000 4.96120 2.17164 }
    Cylinder {  radius  0.0400 height 0.06956 }
  }
  Separator {                                                # Line     575.650
    Transform {
       translation -0.68870 1.15604 0.31040
       rotation 11.33057 -0.00000 9.84932 1.64751 }
    Cylinder {  radius  0.0400 height 0.15057 }
  }
  Separator {                                                # Line     504.650
    Transform {
       translation -0.62926 1.12395 0.41112
       rotation -8.81510 0.00000 21.73808 1.35008 }
    Cylinder {  radius  0.0400 height 0.24041 }
  }
  Separator {                                                # Line     391.650
    Transform {
       translation -0.71315 1.16993 0.35264
       rotation 2.88249 -0.00000 4.96120 2.17164 }
    Cylinder {  radius  0.0400 height 0.06956 }
  }
  Separator {                                                # Line     292.650
    Transform {
       translation -0.58155 0.88086 0.38715
       rotation -4.02037 0.00000 31.28115 0.52957 }
    Cylinder {  radius  0.0400 height 0.62433 }
  }
  Separator {                                                # Line      46.650
    Transform {
       translation -0.68575 1.04538 0.43963
       rotation -14.51709 0.00000 10.44108 0.70591 }
    Cylinder {  radius  0.0400 height 0.27564 }
  }
  Separator {                                                # Line     650.703
    Transform {
       translation -0.65310 1.16964 0.42752
       rotation 12.09359 0.00000 -16.97060 1.38696 }
    Cylinder {  radius  0.0400 height 0.21196 }
  }
  Separator {                                                # Line     630.703
    Transform {
       translation -0.60302 1.20813 0.47853
       rotation 1.89125 0.00000 -6.95539 2.05852 }
    Cylinder {  radius  0.0400 height 0.08159 }
  }
  Separator {                                                # Line     629.703
    Transform {
       translation -0.62829 1.18930 0.41310
       rotation 14.97608 0.00000 -12.00940 1.57381 }
    Cylinder {  radius  0.0400 height 0.19197 }
  }
  Separator {                                                # Line     575.703
    Transform {
       translation -0.60385 1.17541 0.37086
       rotation 23.42416 0.00000 -7.12128 1.46012 }
    Cylinder {  radius  0.0400 height 0.24633 }
  }
  Separator {                                                # Line     504.703
    Transform {
       translation -0.54441 1.14333 0.47159
       rotation 3.27849 -0.00000 4.76748 0.56447 }
    Cylinder {  radius  0.0400 height 0.10816 }
  }
  Separator {                                                # Line     391.703
    Transform {
       translation -0.62829 1.18930 0.41310
       rotation 14.97608 0.00000 -12.00940 1.57381 }
    Cylinder {  radius  0.0400 height 0.19197 }
  }
  Separator {                                                # Line     292.703
    Transform {
       translation -0.49669 0.90024 0.44762
       rotation 8.07322 -0.00000 14.31055 0.27716 }
    Cylinder {  radius  0.0400 height 0.60047 }
  }
  Separator {                                                # Line      46.703
    Transform {
       translation -0.60089 1.06476 0.50010
       rotation -2.42350 0.00000 -6.52952 0.27324 }
    Cylinder {  radius  0.0400 height 0.25809 }
  }
  Separator {                                                # Line     703.915
    Transform {
       translation -0.65234 1.01624 0.24697
       rotation -48.20250 0.00000 16.81974 2.16582 }
    Cylinder {  radius  0.0400 height 0.61648 }
  }
  Separator {                                                # Line     650.915
    Transform {
       translation -0.73720 0.99686 0.18650
       rotation -36.10891 0.00000 -0.15087 2.27509 }
    Cylinder {  radius  0.0400 height 0.47383 }
  }
  Separator {                                                # Line     630.915
    Transform {
       translation -0.68712 1.03536 0.23752
       rotation -46.31125 0.00000 9.86435 2.25193 }
    Cylinder {  radius  0.0400 height 0.60951 }
  }
  Separator {                                                # Line     629.915
    Transform {
       translation -0.71239 1.01653 0.17209
       rotation -33.22642 0.00000 4.81033 2.37145 }
    Cylinder {  radius  0.0400 height 0.48220 }
  }
  Separator {                                                # Line     575.915
    Transform {
       translation -0.68795 1.00263 0.12985
       rotation -24.77834 0.00000 9.69846 2.44537 }
    Cylinder {  radius  0.0400 height 0.41491 }
  }
  Separator {                                                # Line     504.915
    Transform {
       translation -0.62851 0.97055 0.23058
       rotation -44.92401 0.00000 21.58721 2.04239 }
    Cylinder {  radius  0.0400 height 0.55948 }
  }
  Separator {                                                # Line     391.915
    Transform {
       translation -0.71239 1.01653 0.17209
       rotation -33.22642 0.00000 4.81033 2.37145 }
    Cylinder {  radius  0.0400 height 0.48220 }
  }
  Separator {                                                # Line     292.915
    Transform {
       translation -0.58079 0.72746 0.20661
       rotation -40.12928 0.00000 31.13029 1.14230 }
    Cylinder {  radius  0.0400 height 0.55836 }
  }
  Separator {                                                # Line      46.915
    Transform {
       translation -0.68499 0.89198 0.25909
       rotation -50.62599 0.00000 10.29021 1.75646 }
    Cylinder {  radius  0.0400 height 0.52565 }
  }
  Separator {                                                # Line     915.949
    Transform {
       translation -0.69463 0.96255 0.22125
       rotation 43.05707 0.00000 -8.36172 1.07333 }
    Cylinder {  radius  0.0400 height 0.49911 }
  }
  Separator {                                                # Line     703.949
    Transform {
       translation -0.61054 1.13533 0.46226
       rotation -5.14543 0.00000 8.45801 2.39676 }
    Cylinder {  radius  0.0400 height 0.14605 }
  }
  Separator {                                                # Line     650.949
    Transform {
       translation -0.69539 1.11595 0.40179
       rotation 6.94817 0.00000 -8.51259 2.12909 }
    Cylinder {  radius  0.0400 height 0.12955 }
  }
  Separator {                                                # Line     630.949
    Transform {
       translation -0.64531 1.15444 0.45280
       rotation -3.25418 0.00000 1.50262 2.90024 }
    Cylinder {  radius  0.0400 height 0.14996 }
  }
  Separator {                                                # Line     629.949
    Transform {
       translation -0.67058 1.13562 0.38738
       rotation 9.83065 0.00000 -3.55139 2.37234 }
    Cylinder {  radius  0.0400 height 0.15027 }
  }
  Separator {                                                # Line     575.949
    Transform {
       translation -0.64614 1.12172 0.34514
       rotation 18.27873 -0.00000 1.33673 1.98314 }
    Cylinder {  radius  0.0400 height 0.20004 }
  }
  Separator {                                                # Line     504.949
    Transform {
       translation -0.58670 1.08964 0.44587
       rotation -1.86694 0.00000 13.22549 1.69001 }
    Cylinder {  radius  0.0400 height 0.13452 }
  }
  Separator {                                                # Line     391.949
    Transform {
       translation -0.67058 1.13562 0.38738
       rotation 9.83065 0.00000 -3.55139 2.37234 }
    Cylinder {  radius  0.0400 height 0.15027 }
  }
  Separator {                                                # Line     292.949
    Transform {
       translation -0.53898 0.84655 0.42189
       rotation 2.92780 -0.00000 22.76856 0.45420 }
    Cylinder {  radius  0.0400 height 0.52323 }
  }
  Separator {                                                # Line      46.949
    Transform {
       translation -0.64318 1.01107 0.47438
       rotation -7.56892 0.00000 1.92849 0.50545 }
    Cylinder {  radius  0.0400 height 0.16131 }
  }
  Separator {                                                # Line     949.957
    Transform {
       translation -0.64838 1.06524 0.44555
       rotation 1.80361 0.00000 -0.88843 2.59177 }
    Cylinder {  radius  0.0400 height 0.03848 }
  }
  Separator {                                                # Line     915.957
    Transform {
       translation -0.69019 0.94615 0.23026
       rotation 44.86068 0.00000 -9.25015 1.14930 }
    Cylinder {  radius  0.0400 height 0.50198 }
  }
  Separator {                                                # Line     703.957
    Transform {
       translation -0.60609 1.11892 0.47128
       rotation -3.34182 0.00000 7.56958 2.60837 }
    Cylinder {  radius  0.0400 height 0.16278 }
  }
  Separator {                                                # Line     650.957
    Transform {
       translation -0.69095 1.09955 0.41081
       rotation 8.75177 0.00000 -9.40102 2.23925 }
    Cylinder {  radius  0.0400 height 0.16367 }
  }
  Separator {                                                # Line     630.957
    Transform {
       translation -0.64087 1.13804 0.46182
       rotation -1.45057 0.00000 0.61419 3.05353 }
    Cylinder {  radius  0.0400 height 0.17911 }
  }
  Separator {                                                # Line     629.957
    Transform {
       translation -0.66614 1.11921 0.39640
       rotation 11.63426 0.00000 -4.43982 2.41732 }
    Cylinder {  radius  0.0400 height 0.18794 }
  }
  Separator {                                                # Line     575.957
    Transform {
       translation -0.64170 1.10532 0.35415
       rotation 20.08234 -0.00000 0.44830 2.08312 }
    Cylinder {  radius  0.0400 height 0.23046 }
  }
  Separator {                                                # Line     504.957
    Transform {
       translation -0.58226 1.07323 0.45488
       rotation -0.06333 0.00000 12.33706 1.94749 }
    Cylinder {  radius  0.0400 height 0.13267 }
  }
  Separator {                                                # Line     391.957
    Transform {
       translation -0.66614 1.11921 0.39640
       rotation 11.63426 0.00000 -4.43982 2.41732 }
    Cylinder {  radius  0.0400 height 0.18794 }
  }
  Separator {                                                # Line     292.957
    Transform {
       translation -0.53454 0.83015 0.43091
       rotation 4.73140 -0.00000 21.88013 0.47306 }
    Cylinder {  radius  0.0400 height 0.49133 }
  }
  Separator {                                                # Line      46.957
    Transform {
       translation -0.63874 0.99466 0.48339
       rotation -5.76532 0.00000 1.04006 0.49573 }
    Cylinder {  radius  0.0400 height 0.12316 }
  }
  Separator {                                                # Line     957.1660
    Transform {
       translation -0.73835 0.99458 0.34183
       rotation -22.54676 0.00000 18.88145 1.92423 }
    Cylinder {  radius  0.0400 height 0.31346 }
  }
  Separator {                                                # Line     949.1660
    Transform {
       translation -0.74279 1.01099 0.33281
       rotation -20.74315 0.00000 17.99302 2.04604 }
    Cylinder {  radius  0.0400 height 0.30882 }
  }
  Separator {                                                # Line     915.1660
    Transform {
       translation -0.78460 0.89190 0.11753
       rotation 22.31392 -0.00000 9.63129 1.19150 }
    Cylinder {  radius  0.0400 height 0.26163 }
  }
  Separator {                                                # Line     703.1660
    Transform {
       translation -0.70050 1.06468 0.35854
       rotation -25.88858 0.00000 26.45103 2.16241 }
    Cylinder {  radius  0.0400 height 0.44590 }
  }
  Separator {                                                # Line     650.1660
    Transform {
       translation -0.78535 1.04530 0.29807
       rotation -13.79499 0.00000 9.48043 2.46848 }
    Cylinder {  radius  0.0400 height 0.26850 }
  }
  Separator {                                                # Line     630.1660
    Transform {
       translation -0.73528 1.08379 0.34909
       rotation -23.99733 0.00000 19.49564 2.31885 }
    Cylinder {  radius  0.0400 height 0.42180 }
  }
  Separator {                                                # Line     629.1660
    Transform {
       translation -0.76055 1.06496 0.28366
       rotation -10.91250 0.00000 14.44162 2.51350 }
    Cylinder {  radius  0.0400 height 0.30805 }
  }
  Separator {                                                # Line     575.1660
    Transform {
       translation -0.73611 1.05107 0.24142
       rotation -2.46442 0.00000 19.32975 2.42002 }
    Cylinder {  radius  0.0400 height 0.29499 }
  }
  Separator {                                                # Line     504.1660
    Transform {
       translation -0.67666 1.01899 0.34215
       rotation -22.61009 0.00000 31.21850 1.95825 }
    Cylinder {  radius  0.0400 height 0.41632 }
  }
  Separator {                                                # Line     391.1660
    Transform {
       translation -0.76055 1.06496 0.28366
       rotation -10.91250 0.00000 14.44162 2.51350 }
    Cylinder {  radius  0.0400 height 0.30805 }
  }
  Separator {                                                # Line     292.1660
    Transform {
       translation -0.62895 0.77590 0.31818
       rotation -17.81536 0.00000 40.76158 0.93418 }
    Cylinder {  radius  0.0400 height 0.55322 }
  }
  Separator {                                                # Line      46.1660
    Transform {
       translation -0.73315 0.94042 0.37066
       rotation -28.31207 0.00000 19.92150 1.57127 }
    Cylinder {  radius  0.0400 height 0.34618 }
  }
  Separator {                                                # Line    1660.1835
    Transform {
       translation -0.68656 0.96586 0.33732
       rotation 21.64431 0.00000 -29.23969 1.43141 }
    Cylinder {  radius  0.0400 height 0.36735 }
  }
  Separator {                                                # Line     957.1835
    Transform {
       translation -0.59215 1.02010 0.45005
       rotation -0.90245 0.00000 -10.35824 2.07564 }
    Cylinder {  radius  0.0400 height 0.11879 }
  }
  Separator {                                                # Line     949.1835
    Transform {
       translation -0.59659 1.03651 0.44104
       rotation 0.90116 0.00000 -11.24667 2.24554 }
    Cylinder {  radius  0.0400 height 0.14449 }
  }
  Separator {                                                # Line     915.1835
    Transform {
       translation -0.63840 0.91742 0.22575
       rotation 43.95823 0.00000 -19.60839 1.27266 }
    Cylinder {  radius  0.0400 height 0.50355 }
  }
  Separator {                                                # Line     703.1835
    Transform {
       translation -0.55430 1.09020 0.46676
       rotation -4.24427 0.00000 -2.78866 2.89008 }
    Cylinder {  radius  0.0400 height 0.20406 }
  }
  Separator {                                                # Line     650.1835
    Transform {
       translation -0.63916 1.07082 0.40630
       rotation 7.84932 0.00000 -19.75926 2.21259 }
    Cylinder {  radius  0.0400 height 0.26543 }
  }
  Separator {                                                # Line     630.1835
    Transform {
       translation -0.58908 1.10931 0.45731
       rotation -2.35302 0.00000 -9.74405 2.73974 }
    Cylinder {  radius  0.0400 height 0.25629 }
  }
  Separator {                                                # Line     629.1835
    Transform {
       translation -0.61435 1.09048 0.39188
       rotation 10.73181 0.00000 -14.79806 2.39664 }
    Cylinder {  radius  0.0400 height 0.26964 }
  }
  Separator {                                                # Line     575.1835
    Transform {
       translation -0.58991 1.07659 0.34964
       rotation 19.17989 0.00000 -9.90994 2.23907 }
    Cylinder {  radius  0.0400 height 0.27505 }
  }
  Separator {                                                # Line     504.1835
    Transform {
       translation -0.53046 1.04451 0.45037
       rotation -0.96578 0.00000 1.97882 2.93727 }
    Cylinder {  radius  0.0400 height 0.10852 }
  }
  Separator {                                                # Line     391.1835
    Transform {
       translation -0.61435 1.09048 0.39188
       rotation 10.73181 0.00000 -14.79806 2.39664 }
    Cylinder {  radius  0.0400 height 0.26964 }
  }
  Separator {                                                # Line     292.1835
    Transform {
       translation -0.48275 0.80142 0.42640
       rotation 3.82895 -0.00000 11.52189 0.30932 }
    Cylinder {  radius  0.0400 height 0.39885 }
  }
  Separator {                                                # Line      46.1835
    Transform {
       translation -0.58695 0.96594 0.47888
       rotation -6.66777 0.00000 -9.31818 1.15291 }
    Cylinder {  radius  0.0400 height 0.12537 }
  }
  Separator {                                                # Line    1835.1893
    Transform {
       translation -0.63916 1.07082 0.40630
       rotation -7.84932 0.00000 19.75926 0.92900 }
    Cylinder {  radius  0.0400 height 0.26543 }
  }
  Separator {                                                # Line    1660.1893
    Transform {
       translation -0.78535 1.04530 0.29807
       rotation 13.79499 0.00000 -9.48043 0.67311 }
    Cylinder {  radius  0.0400 height 0.26850 }
  }
  Separator {                                                # Line     957.1893
    Transform {
       translation -0.69095 1.09955 0.41081
       rotation -8.75177 0.00000 9.40102 0.90234 }
    Cylinder {  radius  0.0400 height 0.16367 }
  }
  Separator {                                                # Line     949.1893
    Transform {
       translation -0.69539 1.11595 0.40179
       rotation -6.94817 0.00000 8.51259 1.01250 }
    Cylinder {  radius  0.0400 height 0.12955 }
  }
  Separator {                                                # Line     915.1893
    Transform {
       translation -0.73720 0.99686 0.18650
       rotation 36.10891 -0.00000 0.15087 0.86650 }
    Cylinder {  radius  0.0400 height 0.47383 }
  }
  Separator {                                                # Line     703.1893
    Transform {
       translation -0.65310 1.16964 0.42752
       rotation -12.09359 0.00000 16.97060 1.75463 }
    Cylinder {  radius  0.0400 height 0.21196 }
  }
  Separator {                                                # Line     630.1893
    Transform {
       translation -0.68788 1.18876 0.41806
       rotation -10.20234 0.00000 10.01521 2.06474 }
    Cylinder {  radius  0.0400 height 0.16237 }
  }
  Separator {                                                # Line     629.1893
    Transform {
       translation -0.71315 1.16993 0.35264
       rotation 2.88249 -0.00000 4.96120 2.17164 }
    Cylinder {  radius  0.0400 height 0.06956 }
  }
  Separator {                                                # Line     575.1893
    Transform {
       translation -0.68870 1.15604 0.31040
       rotation 11.33057 -0.00000 9.84932 1.64751 }
    Cylinder {  radius  0.0400 height 0.15057 }
  }
  Separator {                                                # Line     504.1893
    Transform {
       translation -0.62926 1.12395 0.41112
       rotation -8.81510 0.00000 21.73808 1.35008 }
    Cylinder {  radius  0.0400 height 0.24041 }
  }
  Separator {                                                # Line     391.1893
    Transform {
       translation -0.71315 1.16993 0.35264
       rotation 2.88249 -0.00000 4.96120 2.17164 }
    Cylinder {  radius  0.0400 height 0.06956 }
  }
  Separator {                                                # Line     292.1893
    Transform {
       translation -0.58155 0.88086 0.38715
       rotation -4.02037 0.00000 31.28115 0.52957 }
    Cylinder {  radius  0.0400 height 0.62433 }
  }
  Separator {                                                # Line      46.1893
    Transform {
       translation -0.68575 1.04538 0.43963
       rotation -14.51709 0.00000 10.44108 0.70591 }
    Cylinder {  radius  0.0400 height 0.27564 }
  }
  Separator {                                                # Line     246.353
    Transform {
       translation -1.02597 -0.27979 0.63952
       rotation 16.93557 -0.00000 21.07742 1.51139 }
    Cylinder {  radius  0.0400 height 0.27086 }
  }
  Separator {                                                # Line     353.365
    Transform {
       translation -1.04395 -0.26944 0.62150
       rotation -20.53930 0.00000 -17.48268 1.55369 }
    Cylinder {  radius  0.0400 height 0.26976 }
  }
  Separator {                                                # Line     246.365
    Transform {
       translation -0.93856 -0.27748 0.53683
       rotation -3.60373 0.00000 3.59474 1.18464 }
    Cylinder {  radius  0.0400 height 0.05495 }
  }
  Separator {                                                # Line     365.484
    Transform {
       translation -0.93637 -0.30550 0.60404
       rotation 17.04650 0.00000 -4.03272 1.98366 }
    Cylinder {  radius  0.0400 height 0.19124 }
  }
  Separator {                                                # Line     353.484
    Transform {
       translation -1.02378 -0.30781 0.70674
       rotation -3.49280 0.00000 -21.51541 1.89032 }
    Cylinder {  radius  0.0400 height 0.22959 }
  }
  Separator {                                                # Line     246.484
    Transform {
       translation -0.91840 -0.31585 0.62206
       rotation 13.44277 0.00000 -0.43798 1.96556 }
    Cylinder {  radius  0.0400 height 0.14571 }
  }
  Separator {                                                # Line     484.916
    Transform {
       translation -0.98700 -0.24562 0.49381
       rotation -39.09197 0.00000 14.15834 1.12928 }
    Cylinder {  radius  0.0400 height 0.45987 }
  }
  Separator {                                                # Line     365.916
    Transform {
       translation -1.00716 -0.20725 0.40858
       rotation -22.04547 0.00000 10.12562 1.11219 }
    Cylinder {  radius  0.0400 height 0.27055 }
  }
  Separator {                                                # Line     353.916
    Transform {
       translation -1.09458 -0.20956 0.51128
       rotation -42.58476 0.00000 -7.35706 1.29054 }
    Cylinder {  radius  0.0400 height 0.44970 }
  }
  Separator {                                                # Line     246.916
    Transform {
       translation -0.98919 -0.21760 0.42660
       rotation -25.64920 0.00000 13.72036 1.12092 }
    Cylinder {  radius  0.0400 height 0.32302 }
  }
  Separator {                                                # Line     916.917
    Transform {
       translation -0.87360 -0.12901 0.15327
       rotation -29.01621 0.00000 -36.83842 1.49269 }
    Cylinder {  radius  0.0400 height 0.47037 }
  }
  Separator {                                                # Line     484.917
    Transform {
       translation -0.80281 -0.22727 0.34873
       rotation -68.10818 0.00000 -22.68008 1.25669 }
    Cylinder {  radius  0.0400 height 0.75478 }
  }
  Separator {                                                # Line     365.917
    Transform {
       translation -0.82297 -0.18890 0.26350
       rotation -51.06168 0.00000 -26.71280 1.30566 }
    Cylinder {  radius  0.0400 height 0.59714 }
  }
  Separator {                                                # Line     353.917
    Transform {
       translation -0.91038 -0.19121 0.36619
       rotation -71.60097 0.00000 -44.19549 1.38164 }
    Cylinder {  radius  0.0400 height 0.85670 }
  }
  Separator {                                                # Line     246.917
    Transform {
       translation -0.80500 -0.19925 0.28152
       rotation -54.66541 0.00000 -23.11806 1.28071 }
    Cylinder {  radius  0.0400 height 0.61941 }
  }
  Separator {                                                # Line     917.1039
    Transform {
       translation -0.79437 -0.18483 0.26752
       rotation 51.86696 -0.00000 20.99196 1.82994 }
    Cylinder {  radius  0.0400 height 0.57887 }
  }
  Separator {                                                # Line     916.1039
    Transform {
       translation -0.97856 -0.20318 0.41261
       rotation 22.85075 0.00000 -15.84646 1.95256 }
    Cylinder {  radius  0.0400 height 0.29965 }
  }
  Separator {                                                # Line     484.1039
    Transform {
       translation -0.90777 -0.30143 0.60807
       rotation -16.24121 0.00000 -1.68811 1.09147 }
    Cylinder {  radius  0.0400 height 0.18403 }
  }
  Separator {                                                # Line     365.1039
    Transform {
       translation -0.92793 -0.26307 0.52283
       rotation 0.80529 0.00000 -5.72084 1.43086 }
    Cylinder {  radius  0.0400 height 0.05834 }
  }
  Separator {                                                # Line     353.1039
    Transform {
       translation -1.01534 -0.26538 0.62553
       rotation -19.73401 0.00000 -23.20352 1.52896 }
    Cylinder {  radius  0.0400 height 0.30487 }
  }
  Separator {                                                # Line     246.1039
    Transform {
       translation -0.90996 -0.27342 0.54085
       rotation -2.79844 0.00000 -2.12610 0.88374 }
    Cylinder {  radius  0.0400 height 0.04546 }
  }
  Separator {                                                # Line     917.1268
    Transform {
       translation -0.79437 -0.18483 0.26752
       rotation 51.86696 -0.00000 20.99196 1.82994 }
    Cylinder {  radius  0.0400 height 0.57887 }
  }
  Separator {                                                # Line     916.1268
    Transform {
       translation -0.97856 -0.20318 0.41261
       rotation 22.85075 0.00000 -15.84646 1.95256 }
    Cylinder {  radius  0.0400 height 0.29965 }
  }
  Separator {                                                # Line     484.1268
    Transform {
       translation -0.90777 -0.30143 0.60807
       rotation -16.24121 0.00000 -1.68811 1.09147 }
    Cylinder {  radius  0.0400 height 0.18403 }
  }
  Separator {                                                # Line     365.1268
    Transform {
       translation -0.92793 -0.26307 0.52283
       rotation 0.80529 0.00000 -5.72084 1.43086 }
    Cylinder {  radius  0.0400 height 0.05834 }
  }
  Separator {                                                # Line     353.1268
    Transform {
       translation -1.01534 -0.26538 0.62553
       rotation -19.73401 0.00000 -23.20352 1.52896 }
    Cylinder {  radius  0.0400 height 0.30487 }
  }
  Separator {                                                # Line     246.1268
    Transform {
       translation -0.90996 -0.27342 0.54085
       rotation -2.79844 0.00000 -2.12610 0.88374 }
    Cylinder {  radius  0.0400 height 0.04546 }
  }
  Separator {                                                # Line    1268.1297
    Transform {
       translation -0.86681 -0.05168 0.54914
       rotation 4.45639 0.00000 -6.50242 0.18787 }
    Cylinder {  radius  0.0400 height 0.42207 }
  }
  Separator {                                                # Line    1039.1297
    Transform {
       translation -0.86681 -0.05168 0.54914
       rotation 4.45639 0.00000 -6.50242 0.18787 }
    Cylinder {  radius  0.0400 height 0.42207 }
  }
  Separator {                                                # Line     917.1297
    Transform {
       translation -0.76185 0.02249 0.28981
       rotation 56.32336 -0.00000 14.48954 1.14139 }
    Cylinder {  radius  0.0400 height 0.63964 }
  }
  Separator {                                                # Line     916.1297
    Transform {
       translation -0.94605 0.00414 0.43489
       rotation 27.30715 0.00000 -22.34888 0.86128 }
    Cylinder {  radius  0.0400 height 0.46511 }
  }
  Separator {                                                # Line     484.1297
    Transform {
       translation -0.87525 -0.09411 0.63035
       rotation -11.78482 0.00000 -8.19053 0.27978 }
    Cylinder {  radius  0.0400 height 0.51972 }
  }
  Separator {                                                # Line     365.1297
    Transform {
       translation -0.89542 -0.05575 0.54511
       rotation 5.26168 0.00000 -12.22326 0.30495 }
    Cylinder {  radius  0.0400 height 0.44323 }
  }
  Separator {                                                # Line     353.1297
    Transform {
       translation -0.98283 -0.05806 0.64781
       rotation -15.27762 0.00000 -29.70594 0.66341 }
    Cylinder {  radius  0.0400 height 0.54245 }
  }
  Separator {                                                # Line     246.1297
    Transform {
       translation -0.87744 -0.06610 0.56313
       rotation 1.65795 0.00000 -8.62852 0.19559 }
    Cylinder {  radius  0.0400 height 0.45209 }
  }
  Separator {                                                # Line    1297.1659
    Transform {
       translation -0.68331 0.21104 0.57502
       rotation 0.71956 0.00000 -30.19798 1.21921 }
    Cylinder {  radius  0.0400 height 0.32175 }
  }
  Separator {                                                # Line    1268.1659
    Transform {
       translation -0.71582 0.00372 0.55274
       rotation 5.17595 0.00000 -36.70040 0.61432 }
    Cylinder {  radius  0.0400 height 0.64301 }
  }
  Separator {                                                # Line    1039.1659
    Transform {
       translation -0.71582 0.00372 0.55274
       rotation 5.17595 0.00000 -36.70040 0.61432 }
    Cylinder {  radius  0.0400 height 0.64301 }
  }
  Separator {                                                # Line     917.1659
    Transform {
       translation -0.61086 0.07789 0.29340
       rotation 57.04291 0.00000 -15.70843 1.00335 }
    Cylinder {  radius  0.0400 height 0.70162 }
  }
  Separator {                                                # Line     916.1659
    Transform {
       translation -0.79506 0.05954 0.43849
       rotation 28.02670 0.00000 -52.54685 0.96353 }
    Cylinder {  radius  0.0400 height 0.72519 }
  }
  Separator {                                                # Line     484.1659
    Transform {
       translation -0.72427 -0.03871 0.63395
       rotation -11.06527 0.00000 -38.38851 0.57960 }
    Cylinder {  radius  0.0400 height 0.72945 }
  }
  Separator {                                                # Line     365.1659
    Transform {
       translation -0.74443 -0.00034 0.54871
       rotation 5.98124 0.00000 -42.42124 0.67650 }
    Cylinder {  radius  0.0400 height 0.68428 }
  }
  Separator {                                                # Line     353.1659
    Transform {
       translation -0.83184 -0.00265 0.65141
       rotation -14.55806 0.00000 -59.90392 0.85309 }
    Cylinder {  radius  0.0400 height 0.81835 }
  }
  Separator {                                                # Line     246.1659
    Transform {
       translation -0.72645 -0.01069 0.56673
       rotation 2.37751 0.00000 -38.82649 0.61193 }
    Cylinder {  radius  0.0400 height 0.67716 }
  }
  Separator {                                                # Line    1659.1666
    Transform {
       translation -0.74443 -0.00034 0.54871
       rotation -5.98124 0.00000 42.42124 2.46509 }
    Cylinder {  radius  0.0400 height 0.68428 }
  }
  Separator {                                                # Line    1297.1666
    Transform {
       translation -0.89542 -0.05575 0.54511
       rotation -5.26168 0.00000 12.22326 2.83664 }
    Cylinder {  radius  0.0400 height 0.44323 }
  }
  Separator {                                                # Line    1268.1666
    Transform {
       translation -0.92793 -0.26307 0.52283
       rotation -0.80529 0.00000 5.72084 1.71073 }
    Cylinder {  radius  0.0400 height 0.05834 }
  }
  Separator {                                                # Line    1039.1666
    Transform {
       translation -0.92793 -0.26307 0.52283
       rotation -0.80529 0.00000 5.72084 1.71073 }
    Cylinder {  radius  0.0400 height 0.05834 }
  }
  Separator {                                                # Line     917.1666
    Transform {
       translation -0.82297 -0.18890 0.26350
       rotation 51.06168 -0.00000 26.71280 1.83593 }
    Cylinder {  radius  0.0400 height 0.59714 }
  }
  Separator {                                                # Line     916.1666
    Transform {
       translation -1.00716 -0.20725 0.40858
       rotation 22.04547 0.00000 -10.12562 2.02940 }
    Cylinder {  radius  0.0400 height 0.27055 }
  }
  Separator {                                                # Line     484.1666
    Transform {
       translation -0.93637 -0.30550 0.60404
       rotation -17.04650 0.00000 4.03272 1.15793 }
    Cylinder {  radius  0.0400 height 0.19124 }
  }
  Separator {                                                # Line     353.1666
    Transform {
       translation -1.04395 -0.26944 0.62150
       rotation -20.53930 0.00000 -17.48268 1.55369 }
    Cylinder {  radius  0.0400 height 0.26976 }
  }
  Separator {                                                # Line     246.1666
    Transform {
       translation -0.93856 -0.27748 0.53683
       rotation -3.60373 0.00000 3.59474 1.18464 }
    Cylinder {  radius  0.0400 height 0.05495 }
  }
  Separator {                                                # Line    1659.1667
    Transform {
       translation -0.74443 -0.00034 0.54871
       rotation -5.98124 0.00000 42.42124 2.46509 }
    Cylinder {  radius  0.0400 height 0.68428 }
  }
  Separator {                                                # Line    1297.1667
    Transform {
       translation -0.89542 -0.05575 0.54511
       rotation -5.26168 0.00000 12.22326 2.83664 }
    Cylinder {  radius  0.0400 height 0.44323 }
  }
  Separator {                                                # Line    1268.1667
    Transform {
       translation -0.92793 -0.26307 0.52283
       rotation -0.80529 0.00000 5.72084 1.71073 }
    Cylinder {  radius  0.0400 height 0.05834 }
  }
  Separator {                                                # Line    1039.1667
    Transform {
       translation -0.92793 -0.26307 0.52283
       rotation -0.80529 0.00000 5.72084 1.71073 }
    Cylinder {  radius  0.0400 height 0.05834 }
  }
  Separator {                                                # Line     917.1667
    Transform {
       translation -0.82297 -0.18890 0.26350
       rotation 51.06168 -0.00000 26.71280 1.83593 }
    Cylinder {  radius  0.0400 height 0.59714 }
  }
  Separator {                                                # Line     916.1667
    Transform {
       translation -1.00716 -0.20725 0.40858
       rotation 22.04547 0.00000 -10.12562 2.02940 }
    Cylinder {  radius  0.0400 height 0.27055 }
  }
  Separator {                                                # Line     484.1667
    Transform {
       translation -0.93637 -0.30550 0.60404
       rotation -17.04650 0.00000 4.03272 1.15793 }
    Cylinder {  radius  0.0400 height 0.19124 }
  }
  Separator {                                                # Line     353.1667
    Transform {
       translation -1.04395 -0.26944 0.62150
       rotation -20.53930 0.00000 -17.48268 1.55369 }
    Cylinder {  radius  0.0400 height 0.26976 }
  }
  Separator {                                                # Line     246.1667
    Transform {
       translation -0.93856 -0.27748 0.53683
       rotation -3.60373 0.00000 3.59474 1.18464 }
    Cylinder {  radius  0.0400 height 0.05495 }
  }
  Separator {                                                # Line    1659.1741
    Transform {
       translation -0.74443 -0.00034 0.54871
       rotation -5.98124 0.00000 42.42124 2.46509 }
    Cylinder {  radius  0.0400 height 0.68428 }
  }
  Separator {                                                # Line    1297.1741
    Transform {
       translation -0.89542 -0.05575 0.54511
       rotation -5.26168 0.00000 12.22326 2.83664 }
    Cylinder {  radius  0.0400 height 0.44323 }
  }
  Separator {                                                # Line    1268.1741
    Transform {
       translation -0.92793 -0.26307 0.52283
       rotation -0.80529 0.00000 5.72084 1.71073 }
    Cylinder {  radius  0.0400 height 0.05834 }
  }
  Separator {                                                # Line    1039.1741
    Transform {
       translation -0.92793 -0.26307 0.52283
       rotation -0.80529 0.00000 5.72084 1.71073 }
    Cylinder {  radius  0.0400 height 0.05834 }
  }
  Separator {                                                # Line     917.1741
    Transform {
       translation -0.82297 -0.18890 0.26350
       rotation 51.06168 -0.00000 26.71280 1.83593 }
    Cylinder {  radius  0.0400 height 0.59714 }
  }
  Separator {                                                # Line     916.1741
    Transform {
       translation -1.00716 -0.20725 0.40858
       rotation 22.04547 0.00000 -10.12562 2.02940 }
    Cylinder {  radius  0.0400 height 0.27055 }
  }
  Separator {                                                # Line     484.1741
    Transform {
       translation -0.93637 -0.30550 0.60404
       rotation -17.04650 0.00000 4.03272 1.15793 }
    Cylinder {  radius  0.0400 height 0.19124 }
  }
  Separator {                                                # Line     353.1741
    Transform {
       translation -1.04395 -0.26944 0.62150
       rotation -20.53930 0.00000 -17.48268 1.55369 }
    Cylinder {  radius  0.0400 height 0.26976 }
  }
  Separator {                                                # Line     246.1741
    Transform {
       translation -0.93856 -0.27748 0.53683
       rotation -3.60373 0.00000 3.59474 1.18464 }
    Cylinder {  radius  0.0400 height 0.05495 }
  }
  Separator {                                                # Line    1741.1745
    Transform {
       translation -0.77283 0.02420 0.48542
       rotation -6.67644 0.00000 -36.74185 0.56995 }
    Cylinder {  radius  0.0400 height 0.69207 }
  }
  Separator {                                                # Line    1667.1745
    Transform {
       translation -0.77283 0.02420 0.48542
       rotation -6.67644 0.00000 -36.74185 0.56995 }
    Cylinder {  radius  0.0400 height 0.69207 }
  }
  Separator {                                                # Line    1666.1745
    Transform {
       translation -0.77283 0.02420 0.48542
       rotation -6.67644 0.00000 -36.74185 0.56995 }
    Cylinder {  radius  0.0400 height 0.69207 }
  }
  Separator {                                                # Line    1659.1745
    Transform {
       translation -0.56072 0.29099 0.51533
       rotation -12.65767 0.00000 5.67938 1.23070 }
    Cylinder {  radius  0.0400 height 0.14716 }
  }
  Separator {                                                # Line    1297.1745
    Transform {
       translation -0.71171 0.23559 0.51173
       rotation -11.93812 0.00000 -24.51860 1.04048 }
    Cylinder {  radius  0.0400 height 0.31613 }
  }
  Separator {                                                # Line    1268.1745
    Transform {
       translation -0.74422 0.02827 0.48945
       rotation -7.48172 0.00000 -31.02102 0.50699 }
    Cylinder {  radius  0.0400 height 0.65721 }
  }
  Separator {                                                # Line    1039.1745
    Transform {
       translation -0.74422 0.02827 0.48945
       rotation -7.48172 0.00000 -31.02102 0.50699 }
    Cylinder {  radius  0.0400 height 0.65721 }
  }
  Separator {                                                # Line     917.1745
    Transform {
       translation -0.63926 0.10244 0.23012
       rotation 44.38524 0.00000 -10.02905 0.81811 }
    Cylinder {  radius  0.0400 height 0.62347 }
  }
  Separator {                                                # Line     916.1745
    Transform {
       translation -0.82345 0.08409 0.37520
       rotation 15.36903 0.00000 -46.86747 0.81711 }
    Cylinder {  radius  0.0400 height 0.67643 }
  }
  Separator {                                                # Line     484.1745
    Transform {
       translation -0.75266 -0.01417 0.57066
       rotation -23.72294 0.00000 -32.70913 0.54975 }
    Cylinder {  radius  0.0400 height 0.77336 }
  }
  Separator {                                                # Line     365.1745
    Transform {
       translation -0.77283 0.02420 0.48542
       rotation -6.67644 0.00000 -36.74185 0.56995 }
    Cylinder {  radius  0.0400 height 0.69207 }
  }
  Separator {                                                # Line     353.1745
    Transform {
       translation -0.86024 0.02189 0.58812
       rotation -27.21574 0.00000 -54.22454 0.80166 }
    Cylinder {  radius  0.0400 height 0.84440 }
  }
  Separator {                                                # Line     246.1745
    Transform {
       translation -0.75485 0.01385 0.50344
       rotation -10.28017 0.00000 -33.14711 0.52197 }
    Cylinder {  radius  0.0400 height 0.69606 }
  }
  Separator {                                                # Line    1745.1838
    Transform {
       translation -0.60307 0.15910 0.36960
       rotation -16.48907 0.00000 2.79169 2.65071 }
    Cylinder {  radius  0.0400 height 0.35476 }
  }
  Separator {                                                # Line    1741.1838
    Transform {
       translation -0.78678 -0.13224 0.40298
       rotation -23.16551 0.00000 -33.95017 0.98990 }
    Cylinder {  radius  0.0400 height 0.49165 }
  }
  Separator {                                                # Line    1667.1838
    Transform {
       translation -0.78678 -0.13224 0.40298
       rotation -23.16551 0.00000 -33.95017 0.98990 }
    Cylinder {  radius  0.0400 height 0.49165 }
  }
  Separator {                                                # Line    1666.1838
    Transform {
       translation -0.78678 -0.13224 0.40298
       rotation -23.16551 0.00000 -33.95017 0.98990 }
    Cylinder {  radius  0.0400 height 0.49165 }
  }
  Separator {                                                # Line    1659.1838
    Transform {
       translation -0.57468 0.13456 0.43289
       rotation -29.14675 0.00000 8.47107 2.28625 }
    Cylinder {  radius  0.0400 height 0.40213 }
  }
  Separator {                                                # Line    1297.1838
    Transform {
       translation -0.72567 0.07915 0.42929
       rotation -28.42719 0.00000 -21.72691 1.97483 }
    Cylinder {  radius  0.0400 height 0.38912 }
  }
  Separator {                                                # Line    1268.1838
    Transform {
       translation -0.75818 -0.12817 0.40701
       rotation -23.97080 0.00000 -28.22933 0.95568 }
    Cylinder {  radius  0.0400 height 0.45345 }
  }
  Separator {                                                # Line    1039.1838
    Transform {
       translation -0.75818 -0.12817 0.40701
       rotation -23.97080 0.00000 -28.22933 0.95568 }
    Cylinder {  radius  0.0400 height 0.45345 }
  }
  Separator {                                                # Line     917.1838
    Transform {
       translation -0.65322 -0.05400 0.14767
       rotation 27.89617 0.00000 -7.23737 1.19614 }
    Cylinder {  radius  0.0400 height 0.30968 }
  }
  Separator {                                                # Line     916.1838
    Transform {
       translation -0.83741 -0.07235 0.29275
       rotation -1.12004 0.00000 -44.07579 1.24281 }
    Cylinder {  radius  0.0400 height 0.46573 }
  }
  Separator {                                                # Line     484.1838
    Transform {
       translation -0.76662 -0.17060 0.48821
       rotation -40.21201 0.00000 -29.91744 0.96586 }
    Cylinder {  radius  0.0400 height 0.60934 }
  }
  Separator {                                                # Line     365.1838
    Transform {
       translation -0.78678 -0.13224 0.40298
       rotation -23.16551 0.00000 -33.95017 0.98990 }
    Cylinder {  radius  0.0400 height 0.49165 }
  }
  Separator {                                                # Line     353.1838
    Transform {
       translation -0.87420 -0.13454 0.50568
       rotation -43.70481 0.00000 -51.43285 1.18463 }
    Cylinder {  radius  0.0400 height 0.72859 }
  }
  Separator {                                                # Line     246.1838
    Transform {
       translation -0.76881 -0.14258 0.42100
       rotation -26.76924 0.00000 -30.35543 0.94825 }
    Cylinder {  radius  0.0400 height 0.49819 }
  }
  Separator {                                                # Line     115.652
    Transform {
       translation -0.17419 0.18732 -0.28143
       rotation -31.89405 0.00000 25.57195 1.45948 }
    Cylinder {  radius  0.0400 height 0.41134 }
  }
  Separator {                                                # Line     652.748
    Transform {
       translation -0.34450 0.24391 -0.27423
       rotation 33.33551 -0.00000 8.49055 1.37705 }
    Cylinder {  radius  0.0400 height 0.35056 }
  }
  Separator {                                                # Line     115.748
    Transform {
       translation -0.21664 0.22106 -0.11476
       rotation 1.44146 -0.00000 34.06250 1.25025 }
    Cylinder {  radius  0.0400 height 0.35923 }
  }
  Separator {                                                # Line     748.797
    Transform {
       translation -0.23478 0.31273 -0.18463
       rotation -15.41640 0.00000 -30.43498 1.36801 }
    Cylinder {  radius  0.0400 height 0.34830 }
  }
  Separator {                                                # Line     652.797
    Transform {
       translation -0.19232 0.27898 -0.35131
       rotation 17.91911 0.00000 -21.94443 1.11855 }
    Cylinder {  radius  0.0400 height 0.31498 }
  }
  Separator {                                                # Line     115.797
    Transform {
       translation -0.06446 0.25614 -0.19184
       rotation -13.97494 0.00000 3.62752 0.66708 }
    Cylinder {  radius  0.0400 height 0.23336 }
  }
  Separator {                                                # Line     797.828
    Transform {
       translation -0.07371 0.27562 -0.29530
       rotation -6.71684 0.00000 -1.77793 2.69303 }
    Cylinder {  radius  0.0400 height 0.16022 }
  }
  Separator {                                                # Line     748.828
    Transform {
       translation -0.22589 0.24055 -0.21821
       rotation -22.13324 0.00000 -32.21291 1.75846 }
    Cylinder {  radius  0.0400 height 0.39782 }
  }
  Separator {                                                # Line     652.828
    Transform {
       translation -0.18343 0.20680 -0.38489
       rotation 11.20227 0.00000 -23.72236 1.59642 }
    Cylinder {  radius  0.0400 height 0.26243 }
  }
  Separator {                                                # Line     115.828
    Transform {
       translation -0.05557 0.18395 -0.22542
       rotation -20.69178 0.00000 1.84959 1.38536 }
    Cylinder {  radius  0.0400 height 0.21137 }
  }
  Separator {                                                # Line     828.1368
    Transform {
       translation 0.13126 -0.01003 -0.44307
       rotation -22.83794 0.00000 -39.21670 2.32568 }
    Cylinder {  radius  0.0400 height 0.62308 }
  }
  Separator {                                                # Line     797.1368
    Transform {
       translation 0.12237 0.06216 -0.40949
       rotation -29.55478 0.00000 -40.99463 2.41735 }
    Cylinder {  radius  0.0400 height 0.76275 }
  }
  Separator {                                                # Line     748.1368
    Transform {
       translation -0.02980 0.02708 -0.33240
       rotation -44.97118 0.00000 -71.42961 2.10659 }
    Cylinder {  radius  0.0400 height 0.98164 }
  }
  Separator {                                                # Line     652.1368
    Transform {
       translation 0.01265 -0.00667 -0.49908
       rotation -11.63567 0.00000 -62.93906 2.16628 }
    Cylinder {  radius  0.0400 height 0.77313 }
  }
  Separator {                                                # Line     115.1368
    Transform {
       translation 0.14051 -0.02951 -0.33961
       rotation -43.52972 0.00000 -37.36711 2.16541 }
    Cylinder {  radius  0.0400 height 0.69255 }
  }
  Separator {                                                # Line    1368.1390
    Transform {
       translation 0.11880 -0.05112 -0.49661
       rotation 12.12993 -0.00000 41.70796 0.89991 }
    Cylinder {  radius  0.0400 height 0.55455 }
  }
  Separator {                                                # Line     828.1390
    Transform {
       translation -0.07728 0.16235 -0.38242
       rotation -10.70801 0.00000 2.49126 2.21269 }
    Cylinder {  radius  0.0400 height 0.13726 }
  }
  Separator {                                                # Line     797.1390
    Transform {
       translation -0.08617 0.23453 -0.34884
       rotation -17.42485 0.00000 0.71333 2.48554 }
    Cylinder {  radius  0.0400 height 0.28590 }
  }
  Separator {                                                # Line     748.1390
    Transform {
       translation -0.23834 0.19946 -0.27176
       rotation -32.84125 0.00000 -29.72165 1.91022 }
    Cylinder {  radius  0.0400 height 0.46974 }
  }
  Separator {                                                # Line     652.1390
    Transform {
       translation -0.19589 0.16571 -0.43843
       rotation 0.49426 0.00000 -21.23110 1.96726 }
    Cylinder {  radius  0.0400 height 0.23023 }
  }
  Separator {                                                # Line     115.1390
    Transform {
       translation -0.06803 0.14286 -0.27896
       rotation -31.39979 0.00000 4.34085 1.70628 }
    Cylinder {  radius  0.0400 height 0.31992 }
  }
  Separator {                                                # Line    1390.1405
    Transform {
       translation -0.23834 0.19946 -0.27176
       rotation 32.84125 -0.00000 29.72165 1.23137 }
    Cylinder {  radius  0.0400 height 0.46974 }
  }
  Separator {                                                # Line    1368.1405
    Transform {
       translation -0.02980 0.02708 -0.33240
       rotation 44.97118 -0.00000 71.42961 1.03500 }
    Cylinder {  radius  0.0400 height 0.98164 }
  }
  Separator {                                                # Line     828.1405
    Transform {
       translation -0.22589 0.24055 -0.21821
       rotation 22.13324 -0.00000 32.21291 1.38314 }
    Cylinder {  radius  0.0400 height 0.39782 }
  }
  Separator {                                                # Line     797.1405
    Transform {
       translation -0.23478 0.31273 -0.18463
       rotation 15.41640 -0.00000 30.43498 1.77358 }
    Cylinder {  radius  0.0400 height 0.34830 }
  }
  Separator {                                                # Line     652.1405
    Transform {
       translation -0.34450 0.24391 -0.27423
       rotation 33.33551 -0.00000 8.49055 1.37705 }
    Cylinder {  radius  0.0400 height 0.35056 }
  }
  Separator {                                                # Line     115.1405
    Transform {
       translation -0.21664 0.22106 -0.11476
       rotation 1.44146 -0.00000 34.06250 1.25025 }
    Cylinder {  radius  0.0400 height 0.35923 }
  }
  Separator {                                                # Line    1405.1575
    Transform {
       translation -0.22589 0.24055 -0.21821
       rotation -22.13324 0.00000 -32.21291 1.75846 }
    Cylinder {  radius  0.0400 height 0.39782 }
  }
  Separator {                                                # Line    1390.1575
    Transform {
       translation -0.07728 0.16235 -0.38242
       rotation 10.70801 0.00000 -2.49126 0.92890 }
    Cylinder {  radius  0.0400 height 0.13726 }
  }
  Separator {                                                # Line    1368.1575
    Transform {
       translation 0.13126 -0.01003 -0.44307
       rotation 22.83794 -0.00000 39.21670 0.81592 }
    Cylinder {  radius  0.0400 height 0.62308 }
  }
  Separator {                                                # Line     797.1575
    Transform {
       translation -0.07371 0.27562 -0.29530
       rotation -6.71684 0.00000 -1.77793 2.69303 }
    Cylinder {  radius  0.0400 height 0.16022 }
  }
  Separator {                                                # Line     748.1575
    Transform {
       translation -0.22589 0.24055 -0.21821
       rotation -22.13324 0.00000 -32.21291 1.75846 }
    Cylinder {  radius  0.0400 height 0.39782 }
  }
  Separator {                                                # Line     652.1575
    Transform {
       translation -0.18343 0.20680 -0.38489
       rotation 11.20227 0.00000 -23.72236 1.59642 }
    Cylinder {  radius  0.0400 height 0.26243 }
  }
  Separator {                                                # Line     115.1575
    Transform {
       translation -0.05557 0.18395 -0.22542
       rotation -20.69178 0.00000 1.84959 1.38536 }
    Cylinder {  radius  0.0400 height 0.21137 }
  }
  Separator {                                                # Line    1575.1589
    Transform {
       translation -0.07371 0.27562 -0.29530
       rotation 6.71684 -0.00000 1.77793 0.44857 }
    Cylinder {  radius  0.0400 height 0.16022 }
  }
  Separator {                                                # Line    1405.1589
    Transform {
       translation -0.23478 0.31273 -0.18463
       rotation -15.41640 0.00000 -30.43498 1.36801 }
    Cylinder {  radius  0.0400 height 0.34830 }
  }
  Separator {                                                # Line    1390.1589
    Transform {
       translation -0.08617 0.23453 -0.34884
       rotation 17.42485 0.00000 -0.71333 0.65605 }
    Cylinder {  radius  0.0400 height 0.28590 }
  }
  Separator {                                                # Line    1368.1589
    Transform {
       translation 0.12237 0.06216 -0.40949
       rotation 29.55478 -0.00000 40.99463 0.72425 }
    Cylinder {  radius  0.0400 height 0.76275 }
  }
  Separator {                                                # Line     828.1589
    Transform {
       translation -0.07371 0.27562 -0.29530
       rotation 6.71684 -0.00000 1.77793 0.44857 }
    Cylinder {  radius  0.0400 height 0.16022 }
  }
  Separator {                                                # Line     748.1589
    Transform {
       translation -0.23478 0.31273 -0.18463
       rotation -15.41640 0.00000 -30.43498 1.36801 }
    Cylinder {  radius  0.0400 height 0.34830 }
  }
  Separator {                                                # Line     652.1589
    Transform {
       translation -0.19232 0.27898 -0.35131
       rotation 17.91911 0.00000 -21.94443 1.11855 }
    Cylinder {  radius  0.0400 height 0.31498 }
  }
  Separator {                                                # Line     115.1589
    Transform {
       translation -0.06446 0.25614 -0.19184
       rotation -13.97494 0.00000 3.62752 0.66708 }
    Cylinder {  radius  0.0400 height 0.23336 }
  }
  Separator {                                                # Line    1589.1602
    Transform {
       translation -0.19232 0.27898 -0.35131
       rotation -17.91912 0.00000 21.94443 2.02305 }
    Cylinder {  radius  0.0400 height 0.31498 }
  }
  Separator {                                                # Line    1575.1602
    Transform {
       translation -0.18343 0.20680 -0.38489
       rotation -11.20228 0.00000 23.72236 1.54517 }
    Cylinder {  radius  0.0400 height 0.26243 }
  }
  Separator {                                                # Line    1405.1602
    Transform {
       translation -0.34450 0.24391 -0.27423
       rotation -33.33552 0.00000 -8.49055 1.76454 }
    Cylinder {  radius  0.0400 height 0.35056 }
  }
  Separator {                                                # Line    1390.1602
    Transform {
       translation -0.19589 0.16571 -0.43843
       rotation -0.49427 0.00000 21.23110 1.17434 }
    Cylinder {  radius  0.0400 height 0.23023 }
  }
  Separator {                                                # Line    1368.1602
    Transform {
       translation 0.01265 -0.00667 -0.49908
       rotation 11.63566 -0.00000 62.93906 0.97531 }
    Cylinder {  radius  0.0400 height 0.77313 }
  }
  Separator {                                                # Line     828.1602
    Transform {
       translation -0.18343 0.20680 -0.38489
       rotation -11.20228 0.00000 23.72236 1.54517 }
    Cylinder {  radius  0.0400 height 0.26243 }
  }
  Separator {                                                # Line     797.1602
    Transform {
       translation -0.19232 0.27898 -0.35131
       rotation -17.91912 0.00000 21.94443 2.02305 }
    Cylinder {  radius  0.0400 height 0.31498 }
  }
  Separator {                                                # Line     748.1602
    Transform {
       translation -0.34450 0.24391 -0.27423
       rotation -33.33552 0.00000 -8.49055 1.76454 }
    Cylinder {  radius  0.0400 height 0.35056 }
  }
  Separator {                                                # Line     115.1602
    Transform {
       translation -0.17419 0.18732 -0.28143
       rotation -31.89406 0.00000 25.57195 1.45948 }
    Cylinder {  radius  0.0400 height 0.41134 }
  }
  Separator {                                                # Line    1602.1615
    Transform {
       translation -0.15148 0.21504 -0.27916
       rotation 32.34823 0.00000 -30.11417 1.54875 }
    Cylinder {  radius  0.0400 height 0.44207 }
  }
  Separator {                                                # Line    1589.1615
    Transform {
       translation -0.04175 0.28386 -0.18957
       rotation 14.42911 0.00000 -8.16974 2.22780 }
    Cylinder {  radius  0.0400 height 0.20941 }
  }
  Separator {                                                # Line    1575.1615
    Transform {
       translation -0.03286 0.21167 -0.22315
       rotation 21.14595 0.00000 -6.39180 1.49638 }
    Cylinder {  radius  0.0400 height 0.22152 }
  }
  Separator {                                                # Line    1405.1615
    Transform {
       translation -0.19393 0.24878 -0.11249
       rotation -0.98729 0.00000 -38.60471 1.71924 }
    Cylinder {  radius  0.0400 height 0.39047 }
  }
  Separator {                                                # Line    1390.1615
    Transform {
       translation -0.04532 0.17058 -0.27669
       rotation 31.85396 0.00000 -8.88307 1.28089 }
    Cylinder {  radius  0.0400 height 0.34509 }
  }
  Separator {                                                # Line    1368.1615
    Transform {
       translation 0.16322 -0.00179 -0.33734
       rotation 43.98389 -0.00000 32.82489 0.89125 }
    Cylinder {  radius  0.0400 height 0.70556 }
  }
  Separator {                                                # Line     828.1615
    Transform {
       translation -0.03286 0.21167 -0.22315
       rotation 21.14595 0.00000 -6.39180 1.49638 }
    Cylinder {  radius  0.0400 height 0.22152 }
  }
  Separator {                                                # Line     797.1615
    Transform {
       translation -0.04175 0.28386 -0.18957
       rotation 14.42911 0.00000 -8.16974 2.22780 }
    Cylinder {  radius  0.0400 height 0.20941 }
  }
  Separator {                                                # Line     748.1615
    Transform {
       translation -0.19393 0.24878 -0.11249
       rotation -0.98729 0.00000 -38.60471 1.71924 }
    Cylinder {  radius  0.0400 height 0.39047 }
  }
  Separator {                                                # Line     652.1615
    Transform {
       translation -0.15148 0.21504 -0.27916
       rotation 32.34822 0.00000 -30.11417 1.54875 }
    Cylinder {  radius  0.0400 height 0.44207 }
  }
  Separator {                                                # Line     115.1615
    Transform {
       translation -0.02362 0.19219 -0.11969
       rotation 0.45417 0.00000 -4.54222 0.68884 }
    Cylinder {  radius  0.0400 height 0.07182 }
  }
  Separator {                                                # Line    1615.1767
    Transform {
       translation -0.03286 0.21167 -0.22315
       rotation -21.14595 0.00000 6.39180 1.64521 }
    Cylinder {  radius  0.0400 height 0.22152 }
  }
  Separator {                                                # Line    1602.1767
    Transform {
       translation -0.18343 0.20680 -0.38489
       rotation 11.20228 0.00000 -23.72236 1.59642 }
    Cylinder {  radius  0.0400 height 0.26243 }
  }
  Separator {                                                # Line    1589.1767
    Transform {
       translation -0.07371 0.27562 -0.29530
       rotation -6.71684 0.00000 -1.77793 2.69303 }
    Cylinder {  radius  0.0400 height 0.16022 }
  }
  Separator {                                                # Line    1405.1767
    Transform {
       translation -0.22589 0.24055 -0.21821
       rotation -22.13324 0.00000 -32.21291 1.75846 }
    Cylinder {  radius  0.0400 height 0.39782 }
  }
  Separator {                                                # Line    1390.1767
    Transform {
       translation -0.07728 0.16235 -0.38242
       rotation 10.70801 0.00000 -2.49126 0.92890 }
    Cylinder {  radius  0.0400 height 0.13726 }
  }
  Separator {                                                # Line    1368.1767
    Transform {
       translation 0.13126 -0.01003 -0.44307
       rotation 22.83794 -0.00000 39.21670 0.81592 }
    Cylinder {  radius  0.0400 height 0.62308 }
  }
  Separator {                                                # Line     797.1767
    Transform {
       translation -0.07371 0.27562 -0.29530
       rotation -6.71684 0.00000 -1.77793 2.69303 }
    Cylinder {  radius  0.0400 height 0.16022 }
  }
  Separator {                                                # Line     748.1767
    Transform {
       translation -0.22589 0.24055 -0.21821
       rotation -22.13324 0.00000 -32.21291 1.75846 }
    Cylinder {  radius  0.0400 height 0.39782 }
  }
  Separator {                                                # Line     652.1767
    Transform {
       translation -0.18343 0.20680 -0.38489
       rotation 11.20227 0.00000 -23.72236 1.59642 }
    Cylinder {  radius  0.0400 height 0.26243 }
  }
  Separator {                                                # Line     115.1767
    Transform {
       translation -0.05557 0.18395 -0.22542
       rotation -20.69178 0.00000 1.84959 1.38536 }
    Cylinder {  radius  0.0400 height 0.21137 }
  }
  Separator {                                                # Line    1767.2071
    Transform {
       translation 0.04552 0.13141 -0.39609
       rotation -13.44213 0.00000 -22.06782 2.07939 }
    Cylinder {  radius  0.0400 height 0.29584 }
  }
  Separator {                                                # Line    1615.2071
    Transform {
       translation 0.07748 0.13964 -0.29036
       rotation -34.58808 0.00000 -15.67601 1.97074 }
    Cylinder {  radius  0.0400 height 0.41228 }
  }
  Separator {                                                # Line    1602.2071
    Transform {
       translation -0.07310 0.13477 -0.45210
       rotation -2.23985 0.00000 -45.79018 1.88855 }
    Cylinder {  radius  0.0400 height 0.48261 }
  }
  Separator {                                                # Line    1589.2071
    Transform {
       translation 0.03663 0.20359 -0.36251
       rotation -20.15897 0.00000 -23.84575 2.31655 }
    Cylinder {  radius  0.0400 height 0.42508 }
  }
  Separator {                                                # Line    1575.2071
    Transform {
       translation 0.04552 0.13141 -0.39609
       rotation -13.44213 0.00000 -22.06782 2.07939 }
    Cylinder {  radius  0.0400 height 0.29584 }
  }
  Separator {                                                # Line    1405.2071
    Transform {
       translation -0.11555 0.16852 -0.28543
       rotation -35.57537 0.00000 -54.28072 1.89524 }
    Cylinder {  radius  0.0400 height 0.68472 }
  }
  Separator {                                                # Line    1390.2071
    Transform {
       translation 0.03306 0.09032 -0.44963
       rotation -2.73412 0.00000 -24.55908 1.81616 }
    Cylinder {  radius  0.0400 height 0.25474 }
  }
  Separator {                                                # Line    1368.2071
    Transform {
       translation 0.24160 -0.08206 -0.51028
       rotation 9.39581 -0.00000 17.14888 0.60484 }
    Cylinder {  radius  0.0400 height 0.34388 }
  }
  Separator {                                                # Line     828.2071
    Transform {
       translation 0.04552 0.13141 -0.39609
       rotation -13.44213 0.00000 -22.06782 2.07939 }
    Cylinder {  radius  0.0400 height 0.29584 }
  }
  Separator {                                                # Line     797.2071
    Transform {
       translation 0.03663 0.20359 -0.36251
       rotation -20.15897 0.00000 -23.84575 2.31655 }
    Cylinder {  radius  0.0400 height 0.42508 }
  }
  Separator {                                                # Line     748.2071
    Transform {
       translation -0.11555 0.16852 -0.28543
       rotation -35.57537 0.00000 -54.28073 1.89524 }
    Cylinder {  radius  0.0400 height 0.68472 }
  }
  Separator {                                                # Line     652.2071
    Transform {
       translation -0.07310 0.13477 -0.45210
       rotation -2.23986 0.00000 -45.79018 1.88855 }
    Cylinder {  radius  0.0400 height 0.48261 }
  }
  Separator {                                                # Line     115.2071
    Transform {
       translation 0.05476 0.11192 -0.29263
       rotation -34.13391 0.00000 -20.21823 1.82974 }
    Cylinder {  radius  0.0400 height 0.41041 }
  }
  Separator {                                                # Line     107.282
    Transform {
       translation -0.46641 0.96821 -0.12505
       rotation 3.33082 -0.00000 2.04960 2.11363 }
    Cylinder {  radius  0.0400 height 0.04567 }
  }
  Separator {                                                # Line     282.899
    Transform {
       translation -0.40065 0.86649 0.01290
       rotation 24.25911 0.00000 -15.20183 2.13169 }
    Cylinder {  radius  0.0400 height 0.33809 }
  }
  Separator {                                                # Line     107.899
    Transform {
       translation -0.39040 0.87829 -0.00375
       rotation 27.58993 0.00000 -13.15223 2.15806 }
    Cylinder {  radius  0.0400 height 0.36716 }
  }
  Separator {                                                # Line     899.1137
    Transform {
       translation -0.45864 0.77765 0.14930
       rotation 3.02088 -0.00000 26.79912 1.56277 }
    Cylinder {  radius  0.0400 height 0.26970 }
  }
  Separator {                                                # Line     282.1137
    Transform {
       translation -0.53464 0.86757 0.02800
       rotation 27.27999 -0.00000 11.59729 2.11078 }
    Cylinder {  radius  0.0400 height 0.34560 }
  }
  Separator {                                                # Line     107.1137
    Transform {
       translation -0.52440 0.87937 0.01135
       rotation 30.61081 -0.00000 13.64689 2.11162 }
    Cylinder {  radius  0.0400 height 0.39094 }
  }
  Separator {                                                # Line    1137.1151
    Transform {
       translation -0.49071 0.84926 0.03152
       rotation -26.57744 0.00000 -20.38330 1.17220 }
    Cylinder {  radius  0.0400 height 0.36343 }
  }
  Separator {                                                # Line     899.1151
    Transform {
       translation -0.35672 0.84818 0.01641
       rotation -23.55656 0.00000 6.41583 1.04028 }
    Cylinder {  radius  0.0400 height 0.28305 }
  }
  Separator {                                                # Line     282.1151
    Transform {
       translation -0.43273 0.93810 -0.10488
       rotation 0.70255 0.00000 -8.78600 1.96462 }
    Cylinder {  radius  0.0400 height 0.09545 }
  }
  Separator {                                                # Line     107.1151
    Transform {
       translation -0.42248 0.94989 -0.12154
       rotation 4.03337 0.00000 -6.73641 2.22507 }
    Cylinder {  radius  0.0400 height 0.09895 }
  }
  Separator {                                                # Line    1151.1280
    Transform {
       translation -0.48982 1.05051 -0.14377
       rotation -8.48075 0.00000 20.20351 0.69751 }
    Cylinder {  radius  0.0400 height 0.34113 }
  }
  Separator {                                                # Line    1137.1280
    Transform {
       translation -0.59173 0.97999 -0.01089
       rotation -35.05819 0.00000 -0.17979 0.71656 }
    Cylinder {  radius  0.0400 height 0.53378 }
  }
  Separator {                                                # Line     899.1280
    Transform {
       translation -0.45774 0.97890 -0.02599
       rotation -32.03731 0.00000 26.61933 0.79983 }
    Cylinder {  radius  0.0400 height 0.58074 }
  }
  Separator {                                                # Line     282.1280
    Transform {
       translation -0.53375 1.06883 -0.14729
       rotation -7.77820 0.00000 11.41750 0.55099 }
    Cylinder {  radius  0.0400 height 0.26388 }
  }
  Separator {                                                # Line     107.1280
    Transform {
       translation -0.52350 1.08062 -0.16394
       rotation -4.44738 0.00000 13.46710 0.61392 }
    Cylinder {  radius  0.0400 height 0.24619 }
  }
  Separator {                                                # Line    1280.1284
    Transform {
       translation -0.56935 1.00418 -0.20422
       rotation -3.60861 0.00000 -4.29691 2.98444 }
    Cylinder {  radius  0.0400 height 0.35853 }
  }
  Separator {                                                # Line    1151.1284
    Transform {
       translation -0.46833 0.87346 -0.16182
       rotation -12.08936 0.00000 15.90660 2.00504 }
    Cylinder {  radius  0.0400 height 0.22023 }
  }
  Separator {                                                # Line    1137.1284
    Transform {
       translation -0.57025 0.80293 -0.02893
       rotation -38.66681 0.00000 -4.47670 1.44710 }
    Cylinder {  radius  0.0400 height 0.39225 }
  }
  Separator {                                                # Line     899.1284
    Transform {
       translation -0.43625 0.80185 -0.04403
       rotation -35.64592 0.00000 22.32242 1.45115 }
    Cylinder {  radius  0.0400 height 0.42361 }
  }
  Separator {                                                # Line     282.1284
    Transform {
       translation -0.51226 0.89177 -0.16533
       rotation -11.38682 0.00000 7.12060 2.33716 }
    Cylinder {  radius  0.0400 height 0.18641 }
  }
  Separator {                                                # Line     107.1284
    Transform {
       translation -0.50201 0.90357 -0.18198
       rotation -8.05599 0.00000 9.17019 2.46781 }
    Cylinder {  radius  0.0400 height 0.19563 }
  }
  Separator {                                                # Line    1284.1544
    Transform {
       translation -0.54049 0.81245 -0.24445
       rotation -4.43674 0.00000 -1.47405 2.13154 }
    Cylinder {  radius  0.0400 height 0.05521 }
  }
  Separator {                                                # Line    1280.1544
    Transform {
       translation -0.56198 0.98951 -0.22640
       rotation -8.04536 0.00000 -5.77096 2.88892 }
    Cylinder {  radius  0.0400 height 0.39605 }
  }
  Separator {                                                # Line    1151.1544
    Transform {
       translation -0.46096 0.85878 -0.18400
       rotation -16.52611 0.00000 14.43254 2.07832 }
    Cylinder {  radius  0.0400 height 0.25106 }
  }
  Separator {                                                # Line    1137.1544
    Transform {
       translation -0.56288 0.78825 -0.05111
       rotation -43.10355 0.00000 -5.95075 1.52707 }
    Cylinder {  radius  0.0400 height 0.43554 }
  }
  Separator {                                                # Line     899.1544
    Transform {
       translation -0.42888 0.78717 -0.06622
       rotation -40.08267 0.00000 20.84837 1.52390 }
    Cylinder {  radius  0.0400 height 0.45230 }
  }
  Separator {                                                # Line     282.1544
    Transform {
       translation -0.50489 0.87709 -0.18751
       rotation -15.82356 0.00000 5.64654 2.32753 }
    Cylinder {  radius  0.0400 height 0.23107 }
  }
  Separator {                                                # Line     107.1544
    Transform {
       translation -0.49464 0.88889 -0.20417
       rotation -12.49274 0.00000 7.69614 2.46371 }
    Cylinder {  radius  0.0400 height 0.23397 }
  }
  Separator {                                                # Line    1544.1639
    Transform {
       translation -0.46096 0.85878 -0.18400
       rotation 16.52611 0.00000 -14.43254 1.06327 }
    Cylinder {  radius  0.0400 height 0.25106 }
  }
  Separator {                                                # Line    1284.1639
    Transform {
       translation -0.46833 0.87346 -0.16182
       rotation 12.08936 0.00000 -15.90660 1.13655 }
    Cylinder {  radius  0.0400 height 0.22023 }
  }
  Separator {                                                # Line    1280.1639
    Transform {
       translation -0.48982 1.05051 -0.14377
       rotation 8.48075 0.00000 -20.20351 2.44408 }
    Cylinder {  radius  0.0400 height 0.34113 }
  }
  Separator {                                                # Line    1137.1639
    Transform {
       translation -0.49071 0.84926 0.03152
       rotation -26.57744 0.00000 -20.38330 1.17220 }
    Cylinder {  radius  0.0400 height 0.36343 }
  }
  Separator {                                                # Line     899.1639
    Transform {
       translation -0.35672 0.84818 0.01641
       rotation -23.55656 0.00000 6.41583 1.04028 }
    Cylinder {  radius  0.0400 height 0.28305 }
  }
  Separator {                                                # Line     282.1639
    Transform {
       translation -0.43273 0.93810 -0.10488
       rotation 0.70255 0.00000 -8.78600 1.96462 }
    Cylinder {  radius  0.0400 height 0.09545 }
  }
  Separator {                                                # Line     107.1639
    Transform {
       translation -0.42248 0.94989 -0.12154
       rotation 4.03337 0.00000 -6.73641 2.22507 }
    Cylinder {  radius  0.0400 height 0.09895 }
  }
  Separator {                                                # Line    1544.1662
    Transform {
       translation -0.46096 0.85878 -0.18400
       rotation 16.52611 0.00000 -14.43254 1.06327 }
    Cylinder {  radius  0.0400 height 0.25106 }
  }
  Separator {                                                # Line    1284.1662
    Transform {
       translation -0.46833 0.87346 -0.16182
       rotation 12.08936 0.00000 -15.90660 1.13655 }
    Cylinder {  radius  0.0400 height 0.22023 }
  }
  Separator {                                                # Line    1280.1662
    Transform {
       translation -0.48982 1.05051 -0.14377
       rotation 8.48075 0.00000 -20.20351 2.44408 }
    Cylinder {  radius  0.0400 height 0.34113 }
  }
  Separator {                                                # Line    1137.1662
    Transform {
       translation -0.49071 0.84926 0.03152
       rotation -26.57744 0.00000 -20.38330 1.17220 }
    Cylinder {  radius  0.0400 height 0.36343 }
  }
  Separator {                                                # Line     899.1662
    Transform {
       translation -0.35672 0.84818 0.01641
       rotation -23.55656 0.00000 6.41583 1.04028 }
    Cylinder {  radius  0.0400 height 0.28305 }
  }
  Separator {                                                # Line     282.1662
    Transform {
       translation -0.43273 0.93810 -0.10488
       rotation 0.70255 0.00000 -8.78600 1.96462 }
    Cylinder {  radius  0.0400 height 0.09545 }
  }
  Separator {                                                # Line     107.1662
    Transform {
       translation -0.42248 0.94989 -0.12154
       rotation 4.03337 0.00000 -6.73641 2.22507 }
    Cylinder {  radius  0.0400 height 0.09895 }
  }
  Separator {                                                # Line    1662.1732
    Transform {
       translation -0.33991 0.91119 -0.03787
       rotation 12.69927 0.00000 -9.77696 1.67769 }
    Cylinder {  radius  0.0400 height 0.16119 }
  }
  Separator {                                                # Line    1639.1732
    Transform {
       translation -0.33991 0.91119 -0.03787
       rotation 12.69927 0.00000 -9.77696 1.67769 }
    Cylinder {  radius  0.0400 height 0.16119 }
  }
  Separator {                                                # Line    1544.1732
    Transform {
       translation -0.41208 0.85018 -0.12050
       rotation 29.22537 0.00000 -24.20951 1.30132 }
    Cylinder {  radius  0.0400 height 0.39371 }
  }
  Separator {                                                # Line    1284.1732
    Transform {
       translation -0.41945 0.86486 -0.09832
       rotation 24.78863 0.00000 -25.68356 1.36246 }
    Cylinder {  radius  0.0400 height 0.36484 }
  }
  Separator {                                                # Line    1280.1732
    Transform {
       translation -0.44093 1.04191 -0.08028
       rotation 21.18002 0.00000 -29.98047 2.22011 }
    Cylinder {  radius  0.0400 height 0.46086 }
  }
  Separator {                                                # Line    1151.1732
    Transform {
       translation -0.33991 0.91119 -0.03787
       rotation 12.69927 0.00000 -9.77696 1.67769 }
    Cylinder {  radius  0.0400 height 0.16119 }
  }
  Separator {                                                # Line    1137.1732
    Transform {
       translation -0.44183 0.84066 0.09501
       rotation -13.87818 0.00000 -30.16026 1.21373 }
    Cylinder {  radius  0.0400 height 0.35435 }
  }
  Separator {                                                # Line     899.1732
    Transform {
       translation -0.30783 0.83958 0.07991
       rotation -10.85729 0.00000 -3.36113 0.73386 }
    Cylinder {  radius  0.0400 height 0.16970 }
  }
  Separator {                                                # Line     282.1732
    Transform {
       translation -0.38384 0.92950 -0.04139
       rotation 13.40181 0.00000 -18.56296 1.80169 }
    Cylinder {  radius  0.0400 height 0.23519 }
  }
  Separator {                                                # Line     107.1732
    Transform {
       translation -0.37360 0.94130 -0.05804
       rotation 16.73264 0.00000 -16.51337 1.88892 }
    Cylinder {  radius  0.0400 height 0.24751 }
  }
  Separator {                                                # Line    1732.1733
    Transform {
       translation -0.33991 0.91119 -0.03787
       rotation -12.69927 0.00000 9.77696 1.46390 }
    Cylinder {  radius  0.0400 height 0.16119 }
  }
  Separator {                                                # Line    1544.1733
    Transform {
       translation -0.46096 0.85878 -0.18400
       rotation 16.52611 0.00000 -14.43254 1.06327 }
    Cylinder {  radius  0.0400 height 0.25106 }
  }
  Separator {                                                # Line    1284.1733
    Transform {
       translation -0.46833 0.87346 -0.16182
       rotation 12.08936 0.00000 -15.90660 1.13655 }
    Cylinder {  radius  0.0400 height 0.22023 }
  }
  Separator {                                                # Line    1280.1733
    Transform {
       translation -0.48982 1.05051 -0.14377
       rotation 8.48075 0.00000 -20.20351 2.44408 }
    Cylinder {  radius  0.0400 height 0.34113 }
  }
  Separator {                                                # Line    1137.1733
    Transform {
       translation -0.49071 0.84926 0.03152
       rotation -26.57744 0.00000 -20.38330 1.17220 }
    Cylinder {  radius  0.0400 height 0.36343 }
  }
  Separator {                                                # Line     899.1733
    Transform {
       translation -0.35672 0.84818 0.01641
       rotation -23.55656 0.00000 6.41583 1.04028 }
    Cylinder {  radius  0.0400 height 0.28305 }
  }
  Separator {                                                # Line     282.1733
    Transform {
       translation -0.43273 0.93810 -0.10488
       rotation 0.70255 0.00000 -8.78600 1.96462 }
    Cylinder {  radius  0.0400 height 0.09545 }
  }
  Separator {                                                # Line     107.1733
    Transform {
       translation -0.42248 0.94989 -0.12154
       rotation 4.03337 0.00000 -6.73641 2.22507 }
    Cylinder {  radius  0.0400 height 0.09895 }
  }
  Separator {                                                # Line    1733.1751
    Transform {
       translation -0.38857 0.82974 0.03033
       rotation 26.33968 0.00000 -0.04567 2.17053 }
    Cylinder {  radius  0.0400 height 0.31908 }
  }
  Separator {                                                # Line    1732.1751
    Transform {
       translation -0.33968 0.82114 0.09383
       rotation 13.64042 -0.00000 9.73129 2.34210 }
    Cylinder {  radius  0.0400 height 0.23369 }
  }
  Separator {                                                # Line    1662.1751
    Transform {
       translation -0.38857 0.82974 0.03033
       rotation 26.33968 0.00000 -0.04567 2.17053 }
    Cylinder {  radius  0.0400 height 0.31908 }
  }
  Separator {                                                # Line    1639.1751
    Transform {
       translation -0.38857 0.82974 0.03033
       rotation 26.33968 0.00000 -0.04567 2.17053 }
    Cylinder {  radius  0.0400 height 0.31908 }
  }
  Separator {                                                # Line    1544.1751
    Transform {
       translation -0.46073 0.76873 -0.05230
       rotation 42.86579 0.00000 -14.47822 1.69847 }
    Cylinder {  radius  0.0400 height 0.45616 }
  }
  Separator {                                                # Line    1284.1751
    Transform {
       translation -0.46810 0.78341 -0.03012
       rotation 38.42905 0.00000 -15.95227 1.77793 }
    Cylinder {  radius  0.0400 height 0.42517 }
  }
  Separator {                                                # Line    1280.1751
    Transform {
       translation -0.48959 0.96046 -0.01207
       rotation 34.82044 0.00000 -20.24918 2.40206 }
    Cylinder {  radius  0.0400 height 0.59768 }
  }
  Separator {                                                # Line    1151.1751
    Transform {
       translation -0.38857 0.82974 0.03033
       rotation 26.33968 0.00000 -0.04567 2.17053 }
    Cylinder {  radius  0.0400 height 0.31908 }
  }
  Separator {                                                # Line    1137.1751
    Transform {
       translation -0.49049 0.75921 0.16322
       rotation -0.23776 0.00000 -20.42897 1.75962 }
    Cylinder {  radius  0.0400 height 0.20800 }
  }
  Separator {                                                # Line     899.1751
    Transform {
       translation -0.35649 0.75813 0.14811
       rotation 2.78312 -0.00000 6.37015 2.05856 }
    Cylinder {  radius  0.0400 height 0.07869 }
  }
  Separator {                                                # Line     282.1751
    Transform {
       translation -0.43250 0.84805 0.02682
       rotation 27.04223 0.00000 -8.83168 2.22182 }
    Cylinder {  radius  0.0400 height 0.35763 }
  }
  Separator {                                                # Line     107.1751
    Transform {
       translation -0.42225 0.85985 0.01016
       rotation 30.37305 0.00000 -6.78208 2.22835 }
    Cylinder {  radius  0.0400 height 0.39320 }
  }
  Separator {                                                # Line    1751.2099
    Transform {
       translation -0.55353 0.70613 -0.03978
       rotation -40.36110 0.00000 33.03695 1.69877 }
    Cylinder {  radius  0.0400 height 0.52588 }
  }
  Separator {                                                # Line    1733.2099
    Transform {
       translation -0.55375 0.79618 -0.17148
       rotation -14.02141 0.00000 32.99128 2.17453 }
    Cylinder {  radius  0.0400 height 0.43545 }
  }
  Separator {                                                # Line    1732.2099
    Transform {
       translation -0.50487 0.78758 -0.10798
       rotation -26.72068 0.00000 42.76824 1.99873 }
    Cylinder {  radius  0.0400 height 0.55427 }
  }
  Separator {                                                # Line    1662.2099
    Transform {
       translation -0.55375 0.79618 -0.17148
       rotation -14.02141 0.00000 32.99128 2.17453 }
    Cylinder {  radius  0.0400 height 0.43545 }
  }
  Separator {                                                # Line    1639.2099
    Transform {
       translation -0.55375 0.79618 -0.17148
       rotation -14.02141 0.00000 32.99128 2.17453 }
    Cylinder {  radius  0.0400 height 0.43545 }
  }
  Separator {                                                # Line    1544.2099
    Transform {
       translation -0.62592 0.73517 -0.25411
       rotation 2.50470 -0.00000 18.55873 2.16010 }
    Cylinder {  radius  0.0400 height 0.22527 }
  }
  Separator {                                                # Line    1284.2099
    Transform {
       translation -0.63329 0.74985 -0.23192
       rotation -1.93205 0.00000 17.08468 2.30302 }
    Cylinder {  radius  0.0400 height 0.23119 }
  }
  Separator {                                                # Line    1280.2099
    Transform {
       translation -0.65477 0.92691 -0.21388
       rotation -5.54066 0.00000 12.78777 2.87418 }
    Cylinder {  radius  0.0400 height 0.52742 }
  }
  Separator {                                                # Line    1151.2099
    Transform {
       translation -0.55375 0.79618 -0.17148
       rotation -14.02141 0.00000 32.99128 2.17453 }
    Cylinder {  radius  0.0400 height 0.43545 }
  }
  Separator {                                                # Line    1137.2099
    Transform {
       translation -0.65567 0.72565 -0.03859
       rotation -40.59886 0.00000 12.60798 1.81551 }
    Cylinder {  radius  0.0400 height 0.43817 }
  }
  Separator {                                                # Line     899.2099
    Transform {
       translation -0.52168 0.72457 -0.05369
       rotation -37.57797 0.00000 39.40710 1.75951 }
    Cylinder {  radius  0.0400 height 0.55436 }
  }
  Separator {                                                # Line     282.2099
    Transform {
       translation -0.59768 0.81449 -0.17499
       rotation -13.31887 0.00000 24.20527 2.36970 }
    Cylinder {  radius  0.0400 height 0.39610 }
  }
  Separator {                                                # Line     107.2099
    Transform {
       translation -0.58744 0.82629 -0.19164
       rotation -9.98804 0.00000 26.25487 2.40125 }
    Cylinder {  radius  0.0400 height 0.41644 }
  }
  Separator {                                                # Line     118.304
    Transform {
       translation -0.75190 0.02884 0.70692
       rotation -65.09723 0.00000 20.75568 1.78466 }
    Cylinder {  radius  0.0400 height 0.69919 }
  }
  Separator {                                                # Line     304.684
    Transform {
       translation -0.88691 -0.09334 0.64342
       rotation 52.39696 -0.00000 6.24663 1.75070 }
    Cylinder {  radius  0.0400 height 0.53634 }
  }
  Separator {                                                # Line     118.684
    Transform {
       translation -0.78314 -0.01914 0.96891
       rotation -12.70026 0.00000 27.00230 2.25697 }
    Cylinder {  radius  0.0400 height 0.38569 }
  }
  Separator {                                                # Line     684.685
    Transform {
       translation -0.90483 -0.20085 0.95861
       rotation 10.63972 0.00000 -2.66347 2.39719 }
    Cylinder {  radius  0.0400 height 0.16188 }
  }
  Separator {                                                # Line     304.685
    Transform {
       translation -0.87360 -0.15287 0.69662
       rotation 63.03669 -0.00000 3.58316 1.89904 }
    Cylinder {  radius  0.0400 height 0.66700 }
  }
  Separator {                                                # Line     118.685
    Transform {
       translation -0.76982 -0.07867 1.02211
       rotation -2.06054 0.00000 24.33883 2.54984 }
    Cylinder {  radius  0.0400 height 0.43788 }
  }
  Separator {                                                # Line     685.689
    Transform {
       translation -0.96695 -0.24600 1.00286
       rotation -1.78971 0.00000 15.08760 1.38361 }
    Cylinder {  radius  0.0400 height 0.15464 }
  }
  Separator {                                                # Line     684.689
    Transform {
       translation -0.98027 -0.18646 0.94966
       rotation 8.85002 -0.00000 12.42413 2.10523 }
    Cylinder {  radius  0.0400 height 0.17726 }
  }
  Separator {                                                # Line     304.689
    Transform {
       translation -0.94903 -0.13848 0.68767
       rotation 61.24698 -0.00000 18.67076 1.85387 }
    Cylinder {  radius  0.0400 height 0.66684 }
  }
  Separator {                                                # Line     118.689
    Transform {
       translation -0.84526 -0.06428 1.01316
       rotation -3.85024 0.00000 39.42644 2.27225 }
    Cylinder {  radius  0.0400 height 0.51857 }
  }
  Separator {                                                # Line     689.696
    Transform {
       translation -1.00503 -0.14804 0.99384
       rotation -0.01352 0.00000 -7.47257 0.42044 }
    Cylinder {  radius  0.0400 height 0.18308 }
  }
  Separator {                                                # Line     685.696
    Transform {
       translation -0.92959 -0.16243 1.00279
       rotation -1.80322 0.00000 7.61504 0.38003 }
    Cylinder {  radius  0.0400 height 0.21096 }
  }
  Separator {                                                # Line     684.696
    Transform {
       translation -0.94290 -0.10290 0.94959
       rotation 8.83650 -0.00000 4.95157 0.92176 }
    Cylinder {  radius  0.0400 height 0.12715 }
  }
  Separator {                                                # Line     304.696
    Transform {
       translation -0.91167 -0.05491 0.68760
       rotation 61.23346 -0.00000 11.19820 1.60150 }
    Cylinder {  radius  0.0400 height 0.62278 }
  }
  Separator {                                                # Line     118.696
    Transform {
       translation -0.80789 0.01928 1.01309
       rotation -3.86376 0.00000 31.95387 2.05067 }
    Cylinder {  radius  0.0400 height 0.36285 }
  }
  Separator {                                                # Line     696.993
    Transform {
       translation -0.95390 -0.07315 0.81876
       rotation -35.00143 0.00000 -2.75204 1.62021 }
    Cylinder {  radius  0.0400 height 0.35152 }
  }
  Separator {                                                # Line     689.993
    Transform {
       translation -0.99127 -0.15672 0.81883
       rotation -35.01494 0.00000 -10.22461 1.18119 }
    Cylinder {  radius  0.0400 height 0.39432 }
  }
  Separator {                                                # Line     685.993
    Transform {
       translation -0.91583 -0.17111 0.82778
       rotation -36.80465 0.00000 4.86299 1.12251 }
    Cylinder {  radius  0.0400 height 0.41195 }
  }
  Separator {                                                # Line     684.993
    Transform {
       translation -0.92914 -0.11158 0.77458
       rotation -26.16493 0.00000 2.19952 1.34801 }
    Cylinder {  radius  0.0400 height 0.26923 }
  }
  Separator {                                                # Line     304.993
    Transform {
       translation -0.89791 -0.06360 0.51260
       rotation 26.23204 -0.00000 8.44615 1.70241 }
    Cylinder {  radius  0.0400 height 0.27799 }
  }
  Separator {                                                # Line     118.993
    Transform {
       translation -0.79413 0.01060 0.83808
       rotation -38.86519 0.00000 29.20183 1.93421 }
    Cylinder {  radius  0.0400 height 0.52010 }
  }
  Separator {                                                # Line     993.1034
    Transform {
       translation -0.97405 -0.17639 0.67829
       rotation 6.90640 -0.00000 6.78218 2.66852 }
    Cylinder {  radius  0.0400 height 0.21245 }
  }
  Separator {                                                # Line     696.1034
    Transform {
       translation -0.98781 -0.16771 0.85330
       rotation -28.09503 0.00000 4.03013 2.19973 }
    Cylinder {  radius  0.0400 height 0.35099 }
  }
  Separator {                                                # Line     689.1034
    Transform {
       translation -1.02518 -0.25128 0.85336
       rotation -28.10854 0.00000 -3.44243 1.70885 }
    Cylinder {  radius  0.0400 height 0.28591 }
  }
  Separator {                                                # Line     685.1034
    Transform {
       translation -0.94974 -0.26567 0.86231
       rotation -29.89825 0.00000 11.64517 1.60372 }
    Cylinder {  radius  0.0400 height 0.32103 }
  }
  Separator {                                                # Line     684.1034
    Transform {
       translation -0.96306 -0.20614 0.80911
       rotation -19.25853 0.00000 8.98170 2.11855 }
    Cylinder {  radius  0.0400 height 0.24892 }
  }
  Separator {                                                # Line     304.1034
    Transform {
       translation -0.93182 -0.15815 0.54713
       rotation 33.13844 -0.00000 15.22833 2.12477 }
    Cylinder {  radius  0.0400 height 0.42884 }
  }
  Separator {                                                # Line     118.1034
    Transform {
       translation -0.82804 -0.08395 0.87262
       rotation -31.95879 0.00000 35.98400 2.23141 }
    Cylinder {  radius  0.0400 height 0.60950 }
  }
  Separator {                                                # Line    1034.1089
    Transform {
       translation -0.95726 -0.19342 0.63044
       rotation -16.47687 0.00000 -10.14163 0.89519 }
    Cylinder {  radius  0.0400 height 0.24794 }
  }
  Separator {                                                # Line     993.1089
    Transform {
       translation -0.92334 -0.09887 0.59591
       rotation -9.57047 0.00000 -3.35946 1.89476 }
    Cylinder {  radius  0.0400 height 0.10700 }
  }
  Separator {                                                # Line     696.1089
    Transform {
       translation -0.93711 -0.09018 0.77091
       rotation -44.57190 0.00000 -6.11150 1.68460 }
    Cylinder {  radius  0.0400 height 0.45282 }
  }
  Separator {                                                # Line     689.1089
    Transform {
       translation -0.97447 -0.17375 0.77098
       rotation -44.58541 0.00000 -13.58407 1.32745 }
    Cylinder {  radius  0.0400 height 0.48024 }
  }
  Separator {                                                # Line     685.1089
    Transform {
       translation -0.89903 -0.18814 0.77993
       rotation -46.37512 0.00000 1.50354 1.26891 }
    Cylinder {  radius  0.0400 height 0.48597 }
  }
  Separator {                                                # Line     684.1089
    Transform {
       translation -0.91235 -0.12861 0.72673
       rotation -35.73539 0.00000 -1.15993 1.49980 }
    Cylinder {  radius  0.0400 height 0.35845 }
  }
  Separator {                                                # Line     304.1089
    Transform {
       translation -0.88111 -0.08062 0.46474
       rotation 16.66157 -0.00000 5.08670 1.95554 }
    Cylinder {  radius  0.0400 height 0.18795 }
  }
  Separator {                                                # Line     118.1089
    Transform {
       translation -0.77734 -0.00643 0.79023
       rotation -48.43566 0.00000 25.84237 1.95027 }
    Cylinder {  radius  0.0400 height 0.59103 }
  }
  Separator {                                                # Line    1089.1122
    Transform {
       translation -0.95726 -0.19342 0.63044
       rotation 16.47687 -0.00000 10.14163 2.24640 }
    Cylinder {  radius  0.0400 height 0.24794 }
  }
  Separator {                                                # Line     993.1122
    Transform {
       translation -0.97405 -0.17639 0.67829
       rotation 6.90640 -0.00000 6.78218 2.66852 }
    Cylinder {  radius  0.0400 height 0.21245 }
  }
  Separator {                                                # Line     696.1122
    Transform {
       translation -0.98781 -0.16771 0.85330
       rotation -28.09503 0.00000 4.03013 2.19973 }
    Cylinder {  radius  0.0400 height 0.35099 }
  }
  Separator {                                                # Line     689.1122
    Transform {
       translation -1.02518 -0.25128 0.85336
       rotation -28.10854 0.00000 -3.44243 1.70885 }
    Cylinder {  radius  0.0400 height 0.28591 }
  }
  Separator {                                                # Line     685.1122
    Transform {
       translation -0.94974 -0.26567 0.86231
       rotation -29.89825 0.00000 11.64517 1.60372 }
    Cylinder {  radius  0.0400 height 0.32103 }
  }
  Separator {                                                # Line     684.1122
    Transform {
       translation -0.96306 -0.20614 0.80911
       rotation -19.25853 0.00000 8.98170 2.11855 }
    Cylinder {  radius  0.0400 height 0.24892 }
  }
  Separator {                                                # Line     304.1122
    Transform {
       translation -0.93182 -0.15815 0.54713
       rotation 33.13844 -0.00000 15.22833 2.12477 }
    Cylinder {  radius  0.0400 height 0.42884 }
  }
  Separator {                                                # Line     118.1122
    Transform {
       translation -0.82804 -0.08395 0.87262
       rotation -31.95879 0.00000 35.98400 2.23141 }
    Cylinder {  radius  0.0400 height 0.60950 }
  }
  Separator {                                                # Line    1122.1681
    Transform {
       translation -0.94409 -0.15261 0.65861
       rotation -10.84187 0.00000 -12.77433 0.61601 }
    Cylinder {  radius  0.0400 height 0.28999 }
  }
  Separator {                                                # Line    1089.1681
    Transform {
       translation -0.89338 -0.07508 0.57623
       rotation 5.63500 0.00000 -2.63269 0.65111 }
    Cylinder {  radius  0.0400 height 0.10262 }
  }
  Separator {                                                # Line    1034.1681
    Transform {
       translation -0.94409 -0.15261 0.65861
       rotation -10.84187 0.00000 -12.77433 0.61601 }
    Cylinder {  radius  0.0400 height 0.28999 }
  }
  Separator {                                                # Line     993.1681
    Transform {
       translation -0.91018 -0.05805 0.62408
       rotation -3.93546 0.00000 -5.99215 0.98496 }
    Cylinder {  radius  0.0400 height 0.08604 }
  }
  Separator {                                                # Line     696.1681
    Transform {
       translation -0.92394 -0.04937 0.79909
       rotation -38.93689 0.00000 -8.74419 1.49525 }
    Cylinder {  radius  0.0400 height 0.40021 }
  }
  Separator {                                                # Line     689.1681
    Transform {
       translation -0.96130 -0.13294 0.79915
       rotation -38.95041 0.00000 -16.21676 1.13330 }
    Cylinder {  radius  0.0400 height 0.46578 }
  }
  Separator {                                                # Line     685.1681
    Transform {
       translation -0.88587 -0.14733 0.80810
       rotation -40.74011 0.00000 -1.12915 1.06427 }
    Cylinder {  radius  0.0400 height 0.46608 }
  }
  Separator {                                                # Line     684.1681
    Transform {
       translation -0.89918 -0.08779 0.75490
       rotation -30.10039 0.00000 -3.79263 1.23157 }
    Cylinder {  radius  0.0400 height 0.32172 }
  }
  Separator {                                                # Line     304.1681
    Transform {
       translation -0.86795 -0.03981 0.49292
       rotation 22.29657 -0.00000 2.45400 1.52141 }
    Cylinder {  radius  0.0400 height 0.22459 }
  }
  Separator {                                                # Line     118.1681
    Transform {
       translation -0.76417 0.03439 0.81841
       rotation -42.80065 0.00000 23.20968 1.84567 }
    Cylinder {  radius  0.0400 height 0.50588 }
  }
  Separator {                                                # Line    1681.2030
    Transform {
       translation -0.91018 -0.05805 0.62408
       rotation 3.93546 -0.00000 5.99215 2.15663 }
    Cylinder {  radius  0.0400 height 0.08604 }
  }
  Separator {                                                # Line    1122.2030
    Transform {
       translation -0.97405 -0.17639 0.67829
       rotation -6.90640 0.00000 -6.78218 0.47307 }
    Cylinder {  radius  0.0400 height 0.21245 }
  }
  Separator {                                                # Line    1089.2030
    Transform {
       translation -0.92334 -0.09887 0.59591
       rotation 9.57047 -0.00000 3.35946 1.24684 }
    Cylinder {  radius  0.0400 height 0.10700 }
  }
  Separator {                                                # Line    1034.2030
    Transform {
       translation -0.97405 -0.17639 0.67829
       rotation -6.90640 0.00000 -6.78218 0.47307 }
    Cylinder {  radius  0.0400 height 0.21245 }
  }
  Separator {                                                # Line     696.2030
    Transform {
       translation -0.95390 -0.07315 0.81876
       rotation -35.00143 0.00000 -2.75204 1.62021 }
    Cylinder {  radius  0.0400 height 0.35152 }
  }
  Separator {                                                # Line     689.2030
    Transform {
       translation -0.99127 -0.15672 0.81883
       rotation -35.01494 0.00000 -10.22461 1.18119 }
    Cylinder {  radius  0.0400 height 0.39432 }
  }
  Separator {                                                # Line     685.2030
    Transform {
       translation -0.91583 -0.17111 0.82778
       rotation -36.80465 0.00000 4.86299 1.12251 }
    Cylinder {  radius  0.0400 height 0.41195 }
  }
  Separator {                                                # Line     684.2030
    Transform {
       translation -0.92914 -0.11158 0.77458
       rotation -26.16493 0.00000 2.19952 1.34801 }
    Cylinder {  radius  0.0400 height 0.26923 }
  }
  Separator {                                                # Line     304.2030
    Transform {
       translation -0.89791 -0.06360 0.51260
       rotation 26.23204 -0.00000 8.44615 1.70241 }
    Cylinder {  radius  0.0400 height 0.27799 }
  }
  Separator {                                                # Line     118.2030
    Transform {
       translation -0.79413 0.01060 0.83808
       rotation -38.86519 0.00000 29.20183 1.93421 }
    Cylinder {  radius  0.0400 height 0.52010 }
  }
  Separator {                                                # Line    2030.2125
    Transform {
       translation -1.01224 -0.21141 0.69737
       rotation 10.72150 -0.00000 14.42043 2.53531 }
    Cylinder {  radius  0.0400 height 0.31536 }
  }
  Separator {                                                # Line    1681.2125
    Transform {
       translation -0.98228 -0.18763 0.67769
       rotation 14.65697 -0.00000 20.41258 2.45519 }
    Cylinder {  radius  0.0400 height 0.39652 }
  }
  Separator {                                                # Line    1122.2125
    Transform {
       translation -1.04616 -0.30597 0.73190
       rotation 3.81510 -0.00000 7.63826 2.25778 }
    Cylinder {  radius  0.0400 height 0.11043 }
  }
  Separator {                                                # Line    1089.2125
    Transform {
       translation -0.99545 -0.22844 0.64951
       rotation 20.29197 -0.00000 17.77989 2.26611 }
    Cylinder {  radius  0.0400 height 0.35136 }
  }
  Separator {                                                # Line    1034.2125
    Transform {
       translation -1.04616 -0.30597 0.73190
       rotation 3.81510 -0.00000 7.63826 2.25778 }
    Cylinder {  radius  0.0400 height 0.11043 }
  }
  Separator {                                                # Line     993.2125
    Transform {
       translation -1.01224 -0.21141 0.69737
       rotation 10.72150 -0.00000 14.42043 2.53531 }
    Cylinder {  radius  0.0400 height 0.31536 }
  }
  Separator {                                                # Line     696.2125
    Transform {
       translation -1.02600 -0.20273 0.87237
       rotation -24.27993 0.00000 11.66839 2.36926 }
    Cylinder {  radius  0.0400 height 0.38604 }
  }
  Separator {                                                # Line     689.2125
    Transform {
       translation -1.06337 -0.28630 0.87244
       rotation -24.29344 0.00000 4.19583 1.98837 }
    Cylinder {  radius  0.0400 height 0.26971 }
  }
  Separator {                                                # Line     685.2125
    Transform {
       translation -0.98793 -0.30069 0.88139
       rotation -26.08315 0.00000 19.28343 1.81435 }
    Cylinder {  radius  0.0400 height 0.33424 }
  }
  Separator {                                                # Line     684.2125
    Transform {
       translation -1.00125 -0.24115 0.82819
       rotation -15.44342 0.00000 16.61996 2.29249 }
    Cylinder {  radius  0.0400 height 0.30222 }
  }
  Separator {                                                # Line     304.2125
    Transform {
       translation -0.97001 -0.19317 0.56620
       rotation 36.95354 -0.00000 22.86659 2.16818 }
    Cylinder {  radius  0.0400 height 0.52559 }
  }
  Separator {                                                # Line     118.2125
    Transform {
       translation -0.86624 -0.11897 0.89169
       rotation -28.14369 0.00000 43.62226 2.27838 }
    Cylinder {  radius  0.0400 height 0.68312 }
  }
  Separator {                                                # Line     110.168
    Transform {
       translation 0.11398 0.50517 -0.04074
       rotation 5.00345 -0.00000 27.97724 2.13184 }
    Cylinder {  radius  0.0400 height 0.33567 }
  }
  Separator {                                                # Line     168.203
    Transform {
       translation 0.08707 0.48276 0.09431
       rotation 22.00677 0.00000 -22.59472 1.16966 }
    Cylinder {  radius  0.0400 height 0.34260 }
  }
  Separator {                                                # Line     110.203
    Transform {
       translation 0.22695 0.57206 0.06930
       rotation 27.01022 -0.00000 5.38253 1.73214 }
    Cylinder {  radius  0.0400 height 0.27904 }
  }
  Separator {                                                # Line     203.1048
    Transform {
       translation 0.11531 0.57648 0.06521
       rotation -27.82668 0.00000 16.94508 1.40754 }
    Cylinder {  radius  0.0400 height 0.33019 }
  }
  Separator {                                                # Line     168.1048
    Transform {
       translation 0.00234 0.50959 -0.04482
       rotation -5.81991 0.00000 -5.64964 0.40840 }
    Cylinder {  radius  0.0400 height 0.20424 }
  }
  Separator {                                                # Line     110.1048
    Transform {
       translation 0.14223 0.59889 -0.06984
       rotation -0.81646 0.00000 22.32760 1.53125 }
    Cylinder {  radius  0.0400 height 0.22360 }
  }
  Separator {                                                # Line    1048.1162
    Transform {
       translation 0.16995 0.45747 -0.15440
       rotation -16.09596 0.00000 -27.87233 2.30706 }
    Cylinder {  radius  0.0400 height 0.43437 }
  }
  Separator {                                                # Line     203.1162
    Transform {
       translation 0.25468 0.43063 -0.01527
       rotation -43.92264 0.00000 -10.92725 2.05494 }
    Cylinder {  radius  0.0400 height 0.51139 }
  }
  Separator {                                                # Line     168.1162
    Transform {
       translation 0.14170 0.36375 -0.12530
       rotation -21.91587 0.00000 -33.52197 1.82544 }
    Cylinder {  radius  0.0400 height 0.41385 }
  }
  Separator {                                                # Line     110.1162
    Transform {
       translation 0.28159 0.45305 -0.15032
       rotation -16.91242 0.00000 -5.54473 2.57995 }
    Cylinder {  radius  0.0400 height 0.33419 }
  }
  Separator {                                                # Line    1162.1165
    Transform {
       translation 0.12309 0.52758 -0.20723
       rotation 5.53014 -0.00000 37.24454 0.71699 }
    Cylinder {  radius  0.0400 height 0.57300 }
  }
  Separator {                                                # Line    1048.1165
    Transform {
       translation -0.01627 0.67342 -0.12675
       rotation -10.56582 0.00000 9.37221 0.78898 }
    Cylinder {  radius  0.0400 height 0.19903 }
  }
  Separator {                                                # Line     203.1165
    Transform {
       translation 0.06845 0.64659 0.01238
       rotation -38.39250 0.00000 26.31729 1.17610 }
    Cylinder {  radius  0.0400 height 0.50424 }
  }
  Separator {                                                # Line     168.1165
    Transform {
       translation -0.04452 0.57970 -0.09765
       rotation -16.38573 0.00000 3.72257 0.47385 }
    Cylinder {  radius  0.0400 height 0.36824 }
  }
  Separator {                                                # Line     110.1165
    Transform {
       translation 0.09537 0.66900 -0.12267
       rotation -11.38228 0.00000 31.69982 1.15413 }
    Cylinder {  radius  0.0400 height 0.36833 }
  }
  Separator {                                                # Line    1165.1186
    Transform {
       translation -0.01627 0.67342 -0.12675
       rotation 10.56582 0.00000 -9.37221 2.35261 }
    Cylinder {  radius  0.0400 height 0.19903 }
  }
  Separator {                                                # Line    1162.1186
    Transform {
       translation 0.16995 0.45747 -0.15440
       rotation 16.09596 -0.00000 27.87233 0.83453 }
    Cylinder {  radius  0.0400 height 0.43437 }
  }
  Separator {                                                # Line     203.1186
    Transform {
       translation 0.11531 0.57648 0.06521
       rotation -27.82668 0.00000 16.94508 1.40754 }
    Cylinder {  radius  0.0400 height 0.33019 }
  }
  Separator {                                                # Line     168.1186
    Transform {
       translation 0.00234 0.50959 -0.04482
       rotation -5.81991 0.00000 -5.64964 0.40840 }
    Cylinder {  radius  0.0400 height 0.20424 }
  }
  Separator {                                                # Line     110.1186
    Transform {
       translation 0.14223 0.59889 -0.06984
       rotation -0.81646 0.00000 22.32760 1.53125 }
    Cylinder {  radius  0.0400 height 0.22360 }
  }
  Separator {                                                # Line    1186.1553
    Transform {
       translation 0.04589 0.69327 -0.06208
       rotation 2.36741 0.00000 -3.06038 0.21182 }
    Cylinder {  radius  0.0400 height 0.18404 }
  }
  Separator {                                                # Line    1165.1553
    Transform {
       translation -0.00097 0.76339 -0.11491
       rotation 12.93323 0.00000 -12.43259 1.35303 }
    Cylinder {  radius  0.0400 height 0.18374 }
  }
  Separator {                                                # Line    1162.1553
    Transform {
       translation 0.18525 0.54743 -0.14256
       rotation 18.46337 -0.00000 24.81195 0.58043 }
    Cylinder {  radius  0.0400 height 0.56398 }
  }
  Separator {                                                # Line    1048.1553
    Transform {
       translation 0.04589 0.69327 -0.06208
       rotation 2.36741 0.00000 -3.06038 0.21182 }
    Cylinder {  radius  0.0400 height 0.18404 }
  }
  Separator {                                                # Line     203.1553
    Transform {
       translation 0.13062 0.66644 0.07705
       rotation -25.45927 0.00000 13.88470 0.89271 }
    Cylinder {  radius  0.0400 height 0.37237 }
  }
  Separator {                                                # Line     168.1553
    Transform {
       translation 0.01764 0.59955 -0.03298
       rotation -3.45249 0.00000 -8.71002 0.24972 }
    Cylinder {  radius  0.0400 height 0.37912 }
  }
  Separator {                                                # Line     110.1553
    Transform {
       translation 0.15753 0.68885 -0.05800
       rotation 1.55095 -0.00000 19.26722 0.79726 }
    Cylinder {  radius  0.0400 height 0.27018 }
  }
  Separator {                                                # Line    1553.1749
    Transform {
       translation -0.04885 0.54824 0.10076
       rotation 30.20072 -0.00000 22.00862 2.46983 }
    Cylinder {  radius  0.0400 height 0.60044 }
  }
  Separator {                                                # Line    1186.1749
    Transform {
       translation -0.06415 0.45828 0.08892
       rotation 32.56813 -0.00000 18.94824 2.22686 }
    Cylinder {  radius  0.0400 height 0.47551 }
  }
  Separator {                                                # Line    1165.1749
    Transform {
       translation -0.11101 0.52840 0.03609
       rotation 43.13395 -0.00000 9.57602 2.34295 }
    Cylinder {  radius  0.0400 height 0.61674 }
  }
  Separator {                                                # Line    1162.1749
    Transform {
       translation 0.07521 0.31244 0.00844
       rotation 48.66409 -0.00000 46.82056 1.56838 }
    Cylinder {  radius  0.0400 height 0.67531 }
  }
  Separator {                                                # Line    1048.1749
    Transform {
       translation -0.06415 0.45828 0.08892
       rotation 32.56813 -0.00000 18.94824 2.22686 }
    Cylinder {  radius  0.0400 height 0.47551 }
  }
  Separator {                                                # Line     203.1749
    Transform {
       translation 0.02057 0.43145 0.22805
       rotation 4.74145 -0.00000 35.89331 2.14922 }
    Cylinder {  radius  0.0400 height 0.43239 }
  }
  Separator {                                                # Line     168.1749
    Transform {
       translation -0.09240 0.36456 0.11802
       rotation 26.74822 -0.00000 13.29860 1.90170 }
    Cylinder {  radius  0.0400 height 0.31585 }
  }
  Separator {                                                # Line     110.1749
    Transform {
       translation 0.04749 0.45386 0.09300
       rotation 31.75167 -0.00000 41.27584 2.06595 }
    Cylinder {  radius  0.0400 height 0.59184 }
  }
  Separator {                                                # Line    1749.1801
    Transform {
       translation -0.04885 0.54824 0.10076
       rotation -30.20072 0.00000 -22.00862 0.67176 }
    Cylinder {  radius  0.0400 height 0.60044 }
  }
  Separator {                                                # Line    1186.1801
    Transform {
       translation 0.04589 0.69327 -0.06208
       rotation 2.36741 0.00000 -3.06038 0.21182 }
    Cylinder {  radius  0.0400 height 0.18404 }
  }
  Separator {                                                # Line    1165.1801
    Transform {
       translation -0.00097 0.76339 -0.11491
       rotation 12.93323 0.00000 -12.43259 1.35303 }
    Cylinder {  radius  0.0400 height 0.18374 }
  }
  Separator {                                                # Line    1162.1801
    Transform {
       translation 0.18525 0.54743 -0.14256
       rotation 18.46337 -0.00000 24.81195 0.58043 }
    Cylinder {  radius  0.0400 height 0.56398 }
  }
  Separator {                                                # Line    1048.1801
    Transform {
       translation 0.04589 0.69327 -0.06208
       rotation 2.36741 0.00000 -3.06038 0.21182 }
    Cylinder {  radius  0.0400 height 0.18404 }
  }
  Separator {                                                # Line     203.1801
    Transform {
       translation 0.13062 0.66644 0.07705
       rotation -25.45927 0.00000 13.88470 0.89271 }
    Cylinder {  radius  0.0400 height 0.37237 }
  }
  Separator {                                                # Line     168.1801
    Transform {
       translation 0.01764 0.59955 -0.03298
       rotation -3.45249 0.00000 -8.71002 0.24972 }
    Cylinder {  radius  0.0400 height 0.37912 }
  }
  Separator {                                                # Line     110.1801
    Transform {
       translation 0.15753 0.68885 -0.05800
       rotation 1.55095 -0.00000 19.26722 0.79726 }
    Cylinder {  radius  0.0400 height 0.27018 }
  }
  Separator {                                                # Line    1801.1802
    Transform {
       translation 0.04752 0.65958 0.06310
       rotation 22.66840 -0.00000 2.73451 2.39608 }
    Cylinder {  radius  0.0400 height 0.33659 }
  }
  Separator {                                                # Line    1749.1802
    Transform {
       translation -0.06252 0.42459 0.21410
       rotation -7.53232 0.00000 -19.27410 0.74878 }
    Cylinder {  radius  0.0400 height 0.30399 }
  }
  Separator {                                                # Line    1553.1802
    Transform {
       translation 0.04752 0.65958 0.06310
       rotation 22.66840 -0.00000 2.73451 2.39608 }
    Cylinder {  radius  0.0400 height 0.33659 }
  }
  Separator {                                                # Line    1186.1802
    Transform {
       translation 0.03222 0.56962 0.05126
       rotation 25.03581 0.00000 -0.32587 1.83369 }
    Cylinder {  radius  0.0400 height 0.25929 }
  }
  Separator {                                                # Line    1165.1802
    Transform {
       translation -0.01464 0.63973 -0.00157
       rotation 35.60163 0.00000 -9.69808 2.08330 }
    Cylinder {  radius  0.0400 height 0.42338 }
  }
  Separator {                                                # Line    1162.1802
    Transform {
       translation 0.17158 0.42377 -0.02922
       rotation 41.13177 -0.00000 27.54646 1.14536 }
    Cylinder {  radius  0.0400 height 0.54349 }
  }
  Separator {                                                # Line    1048.1802
    Transform {
       translation 0.03222 0.56962 0.05126
       rotation 25.03581 0.00000 -0.32587 1.83369 }
    Cylinder {  radius  0.0400 height 0.25929 }
  }
  Separator {                                                # Line     203.1802
    Transform {
       translation 0.11694 0.54279 0.19039
       rotation -2.79087 0.00000 16.61921 1.65201 }
    Cylinder {  radius  0.0400 height 0.16908 }
  }
  Separator {                                                # Line     168.1802
    Transform {
       translation 0.00397 0.47590 0.08036
       rotation 19.21590 0.00000 -5.97551 1.03288 }
    Cylinder {  radius  0.0400 height 0.23433 }
  }
  Separator {                                                # Line     110.1802
    Transform {
       translation 0.14386 0.56520 0.05534
       rotation 24.21935 -0.00000 22.00174 1.74784 }
    Cylinder {  radius  0.0400 height 0.33240 }
  }
  Separator {                                                # Line    1802.2059
    Transform {
       translation 0.14588 0.50505 0.10974
       rotation -13.33932 0.00000 -22.40696 1.80336 }
    Cylinder {  radius  0.0400 height 0.26798 }
  }
  Separator {                                                # Line    1801.2059
    Transform {
       translation 0.15956 0.62870 -0.00360
       rotation 9.32908 0.00000 -19.67245 2.52789 }
    Cylinder {  radius  0.0400 height 0.37806 }
  }
  Separator {                                                # Line    1749.2059
    Transform {
       translation 0.04951 0.39371 0.14740
       rotation -20.87164 0.00000 -41.68107 1.23841 }
    Cylinder {  radius  0.0400 height 0.49314 }
  }
  Separator {                                                # Line    1553.2059
    Transform {
       translation 0.15956 0.62870 -0.00360
       rotation 9.32908 0.00000 -19.67245 2.52789 }
    Cylinder {  radius  0.0400 height 0.37806 }
  }
  Separator {                                                # Line    1186.2059
    Transform {
       translation 0.14425 0.53874 -0.01544
       rotation 11.69649 0.00000 -22.73283 2.03856 }
    Cylinder {  radius  0.0400 height 0.28642 }
  }
  Separator {                                                # Line    1165.2059
    Transform {
       translation 0.09739 0.60885 -0.06827
       rotation 22.26231 0.00000 -32.10504 2.17443 }
    Cylinder {  radius  0.0400 height 0.47455 }
  }
  Separator {                                                # Line    1162.2059
    Transform {
       translation 0.28362 0.39289 -0.09592
       rotation 27.79245 -0.00000 5.13950 1.04889 }
    Cylinder {  radius  0.0400 height 0.32604 }
  }
  Separator {                                                # Line    1048.2059
    Transform {
       translation 0.14425 0.53874 -0.01544
       rotation 11.69649 0.00000 -22.73283 2.03856 }
    Cylinder {  radius  0.0400 height 0.28642 }
  }
  Separator {                                                # Line     203.2059
    Transform {
       translation 0.22898 0.51190 0.12370
       rotation -16.13019 0.00000 -5.78775 1.98567 }
    Cylinder {  radius  0.0400 height 0.18726 }
  }
  Separator {                                                # Line     168.2059
    Transform {
       translation 0.11601 0.44502 0.01366
       rotation 5.87658 0.00000 -28.38247 1.37232 }
    Cylinder {  radius  0.0400 height 0.29565 }
  }
  Separator {                                                # Line     110.2059
    Transform {
       translation 0.25589 0.53432 -0.01136
       rotation 10.88003 0.00000 -0.40523 2.40603 }
    Cylinder {  radius  0.0400 height 0.16226 }
  }
  Separator {                                                # Line    2059.2196
    Transform {
       translation 0.10274 0.45308 0.03283
       rotation -2.04346 0.00000 31.03538 1.70555 }
    Cylinder {  radius  0.0400 height 0.31387 }
  }
  Separator {                                                # Line    1802.2196
    Transform {
       translation -0.00929 0.48396 0.09952
       rotation -15.38278 0.00000 8.62842 2.10328 }
    Cylinder {  radius  0.0400 height 0.20472 }
  }
  Separator {                                                # Line    1801.2196
    Transform {
       translation 0.00438 0.60762 -0.01382
       rotation 7.28562 -0.00000 11.36293 2.77469 }
    Cylinder {  radius  0.0400 height 0.37628 }
  }
  Separator {                                                # Line    1749.2196
    Transform {
       translation -0.10566 0.37263 0.13719
       rotation -22.91510 0.00000 -10.64569 1.13147 }
    Cylinder {  radius  0.0400 height 0.27918 }
  }
  Separator {                                                # Line    1553.2196
    Transform {
       translation 0.00438 0.60762 -0.01382
       rotation 7.28562 -0.00000 11.36293 2.77469 }
    Cylinder {  radius  0.0400 height 0.37628 }
  }
  Separator {                                                # Line    1186.2196
    Transform {
       translation -0.01092 0.51765 -0.02565
       rotation 9.65303 -0.00000 8.30255 2.50244 }
    Cylinder {  radius  0.0400 height 0.21345 }
  }
  Separator {                                                # Line    1165.2196
    Transform {
       translation -0.05778 0.58777 -0.07848
       rotation 20.21885 0.00000 -1.06966 2.56528 }
    Cylinder {  radius  0.0400 height 0.37155 }
  }
  Separator {                                                # Line    1162.2196
    Transform {
       translation 0.12844 0.37181 -0.10613
       rotation 25.74899 -0.00000 36.17488 1.30606 }
    Cylinder {  radius  0.0400 height 0.46006 }
  }
  Separator {                                                # Line    1048.2196
    Transform {
       translation -0.01092 0.51765 -0.02565
       rotation 9.65303 -0.00000 8.30255 2.50244 }
    Cylinder {  radius  0.0400 height 0.21345 }
  }
  Separator {                                                # Line     203.2196
    Transform {
       translation 0.07380 0.49082 0.11348
       rotation -18.17365 0.00000 25.24763 1.93235 }
    Cylinder {  radius  0.0400 height 0.33259 }
  }
  Separator {                                                # Line     168.2196
    Transform {
       translation -0.03917 0.42393 0.00344
       rotation 3.83312 -0.00000 2.65291 1.23771 }
    Cylinder {  radius  0.0400 height 0.04933 }
  }
  Separator {                                                # Line     110.2196
    Transform {
       translation 0.10071 0.51324 -0.02157
       rotation 8.83657 -0.00000 30.63015 2.04213 }
    Cylinder {  radius  0.0400 height 0.35781 }
  }
  Separator {                                                # Line     477.502
    Transform {
       translation -0.49397 0.87561 0.36791
       rotation 11.32544 -0.00000 7.61497 0.78168 }
    Cylinder {  radius  0.0400 height 0.19373 }
  }
  Separator {                                                # Line     502.559
    Transform {
       translation -0.37409 0.91177 0.35028
       rotation -14.85101 0.00000 -31.59174 1.75536 }
    Cylinder {  radius  0.0400 height 0.35511 }
  }
  Separator {                                                # Line     477.559
    Transform {
       translation -0.33601 0.84302 0.29365
       rotation -3.52557 0.00000 -23.97677 1.28077 }
    Cylinder {  radius  0.0400 height 0.25291 }
  }
  Separator {                                                # Line     559.648
    Transform {
       translation -0.38160 0.80103 0.38039
       rotation 20.87314 -0.00000 33.09433 1.95088 }
    Cylinder {  radius  0.0400 height 0.42134 }
  }
  Separator {                                                # Line     502.648
    Transform {
       translation -0.53956 0.83361 0.45465
       rotation 6.02212 -0.00000 1.50259 2.86837 }
    Cylinder {  radius  0.0400 height 0.23002 }
  }
  Separator {                                                # Line     477.648
    Transform {
       translation -0.50149 0.76486 0.39802
       rotation 17.34757 -0.00000 9.11755 1.97569 }
    Cylinder {  radius  0.0400 height 0.21322 }
  }
  Separator {                                                # Line     648.665
    Transform {
       translation -0.58160 0.84325 0.26575
       rotation -43.80225 0.00000 6.90493 1.07339 }
    Cylinder {  radius  0.0400 height 0.50457 }
  }
  Separator {                                                # Line     559.665
    Transform {
       translation -0.41613 0.92140 0.16138
       rotation -22.92911 0.00000 39.99926 1.38966 }
    Cylinder {  radius  0.0400 height 0.46872 }
  }
  Separator {                                                # Line     502.665
    Transform {
       translation -0.57409 0.95399 0.23564
       rotation -37.78013 0.00000 8.40751 1.52105 }
    Cylinder {  radius  0.0400 height 0.38752 }
  }
  Separator {                                                # Line     477.665
    Transform {
       translation -0.53601 0.88524 0.17901
       rotation -26.45468 0.00000 16.02248 1.10167 }
    Cylinder {  radius  0.0400 height 0.34674 }
  }
  Separator {                                                # Line     665.676
    Transform {
       translation -0.53668 0.95849 0.14907
       rotation 20.46764 0.00000 -15.88889 1.61042 }
    Cylinder {  radius  0.0400 height 0.25931 }
  }
  Separator {                                                # Line     648.676
    Transform {
       translation -0.50215 0.83811 0.36808
       rotation -23.33461 0.00000 -8.98396 0.82608 }
    Cylinder {  radius  0.0400 height 0.34006 }
  }
  Separator {                                                # Line     559.676
    Transform {
       translation -0.33668 0.91627 0.26372
       rotation -2.46147 0.00000 24.11037 1.27382 }
    Cylinder {  radius  0.0400 height 0.25345 }
  }
  Separator {                                                # Line     502.676
    Transform {
       translation -0.49464 0.94885 0.33797
       rotation -17.31249 0.00000 -7.48138 1.52312 }
    Cylinder {  radius  0.0400 height 0.18881 }
  }
  Separator {                                                # Line     477.676
    Transform {
       translation -0.45657 0.88011 0.28135
       rotation -5.98704 0.00000 0.13359 0.38806 }
    Cylinder {  radius  0.0400 height 0.15826 }
  }
  Separator {                                                # Line     676.710
    Transform {
       translation -0.60543 0.77515 0.35443
       rotation 20.60297 -0.00000 29.63867 2.34984 }
    Cylinder {  radius  0.0400 height 0.50726 }
  }
  Separator {                                                # Line     665.710
    Transform {
       translation -0.68487 0.78029 0.25209
       rotation 41.07061 -0.00000 13.74978 2.27331 }
    Cylinder {  radius  0.0400 height 0.56748 }
  }
  Separator {                                                # Line     648.710
    Transform {
       translation -0.65035 0.65991 0.47110
       rotation -2.73163 0.00000 20.65471 2.11442 }
    Cylinder {  radius  0.0400 height 0.24344 }
  }
  Separator {                                                # Line     559.710
    Transform {
       translation -0.48488 0.73807 0.36673
       rotation 18.14150 -0.00000 53.74903 2.03246 }
    Cylinder {  radius  0.0400 height 0.63361 }
  }
  Separator {                                                # Line     502.710
    Transform {
       translation -0.64283 0.77065 0.44099
       rotation 3.29049 -0.00000 22.15729 2.56889 }
    Cylinder {  radius  0.0400 height 0.41336 }
  }
  Separator {                                                # Line     477.710
    Transform {
       translation -0.60476 0.70191 0.38436
       rotation 14.61593 -0.00000 29.77226 2.13505 }
    Cylinder {  radius  0.0400 height 0.39251 }
  }
  Separator {                                                # Line     710.1194
    Transform {
       translation -0.65035 0.65991 0.47110
       rotation 2.73104 0.00000 -20.65397 1.02714 }
    Cylinder {  radius  0.0400 height 0.24344 }
  }
  Separator {                                                # Line     676.1194
    Transform {
       translation -0.50216 0.83811 0.36808
       rotation 23.33401 -0.00000 8.98470 2.31551 }
    Cylinder {  radius  0.0400 height 0.34006 }
  }
  Separator {                                                # Line     665.1194
    Transform {
       translation -0.58160 0.84325 0.26574
       rotation 43.80165 0.00000 -6.90419 2.06820 }
    Cylinder {  radius  0.0400 height 0.50457 }
  }
  Separator {                                                # Line     648.1194
    Transform {
       translation -0.54708 0.72287 0.48475
       rotation -0.00060 0.00000 0.00074 1.24591 }
    Cylinder {  radius  0.0400 height 0.00001 }
  }
  Separator {                                                # Line     559.1194
    Transform {
       translation -0.38161 0.80103 0.38039
       rotation 20.87254 -0.00000 33.09507 1.95087 }
    Cylinder {  radius  0.0400 height 0.42134 }
  }
  Separator {                                                # Line     502.1194
    Transform {
       translation -0.53957 0.83361 0.45464
       rotation 6.02153 -0.00000 1.50333 2.86838 }
    Cylinder {  radius  0.0400 height 0.23001 }
  }
  Separator {                                                # Line     477.1194
    Transform {
       translation -0.50149 0.76487 0.39802
       rotation 17.34697 -0.00000 9.11830 1.97568 }
    Cylinder {  radius  0.0400 height 0.21321 }
  }
  Separator {                                                # Line    1194.1383
    Transform {
       translation -0.49272 0.91778 0.43104
       rotation -10.74273 0.00000 -10.87293 0.37368 }
    Cylinder {  radius  0.0400 height 0.41871 }
  }
  Separator {                                                # Line     710.1383
    Transform {
       translation -0.59599 0.85482 0.41738
       rotation -8.01169 0.00000 -31.52689 0.56271 }
    Cylinder {  radius  0.0400 height 0.60975 }
  }
  Separator {                                                # Line     676.1383
    Transform {
       translation -0.44779 1.03302 0.31437
       rotation 12.59129 0.00000 -1.88823 0.67418 }
    Cylinder {  radius  0.0400 height 0.20396 }
  }
  Separator {                                                # Line     665.1383
    Transform {
       translation -0.52724 1.03815 0.21203
       rotation 33.05893 0.00000 -17.77712 1.19277 }
    Cylinder {  radius  0.0400 height 0.40387 }
  }
  Separator {                                                # Line     648.1383
    Transform {
       translation -0.49271 0.91778 0.43104
       rotation -10.74332 0.00000 -10.87219 0.37368 }
    Cylinder {  radius  0.0400 height 0.41871 }
  }
  Separator {                                                # Line     559.1383
    Transform {
       translation -0.32724 0.99594 0.32668
       rotation 10.12981 -0.00000 22.22214 0.80783 }
    Cylinder {  radius  0.0400 height 0.33789 }
  }
  Separator {                                                # Line     502.1383
    Transform {
       translation -0.48520 1.02852 0.40093
       rotation -4.72120 0.00000 -9.36960 0.55736 }
    Cylinder {  radius  0.0400 height 0.19835 }
  }
  Separator {                                                # Line     477.1383
    Transform {
       translation -0.44713 0.95977 0.34430
       rotation 6.60424 0.00000 -1.75463 0.21983 }
    Cylinder {  radius  0.0400 height 0.31337 }
  }
  Separator {                                                # Line    1383.1636
    Transform {
       translation -0.53872 0.88022 0.31735
       rotation -11.99476 0.00000 20.07310 2.67559 }
    Cylinder {  radius  0.0400 height 0.52043 }
  }
  Separator {                                                # Line    1194.1636
    Transform {
       translation -0.59308 0.68531 0.37106
       rotation -22.73749 0.00000 9.20018 1.86799 }
    Cylinder {  radius  0.0400 height 0.25653 }
  }
  Separator {                                                # Line     710.1636
    Transform {
       translation -0.69635 0.62235 0.35741
       rotation -20.00645 0.00000 -11.45379 1.35390 }
    Cylinder {  radius  0.0400 height 0.23606 }
  }
  Separator {                                                # Line     676.1636
    Transform {
       translation -0.54816 0.80055 0.25439
       rotation 0.59652 -0.00000 18.18488 2.60458 }
    Cylinder {  radius  0.0400 height 0.35566 }
  }
  Separator {                                                # Line     665.1636
    Transform {
       translation -0.62760 0.80569 0.15206
       rotation 21.06416 -0.00000 2.29599 2.55073 }
    Cylinder {  radius  0.0400 height 0.38036 }
  }
  Separator {                                                # Line     648.1636
    Transform {
       translation -0.59308 0.68531 0.37107
       rotation -22.73809 0.00000 9.20092 1.86797 }
    Cylinder {  radius  0.0400 height 0.25654 }
  }
  Separator {                                                # Line     559.1636
    Transform {
       translation -0.42761 0.76347 0.26670
       rotation -1.86495 0.00000 42.29524 2.07107 }
    Cylinder {  radius  0.0400 height 0.48249 }
  }
  Separator {                                                # Line     502.1636
    Transform {
       translation -0.58557 0.79605 0.34096
       rotation -16.71596 0.00000 10.70350 2.55183 }
    Cylinder {  radius  0.0400 height 0.35689 }
  }
  Separator {                                                # Line     477.1636
    Transform {
       translation -0.54749 0.72731 0.28433
       rotation -5.39052 0.00000 18.31847 2.26548 }
    Cylinder {  radius  0.0400 height 0.24855 }
  }
  Separator {                                                # Line    1636.1738
    Transform {
       translation -0.51492 0.72235 0.16740
       rotation -17.99475 0.00000 -24.83241 1.11798 }
    Cylinder {  radius  0.0400 height 0.34104 }
  }
  Separator {                                                # Line    1383.1738
    Transform {
       translation -0.41456 0.95482 0.22738
       rotation -29.98951 0.00000 -4.75931 2.37570 }
    Cylinder {  radius  0.0400 height 0.43805 }
  }
  Separator {                                                # Line    1194.1738
    Transform {
       translation -0.46892 0.75991 0.28109
       rotation -40.73224 0.00000 -15.63224 1.40260 }
    Cylinder {  radius  0.0400 height 0.44253 }
  }
  Separator {                                                # Line     710.1738
    Transform {
       translation -0.57219 0.69695 0.26744
       rotation -38.00120 0.00000 -36.28620 1.20708 }
    Cylinder {  radius  0.0400 height 0.56221 }
  }
  Separator {                                                # Line     676.1738
    Transform {
       translation -0.42400 0.87515 0.16442
       rotation -17.39822 0.00000 -6.64754 2.26928 }
    Cylinder {  radius  0.0400 height 0.24320 }
  }
  Separator {                                                # Line     665.1738
    Transform {
       translation -0.50344 0.88029 0.06208
       rotation 3.06942 0.00000 -22.53643 2.20318 }
    Cylinder {  radius  0.0400 height 0.28197 }
  }
  Separator {                                                # Line     648.1738
    Transform {
       translation -0.46892 0.75991 0.28109
       rotation -40.73283 0.00000 -15.63150 1.40259 }
    Cylinder {  radius  0.0400 height 0.44254 }
  }
  Separator {                                                # Line     559.1738
    Transform {
       translation -0.30345 0.83807 0.17673
       rotation -19.85970 0.00000 17.46283 1.87225 }
    Cylinder {  radius  0.0400 height 0.27694 }
  }
  Separator {                                                # Line     502.1738
    Transform {
       translation -0.46140 0.87065 0.25098
       rotation -34.71071 0.00000 -14.12891 1.94552 }
    Cylinder {  radius  0.0400 height 0.40271 }
  }
  Separator {                                                # Line     477.1738
    Transform {
       translation -0.42333 0.80191 0.19436
       rotation -23.38527 0.00000 -6.51394 1.61156 }
    Cylinder {  radius  0.0400 height 0.24296 }
  }
  Separator {                                                # Line    1738.1797
    Transform {
       translation -0.42256 0.81557 0.26725
       rotation 37.96467 -0.00000 6.36088 1.47436 }
    Cylinder {  radius  0.0400 height 0.38674 }
  }
  Separator {                                                # Line    1636.1797
    Transform {
       translation -0.54673 0.74097 0.35723
       rotation 19.96992 0.00000 -18.47154 0.96995 }
    Cylinder {  radius  0.0400 height 0.32979 }
  }
  Separator {                                                # Line    1383.1797
    Transform {
       translation -0.44636 0.97344 0.41720
       rotation 7.97516 -0.00000 1.60156 2.85741 }
    Cylinder {  radius  0.0400 height 0.29013 }
  }
  Separator {                                                # Line    1194.1797
    Transform {
       translation -0.50072 0.77853 0.47091
       rotation -2.76757 0.00000 -9.27136 0.71552 }
    Cylinder {  radius  0.0400 height 0.14749 }
  }
  Separator {                                                # Line     710.1797
    Transform {
       translation -0.60399 0.71557 0.45726
       rotation -0.03653 0.00000 -29.92533 0.90048 }
    Cylinder {  radius  0.0400 height 0.38188 }
  }
  Separator {                                                # Line     676.1797
    Transform {
       translation -0.45580 0.89377 0.35424
       rotation 20.56644 0.00000 -0.28666 2.09588 }
    Cylinder {  radius  0.0400 height 0.23771 }
  }
  Separator {                                                # Line     665.1797
    Transform {
       translation -0.53525 0.89891 0.25191
       rotation 41.03408 0.00000 -16.17555 1.85623 }
    Cylinder {  radius  0.0400 height 0.45967 }
  }
  Separator {                                                # Line     648.1797
    Transform {
       translation -0.50072 0.77853 0.47092
       rotation -2.76816 0.00000 -9.27062 0.71548 }
    Cylinder {  radius  0.0400 height 0.14749 }
  }
  Separator {                                                # Line     559.1797
    Transform {
       translation -0.33525 0.85669 0.36655
       rotation 18.10497 -0.00000 23.82371 1.72004 }
    Cylinder {  radius  0.0400 height 0.30259 }
  }
  Separator {                                                # Line     502.1797
    Transform {
       translation -0.49321 0.88927 0.44081
       rotation 3.25396 0.00000 -7.76804 2.48886 }
    Cylinder {  radius  0.0400 height 0.13867 }
  }
  Separator {                                                # Line     477.1797
    Transform {
       translation -0.45513 0.82053 0.38418
       rotation 14.57940 0.00000 -0.15307 1.38548 }
    Cylinder {  radius  0.0400 height 0.14834 }
  }
  Separator {                                                # Line    1797.2170
    Transform {
       translation -0.45022 0.65325 0.20105
       rotation -51.20613 0.00000 -0.82924 2.18596 }
    Cylinder {  radius  0.0400 height 0.62708 }
  }
  Separator {                                                # Line    1738.2170
    Transform {
       translation -0.41842 0.63463 0.01122
       rotation -13.24146 0.00000 5.53164 2.72539 }
    Cylinder {  radius  0.0400 height 0.35495 }
  }
  Separator {                                                # Line    1636.2170
    Transform {
       translation -0.54258 0.56003 0.10120
       rotation -31.23621 0.00000 -19.30078 2.01653 }
    Cylinder {  radius  0.0400 height 0.40694 }
  }
  Separator {                                                # Line    1383.2170
    Transform {
       translation -0.44221 0.79250 0.16117
       rotation -43.23097 0.00000 0.77233 2.54771 }
    Cylinder {  radius  0.0400 height 0.77268 }
  }
  Separator {                                                # Line    1194.2170
    Transform {
       translation -0.49658 0.59759 0.21488
       rotation -53.97370 0.00000 -10.10060 1.99889 }
    Cylinder {  radius  0.0400 height 0.60357 }
  }
  Separator {                                                # Line     710.2170
    Transform {
       translation -0.59985 0.53463 0.20123
       rotation -51.24266 0.00000 -30.75457 1.77641 }
    Cylinder {  radius  0.0400 height 0.61049 }
  }
  Separator {                                                # Line     676.2170
    Transform {
       translation -0.45166 0.71283 0.09821
       rotation -30.63968 0.00000 -1.11590 2.57415 }
    Cylinder {  radius  0.0400 height 0.57044 }
  }
  Separator {                                                # Line     665.2170
    Transform {
       translation -0.53110 0.71797 -0.00413
       rotation -10.17205 0.00000 -17.00479 2.75824 }
    Cylinder {  radius  0.0400 height 0.52977 }
  }
  Separator {                                                # Line     648.2170
    Transform {
       translation -0.49658 0.59759 0.21489
       rotation -53.97429 0.00000 -10.09986 1.99888 }
    Cylinder {  radius  0.0400 height 0.60358 }
  }
  Separator {                                                # Line     559.2170
    Transform {
       translation -0.33110 0.67575 0.11052
       rotation -33.10116 0.00000 22.99447 2.36093 }
    Cylinder {  radius  0.0400 height 0.57270 }
  }
  Separator {                                                # Line     502.2170
    Transform {
       translation -0.48906 0.70833 0.18478
       rotation -47.95217 0.00000 -8.59728 2.34043 }
    Cylinder {  radius  0.0400 height 0.67835 }
  }
  Separator {                                                # Line     477.2170
    Transform {
       translation -0.45099 0.63958 0.12815
       rotation -36.62673 0.00000 -0.98231 2.31079 }
    Cylinder {  radius  0.0400 height 0.49616 }
  }
  Separator {                                                # Line      66.731
    Transform {
       translation 0.61179 -0.95233 -0.82628
       rotation 4.18045 -0.00000 45.75071 0.88533 }
    Cylinder {  radius  0.0400 height 0.59346 }
  }
  Separator {                                                # Line     731.765
    Transform {
       translation 0.61693 -0.92599 -0.95159
       rotation -29.24209 0.00000 -46.77781 2.10051 }
    Cylinder {  radius  0.0400 height 0.63927 }
  }
  Separator {                                                # Line      66.765
    Transform {
       translation 0.84568 -1.11383 -0.97249
       rotation -25.06165 0.00000 -1.02710 1.36383 }
    Cylinder {  radius  0.0400 height 0.25630 }
  }
  Separator {                                                # Line     765.1076
    Transform {
       translation 0.86434 -1.12173 -1.05774
       rotation 8.01159 0.00000 -2.70540 2.25135 }
    Cylinder {  radius  0.0400 height 0.10880 }
  }
  Separator {                                                # Line     731.1076
    Transform {
       translation 0.63045 -0.96022 -0.91153
       rotation -21.23050 0.00000 -49.48321 2.19944 }
    Cylinder {  radius  0.0400 height 0.66572 }
  }
  Separator {                                                # Line      66.1076
    Transform {
       translation 0.85921 -1.14806 -0.93243
       rotation -17.05006 0.00000 -3.73250 1.66103 }
    Cylinder {  radius  0.0400 height 0.17525 }
  }
  Separator {                                                # Line    1076.1429
    Transform {
       translation 0.80942 -1.07178 -1.01611
       rotation 0.31386 -0.00000 13.68971 0.68281 }
    Cylinder {  radius  0.0400 height 0.21702 }
  }
  Separator {                                                # Line     765.1429
    Transform {
       translation 0.79589 -1.03755 -1.05617
       rotation 8.32545 -0.00000 10.98432 0.94360 }
    Cylinder {  radius  0.0400 height 0.17023 }
  }
  Separator {                                                # Line     731.1429
    Transform {
       translation 0.56200 -0.87604 -0.90996
       rotation -20.91664 0.00000 -35.79350 2.06452 }
    Cylinder {  radius  0.0400 height 0.47079 }
  }
  Separator {                                                # Line      66.1429
    Transform {
       translation 0.79076 -1.06388 -0.93086
       rotation -16.73620 0.00000 9.95721 0.90624 }
    Cylinder {  radius  0.0400 height 0.24739 }
  }
  Separator {                                                # Line    1429.1451
    Transform {
       translation 0.80942 -1.07178 -1.01611
       rotation -0.31384 0.00000 -13.68969 2.45878 }
    Cylinder {  radius  0.0400 height 0.21702 }
  }
  Separator {                                                # Line     765.1451
    Transform {
       translation 0.86434 -1.12173 -1.05774
       rotation 8.01161 0.00000 -2.70538 2.25135 }
    Cylinder {  radius  0.0400 height 0.10880 }
  }
  Separator {                                                # Line     731.1451
    Transform {
       translation 0.63045 -0.96022 -0.91153
       rotation -21.23049 0.00000 -49.48319 2.19944 }
    Cylinder {  radius  0.0400 height 0.66572 }
  }
  Separator {                                                # Line      66.1451
    Transform {
       translation 0.85921 -1.14806 -0.93243
       rotation -17.05004 0.00000 -3.73248 1.66103 }
    Cylinder {  radius  0.0400 height 0.17525 }
  }
  Separator {                                                # Line    1429.1521
    Transform {
       translation 0.80942 -1.07178 -1.01611
       rotation -0.31385 0.00000 -13.68970 2.45878 }
    Cylinder {  radius  0.0400 height 0.21702 }
  }
  Separator {                                                # Line     765.1521
    Transform {
       translation 0.86434 -1.12173 -1.05774
       rotation 8.01160 0.00000 -2.70539 2.25135 }
    Cylinder {  radius  0.0400 height 0.10880 }
  }
  Separator {                                                # Line     731.1521
    Transform {
       translation 0.63045 -0.96022 -0.91153
       rotation -21.23049 0.00000 -49.48320 2.19944 }
    Cylinder {  radius  0.0400 height 0.66572 }
  }
  Separator {                                                # Line      66.1521
    Transform {
       translation 0.85921 -1.14806 -0.93243
       rotation -17.05005 0.00000 -3.73249 1.66103 }
    Cylinder {  radius  0.0400 height 0.17525 }
  }
  Separator {                                                # Line    1521.1607
    Transform {
       translation 0.86003 -1.16954 -1.02593
       rotation -1.64897 0.00000 3.56820 2.17554 }
    Cylinder {  radius  0.0400 height 0.04778 }
  }
  Separator {                                                # Line    1451.1607
    Transform {
       translation 0.86003 -1.16954 -1.02593
       rotation -1.64898 0.00000 3.56820 2.17554 }
    Cylinder {  radius  0.0400 height 0.04778 }
  }
  Separator {                                                # Line    1429.1607
    Transform {
       translation 0.79158 -1.08536 -1.02436
       rotation -1.96283 0.00000 -10.12150 2.65635 }
    Cylinder {  radius  0.0400 height 0.22105 }
  }
  Separator {                                                # Line    1076.1607
    Transform {
       translation 0.86003 -1.16954 -1.02593
       rotation -1.64896 0.00000 3.56821 2.17554 }
    Cylinder {  radius  0.0400 height 0.04778 }
  }
  Separator {                                                # Line     765.1607
    Transform {
       translation 0.84650 -1.13531 -1.06598
       rotation 6.36263 -0.00000 0.86282 2.55028 }
    Cylinder {  radius  0.0400 height 0.11518 }
  }
  Separator {                                                # Line     731.1607
    Transform {
       translation 0.61261 -0.97381 -0.91977
       rotation -22.87947 0.00000 -45.91500 2.25526 }
    Cylinder {  radius  0.0400 height 0.66214 }
  }
  Separator {                                                # Line      66.1607
    Transform {
       translation 0.84137 -1.16165 -0.94068
       rotation -18.69902 0.00000 -0.16428 1.79661 }
    Cylinder {  radius  0.0400 height 0.19187 }
  }
  Separator {                                                # Line    1607.1622
    Transform {
       translation 0.86003 -1.16954 -1.02593
       rotation 1.64897 0.00000 -3.56821 0.96606 }
    Cylinder {  radius  0.0400 height 0.04778 }
  }
  Separator {                                                # Line    1429.1622
    Transform {
       translation 0.80942 -1.07178 -1.01611
       rotation -0.31386 0.00000 -13.68971 2.45878 }
    Cylinder {  radius  0.0400 height 0.21702 }
  }
  Separator {                                                # Line     765.1622
    Transform {
       translation 0.86434 -1.12173 -1.05774
       rotation 8.01159 0.00000 -2.70539 2.25135 }
    Cylinder {  radius  0.0400 height 0.10880 }
  }
  Separator {                                                # Line     731.1622
    Transform {
       translation 0.63045 -0.96022 -0.91153
       rotation -21.23050 0.00000 -49.48321 2.19944 }
    Cylinder {  radius  0.0400 height 0.66572 }
  }
  Separator {                                                # Line      66.1622
    Transform {
       translation 0.85921 -1.14806 -0.93243
       rotation -17.05006 0.00000 -3.73250 1.66103 }
    Cylinder {  radius  0.0400 height 0.17525 }
  }
  Separator {                                                # Line    1622.1670
    Transform {
       translation 0.87049 -1.21396 -1.15040
       rotation -26.54343 0.00000 1.47485 1.98221 }
    Cylinder {  radius  0.0400 height 0.29005 }
  }
  Separator {                                                # Line    1607.1670
    Transform {
       translation 0.85265 -1.22754 -1.15864
       rotation -24.89446 0.00000 -2.09336 1.91241 }
    Cylinder {  radius  0.0400 height 0.26514 }
  }
  Separator {                                                # Line    1521.1670
    Transform {
       translation 0.87049 -1.21395 -1.15040
       rotation -26.54343 0.00000 1.47484 1.98221 }
    Cylinder {  radius  0.0400 height 0.29005 }
  }
  Separator {                                                # Line    1451.1670
    Transform {
       translation 0.87049 -1.21395 -1.15040
       rotation -26.54344 0.00000 1.47483 1.98221 }
    Cylinder {  radius  0.0400 height 0.29005 }
  }
  Separator {                                                # Line    1429.1670
    Transform {
       translation 0.80205 -1.12977 -1.14883
       rotation -26.85728 0.00000 -12.21486 2.33774 }
    Cylinder {  radius  0.0400 height 0.40977 }
  }
  Separator {                                                # Line    1076.1670
    Transform {
       translation 0.87049 -1.21396 -1.15040
       rotation -26.54342 0.00000 1.47485 1.98221 }
    Cylinder {  radius  0.0400 height 0.29005 }
  }
  Separator {                                                # Line     765.1670
    Transform {
       translation 0.85697 -1.17973 -1.19046
       rotation -18.53183 0.00000 -1.23054 2.35275 }
    Cylinder {  radius  0.0400 height 0.26176 }
  }
  Separator {                                                # Line     731.1670
    Transform {
       translation 0.62308 -1.01822 -1.04425
       rotation -47.77393 0.00000 -48.00836 2.21383 }
    Cylinder {  radius  0.0400 height 0.84631 }
  }
  Separator {                                                # Line      66.1670
    Transform {
       translation 0.85183 -1.20606 -1.06515
       rotation -43.59348 0.00000 -2.25765 1.86399 }
    Cylinder {  radius  0.0400 height 0.45598 }
  }
  Separator {                                                # Line    1670.1854
    Transform {
       translation 0.87049 -1.21396 -1.15040
       rotation 26.54342 0.00000 -1.47485 1.15938 }
    Cylinder {  radius  0.0400 height 0.29005 }
  }
  Separator {                                                # Line    1607.1854
    Transform {
       translation 0.86003 -1.16954 -1.02593
       rotation 1.64897 0.00000 -3.56821 0.96606 }
    Cylinder {  radius  0.0400 height 0.04778 }
  }
  Separator {                                                # Line    1429.1854
    Transform {
       translation 0.80942 -1.07178 -1.01611
       rotation -0.31386 0.00000 -13.68971 2.45878 }
    Cylinder {  radius  0.0400 height 0.21702 }
  }
  Separator {                                                # Line     765.1854
    Transform {
       translation 0.86434 -1.12173 -1.05774
       rotation 8.01159 0.00000 -2.70540 2.25135 }
    Cylinder {  radius  0.0400 height 0.10880 }
  }
[truncated: 3,726,759 more chars]
