# Supplementary material for: Plasmodium falciparum antigenic variation. Mapping mosaic var gene sequences onto a network of shared, highly polymorphic sequence blocks
Source: Mol Microbiol. 2008 Jun;68(6):1519–34. doi: 10.1111/j.1365-2958.2008.06248.x (PMC2440560; doi:10.1111/j.1365-2958.2008.06248.x)
Supplement: Supplementary file 30 [file mmi0068-1519-SD30.xls]

## Sheet: 1420 network
node	tag	PSPB1	PSPB2	PSPB3	PSPB4	seqence
1	001	DQERKQHLEK	NKLSNLSTKE	CDAGAADEYF	GQCGRDGENV	DIADIIRGKDLYLGDQERKQHLEKRLETMFEKIQKNNNNKLSNLSTKEVREYWWALNRDQVWKAITCDAGAADEYFKKSGKLEFEFTGGQCGRDGENVPTYLDYVPQFFR
2	002	HEQGYNRLEA	SPLDKLSLDK	CKAEVDDIYS	NCGHHVNQDV	DIGDIIGGKDLYLDHEQGYNRLEARLKTIFQNIQNKNKSPLDKLSLDKFREYWWALNRVQVWKAITCKAEVDDIYSKTANGNTTLWNYNCGHHVNQDVPANLDYVPQFLR
3	003	YNQKDQNEKQ	KDKKTGNYFQ	CGAPDNAKYF	EKCRCAINDV	DIGDIIRAKDLFIGYNQKDQNEKQKLQDSLKNIFGKIYEELSESAKEHYKKDKKTGNYFQLREDWWYANRAKVWYAMTCGAPDNAKYFRPTCSNDTTDTYEKCRCAINDVPTYFDYVPQYLR
4	004	YDDEEKKQRE	RCKDTKNYYQ	CNAPENANYF	GHCGRNEEKV	DIGDIIRGEDLYLGYDDEEKKQREQLEENLKKIFKEIYDNLMEDLKNDPTKNGAQNRCKDTKNYYQLREDWLALNRVQVWKAITCNAPENANYFKPAQNGTREFTNGHCGRNEEKVPTYLDYVPQYLR
5	005	NVHDKVEKGL	YDGDGPEYYK	CGALPKSAYV	KCGHNNKDDP	DIGDIIRGIDMFKPNVHDKVEKGLREVFKKIHDLNKSKINDYDGDGPEYYKLREAWWTANRDQVWKAITCGALPKSAYVLQSENNTQLPSYLKCGHNNKDDPPTNLDYVPQYLR
6	006	NNKRDKLEKQ	EGDEANNFFQ	CDDRLGGNAY	DENGKPNDQV	DIGDIIRGKDLFIGNNKRDKLEKQLKKYFNNIYEQLVKKDEEGAETHYEGDEANNFFQLREDWWNANRQEIWKAITCDDRLGGNAYFRRTCGGNEKNSTLAKDKCRCKDENGKPNDQVPTYFDYVPQYLR
7	007	NNKRDKLEKQ	RYKDTANYYE	CDAQGFDYFR	PNDDKPNIDP	DIGDIIRGKDLFIGNNKRDKLEKQLQKYFQKIYDKLKDKEGAKERYKDTANYYELREDWWALNRNDVWKAITCDAQGFDYFRHTCNGGEQTKGYCRCDGDQPNDDKPNIDPPTYFDYVPQYLR
8	008	YDEKDRNEKK	RYKDTDNYYE	CKAEGNTYFR	GYCRCKDDQV	DIGDIIRGKDLFIGYDEKDRNEKKQLQQNLKKIFGKIHEDVTSGSNAEAAKARYKDTDNYYELREDWWALNREDVWKAITCKAEGNTYFRATCNGGERTEGYCRCKDDQVPTFFDYVPQYLR
9	009	YDEKEKDRRR	YGSDKGNYYL	CGAPDNAEYF	KKCTCANGDV	DIGDIIRGKDLFIGYDEKEKDRRRKLEEKLQKIFGNIYNDLTKKKGRNGQIEARYGSDKGNYYLLREDWWTANRHTVWKAITCGAPDNAEYFRKTCSGGFKTHKKCTCANGDVPTYFDYVPQYLR
10	010	YDERDRKEKA	YGGDAPYYYK	CEAKEAGKYF	KRCKCVDGDP	DIGDIIRGKDLFIGYDERDRKEKAKLQENLKKIFGKIYDNLVKNKVGAETHYGGDAPYYYKLREDWWNANRKEVWKAITCEAKEAGKYFREKTSEGNECTVKRCKCVDGDPPTNLDYVPQFLR
11	011	YDERDRKEKQ	YQKDGGDFFQ	CEATDTAQYF	ANCRCIDGTV	DIGDIIRGKDLFIGYDERDRKEKQKLQENLKKIFGKIHEKLDKKDRYQKDGGDFFQLREDWWDANRLELWKAITCEATDTAQYFRKTCSNGQNSTLANCRCIDGTVPTNFDYVPQYLR
12	012	YDERDRKEKQ	YQKDGGDFFQ	CEATDTAQYF	ANCQCIDFSV	DIGDIIRGKDLFIGYDERDRKEKQKLQENLKKIFGKIHEKLDKKDRYQKDGGDFFQLREDWWDANRLEVWKAITCEATDTAQYFRNTCSNGQNSTQANCQCIDFSVPTYFDYVPQYLR
13	013	YDKKDRAQKK	NDDTDKNYYK	CGAPKESKYF	YDKCRCVTDV	DIGDIIRGKDLFIGYDKKDRAQKKKLQENLKNIFAKIYHNLTDPKAKEYYKNNDDTDKNYYKLREDWWDANREKVWKAITCGAPKESKYFRHTCGTGTPTYDKCRCVTDVPTYFDYVPQYLR
14	014	YDKKDREQKK	YKDDGGNYFQ	CGAGKHDKYF	QCRCVNLGDV	DIGDIIRGKDLFIGYDKKDREQKKKIQDNLKDIFAKIYNKLIGDLTTRNAKKGAEARYKDDGGNYFQLREDWWDANRAKVWYAITCGAGKHDKYFRNTYAGEQRTPTHKQCRCVNLGDVPTNFDYVPQYLR
15	015	YDQKEKDRRE	YDGDTTNYYQ	CGAGEGDKYF	KKCRCTTHDV	DIGDIIRGKDLFIGYDQKEKDRRENLENKLKKIFEKIHKEVTSTSGRRNRQTLKARYDGDTTNYYQLREDWWNANRIMVWIAMTCGAGEGDKYFRKACSGGTTPTNKKCRCTTHDVPTYFDYVPQYLR
16	016	YDQKEKDRRE	YDGDTTNYYQ	CGAGESDKYF	KKCRCTTHDV	DIGDIIRGKDLFIGYDQKEKDRRENLENKLKKIFEKIHKEVTSTSGRRNRQTLKARYDGDTTNYYQLREDWWNANRIMVWIAMTCGAGESDKYFRKACSGGTTPTNKKCRCTTHDVPTYFDYVPQYLR
17	017	YNEIDREQKK	RYGSDENYFQ	CKANDDDKYF	GRCRCAAGDV	DIGDIIRGKDLFIGYNEIDREQKKKYKIDLKEIFKKIYDEVTRGKNGEIETRYGSDENYFQLREDWWDANRAKVWKAITCKANDDDKYFRQTACAGTGTQGRCRCAAGDVPTYFDYVPQYLR
18	018	YNEIDREQKK	EDKKEGNFYQ	CDAPNGGVHY	DKCTCVSGDP	DIGDIIRGKDLFIGYNEIDREQKKQLQENLKKIFGKIYEKLEQPAEEYYKEDKKEGNFYQLREDWWNTNRQEIWKALTCDAPNGGVHYFRKTCSKGESHVKDKCTCVSGDPPTYFDYVPQYLR
19	020	YNEKDKEEKK	YNGDGDNYYK	CYAGQNDTYS	GRCGRNERNV	DIGDIIRGKDLFIGYNEKDKEEKKQLQDNLKDIFKKIHNNLQDTEAQERYNGDGDNYYKLREDWWDANRETVWKAITCYAGQNDTYSINTGNSITEFWFGRCGRNERNVPTNLDYVPQYLR
20	021	YNEKDKEEKK	YKDGSGNYFQ	CEAGGNTYFR	QKCSCPNAGV	DIGDIIRGKDLFIGYNEKDKEEKKQLQDSLKNIFGKIYEGLTTTNGRSESSASALQERYKDGSGNYFQLREDWWALNRDQVWEAITCEAGGNTYFRGTCSEEPLSKQKCSCPNAGVPTYFDYVPQYLR
21	022	YNEKDKEEKK	YKDGSGNYSQ	CEAGGNTYFR	QKCSCPNAGV	DIGDIIRGKDLFIGYNEKDKEEKKQLQDSLKNIFGKIYEGLTTTNGRSESSASALQERYKDGSGNYSQLREDWWALNRDQVWEAITCEAGGNTYFRGTCSEEPLSKQKCSCPNAGVPTYFDYVPQYLR
22	023	YNEKDKEEKK	QDKNGGNFFK	CDAHEGDKYF	KDGTNDTNQV	DIGDIIRGKDLFIGYNEKDKEEKKQLQENLKKIFKKIYDNLMEDLKKYPTKKVEAEKHYQDKNGGNFFKLREDWWTANRHTVWEAMTCDAHEGDKYFRATCSDSGDTKGSSVANHKCRCKKKDGTNDTNQVPTYFDYVPQFLR
23	024	YNEKDKEEKT	YGSDGPEFFK	CEHPGGTYFR	RCSDKPNTDP	DIGDIIRGKDLFIGYNEKDKEEKTKLQENLKNIFANIYEKLKDKEGAQKRYGSDGPEFFKLREDWWALNRQDVWKAITCEHPGGTYFRKTCGSGNWTEGKCRCSDKPNTDPPTYFDYVPQYLR
24	025	YNEKDQEEKR	YDDNEGNYFK	CEAGTSDKYF	IKAGDNVSIV	DIGDIIRGKDLFIGYNEKDQEEKRKLQENLKTIFGKLQESLDTTIKSQYDDNEGNYFKLREDWWAFNREDVWKAITCEAGTSDKYFRKTACGESGSPSVAQNQCRCPKTSGANAIKAGDNVSIVPTYFDYVPQYLR
25	026	YNEKDRNEKK	EDDNEGNYFQ	CKADENDRYS	GRCGHRDENV	DIGDIIRGKDLFIGYNEKDRNEKKQLQDSLKKIFGKIYNELTNGRNGVKEHYKDEDDNEGNYFQLREDWWNANRKEVWKAITCKADENDRYSANIEHDRTGVSHGRCGHRDENVPTYLDYVPQYLR
26	027	YNETDKVQKA	HYGDDENYYK	CKAKEGDIYS	KCGHHVKQDV	DIGDIIRGKDLFIGYNETDKVQKAILQQRLKEIFKKIYEGLKDAKKHYGDDENYYKLREYWWALNRVQVWNAITCKAKEGDIYSKTANGNTTLWNDKCGHHVKQDVPTNLDYVPQFLR
27	028	YNQKDRNEKA	EGDKENYFFK	CDAKGSQYFR	CPNGKNSDQV	DIGDIIRGKDLFIGYNQKDRNEKAKLQDNLKEIFAKIHDKLTHDAQTHYEGDKENYFFKLREDWWALNRKEVWKAITCDAKGSQYFRQTCGINDSWTGDDCRCPNGKNSDQVPTYFDYVPQYLR
28	029	YNQKDRNEKA	NYNDDPDYFQ	CKAEGASYFR	HYCRCKDGQV	DIGDIIRGKDLFIGYNQKDRNEKAKLQENLTKIFGKIYGKLNEKIKSNYNDDPDYFQLREDWWTVNRDQVWKALTCKAEGASYFRATCDSADGNSKSQANHYCRCKDGQVPTYFDYVPQYLR
29	030	YSQKYKDEKS	YNDTSKNYYK	CGAPKEAKYF	YCRCVNRVDV	DIGDIIRGKDLFIGYSQKYKDEKSKLEENLKKIFGKIHGGLTDSGAKNHYNDTSKNYYKLREDWWDLNRHDVWNAITCGAPKEAKYFRKTACGQGNETHGYCRCVNRVDVPTYFDYVPQFLR
30	031	YSQKYKDEKS	YNDTSKNYYK	CGAPKEAKYF	YCRCVNRVDV	DIGDIIRGKDLFIGYSQKYKDEKSKLEENLKKIFGKIHGGLTDSGAKNHYNDTSKNYYKLREDWWDLNRHDVWNAITCGAPKEAKYFRKTACGQGNETHGYCRCVNRVDVPTYFDYVPQYLR
31	032	GPNQEKKLLE	YNDTSKNYYK	CKANDDAEYF	QKCTCINGDP	DIGDIIRGKDLFLDGPNQEKKLLENKLKQYFQKIHNSLGMSAKNHYNDTSKNYYKLRNDWWELNRKEVWKAITCKANDDAEYFRKKDSDGKPCSVQKCTCINGDPPTNFDYVPQYLR
32	033	GPDQEKKKLE	KNDNDRNYFK	CGAPSDAQYF	KNCHCIGGDV	DIGDIIRGKDLFLGGPDQEKKKLEENLRNIFKNIHDHLTDAKAKSYYKNDNDRNYFKLRNDWWELNRQQVWNAITCGAPSDAQYFRNTCSSIKGGHYKNCHCIGGDVLTNFDYVPQYLR
33	034	GPNQEKKLLE	YNDTSKNYYK	CKANDDAEYF	QKCTCINGDP	DIGDIIRGKDLFLGGPNQEKKLLENKLKQYFQKIHNSLGMSAKNHYNDTSKNYYKLRNDWWELNRKEVWKAITCKANDDAEYFRKKDSDGKPCSVQKCTCINGDPPTNFDYVPQYLR
34	035	HKEQKKKLQE	EDLKTLPIDD	CNAPTDAYYF	SKCGHDENAP	DIGDIIRGKDLFLGHKEQKKKLQENLEKIFNKFKTIYEDLKTLPIDDIREYWWALNRNDVWKAITCNAPTDAYYFVYKSGSLSNFSNSKCGHDENAPLTNLDYVPQYLR
35	036	HKQRKIQLEE	STLKALSIDA	CKAPDNAKYF	NNCRCKGDQV	DIGDIIRGKDLFLGHKQRKIQLEERLKTMFENIQENNYSTLKALSIDAVREYWWALNRDQVWNAITCKAPDNAKYFRGTCGGDARKPSLTQNNCRCKGDQVPTYFDYVPQYLR
36	037	HKQRKIQLEE	STLKTLSIDA	CKAPDNAKYF	NNCRCKGDQV	DIGDIIRGKDLFLGHKQRKIQLEERLKTMFENIQENNYSTLKTLSIDAVREYWWALNRDQVWNAITCKAPDNAKYFRGTCGGDARKPSLTQNNCRCKGDQVPTYFDYVPQYPR
37	038	HNHIKKPLLE	PDLNDVEIDD	CSAPYYADYF	GYCGRNEGAP	DIGDIIRGKDLFLGHNHIKKPLLENLEQIFKKFKVKYPDLNDVEIDDIREYWWALNRNDVWEALTCSAPYYADYFKKKSGNTYNFTTEGYCGRNEGAPPTNLDYVPQFLR
38	040	HNHKKKPLLE	PDLNDVEIDD	CSAPYCADYF	GYCGRNEGAP	DIGDIIRGKDLFLGHNHKKKPLLENLEQIFKKFKVKYPDLNDVEIDDIREYWWALNRNDVWEALTCSAPYCADYFKKKSGNTYNFTTEGYCGRNEGAPPTNLDYVPQFLR
39	041	HNHKKKPLLE	PDLNDVEIDD	CSAPYYADYF	GYCGRNEGAP	DIGDIIRGKDLFLGHNHKKKPLLENLEQIFKKFKVKYPDLNDVEIDDIREYWWALNRNDVWEALTCSAPYYADYFKKKPGNTYNFTTEGYCGRNEGAPPTNLDYVPQFLR
40	042	HNHKKKPLLE	PDLNDVEIDD	CSAPYYADYF	GYCGRNEGAP	DIGDIIRGKDLFLGHNHKKKPLLENLEQIFKKFKVKYPDLNDVEIDDIREYWWALNRNDVWEALTCSAPYYADYFKKKSGNTYNFTTEGYCGRNEGAPPTNLDYVPQFLR
41	043	HNNKKKALLD	KDLNNLPIDD	CSAPGDAKYV	DQCGHNDVDV	DIGDIIRGKDLFLGHNNKKKALLDNLEKIFNRFQKIYKDLNNLPIDDIREYWWALNRNDVWEALTCSAPGDAKYVKYFPSNTTIVSFDQCGHNDVDVPTNLDYVPQFLR
42	044	HNQRKKKLEK	DELDKISIER	CRAGDTDEYF	GPCGRDETDV	DIGDIIRGKDLFLGHNQRKKKLEKRLEQMFKNIKKNNDELDKISIERVREYWWALNRQDVWKAITCRAGDTDEYFTKSSDGLYVFSNGPCGRDETDVPTNLDYVPQFLR
43	045	HNQRKKKLEK	DKLDKISIEQ	CRAGDTDEYF	GPCGRDETDV	DIGDIIRGKDLFLGHNQRKKKLEKRLEQMFKNIKKNNDKLDKISIEQVGEYWWALNRQDVWKAITCRAGDTDEYFTKSSDGLYVFSNGPCGRDETDVPTNLDYVPQFLR
44	046	HNQRKKKLEK	DKLDKISIEQ	CRAGDTDEYF	GPCGRDETDV	DIGDIIRGKDLFLGHNQRKKKLEKRLEQMFKNIKKNNDKLDKISIEQVREYWWALNRQDVWKAITCRAGDTDEYFTKSSDGLYVFSNGPCGRDETDVPTNLDYVPQFLR
45	047	HQQKKSVLEA	EKLNSLENEQ	CKANDDDKYS	YKCGHYEGAP	DIGDIIRGKDLFLGHQQKKSVLEASLKSMFENIKKNNEKLNSLENEQVREYWWALNRDQVWKAITCKANDDDKYSKTTEHDKTTVFYYKCGHYEGAPPTNLDYVPQFLR
46	048	HQQRKKELEK	PELNKLKPEQ	CKAERDDTYS	NCGHHKDNNV	DIGDIIRGKDLFLGHQQRKKELEKRLKTMFKNIQKNNPELNKLKPEQVREYWWALDRDQVWKAITCKAERDDTYSINTGNGETILFDFNCGHHKDNNVPTNLDYVPQYLR
47	049	HQQRKKELEK	PELNKLKPEQ	CKAERDDTYS	NCGHHKDNNV	DIGDIIRGKDLFLGHQQRKKELEKRLKTMFKNIQKNNPELNKLKPEQVREYWWALNRDQVWKAITCKAERDDTYSINTGNGETILFDFNCGHHKDNNVPTNLDYVPQYLR
48	050	HQQRKKELEK	PELKNLKPEQ	CDATVDDRYS	PKCGHDEGIV	DIGDIIRGKDLFLGHQQRKKELEKRLKTMFQNIKKTNPELKNLKPEQIREYWWALNRDQVWKAITCDATVDDRYSKTVDDGRFLWYPKCGHDEGIVPTNLDYVPQYLR
49	051	HQQRKKHLEK	TELGELTTAQ	CGVEENAKYF	TKCRCINGDV	DIGDIIRGKDLFLGHQQRKKHLEKRLEQMFENIRKNNNNTELGELTTAQVREYWWELNRQQVWNAMICGVEENAKYFRNTCSSKSVHYTKCRCINGDVLTNFDYVPQFLR
50	052	HQQRKKYLEE	YKLGHLSTEK	CNAEGNDKYF	GKCGHNDDNV	DIGDIIRGKDLFLGHQQRKKYLEERLEKMFENIKNNNEYKLGHLSTEKVREYWWALNRQQVWNAITCNAEGNDKYFKKSSGGEYKFSGGKCGHNDDNVPTNLDYVPQYLR
51	053	HQQRKKYLEE	PTLTGLPLDK	CDAGAADEYF	GHCGRNGEKV	DIGDIIRGKDLFLGHQQRKKYLEERLVEMFKNIQGKYPTLTGLPLDKVREYWWALNRDQVWNAITCDAGAADEYFTKSSKLEFEFTGGHCGRNGEKVPTNLDYVPQFLR
52	054	HQQRKRKLEE	PTLTGLPLDK	CDAGAADEYF	GHCGRNGEKV	DIGDIIRGKDLFLGHQQRKRKLEERLVEMFKNIQGKYPTLTGLPLDKVREYWWALNRDQVWNAITCDAGAADEYFTKSSKLEFEFTGGHCGRNGEKVPTNLDYVPQFLR
53	055	HQQRKRKLEE	SRLQDLPLDK	CDTGENDKYF	GRCGREDENV	DIGDIIRGKDLFLGHQQRKRKLEERLVEMFKNIQKKNSRLQDLPLDKVREYWWEANRQQVWNAITCDTGENDKYFKKSSTREFKFTGGRCGREDENVPTNLDYVPQYLR
54	056	HSKEKEKLQT	KKDEDPNYYK	CSAPGDAKYV	DQCGHNDMHV	DIGDIIRGKDLFLGHSKEKEKLQTNLKNIFEKIYDQLTPEAKKHYKKDEDPNYYKLREYWWALNRNDVWEALTCSAPGDAKYVKYFPSNTTTVSFDQCGHNDMHVPTNLDYVPQFLR
55	057	HSKEKEKLQT	KKDEDPNYYK	CSAPYYADYF	GYCGRNEGAP	DIGDIIRGKDLFLGHSKEKEKLQTNLKNIFEKIYDQLTPEAKKHYKKDEDPNYYKLREYWWALNRNDVWEALTCSAPYYADYFKKKSGNTYNFTTEGYCGRNEGAPPTNLDYVPQFLR
56	058	IEQEKLYLES	YENEDENFYL	CNAPDDAEYF	SKCHHNQGTV	DIGDIIRGKDLFLGIEQEKLYLESNLKRIFLKLKESLHSTIKSHYENEDENFYLLREDWWALNRRYVWDALTCNAPDDAEYFLHNSGGLLKFSNSKCHHNQGTVLTNLDYVPQFLR
57	059	IEQEKLYLES	YENEDENFYL	CNAPDDAEYF	SKCHHNQGTV	DIGDIIRGKDLFLGIEQEKLYLESNLKRIFLKLKESLHSTIKSHYENEDENFYLLREDWWALNRRYVWDALTCNAPDDAEYFLHNSGGLLKFSNSKCHHNQGTVLTNLDYVPQYLR
58	061	NDEEKKKRDE	YNDDKENYFQ	CDDDDKLANA	NDGTSETDQV	DIGDIIRGKDLFLGNDEEKKKRDELDKKLKEIFKKIHSGLSKNVAQTYYNDDKENYFQLREDWWTANRSTIWEAITCDDDDKLANASYFRKTCNDDGTSSRDIHKCRCKKNDGTSETDQVPTYFDYVPQYLR
59	063	NDKEKEKRKQ	YKKDGDKFFQ	CGTHKGDTYF	GQCGRNEGKV	DIGDIIRGKDLFLGNDKEKEKRKQLDENLIEIFKKIYNELTRTATRGSNGQALQERYKKDGDKFFQLREDWWDANRATVWEAITCGTHKGDTYFKQSSEGKYSFTNGQCGRNEGKVPTNLDYVPQFLR
60	064	NDKEKEKRKQ	YKKDGDKFFQ	CGTHKGDTYF	NCRCEGANVV	DIGDIIRGKDLFLGNDKEKEKRKQLDENLIEIFKKIYNELTRTATRGSNGQALQERYKKDGDKFFQLREDWWDANRATVWEAITCGTHKGDTYFRATCGGDRQGPSMAKNNCRCEGANVVPTYFDYVPQYLR
61	065	NNDNDKVKKE	DDDGSGNYYK	CRAPKNAHYF	EYCGHRQGSV	DIGDIIRGKDLFLGNNDNDKVKKEKLQNNLKSIFAKIYKELKLEKNSDYKDDDGSGNYYKLREAWWTSNRDQVWKAITCRAPKNAHYFIKSSASDQSFSNEYCGHRQGSVPTNLDYVPQFLR
62	066	NNKENEKLQE	YKDDTKNYYQ	CSAPYDANYV	GYCGHSETNV	DIGDIIRGKDLFLGNNKENEKLQENLKRIFKNIYANLKDPQALKHYKDDTKNYYQLREDWWALNRNDVWKALTCSAPYDANYVRRKSDRTMDFTSQGYCGHSETNVPTNLDYVPQFLR
63	067	NPQESAQRKK	YQNDGDNYYK	CGAGTSAEYF	EKCRCVSTDP	DIGDIIRGKDLFLGNPQESAQRKKLEQKLKDIFKKIHSDVRSGRNGVKDRYQNDGDNYYKLREDWWNANRAKVWYAITCGAGTSAEYFRKTCGGRNSTNEKCRCVSTDPPTYFDYVPQYLR
64	068	NPQESAQRKK	KDGKDPDFLK	CEVGSGTYFR	IKEGDNVSIV	DIGDIIRGKDLFLGNPQESAQRKKLEQKLKDIFKKIHSEVTNGRTNEAEELKDRYKKDGKDPDFLKLREDWWTANRATIWEALTCEVGSGTYFRKTCGSGETQHVTPSQCRCTKSSGGKAIKEGDNVSIVPTYFDYVPQYLR
65	069	NTYESKQREK	DDAKGGHFYR	CEAYGTYFRQ	RCDGSNADQV	DIGDIIRGKDLFLGNTYESKQREKLEDNLKTIFGKIHSEVTTTSGNNKDTLQDRYKDDAKGGHFYRLREDWWTANRETVWKALTCEAYGTYFRQTCGDDENTATLTPSQCRCDGSNADQVPTYFDYVPQFLR
66	070	YNETDKLQKV	KKLTSLKDEQ	CDAPYDSKYF	NILGEPEDQV	DIGDIIRGKDLFLGYNETDKLQKVILQQRLKEIFENIKESDKKLTSLKDEQIREYWWEANRETVWKAMTCDAPYDSKYFRGTCGSKAKTATQTPSRCRCENILGEPEDQVPTYFDYVPQYLR
67	071	YNKSDQKEKE	YNDHTENYYQ	CENPRGTYFR	NNCRCAAGDV	DIGDIIRGKDLFLGYNKSDQKEKEKLQNNLKSIFKKIYDNLGDTTIKSKYNDHTENYYQLREDWWALNRQEIWKAITCENPRGTYFRNTCVGGSPTQNNCRCAAGDVPTYFDYVPQYLR
68	072	YNKSDQKEKE	YNDHTENYYQ	CENPRGTYFR	NNCRCAAGDV	DIGDIIRGKDLFLGYNKSDQKEKEKLQNNLKSIFKKIYDNLGDTTIKSKYNDHTENYYQLREDWWALNRQEIWKATTCENPRGTYFRNTCVGGSPTQNNCRCAAGDVPTYFDYVPQYLR
69	073	NDEEKRQRQK	QGDEANNFYK	CDARDNAEYF	SRDDKPNTDP	DIGDIIRGKDLFRGNDEEKRQRQKIEDNLKKIFGIIHDDVTSGKNKDALKTRYQGDEANNFYKLREDWWTANRATVWEALTCDARDNAEYFRKTPCAGTRPTDGQCRCPKSRDDKPNTDPPTYFDYVPQFLR
70	074	NNKEKKQREK	YNDDNENYYQ	CSEKLSNSKY	RCDGKNADQV	DIGDIIRGKDLFRGNNKEKKQREKLDENLKTIFANIYKDVTSSGRNVQKLQKRYNDDNENYYQLREDWWTANRETVWKAITCSEKLSNSKYFRGTCGGDENTATRTPSHCRCDGKNADQVPTYFDYVPQFLR
71	075	YDKKDREQKQ	KDGKDPEFFK	CDAQGFDYFR	CRCPNETDQV	DIGDIIRGKDLFRGYDKKDREQKQKIQDNLIEIFQQIHSEVTNGKTNVEALKARYKKDGKDPEFFKLREDWWNANRETVWKAITCDAQGFDYFRPTCGDKENTATRTKDKCRCPNETDQVPTYFDYVPQFLR
72	076	YDKKDREQKQ	DEDDGGNYYQ	CSADHGNAYF	YCRCNGANIV	DIGDIIRGKDLFRGYDKKDREQKQKIQDNLKAIFKEIYDNLMENLKEDPTKKDGAQKRYKKDEDDGGNYYQLREDWWDANRAKVWYAITCSADHGNAYFRTTCDSGDGRGEAQANKYCRCNGANIVPTYFDYVPQYLR
73	077	YNEIDREQKK	YTNDGPEFFK	CDAKGNRYFR	CRCDGANVDP	DIGDIIRGKDLFRGYNEIDREQKKKIQDNLKEIFKNIYNELTRTATRGSNGKTLQERYTNDGPEFFKLREDWWTANRETVWKAITCDAKGNRYFRQTCGSGNWTKDKCRCDGANVDPPTYFDYVPQFLR
74	078	YNEIDREQKK	YTNDGPEFFK	CDAKGNRYFR	CRCDGANVDP	DIGDIIRGKDLFRGYNEIDREQKKKIQDNLKEIFKNIYNEWTRTATRGSNGKTLQERYTNDGPEFFKLREDWWTANRETVWKAITCDAKGNRYFRQTCGSGNWTKDKCRCDGANVDPPTYFDYVPQFLR
75	079	YNEKDKEEKK	YKGDTPDFFK	CGAGSSDDYF	GYCGHEDKNV	DIGDIIRGKDLFRGYNEKDKEEKKQLQDNLKDIFKKIHNNLQDTEAKERYKGDTPDFFKLREDWWNANRQEIWKAITCGAGSSDDYFKKPSIREYSFSNGYCGHEDKNVATNLDYVPQFLR
76	080	YNEKDQKEKK	YNDDDPDFFK	CKADENDRYS	GKCGNRDQDV	DIGDIIRGKDLFRGYNEKDQKEKKQLQDSLKNIFKNIYKELKNGKTNGEIEARYNDDDPDFFKLREDWWDANRKDVWRAITCKADENDRYSANIEHGKTVVSSGKCGNRDQDVPTYLDYVPQYLR
77	081	YNEKDQKEKQ	KSDTDKNYYK	CSAPEDAKYF	GKCRCVTNDV	DIGDIIRGKDLFRGYNEKDQKEKQKLQQNLKEIFKKIYEELKDKEGAEKHYKSDTDKNYYKLREDWWALNRQDVWKAIICSAPEDAKYFRQTACGEGTTSTQGKCRCVTNDVPTNLDYVPQFLR
78	082	YNEKDQQGKA	YQNDTTDYFQ	CESGGGKYFR	ESNCRCVTDV	DIGDIIRGKDLFRGYNEKDQQGKAKLQENLKEIFKNIYNKLIGDLTKSSRTKVAEELKARYQNDTTDYFQLREDWWDANRLEVWKALTCESGGGKYFRKTCVGGNETESNCRCVTDVPTYFDYVPQYLR
79	083	YNEKDQQGKA	YQNDTTDYFQ	CESGGGKYFR	ESNCRCVTDV	DIGDIIRGKDLFRGYNEKDQQGKAKLQENLKEIFKNIYNKLIGDLTKSSRTKVAEELKARYQNDTTDYFQLREDWWDANRLEVWKALTCESGGGKYFRKTYVGGNEIESNCRCVTDVPTYFDYVPQYLR
80	084	YNQKDRKEKQ	EGDDKKNFYQ	CDEDKKLAGA	IKAGDNVSIV	DIGDIIRGKDLFRGYNQKDRKEKQKIQDSLKNIFKQIHDDVTSGRNGEAAKARYEGDDKKNFYQLREDWWTANRHTVWEAITCDEDKKLAGASYFRATCDSGDGKRPSRTNDKCRCDDKRKAIKAGDNVSIVPTYFDYVPQFLR
81	088	YNDTDKAHKV	NVDKDPNYYQ	CEAGSGKYFR	QCRCAANIDP	DIGDIIRGKDLFVGYNDTDKAHKVILQQRLKKIFKEIYDNLMEDLKNDRKKMAEAKKRYNVDKDPNYYQLREDWWEANRKEVWTAITCEAGSGKYFRHTCGGSNENTATETPSQCRCAANIDPPTYFDYVPQFLR
82	089	YNDTDKVQKA	DDAKGGHFYQ	CGAGKNDKYF	HNCRCIDQTV	DIGDIIRGKDLFVGYNDTDKVQKAILQRRLKEIFAKIHKKLVKKNEEEAQERYIDDAKGGHFYQLRNDWWEANRAKVWYAITCGAGKNDKYFRESCSNDQKWTNHNCRCIDQTVPTYFDYVPQYLR
83	090	YNDTDKVQKA	DDAKGGHFYQ	CGAGKNDKYF	HNCRCIDQTV	DIGDIIRGKDLFVGYNDTDKVQKAILQRRLKEIFAKIHKKLVKRNEEEAQERYTDDAKGGHFYQLRNDWWEANRAKVWYAITCGAGKNDKYFRESCSNDQKWTNHNCRCIDQTVPTYFDYVPQYLR
84	091	NPQESAQRKV	QDDEDKNFFK	CDARDNAEYF	KAGNGDVNIV	DIGDIIRGKDLFYGNPQESAQRKVLDEKLKKIFEKIHDKLDGKNGKKSAKEYYQDDEDKNFFKLREDWWTANRATIWEALTCDARDNAEYFRETPCGAGEKRTETYDKCRCTKSSGGKAGNGDVNIVPTYFDYVPQYLR
85	092	NPQESAQRKV	QDDEDKNFFK	CDARDNAEYF	KAGNGDVNIV	DIGDIIRGKDLFYGNPQESAQRKVLDEKLKKIFEKIHDKLDGKNGKKSAKEYYQDDEDKNFFKLREDWWTANRATIWEALTCDARDNAEYFRETPCGAGEKRTGTYDKCRCTKSSGGKAGNGDVNIVPTYFDYVPQYLR
86	093	NTQEKTKREQ	YNDDYPNYYQ	CDVKSGNNYF	SQCRCKGDQV	DIGDIIRGKDLFYGNTQEKTKREQLDKKLKEIFAKIHGNLRNGVKSRYNDDYPNYYQLREDWWNANRAKVWEAITCDVKSGNNYFRATCGSGETPLVTPSQCRCKGDQVPTYFDYVPQFLR
87	094	NTQESAQRKK	QGDDNNNYSK	CDAPGDASYF	NKCTCNNGDV	DIGDIIRGKDLFYGNTQESAQRKKLDDKLKEIFKEIHDEVTKGRSASPLQARYQGDDNNNYSKLRKDWWTANRETVWKALTCDAPGDASYFRTTCSDRQGGAQARNKCTCNNGDVPTYFDYVPQYLR
88	095	HEPGIQHLEK	TKLQNIPLHE	CGATVDDIFS	YKCGHDENAP	DIGDIIRGKDLHLRHEPGIQHLEKRLESMFQKIQNNNTKLQNIPLHELREYWWALNRDQVWKAITCGATVDDIFSKNIRNSRTTLFDYKCGHDENAPLTNLDYVPQFLR
89	096	HEPGIQYLEK	TKLQNIPLHE	CGATVDDIFS	YKCGHDENAP	DIGDIIRGKDLHLRHEPGIQYLEKRLESMFQKIQNNNTKLQNIPLHELREYWWALNRDQVWKAITCGATVDDIFSKNIRNSRTTLFDYKCGHDENAPLTNLDYVPQFLR
90	097	YDEKEKKRRE	YDGDTTNYYQ	CGAGESDKYF	KKCRCGSHKV	DIGDIIRGKDLYEGYDEKEKKRREKLENKLKDIFGKIHKEVTTNGKKKEEAKARYDGDTTNYYQLREDWWYANRIMVWIAMTCGAGESDKYFRKACSDGKTWTDKKCRCGSHKVPTYFDYVPQYLR
91	098	NNKKDKLQEQ	KGDADNNYYK	CDAEGYQYFR	GKCHCIDGTV	DIGDIIRGKDLYFGNNKKDKLQEQLKKYFKQIYDKLEQPAKDHYKGDADNNYYKLREDWWNINRKKVWDAITCDAEGYQYFRPTCSEGKNPTQGKCHCIDGTVPTYFDYVPQYLR
92	099	SKKEKEKRED	YENDTKNFFQ	CHAPHDANYF	GKCQCIAGDV	DIGDIIRGKDLYGGSKKEKEKREDLEKNLKKIFKKIHSEVTSSGSNWQALKTRYENDTKNFFQLREDWWEANRQDVWKALTCHAPHDANYFRQTVCSGGTSTTHGKCQCIAGDVPTYFDYVPQYLR
93	100	NGDYKEKVSN	YQKDAPNYYK	CNAPYKAQYY	HCGHYKNGDP	DIGDIIRGKDLYIGNGDYKEKVSNNLKTIFNKIYENLNDPNVKAHYQKDAPNYYKLREHWWTVNRDQVWKAITCNAPYKAQYYIKSSRDDLTFSNEHCGHYKNGDPLTNLDYVPQFLR
94	101	NRKEKEKVKL	YNGDRQNYYK	CNADNDAFYF	EKCQCVTHDV	DIGDIIRGKDLYIGNRKEKEKVKLQKNLKSIFKKIYDALPDEKKLRYNGDRQNYYKLREDWWNANRQQVWKAMTCNADNDAFYFRPTCGKGTWTNEKCQCVTHDVPTYLDYVPQFLR
95	102	NRKEKEKVKL	YNGDRQNYYK	CNADNDAFYF	EKCQCATHDV	DIGDIIRGKDLYIGNRKEKEKVKLQNNLKSIFKKIYDALPDEKKLRYNGDRQNYYKLREDWWNANRQQVWKAMTCNADNDAFYFRPTCGKGTWTNEKCQCATHDVPTYLDYVPQFLR
96	103	NRKEKEKVKL	YNGDRQNYYK	CNADNDAFYF	EKCQCVTHDV	DIGDIIRGKDLYIGNRKEKEKVKLQNNLKSIFKKIYDALPDEKKLRYNGDRQNYYKLREDWWNANRQQVWKAMTCNADNDAFYFRPTCGKGTWTNEKCQCVTHDVPTYLDYVPQFLR
97	104	NKQEKDRLEE	PKLSTLEDDQ	CDARDNAKYF	PNADVPNTDP	DIGDIIRGKDLYIRNKQEKDRLEENLKKIFGKIKGNNPKLSTLEDDQIREYWWELNRLEVWKAITCDARDNAKYFRGTCNGEERTKGYCRCNGDQPNADVPNTDPPTYFDYVPQYLR
98	105	NKREKRRLEE	HYSDTTDFYQ	CGAGGGNNYF	DNCRCSTRVV	DIGDIIRGKDLYIRNKREKRRLEENLKKIFKQIQEKLTRDARTHYSDTTDFYQLREDWWYANRIMVWIAITCGAGGGNNYFRRTCGSGEWTKDNCRCSTRVVPTYFDYVPQYLR
99	106	NNQKKKKLEK	KDDDKKNFYL	CSAEGYQYFR	GKCHCIGGTV	DIGDIIRGKDLYIRNNQKKKKLEKNLQNIFAKIYGKLKDAQKHYKDDDKKNFYLLREDWWNANRLDVWKAITCSAEGYQYFRPTCSEGKTPTQGKCHCIGGTVPTSFDYVPQYLR
100	107	NNQKKKKLEK	KKDDAPYYYK	CDNRLAGAHY	PDNDKRNTDP	DIGDIIRGKDLYIRNNQKKKKLEKNLQNIFAQIYNDVMSTSGNNKHTLKTRYKKDDAPYYYKLREDWWTANRSTVWKAITCDNRLAGAHYFRKTCNDSGMLSQANNYCRCDGDKPDNDKRNTDPPTYFDYVPQFLR
101	108	HEPGKQHLEE	AKLSELSTAQ	CRAEEKGTYF	KCGHHVNQDV	DIGDIIRGKDLYLDHEPGKQHLEERLEQMFENIKNNNAAKLSELSTAQAREYWWALNRVQVWKAITCRAEEKGTYFKNRENGKLLLWNYKCGHHVNQDVPTNLDHVPQSPR
102	109	HEPGKQHLEE	AKLSELSTAQ	CKAKEGDIYS	NCGHHVNQDV	DIGDIIRGKDLYLDHEPGKQHLEERLEQMFENIKNNNAAKLSELSTAQVREYWWALNRVQVWKAITCKAKEGDIYSKTANGNTTLWNYNCGHHVNQDVPTNLDYVPQFLR
103	110	HEPGKQHLEE	AKLSELSTAQ	CRAEEKDTYF	KCGHHVNQDV	DIGDIIRGKDLYLDHEPGKQHLEERLEQMFENIKNNNAAKLSELSTAQVREYWWALNRVQVWKAITCRAEEKDTYFKNRENGKLLLWNYKCGHHVNQDVPTNLDYVPQFLR
104	111	HEPGKQHLEE	IKLQTLTLHQ	CGTEDKDTYF	GKCGHKDNNV	DIGDIIRGKDLYLDHEPGKQHLEERLEQMFKNIQRNNIKLQTLTLHQVREYWWALNRDQVWKAITCGTEDKDTYFIKSGKLEFEFSGGKCGHKDNNVPTNLDYVPQYLR
105	112	HEPGKQHLEE	GDINTLKPEE	CRAEEKDIYS	NCGHHVNQDV	DIGDIIRGKDLYLDHEPGKQHLEERLERIFANIQKENGDINTLKPEEVREYWWALNRVQVWKAITCRAEEKDIYSKTTDNGKLILWNYNCGHHVNQDVPTNLDYVPQFLR
106	113	HEPGKQHLEE	NELNNLSLDK	CKAPEEDHYF	GHCGHRQGNV	DIGDIIRGKDLYLDHEPGKQHLEERLERIFENIKKKNNNNELNNLSLDKFREYWWALNRDQVWKAITCKAPEEDHYFKPAQNRKREFTDGHCGHRQGNVPTNLDYVPQFLR
107	114	HEPGKQHLGE	AKLSELSTAQ	CRAEEKDTYF	KCGHHVNQDV	DIGDIIRGKDLYLDHEPGKQHLGERLEQMFENIKNNNAAKLSELSTAQVREYWWALNRVQVWKAITCRAEEKDTYFKNRENGKLLLWNYKCGHHVNQDVPTNLDYVPQFLR
108	115	HEQGYNRLEA	SPLDKLSLDK	CKAEVDDIYS	NCGHHVNQDV	DIGDIIRGKDLYLDHEQGYNRLEARLKTIFQNIQNKNKSPLDKLSLDKFREYWWALNRVQVWKAITCKAEVDDIYSKTANGNTTLWNYNCGHHVNQDVPANLDYVPQFLR
109	117	REPGKQHLEE	GDINTLKPEE	CRAEEKDIYS	NCGHHVNQDV	DIGDIIRGKDLYLDREPGKQHLEERLERIFANIQKENGDINTLKPEEVREYWWALNRVQVWKAITCRAEEKDIYSKTTDNGKLILWNYNCGHHVNQDVPTNLDYVPQFLR
110	118	DEKEKLKLEN	YNDIDKNYYK	CGTPNDANYF	GRCRCIDFSV	DIGDIIRGKDLYLGDEKEKLKLENNLKKVFSKIYYNLTDSKAKEYYNDIDKNYYKLREDWWALNRQQVWKAIRCGTPNDANYFIKTACGGGTGTQGRCRCIDFSVPTYFDYVPQYLR
111	119	DKGEKKKRKQ	YNGDTPDFFQ	CHARDNDKYF	VFCQCNDNQV	DIGDIIRGKDLYLGDKGEKKKRKQLDENLKEIFGKIHSDVTRGKTNSALQARYNGDTPDFFQLREDWWNANRKEIWKAITCHARDNDKYFRNTCNGGSPTKVFCQCNDNQVPTYFDYVPQYLR
112	120	DKGEKKKRKQ	YNGDTPDFFQ	CNAQGFNYFR	TGASGNVSIV	DIGDIIRGKDLYLGDKGEKKKRKQLDENLKEIFGKIHSDVTRGKTNSALQARYNGDTPDFFQLREDWWYANRETVWKAITCNAQGFNYFRHTCNGGEQTKGYCRCENKTGASGNVSIVPTYFDYVPQFLR
113	121	DKGEKRRLED	KKDEDGNYYQ	CDASDNAKYF	GKAGGNVSIV	DIGDIIRGKDLYLGDKGEKRRLEDNLKTIFGKIYEELSRTNGAEARYKKDEDGNYYQLREDWWYANRETVWKALTCDASDNAKYFRPTCGDKENTATRAKDKCRCNDGKKPGKAGGNVSIVPTYFDYVPQYLR
114	122	DKKEKKQLEE	RYKDTDNYYE	CDAPKDAQYT	GQCRCFSGDP	DIGDIIRGKDLYLGDKKEKKQLEENLKTIFGNIYKELTTENGVKARYKDTDNYYELREDWWNANRNDIWKALTCDAPKDAQYTKKGPHNHITESNRGQCRCFSGDPPTNMDYVPQYLR
115	123	DKKEKLDLEK	RYKDTTNYYE	CDEENKISDA	YKCRCRDDRV	DIGDIIRGKDLYLGDKKEKLDLEKNLKEIFGKIYDNLMNDVRKDKRRQMEAQKRYKDTTNYYELREDWWYANRKEVWKAITCDEENKISDAQYFRGTCGGEKTATLAKYKCRCRDDRVPTYFDYVPQFLR
116	124	DKKEKLKLEK	KDEPDNNFYQ	CGAPDNAEYF	KKCQCISRDP	DIGDIIRGKDLYLGDKKEKLKLEKKLKLFFEKIHGKLTKEAKDHYKDEPDNNFYQLREDWWNANRQEIWKAITCGAPDNAEYFRKTACSGGFKTRKKCQCISRDPPTFFDYVPQYLR
117	125	DNGKDRLEEN	YNDKGGNYYK	CGAGQNDKYF	KKCRCKTNVV	DIGDIIRGKDLYLGDNGKDRLEENLRKIFGKIHEAVTSTTGKNRQALRDRYNDKGGNYYKLREDWWNNNRKMVWIAMTCGAGQNDKYFRQSCSDGKTWTDKKCRCKTNVVPTYFDYVPQYLR
118	126	DNGKDRLENK	YQHDAPDYYQ	CKAPKDAYYF	SKCGHGEHEV	DIGDIIRGKDLYLGDNGKDRLENKLKEIFKNIYDEVTSTATRGKKPALQARYQHDAPDYYQLREDWWTANRDQVWKAITCKAPKDAYYFVYKSGSLSNFSNSKCGHGEHEVLTNLDYVPQFLR
119	127	DNGKDRLENK	QDDGSGNYYQ	CGAENDSTYF	RCPKANANQV	DIGDIIRGKDLYLGDNGKDRLENKLKEIFKQIYDKLDGKKKKEAKARYQDDGSGNYYQLREDWWNNNRKMVWYAITCGAENDSTYFRNTCGSGEKGSATTGKCRCPKANANQVPTYFDYVPQFLR
120	128	DNGRDKLEEN	YKDESRNYYQ	CGAGQIDKYF	KKCRCAIGTV	DIGDIIRGKDLYLGDNGRDKLEENLKTIFGKIYDKLDGKKGHKSAKEHYKDESRNYYQLREDWWNANRKMVWYAITCGAGQIDKYFRNACSNNTTETDKKCRCAIGTVPTYFDYVPQYLR
121	129	DQERKQHLEK	IKLQTLTLHQ	CKAKEGDIYS	EKCGHGDYNL	DIGDIIRGKDLYLGDQERKQHLEKRLETMFANIQRNNIKLQTLTLHQVREYWWALNRDQVWKAITCKAKEGDIYSKTANGNTTLWNEKCGHGDYNLLTNLDYVPQHLR
122	130	DQERKQHLEK	NKLSNLSTKE	CDAGQKDTYF	GQCGRDGENV	DIGDIIRGKDLYLGDQERKQHLEKRLETMFEKIQKNNNNKLSNLSTKEVREYWWALNRDQVWKAITCDAGQKDTYFKQSSEGKYSFTNGQCGRDGENVPTYLDYVPQYLR
123	131	DQQEKAKLEN	YNSDTPDFYK	CKATDTQYFR	ANCRCIDGTV	DIGDIIRGKDLYLGDQQEKAKLENILKNIFAKIHENLNDIEAKTYYNSDTPDFYKLREDWWDANRLEVWKAITCKATDTQYFRKTCSNGQNSTLANCRCIDGTVPTNFDYVPQYLR
124	132	DQQEKAKLEN	YNSDTPDFYK	CKATDTQYFR	ANCRCIDGTV	DIGDIIRGKDLYLGDQQEKAKLENNLKNIFAKIHENLNDIEAKTYYNSDTPDFYKLREDWWDANRLEVWKAITCKATDTQYFRKTCSNGQNSTLANCRCIDGTVPTNFDYVPQYLR
125	133	DQQEKAKLEN	YNSDTPDFYK	CKATDTQYFR	ANCRCIDGTV	DIGDIIRGKDLYLGDQQEKAKLENNLKNIFAKIHENLNDIEAKTYYNSDTPDFYKLREDWWDANRLEVWKAITCKATDTQYFRKTCSNGQNSTLANCRCIDGTVPTNFVYVPQYLR
126	134	DQQEKAKLES	YNSDTPDFYK	CKATDTQYFR	ANCRCIDGTV	DIGDIIRGKDLYLGDQQEKAKLESNLKNIFAKIHENLNDIEAKTYYNSDTPDFYKLREDWWDANRLEVWKAITCKATDTQYFRKTCSNGQNSTLANCRCIDGTVPTNFDYVPQYLR
127	135	DQQEKDRLEE	YNGDGDNFFK	CKAPDKANYF	DNCGHEQGNV	DIGDIIRGKDLYLGDQQEKDRLEENLRKIFKKIYEGLSKNGAEERYNGDGDNFFKLREDWWTANRDPVWRAITCKAPDKANYFEYNSDNISKFSSDNCGHEQGNVPTNLDYVPQFLR
128	136	DQQEKDRLEE	YNGDGDNFFK	CKAPDKANYF	DNCGHEQGNV	DIGDIIRGKDLYLGDQQEKDRLEENLRKIFKKIYEGLSKNGAEERYNGDGDNFFKLREDWWTANRDQVWRAITCKAPDKANYFEYNSDNISKFSSDNCGHEQGNVPTNLDYVPQFLR
129	137	DQQEKVKLQN	YNGDRQNYYK	CNADNDAFYF	EKCQCVTHDV	DIGDIIRGKDLYLGDQQEKVKLQNNLKSIFKKIYDALPDEKKLRYNGDRQNYYKLREDWWNANRQQVWKAMTCNADNDAFYFRPTCGKGTWTNEKCQCVTHDVPTYLDYVPQFLR
130	138	GNNKRRQQLE	RKLSTLEDEE	CSEDLKNSSY	RCGDGDVTIV	DIGDIIRGKDLYLGGNNKRRQQLEKNLKTIFEKIKGNNRKLSTLEDEEIREYWWELNRETIWEAMTCSEDLKNSSYFHATCSDSGDGKSQYQTQKQCRCGDGDVTIVPTYFDYVPQYLR
131	139	GNNKRRQQLE	RKLSTLEDEE	CSEDLKNSSY	RCGDGDVTIV	DIGDIIRGKDLYLGGNNKRRQQLEKNLKTIFEKIKGNNRKLSTLEDEEIREYWWELNRETIWEAMTCSEDLKNSSYFHATCSNSGDGKSQYQTQKQCRCGDGDVTIVPTYFDYVPQYLR
132	140	GRGRDQLESK	HYGGDPNFFK	CGAAGSQYFR	DKCRCPSYKV	DIGDIIRGKDLYLGGRGRDQLESKLKDIFKKIHGGLKGGAKNHYGGDPNFFKLREDWWNANRQEVWYAITCGAAGSQYFRGTCGSGNNATEAKDKCRCPSYKVPTYFDYVPQYLH
133	141	HEQGNNKLEA	PPLDKLSVDK	CKAKEGDIYS	KCGHHVDKDV	DIGDIIRGKDLYLGHEQGNNKLEARLKTIFQNIKNKNKPPLDKLSVDKVREYWWALNRVQVWNAITCKAKEGDIYSKTTDNGKLLLWNDKCGHHVDKDVPTNLDYVPQFLR
134	142	HEQGNNKLEA	SPLDKLSLEQ	CFADGSEEYF	SKCGHEQGNV	DIGDIIRGKDLYLGHEQGNNKLEARLKTIFQNIKNKNKSPLDKLSLEQVREYWWALNREDVWKALTCFADGSEEYFIQSESNKKLFSNSKCGHEQGNVPTNLDYVPQFLR
135	143	HEQGNNRLEA	PPLYKLSLEK	CGATVDDISS	YKCGHDENAP	DIGDIIRGKDLYLGHEQGNNRLEARLKTIFQNIQNKNNPPLYKLSLEKFREYWWALNRDQVWNAITCGATVDDISSKNIRNIRTTLFDYKCGHDENAPLTNLDYVPQYLR
136	144	KKKGGQTERE	YQNDIENYYK	CHAKVGDTYF	GDDNKPNDQV	DIGDIIRGKDLYLGKKKGGQTEREKLEDNLKKIFQQIHDDVTNGAQKHYQNDIENYYKLREDWWYANRETVWKALICHAKVGDTYFRATCNGEERTKGYCRCGDDNKPNDQVPTYFDYVPQYLR
137	145	KKKRGQTERE	YQNDIENYYK	CHAKVGDTYF	GDDNKPNDQV	DIGDIIRGKDLYLGKKKRGQTEREKLEDNLKKIFQQIHDDVTNGAQKHYQNDIENYYKLREDWWYANRETVWKALICHAKVGDTYFRATCNGEERTKGYCRCGDDNKPNDQVPTYFDYVPQYLR
138	146	KKKRGQTERE	YKDTDKNYYK	CKAKEADKYF	PNADKANTDP	DIGDIIRGKDLYLGKKKRGQTEREKLENNLKKIFQQIHSDVTSTSGNNKEAQKRYKDTDKNYYKLREDWWDANRETVWKAITCKAKEADKYFRNTCNGGSPTKGYCRCNNDQPNADKANTDPPTFLDYVPQYLR
139	147	KNESEKNTKK	KTLNNLSNGQ	CNAPYEAQYF	YCGHYKNGDP	DIGDIIRGKDLYLGKNESEKNTKKKLQGNLEKIFTKIIKNDKTLNNLSNGQVREAWWALNRNDVWNAITCNAPYEAQYFIKSSRSELSFSNEYCGHYKNGDPLTNLDYVPQFLR
140	148	KNESEKNTKK	KTLNNLSNGQ	CNAPYEAQYF	YCGHYKNGDP	DIGDIIRGKDLYLGKNESEKNTKKKLQGNLEKIFTKIIKNDKTLNNLSNGQVREAWWALNRNDVWNAITCNAPYEAQYFIKSSRSELSFSNEYCGHYKNGDPLTNLDYVPQFSR
141	149	KNESEKRTKE	GDLKDVPIDD	CNAPDNVNYF	GKCGHKEGTV	DIGDIIRGKDLYLGKNESEKRTKEKLQGNLEKIFKRFKEEYGDLKDVPIDDIREYWWELNRKDVWKALTCNAPDNVNYFRKYSDGSSNFSSEGKCGHKEGTVPTYLDYVPQFLR
142	150	KNESEKRTKE	GDLKDVPIDD	CNAPDNVNYF	GKCGHKEGTV	DIGDIIRGKDLYLGKNESEKRTKEKLQGNLEKIFKRFKEKYGDLKDVPIDDIREYWWELNRKDVWKALTCNAPDNVNYFRKYSDGSSNFSSEGKCGHKEGTVPTYLDYVPQFLR
143	152	KNESEKRTKE	EDLKTLPIDD	CNAPYEAQYY	YCGHKKNEDP	DIGDIIRGKDLYLGKNESEKRTKEKLQGNLVNIFKKFKAKYEDLKTLPIDDIREYWWALNRKDVWKALTCNAPYEAQYYIKSSRSELSFSNEYCGHKKNEDPLTNLDYVPQFLR
144	153	NDKENDKLER	NDDTDKNYYK	CSADRGNAYF	KEDGRPDDQV	DIGDIIRGKDLYLGNDKENDKLERKLKKIFKKIHSGLSKNGAQTYYNDDTDKNYYKLREDWWTANRETVWKAITCSADRGNAYFRATCGEIRSPSMAKNNCRCKKEDGRPDDQVPTYFDYVPQYLR
145	154	NDKENDKLER	NDDTDKNYYK	CSADRGNAYF	KEDGRPDDQV	DIGDIIRGKDLYLGNDKENDKLERKLKKIFKKIHSGLSKNGAQTYYNDDTDKNYYKLREDWWTANRETVWKAITCSADRGNAYFRATCGESRSPSMAKNNCRCKKEDGRPDDQVPTYFDYVPQYLR
146	155	NKKERARLEE	YEKDGQNFYQ	CSAEGYQYFR	GKCQCIDQTV	DIGDIIRGKDLYLGNKKERARLEENLKNIFANIYKELSRKHKNGTEIKSRYEKDGQNFYQLREDWWDANRLDVWKAITCSAEGYQYFRQTCSKGQRGTQGKCQCIDQTVPTYFDYVPQYLR
147	156	NKKKKKTETE	YNGDTKDYYK	CHVVSGKYFR	CPNGKNSDQV	DIGDIIRGKDLYLGNKKKKKTETERDQLEQKLKGIFKKIHEGLDHRIKSKYNGDTKDYYKLREDWWTANRHTVWEAITCHVVSGKYFRPTCIDEQGGAQAKNKCRCPNGKNSDQVPTYFDYVPQYLR
148	157	NKKKKKTETE	YEGDTTDFFK	CNDDNKLRDA	CRCEGANADP	DIGDIIRGKDLYLGNKKKKKTETEREKLEKKLKDIFGDIYNELTTSTSGNNKDTLQKRYEGDTTDFFKLREDWWTANRHTVWKAITCNDDNKLRDAQYFRGTCVGNGKHSTLTNDKCRCEGANADPPTYFDYVPQYLR
149	158	NKKKKLNGKE	RYGSDENYFQ	CKANGTYFRP	RCDDKPNTDP	DIGDIIRGKDLYLGNKKKKLNGKETEREKLEKNLKDIFKKIYGELKDAQKRYGSDENYFQLREDWWTANRHTVWKAITCKANGTYFRPTCGDSGSPSMARDKCRCDDKPNTDPPTYFDYVPQYLR
150	159	NKKKNEKDRE	EDKKEGNFYQ	CSDDLKDASY	KKGEHDTDQV	DIGDIIRGKDLYLGNKKKNEKDREKERLQQNLRSIFAKIYEGLKHEAKEYYEEDKKEGNFYQLREDWWALNRDQVWKAMTCSDDLKDASYFRQTCNYEGTSSNANHKCRCKDKKGEHDTDQVPTYFDYVPQYLR
151	160	NKKKNEKDRE	YGSDTKNFYQ	CKAPGNAQYF	GNCRCIDTNV	DIGDIIRGKDLYLGNKKKNEKDREKERLQQNLRSIFAKIYRDLTNDQTKKVEAEKRYGSDTKNFYQLREDWWNANRQQVWKAMICKAPGNAQYFRNTCSNGKTPTEGNCRCIDTNVPTNFDYVPQYLR
152	161	NKKKNEKDRE	EDKKEGNFYQ	CNVQDDAKYL	SKCRSNNAEV	DIGDIIRGKDLYLGNKKKNEKDREKERLQQNLRSIFSKIYEGLKHEAKEYYKEDKKEGNFYQLREDWWNANRNEIWKAITCNVQDDAKYLEESNGGQSNSHQSKCRSNNAEVLTNFDYVPQFLR
153	162	NKKKNKTETE	TKLTNLNDDQ	CDARDNAKYF	RCEGANANQV	DIGDIIRGKDLYLGNKKKNKTETERDKLEQKLKEIFENIKKSDTKLTNLNDDQIREYWWALNRQEIWKAMTCDARDNAKYFRGTCGGDENTATQAKNKCRCEGANANQVPTYFDYVPQFLR
154	163	NKKQNQTHRE	NGDKQNNFYQ	CKANVDDKYF	QKCKCANTDP	DIGDIIRGKDLYLGNKKQNQTHREKERLQQNLKEIFKKIHGELKGEAQNHYNGDKQNNFYQLREDWWNANRQEVWKAITCKANVDDKYFREKNSEGTSCTVQKCKCANTDPPTKLDYVPQYLR
155	164	NKKYNETERE	RYGNDPNFFK	CGASEDAKYK	WTKCRNVTDV	DIGDIIRGKDLYLGNKKYNETEREKEKLQRNLKYIFKKIYEGLKNGKKEEIERRYGNDPNFFKLREDWWNANRYDVWKAVTCGASEDAKYKVIGSDGRVTESSWTKCRNVTDVPTNFDYVPQYLR
156	165	NKKYNETERE	RYGNDPNFFK	CGASEDAKYK	WTKCRNVTDV	DIGDIIRGKDLYLGNKKYNETEREKEKLQRNLKYIFKKIYEGLKNGKKEGIERRYGNDPNFFKLREDWWNANRYDVWKAMTCGASEDAKYKVIGSDGRVTESSWTKCRNVTDVPTNFDYVPQYLR
157	166	NKRQNETERE	YNDNHGNYFQ	CSVEDAYYFR	NKCICVNTDP	DIGDIIRGKDLYLGNKRQNETEREKKKLQQNLKEIFKKIHGNLKDAQTHYNDNHGNYFQLREDWWNINRQQVWKAITCSVEDAYYFRQTCGGEKTASTNKCICVNTDPPTYFDYVPQYLR
158	167	NKRQNETERE	YNDNHGNYSQ	CSVEDAYYFR	NKCICVNTDP	DIGDIIRGKDLYLGNKRQNETEREKKKLQQNLKEIFKKIHGNLKDAQTHYNDNHGNYSQLREDWWNINRQQVWKAITCSVEDAYYFRQTCGGEKTASTNKCICVNTDPPTYFDYVPQYLR
159	168	NNETDKEQKV	KDEEDGNYYQ	CSAPYDANYV	GYCGHSETNV	DIGDIIRGKDLYLGNNETDKEQKVKLEKNLKNIFKKIYEELREEQTKRKGAKPKNGRAQIEARYKKDEEDGNYYQLREDWWTANRDQVWKALTCSAPYDANYVRRKSDRTMDFTRQGYCGHSETNVPTNLDYVPQFLR
160	169	NNETDKEQKV	KDEEDGNYYQ	CSAPYDANYV	GYCGHSETNV	DIGDIIRGKDLYLGNNETDKEQKVKLEKNLKNIFKKIYEELREEQTKRKGAKPKNGRAQIEARYKKDEEDGNYYQLREDWWTANRDQVWKALTCSAPYDANYVRRKSDRTMDFTSQGYCGHSETNVPTNLDYVPQFLR
161	170	NNGKDKLENK	RYGNDPNFFK	CGAAGGNIYF	DKCRCTTNYV	DIGDIIRGKDLYLGNNGKDKLENKLKEIFGKIHSEVTKGGKNVKKQSLQERYGNDPNFFKLREDWWNANRQEVWYAITCGAAGGNIYFRATCGSGNNATQAKDKCRCTTNYVPTYFDYVPQYLR
162	171	NNKKDKLQIK	SYSDTTNFFQ	CNVGGSKYFR	DDCRCINFSV	DIGDIIRGKDLYLGNNKKDKLQIKLKQYFKKIYDNLVEKYKEEAKKSYSDTTNFFQLREDWWDANRAKVWEAITCNVGGSKYFRPACSNDQSWTQDDCRCINFSVPTYFDYVPQYLR
163	172	NPEEIKQRKK	YNGDGDNYFQ	CDDDNKLSNA	GNGDGDVNIV	DIGDIIRGKDLYLGNPEEIKQRKKLDDKLKEIFKKIHEDVTKGGKNAQELQKRYNGDGDNYFQLREDWWTANRATIWEAITCDDDNKLSNASYFRATCGGDRQGPSVARNQCRCNDDKPKAGNGDGDVNIVPTYFDYVPQYLR
164	173	NPEEIKQRKK	YNGDGDNYFQ	CNAGSYQYSQ	QKCSCPNAGV	DIGDIIRGKDLYLGNPEEIKQRKKLDDKLKEIFKKIHEDVTKGGKNAQELQKRYNGDGDNYFQLREDWWTANRETVWKAITCNAGSYQYSQPTCSEEPLSQQKCSCPNAGVPTNFDYVPQYLR
165	174	NPQESAQRII	YKDTDKNFFQ	CNAQGFDYFR	DKCRCDGDQV	DIGDIIRGKDLYLGNPQESAQRIILEKNLKKYFQQIHNDVTSSGRNGVKDRYKDTDKNFFQLREDWWYANRETVWKAITCNAQGFDYFRQTCGDDEKTATRVKDKCRCDGDQVPTYFDYVPQFLR
166	175	NPQESARRDK	YNGDGDNYYK	CHAKVGDTYF	TSGAKADDQV	DIGDIIRGKDLYLGNPQESARRDKLESKLKEIFGKIYDDVTKGGNNAEELKARYNGDGDNYYKLREDWWYANRETVWKALICHAKVGDTYFRPTCNGKERTECYCRCPKTSGAKADDQVPTYFDYVPQYLR
167	176	NPQESARRKQ	RYKDTDNYYE	CGAPKEAKYF	GYCRCISGDV	DIGDIIRGKDLYLGNPQESARRKQLEENFKKIFKKIHDDVTKTNGEAAKERYKDTDNYYELREDWWYANREKVWKAIRCGAPKEAKYFIKTACGQGKETHGYCRCISGDVPTFFDYVPQFLR
168	177	NPQESEQRKV	YGGDGDNFFK	CDARDNAEYF	CRCPNETDQV	DIGDIIRGKDLYLGNPQESEQRKVLDEKLKTIFGHIYEELKKKNGKKEEIERRYGGDGDNFFKLREDWWTANRHTVWKAITCDARDNAEYFRQTCGGGDDGKGPSQAKNKCRCPNETDQVPTYFDYVPQYLR
169	178	NQEEKVKLEK	YNDDKKNFFQ	CDVKSGSQYF	GDCRCIGATV	DIGDIIRGKDLYLGNQEEKVKLEKKLKKIFKEIYDNLMKDVTKDPTKSAEAKERYNDDKKNFFQLREDWWEENREKVWKAITCDVKSGSQYFRATCRGGQNRTATQGDCRCIGATVPTYFDYVPQYLR
170	179	NQEEKVKLEK	NVDKDPNYYQ	CEAKSYDKYF	HKCKCLNGDP	DIGDIIRGKDLYLGNQEEKVKLEKKLKKIFKEIYDNLMKDVTKDPTKSAEAQERYNVDKDPNYYQLREDWWALNRQDVWKAITCEAKSYDKYFREKNSEGNDCFVHKCKCLNGDPPTKLDYVPQYLR
171	180	NQEEKVKLEN	QDKNGGNFFK	CDAHEGDKYF	KDGTNDTNQV	DIGDIIRGKDLYLGNQEEKVKLENNLKRIFKEIYDNLMEDLKKYPTKKVEAEKHYQDKNGGNFFKLREDWWTANRHTVWEAMTCDAHEGDKYFRATCSDSGDTKGSSVANHKCRCKKKDGTNDTNQVPTYFDYVPQYLR
172	182	NQEEKVKLEN	DDKGTENYYK	CGAAGSKYFR	DKCRCLIGDV	DIGDIIRGKDLYLGNQEEKVKLENNLKRIFKEIYDNLNDEDVQKHYEDDDKGTENYYKLRNAWWEANRQEVWKAITCGAAGSKYFRHTCGTGTPTDDKCRCLIGDVPTYFDYVPQYLR
173	183	NRKEKEKVKL	RYRNDPNFYK	CSAPEDAKYK	MGQCRGVTGV	DIGDIIRGKDLYLGNRKEKEKVKLQQRLKEIFAKIHKEVTNGRKGKNGAEARYRNDPNFYKLREDWWDANRLEVWKAIICSAPEDAKYKVIGADGSRTESAMGQCRGVTGVPTNFDYVPQFLR
174	184	NRKEREKEKL	YENDSPNYYK	CGAPEEAHYF	GKCQCIDQTV	DIGDIIRGKDLYLGNRKEREKEKLQNNLKSIFQKIYDALPQGKNSRYENDSPNYYKLREDWWNLNRQQVWKAMICGAPEEAHYFRNACSKGERPTGGKCQCIDQTVPTNLDYVPQYLR
175	185	NRKEREKEKL	YENDSPNYYK	CGAPEEAHYF	GKCQCIDQTV	DIGDIIRGKDLYLGNRKEREKEKLQNNLKSIFQKIYDALPQGKNSRYENDSPNYYKLREDWWNLNRQQVWKAMICGAPEEAHYFRNTCSKGERPTGGKCQCIDQTVPTNLDYVPQYLR
176	187	NRKEREKEKL	YKDDGGNYFQ	CEAPNNAKYF	EKCQCANTDV	DIGDIIRGKDLYLGNRKEREKEKLQQRLKEIFAKIHSEVTNGKYGVKDRYKDDGGNYFQLREDWWNINRQQVWKAITCEAPNNAKYFRQTCGGEERTETYEKCQCANTDVPTYFDYVPQYLR
177	188	NRKEREKEKL	YKDDGGNYFQ	CGAPDNAKYF	EKCRCAINDV	DIGDIIRGKDLYLGNRKEREKEKLQQRLKEIFAKIHSEVTNGKYGVKDRYKDDGGNYFQLREDWWYANRAKVWYAMTCGAPDNAKYFRPTCSNDTTDTYEKCRCAINDVPTYFDYVPQYLR
178	189	YDDEEKEQRE	RYKDTKNYYQ	CNAPENANYF	GHCGRNEEKV	DIGDIIRGKDLYLGYDDEEKEQREQLEENLKKIFKEIYDNLMEDLKNDPTKNGAQNRYKDTKNYYQLREDWWALNRVQVWKAITCNAPENANYFKPAQNGTREFTNGHCGRNEEKVPTYLDYVPQYLR
179	190	YDDEEKEQRK	KDDDKKNFYR	CKAEGNTYFR	KKNGRPDDQV	DIGDIIRGKDLYLGYDDEEKEQRKKLQQNLKNIFGDIYKDVTRGKKKEAAEARYKDDDKKNFYRLREDWWDANRATVWKAITCKAEGNTYFRATCSDSGDGNSQSQATKQCRCQKKNGRPDDQVPTYFDYVPQYLR
180	191	YDDEEKEQRK	KDDDKKNFYR	CKAEGNTYFR	KKNGRPGDQV	DIGDIIRGKDLYLGYDDEEKEQRKKLQQNLKNIFGDIYKDVTRGKKKEAAEARYKDDDKKNFYRLREDWWDANRATVWKAITCKAEGNTYFRATCSDSGDGNSQSQATKQCRCQKKNGRPGDQVPTYFDYVPQYLR
181	192	YDDEEKIKRQ	EGDEANDFFK	CKAEQNNKYF	RCDDNPNTDP	DIGDIIRGKDLYLGYDDEEKIKRQQLEKNLKDIFGKIHDKLLEENRTNGQIEERYEGDEANDFFKLREDWWIANRATIWEAITCKAEQNNKYFRKTACAGKTPNQGRCRCDDNPNTDPPTYFDYVPQYLR
182	195	YDDEEKKQRD	NDDNGGNYYK	CNAGGYSYFR	KAGNGDVTIV	DIGDIIRGKDLYLGYDDEEKKQRDELESKLKKIFGDIYKDVTSSGSNGKKQALQARYNDDNGGNYYKLREDWWTANRDQVWKAITCNAGGYSYFRATCGDSGSPSMAQNQCRCDDKPKAGNGDVTIVPTYFDYVPQFLR
183	196	YDDEEKKQRD	NDDNGGNYYK	CNAGGYSYFR	KAGNGDVTIV	DIGDIIRGKDLYLGYDDEEKKQRDELESKLKKIFGDIYKDVTSSGSNGKKQALQARYNDDNGGNYYKLREDWWTANRDQVWKAITCNAGGYSYFRATCGDSGSPSMAQNQCRCDGKPKAGNGDVTIVPTYFDYVPQFLR
184	197	YDDEEKKQRE	RYKDTKNYYQ	CNAPENANCF	GHCGRNEEKV	DIGDIIRGKDLYLGYDDEEKKQREQLEENLKKIFKEIYDNLMEDLKNDPTKNGAQNRYKDTKNYYQLREDWWALNRVQVWKAITCNAPENANCFKPAQNGTREFTNGHCGRNEEKVPTYLDYVPQYLR
185	198	YDDEEKKQRE	RYKDTKNYYQ	CNAPENANYF	GHCGRNEEKV	DIGDIIRGKDLYLGYDDEEKKQREQLEENLKKIFKEIYDNLMEDLKNDPTKNGAQNRYKDTKNYYQLREDWWALNRVQVWKAITCNAPENANYFKPAQNGAREFTNGHCGRNEEKVPTYLDYVPQYLR
186	199	YDDEEKKQRE	RYKDTKNYYQ	CNAPENANYF	GHCGRNEEKV	DIGDIIRGKDLYLGYDDEEKKQREQLEENLKKIFKEIYDNLMEDLKNDPTKNGAQNRYKDTKNYYQLREDWWALNRVQVWKAITCNAPENANYFKPAQNGTREFTNGHCGRNEEKVPTYLDYVPQYLR
187	200	YDDEEKKQRE	RYKDTKNYYQ	CNAPENANYF	GHCGRNEEKV	DIGDIIRGKDLYLGYDDEEKKQREQLEENLKKIFKEIYDNLMEDLKNDPTKNGAQNRYKDTKNYYQLREDWWALNRVQVWKVITCNAPENANYFKPAQNGTREFTNGHCGRNEEKVPTYLDYVPQYLR
188	201	YDDEEKKQRE	RYKDTKNYYQ	CNAPENANYF	GHCGRNEEKV	DIGDIIRGKDLYLGYDDEEKKQREQLEENLKKIFKEIYDNLMGDLKNDPTKNGAQNRYKDTKNYYQLREDWWALNRVQVWKAITCNAPENANYFKPAQNGTREFTNGHCGRNEEKVPTYLDYVPQYLR
189	202	YDDEEKKQRE	RYKDTKNYYQ	CNAPENANYF	GHCGRNEEKV	DIGDIIRGKDLYLGYDDEEKKQREQLEENLKKILKEIYDNLMEDLKNDPTKNGAQNRYKDTKNYYQLREDWWALNRVQVWKAITCNAPENANYFKPAQNGTREFTNGHCGRNEEKVPTYLDYVPQYLR
190	203	YDDEEKKTKR	RYKDTKNYYQ	CNAPENANYF	GHCGRNEEKV	DIGDIIRGKDLYLGYDDEEKKTKRTIRREFEKKIFKEIYDNLMEDLKNDPTKNGAQNRYKDTKNYYQLREDWWALNRVQVWKAITCNAPENANYFKPAQNGTREFTNGHCGRNEEKVPTYLDYVPQYLR
191	204	YDDKEKDRRE	YQNDTGDFFK	CDAPEDAPYF	KCRCNGANIV	DIGDIIRGKDLYLGYDDKEKDRRENLEKNLKDIFGNIYNELTSTSDKNGKKGAKDYYQNDTGDFFKLREDWWNANRATVWKALTCDAPEDAPYFGETCEGVGKHPTLTKDKCRCNGANIVPTYFDYVPQYLR
192	205	YDDKEKDRRE	YQNDTGDFFK	CDAPEDAPYF	KCRCNGANIV	DIGDIIRGKDLYLGYDDKEKDRRENLEKNLKGIFGNIYNELTSTSDKNGKKGAKDYYQNDTGDFFKLREDWWNANRATVWKALTCDAPEDAPYFGETCEGVGKHPTLTKDKCRCNGANIVPTYFDYVPQYLR
193	206	YDDKEKEQRK	YEDNDGNYFK	CDAPPDAPYF	QKCTCASGDV	DIGDIIRGKDLYLGYDDKEKEQRKKLEEKLKQYFKNIYNELTSTSRQKKEEATKRYEDNDGNYFKLREDWWALNRQDVWKAITCDAPPDAPYFRNTCAGGTKLTHQKCTCASGDVPTYFDYVPQFLR
194	207	YDDKEKEQRK	YEDNDGNYFK	CDAPPDAPYF	QKCTCASGDV	DIGDIIRGKDLYLGYDDKEKEQRKKLEEKLKQYFKNIYNELTSTSRQKKEEATKRYEDNDGNYFKLREDWWALNRQDVWKAITCDAPPDAPYFRNTCAGGTKPTHQKCTCASGDVPTYFDYVPQFLR
195	209	YDEKEKNRRD	YENDNANYYK	CYADRDNTYF	KRCKCFNGDP	DIGDIIRGKDLYLGYDEKEKNRRDKLEDNLRKIFGNIYKELKNGKKGAEACYENDNANYYKLREDWWYANRLEVWKAMICYADRDNTYFRKKTSEGNKCTVKRCKCFNGDPPTNLDYVPQYLR
196	210	YDEKEKNRRD	YEDDGGDFFQ	CEATDAAQYF	KKDNKANTDP	DIGDIIRGKDLYLGYDEKEKNRRDLLESKLKEIFTKIHEDVTSRRTNKETAKERYEDDGGDFFQLREDWWTANRHTVWEALTCEATDAAQYFRNTCGSGEWTRDKCRCQKKDNKANTDPPTYFDYVPQYLR
197	211	YDEKEKNRRD	YKDDGGDFFQ	CEATDTAQYF	KKDNKPNTDP	DIGDIIRGKDLYLGYDEKEKNRRDQLESKLKEIFAKIHEDVTSRRTNKETAKERYKDDGGDFFQLREDWWTANRHTVWEALTCEATDTAQYFRNTCGSGEWTKDKCRCQKKDNKPNTDPPTYFDYVPQYLR
198	212	YDKKEKEQRD	QDDEDKNYFQ	CDEENKIGDA	KCRCDDVNIV	DIGDIIRGKDLYLGYDKKEKEQRDEIEKNLKKIFGIIYKGLTDSGAQKHYQDDEDKNYFQLREDWWTANRHTVWKAITCDEENKIGDAQYFRGTCGGEKIATLAKDKCRCDDVNIVPTYFDYVPQYLR
199	213	YDQKEKDRRD	YKGDAPTYYK	CGAGTSDKYF	KCRCVNLGDV	DIGDIIRGKDLYLGYDQKEKDRRDKLEDNLRKIFGNIYEELTKKKGSNGTNGEIEARYKGDAPTYYKLREDWWNANRAKVWYAMTCGAGTSDKYFRGTCAGEKRTETYEKCRCVNLGDVPTNLDYVPQYLR
200	214	YNKKEKAQKE	AKEKDPDFLK	CNAPNDAKYF	EKCTCASGDV	DIGDIIRGKDLYLGYNKKEKAQKEKLEQNLKFFFQNIDDKLDPEAKNYYAKEKDPDFLKLREDWWELNRQDIWKALTCNAPNDAKYFRKAVCARGTTPTHEKCTCASGDVPTYFDYVPQYLR
201	215	YNKKEKAQKE	AKEKDPDFLK	CNAPNDAKYF	EKCTCASGDV	DIGDIIRGKDLYLGYNKKEKAQKEKLEQNLKFFFQNIDDKLDPEAKNYYAKEKDPDFLKLREDWWELNRQDIWKALTCNAPNDAKYFRKTVCAGGTTPTHEKCTCASGDVPTYFDYVPQYLR
202	216	YNKKEKAQKE	AKEKDPDFLK	CNAPNDAKYF	EKCTCASGDV	DIGDIIRGKDLYLGYNKKEKAQKEKLEQNLKFFFQNIDDKLDPEAKNYYAKEKDPDFLKLREDWWELNRQDIWKALTCNAPNDAKYFRKTVCARGTTPTHEKCTCASGDVPTYFDYVPQYLR
203	217	YNKKEKAQKE	AKEKDPDFLK	CNAPNDAKYF	EKCHCIGGDV	DIGDIIRGKDLYLGYNKKEKAQKEKLEQNLKFFFQNIDDKLDPEAKNYYAKEKDPDFLKLREDWWELNRQDIWKALTCNAPNDAKYFRSTCSSKGGTYEKCHCIGGDVLTNFDYVPQYLR
204	218	YNKKEKAQKE	AKEKDPNYYK	CNAPNDAKYF	EKCTCASGDV	DIGDIIRGKDLYLGYNKKEKAQKEKLEQNLKFFFQNIDDKLDPEAKNYYAKEKDPNYYKLREDWWELNRQDIWKALTCNAPNDAKYFRKTVCAGGTTPTHEKCTCASGDVPTYFDYVPQYLR
205	219	YNKKEKAQKG	AKEKDPDFLK	CNAPNDAKYF	EKCTCASGDV	DIGDIIRGKDLYLGYNKKEKAQKGKLEQNLKFFFQNIDDKLDPEAKNYYAKEKDPDFLKLREDWWELNRQDIWKALTCNAPNDAKYFRKTVCARGTTPTHEKCTCASGDVPTYFDYVPQYLR
206	220	YNRKDKTDKL	DKDTDKNYYK	CSAEGFNYFR	CRCEGANVDP	DIGDIIRGKDLYLRYNRKDKTDKLQEQLKKYFQKIYEELIKEKTNGEVKRRYEDKDTDKNYYKLREDWWTANRATIWEAITCSAEGFNYFRQTACNGGSPTKGKCRCEGANVDPPTYFDYVPQYLR
207	221	YNRKDKTDKL	DKDTDKNYYK	CSAEGFNYFR	CRCEGANVDP	DIGDIIRGKDLYLRYNRKDKTDKLQEQLKKYFQKIYEELIKKKTNGEVKRRYEDKDTDKNYYKLREDWWTANRATIWEAITCSAEGFNYFRQTACNGGSPTKGKCRCEGANVDPPTYFDYVPQYPR
208	222	YNRKDKTDKL	KDDTDGNYYK	CGAGNDSQYF	GKCRCTTHDV	DIGDIIRGKDLYLRYNRKDKTDKLQEQLKKYFQKIYEGLSWTPTKNGQKSAKEYYKDDTDGNYYKLREDWWNNNRKMVWYAITCGAGNDSQYFRPTCGSGEKGNATTGKCRCTTHDVPTYFDYVPQYLR
209	223	YDKKEKDQRK	KDDTDGNYYK	CKAPQDANYF	GHCGRNEGNV	DIGDIIRGKDLYLSYDKKEKDQRKQLDDKLKDIFGKIHSEVTKTKTLKDRYKDDTDGNYYKLREDWWYANRRQVWKALTCKAPQDANYFKPPQNGTREFTNGHCGRNEGNVPTYFDYVPQYLR
210	224	YDKKEKEQRD	YKDDGPDYFQ	CDAPEDAYYF	KCQCVNRGDV	DIGDIIRGKDLYLSYDKKEKEQRDKLEQKLKEIFKKIHEGLTTTNGVKDHYKDDGPDYFQLREDWWDLNRHDVWKAITCDAPEDAYYFRQTCGGGHATNKKCQCVNRGDVPTYFDYVPQYLR
211	225	YDKKEKEQRD	YKDDGGDFFQ	CNAGGSQYFR	KEKGANADQV	DIGDIIRGKDLYLSYDKKEKEQRDKLEQKLKEIFKKIYEGLTTTNGAQKHYKDDGGDFFQLREYWWALNRKDVWKAITCNAGGSQYFRGTCGGGQNKTQNNCRCDKEKGANADQVPTYFDYVPQFLR
212	226	YDKKEKEQRD	YKDDGGDFFQ	CNAWGDTYFH	PGVDKPNIDP	DIGDIIRGKDLYLSYDKKEKEQRDKLEQKLKEIFKKIYEGLTTTNGAQKHYKDDGGDFFQLREYWWALNRKDVWKAITCNAWGDTYFHATCSDSHRKESCCQANDYCRCDGDKPGVDKPNIDPPTYFDYVPQYLR
213	227	DQETKQHLEN	TELKNIPLPK	CSAGEDDRYS	RKCGHEDQHV	DIGDIIRGKDLYLVDQETKQHLENRLETMFQNIQDNNTELKNIPLPKVREYWWALNRDQVWKAITCSAGEDDRYSKNIKYDTTATSNRKCGHEDQHVQTYLDYVPQYLR
214	228	DKEKKEKLES	YSDRKGNFYQ	CNAPEDAKYK	WKKCRDVSDV	DIGDIIRGKDLYPGDKEKKEKLESKLKSFFNNIYDDLIKDQRKEVAAKKYYSDRKGNFYQLREDWWTLNRRDVWKAITCNAPEDAKYKVIKPDGSTTDSTWKKCRDVSDVSTNFDYVPQYLR
215	229	DDKENIKLQK	YQNDTGDFLK	CKANDDDKYF	QKCRCHSGSV	DIGDIIRGKDLYRGDDKENIKLQKNLKNLFKNLYKELTKGGTNSALQARYQNDTGDFLKLREDWWDANRQEIWNSIICKANDDDKYFRDTGSKGGTYQKCRCHSGSVLTNFDYAPQYLR
216	230	DDKENIKLQK	YQNDTGDFLK	CKANDDDKYF	QKCRCHSGSV	DIGDIIRGKDLYRGDDKENIKLQKNLKNLFKNLYKELTKGGTNSALQARYQNDTGDFLKLREDWWDANRQEIWNSIICKANDDDKYFRDTGSKGGTYQKCRCHSGSVLTNFDYVPQYLR
217	231	DDKENIKLQN	EKLDGLSIDE	CGAPNNAQYF	NKCTCINGDP	DIGDIIRGKDLYRGDDKENIKLQNNLKQIFQNIQNKNEKLDGLSIDEVREYWWELNRQQVWKAITCGAPNNAQYFRFTCSEGGSIAHNKCTCINGDPPTYFDYVPQYLR
218	232	GGGGRKKLED	YTNDGDNYFK	CSAPDNAKYF	GYCGRNETNV	DIGDIIRGKDLYRGGGGGRKKLEDNLKEIFKKIYEELLISTSDKNGELQTRYTNDGDNYFKLREDWWTANRHTVWKAMTCSAPDNAKYFKPPKNRRREFTSGYCGRNETNVPTNLDYVPQFLR
219	233	GGRGRKKLED	YTNDGDNYFK	CSAPDNAKYF	GYCGRNETNV	DIGDIIRGKDLYRGGGRGRKKLEDNLKEIFKKIYEELLISTSDKNGELQTRYTNDGDNYFKLREDWWTANRHTVWKAMTCSAPDNAKYFKPPKNRRREFTSGYCGRNETNVPTNLDYVPQFLR
220	234	KKKKKQNGKE	HYQDTTDYFQ	CDAHGTYFRP	NKCTCNNGDV	DIGDIIRGKDLYRGKKKKKQNGKETETERDQLESKLKEIFSKIHEGLTKANGVKDHYQDTTDYFQLREDWWELNRQTVWKALTCDAHGTYFRPTCGDKKGQYQANNKCTCNNGDVPTYFDYVPQYLR
221	235	KKKKKQNGKE	HYQDTTDYFQ	CDAHGTYFRP	NKCTCNNGDV	DIGDIIRGKDLYRGKKKKKQNGKETETERDQLESKLKEIFSKIHEGLTKANGVKDHYQDTTDYFQLREDWWELNRQTVWKALTCDAHGTYFRPTCSDKKGQYQANNKCTCNNGDVPTYFDYVPQYLR
222	236	NKKEKKKRDE	YQHDAPDYYQ	CNAGSYQYSQ	QKCSCPNAGV	DIGDIIRGKDLYRGNKKEKKKRDELENNLKKIFKNIYDDLTKDNDNAALKTRYQHDAPDYYQLREDWWTANRETVWKAITCNAGSYQYSQPTCSEEPLSQQKCSCPNAGVPTNFDYVPQYLR
223	237	NKKKDQQEKV	RYEDTENYFQ	CNAGQIDKYF	NKCRCTTHDV	DIGDIIRGKDLYRGNKKKDQQEKVRLENNLKTIFEKIHSDVTSGKKKEEATKRYEDTENYFQLREDWWALNRKDVWKALTCNAGQIDKYFRKTACGGGTTPTPNKCRCTTHDVPTNFDYVPQFLR
224	238	NKKKIKTETE	YNYDTENYFQ	CDHRLGGYSY	PDDDKANVDP	DIGDIIRGKDLYRGNKKKIKTETERDKLDKNFKKYFQQIHDKLEQAAKEHYNYDTENYFQLREDWWTANRSTVWKALTCDHRLGGYSYFRPTCNGEKRTKGYCRCGDDKPDDDKANVDPPTFFDYVPQYLR
225	239	NKQEKDKLQD	YKDPQGNFYQ	CKATDTQYFR	VKCYCIDGTV	DIGDIIRGKDLYRGNKQEKDKLQDQLKKYFKELHNNLESEAKNYYKDPQGNFYQLREDWWNANRLDIWKAITCKATDTQYFRNTCSGGKSPTTVKCYCIDGTVPTNLDYVPQYLR
226	240	NKQEKEQRDK	YQHDAPYYYK	CEAYGTYFRH	KCRCEGANVV	DIGDIIRGKDLYRGNKQEKEQRDKLDDNLKTIFGKIHDDVTRGKNVALKTRYQHDAPYYYKLREDWWDANRGKVWEALTCEAYGTYFRHTCNGGKSSTPNKCRCEGANVVPTYFDYVPQYLR
227	241	NNGKDKLEDN	YERDHPDFFQ	CGAENDSTYF	GKCRCVTHDV	DIGDIIRGKDLYRGNNGKDKLEDNLKKIFQKIHSEVTSSGSNRQALKTRYERDHPDFFQLREDWWNNNRKMVWYAITCGAENDSTYFRNTCGSGEKGSATTGKCRCVTHDVPTYLDYVPQYLR
228	242	NNGKDKLEEN	RYQDTENYYQ	CNAGSGTYFR	TGASGNVSIV	DIGDIIRGKDLYRGNNGKDKLEENLKKIFKKIHDDVMKTSERTNGAKDRYQDTENYYQLREDWWNANRETVWKAITCNAGSGTYFRATCDSDDNEKHSTLASNKCRCENKTGASGNVSIVPTYFDYVPQYLR
229	243	NNGKDKLEKK	YGSDDPDFFQ	CHAPTDAKYF	GKCRCDDDQV	DIGDIIRGKDLYRGNNGKDKLEKKLKKIFKKIYDKLLEENQKTGQKQTLKTRYGSDDPDFFQLREDWWYANRETVWKALICHAPTDAKYFRGTCGSGKTATQGKCRCDDDQVPTYFDYVPQFLR
230	244	NNGKDKLENN	YEDGSGNFFK	CGAPDDAQYF	GKCRCIDFSV	DIGDIIRGKDLYRGNNGKDKLENNLKTIFGKIQEKLIGDAKNHYEDGSGNFFKLREDWWYANRRQVWKAIRCGAPDDAQYFRKTVCSEGTSPTQGKCRCIDFSVPTYFDYVPQYLR
231	245	NNGKDKLQDN	YQNDTDNYYK	CGAKGSQYFR	KDKCRCVADV	DIGDIIRGKDLYRGNNGKDKLQDNLKRIFQQIHKEVTSTSGKNKDALKTRYQNDTDNYYKLREDWWNNNRKMVWYAITCGAKGSQYFRQTCGSGEWTKDKCRCVADVPTYFDYVPQFRG
232	246	NNGKDKLQDN	YQNDTDNYYK	CGAKGSQYFR	KDKCRCVTDV	DIGDIIRGKDLYRGNNGKDKLQDNLKRIFQQIHKEVTSTSGKNKDALKTRYQNDTDNYYKLREDWWNNNRKMVWYAITCGAKGSQYFRQTCGSGEWTKDKCRCVTDVPTHFDYVPQFLR
233	247	NNGKDKLQDN	YQNDTDNYYK	CGAKGSQYFR	KDKCRCVTDV	DIGDIIRGKDLYRGNNGKDKLQDNLKRIFQQIHKEVTSTSGKNKDALKTRYQNDTDNYYKLREDWWNNNRKMVWYAITCGAKGSQYFRQTCGSGEWTKDKCRCVTDVPTYFDYVPQFLR
234	248	NNGKDRLEEN	KKDEDPNFFK	CGAAGGEYFR	KQCRCTTRVV	DIGDIIRGKDLYRGNNGKDRLEENLRKIFTQIYNEVTRTATIVKKGELQARYKKDEDPNFFKLREDWWNNNRIMVWRAITCGAAGGEYFRHTCGTGTPTNKQCRCTTRVVPTYFDYVPQYLR
235	249	NNKEKDRRRK	KDKQTGNYYQ	CDAPEDAKYN	YKKCRGIVDV	DIGDIIRGKDLYRGNNKEKDRRRKLEENLKTIFGKIYQELIKKKTEAKDHYKKDKQTGNYYQLREDWWDLNRHDVWKAITCDAPEDAKYNVIGSDGTRRESNYKKCRGIVDVPTYFDYVPQYLR
236	250	NNKEKKKREK	RYKDTTNYYE	CSEQLSNDKY	PGVDKRNTDP	DIGDIIRGKDLYRGNNKEKKKREKLDENLKKYFQKIYEGLTTTNGAKDRYKDTTNYYELREDWWTANRETVWKALTCSEQLSNDKYFRDACSGGSPTEGYCRCNDDKPGVDKRNTDPPTYFDYVPQFLR
237	251	NNKEKKKREK	RYKDTTNYYE	CSEQLSNDKY	PGVDKRNTDP	DIGDIIRGKDLYRGNNKEKKKREKLDENLKKYFQKIYEGLTTTNGAKDRYKDTTNYYELREDWWTANRETVWKTLTCSEQLSNDKYFRDACSGGSPTEGYCRCNDDKPGVDKRNTDPPTYFDYVPQFLR
238	252	NNRENDKLEK	HYSDTPDFYK	CKATDTQYFR	ANCRCIDGTV	DIGDIIRGKDLYRGNNRENDKLEKKLKEYFKKIYEQLVKKYKEDAQTHYSDTPDFYKLREDWWDANRLEVWKAITCKATDTQYFRKTCSNGQNSTLANCRCIDGTVPTNFDYVPQYLR
239	253	NSKEKDKLEN	KDENGGNYFK	CNAGGSQYFR	DKCHCINDGV	DIGDIIRGKDLYRGNSKEKDKLENKLKKIFGIIYDNLMKDLKKDTKKMAEAQERYKDENGGNYFKLREDWWALNRDQVWKAITCNAGGSQYFRPKCSTQTWSLDKCHCINDGVPTNFDYVPQYLR
240	254	NSKEKDKLEQ	YEQDVPNYYK	CDSPEHAKYF	KNCHCIGGDV	DIGDIIRGKDLYRGNSKEKDKLEQNLKNLFKKLYEELTKDNNNVAIKTYYEQDVPNYYKLRNDWWELNRQQVWNAIICDSPEHAKYFRNTCSSIKGGDYKNCHCIGGDVLTNFDYVPQYLR
241	255	NSKEKDNLEK	YTKDDPYYYK	CKAENAQYFR	TNCQCIDGEV	DIGDIIRGKDLYRGNSKEKDNLEKKLIEYFKELHKHLDQKTKNHYTKDDPYYYKLREDWWNANRKEAWKAITCKAENAQYFRNTCSMGKHSTQTNCQCIDGEVPTYFDYVPQYLR
242	256	VNGNDKLEKN	YEGDTTNYFQ	CGAPKEANYF	GKCRCISGDV	DIGDIIRGKDLYRGVNGNDKLEKNLKTIFGKIYNSLKDDGAKKHYEGDTTNYFQLREDWWYANRQEIWKAIRCGAPKEANYFRQTVCSEGTSRTQGKCRCISGDVPTYFDYVPQYLR
243	257	YDDEEKNRRK	YTDDGGDFFQ	CSADKGNAYF	GGKAGDVNIV	DIGDIIRGKDLYRGYDDEEKNRRKKLQQNLKNIFGKIYEGLTGGVKARYTDDGGDFFQLREDWWTANRHTVWEAITCSADKGNAYFRATCGGNEKNSTLAKDKCRCTKTSGGKAGDVNIVPTYFDYVPQFLR
244	258	YDDEEKNRRK	YTDDGGDFFQ	CSADKGNAYF	GGKAGDVNIV	DIGDIIRGKDLYRGYDDEEKNRRKKLQQNLKNIFGKIYEGLTGGVKARYTDDGGDFFQLREDWWTANRHTVWEAITCSADKGNAYFRATCGGNEKNSTLAKDRCRCTKTSGGKAGDVNIVPTYFDYVPQFLR
245	259	DKGEETNLEK	YQNDTPYYYK	CHAPESAKYK	MGKCAKVTGV	DIGDIIRGKDLYRRDKGEETNLEKNLKTIFAKIHSEVTKGGKNAQELQERYQNDTPYYYKLREDWWEANRETIWRALTCHAPESAKYKVIGADGSITESAMGKCAKVTGVPTNFDYVPQYLR
246	261	DKGKRDQLES	RYKDTTDFYQ	CSDKLSNASY	PGHDRPNTDP	DIGDIIRGKDLYRRDKGKRDQLESKLKEIFGKIHSEVTRGRNGVNSRYKDTTDFYQLREDWWTANRSTVWKAITCSDKLSNASYFRVTCSMNGSGAQANKYCRCNGDQPGHDRPNTDPPTYFDYVPQYLR
247	262	DNKKDKLEEN	YQDDAPYYYQ	CEAPNNAQYF	NQCRCNGDQV	DIGDIIRGKDLYRRDNKKDKLEENLKTIFGKIHSEVTRGKNGQTLQARYQDDAPYYYQLREDWWTLNRQDVWKAMTCEAPNNAQYFRATCGSDEKNTIRTPNQCRCNGDQVPTYFDYVPQYLR
248	263	DNKKDKLQDN	YNDDKENYYK	CDEENKIRDA	KNAINETDQV	DIGDIIRGKDLYRRDNKKDKLQDNLKKIFEKIHSELTSGAQTYYNDDKENYYKLREDWWTANRHTVWKAITCDEENKIRDAQYFRQTCNDDETLSYANHKCRCRSKNAINETDQVPTYFDYVPQFLR
249	264	DNKKEKLEKK	RYKDTDNYYE	CGAGGGKYFR	NKCQCINGDV	DIGDIIRGKDLYRRDNKKEKLEKKLKRIFKKIYEELIKKKTNGKKSALQDRYKDTDNYYELREDWWDANREKVWKAITCGAGGGKYFRHTCNGGKSSTPNKCQCINGDVPTYFDYVPQYLR
250	265	DSRTDKLEDN	YKDESGNFFQ	CKAEQNDKYF	NKCKCATGDV	DIGDIIRGKDLYRRDSRTDKLEDNLKVIFGNIYKELTTTNGSNGKNREIEARYKDESGNFFQLREDWWEVNRQQVWNAITCKAEQNDKYFREKNSNGNTCTVNKCKCATGDVLTNFDYVPQYLR
251	266	DSRTDKLEDN	YGSDTTNYFQ	CGAPSDAQYF	EKCHCIGGDV	DIGDIIRGKDLYRRDSRTDKLEDNLRKIFGNIYKELTTTTTSGNKGKTNGIEERYGSDTTNYFQLREDWWNANRQQVWNAITCGAPSDAQYFRSTCSSKGGTYEKCHCIGGDVLTNFDYVPQYLR
252	267	DSRTDKLEEN	YQKDGPDYYQ	CKAEGNRYFH	IKGSDNVSIV	DIGDIIRGKDLYRRDSRTDKLEENLKVIFGNIYKELTATSGKNVALRDRYQKDGPDYYQLREDWWALNRDQVWKAITCKAEGNRYFHATCGGSESPSVAKDHCRCGNDQPGRDKSKAIKGSDNVSIVPTYFDYVPQYLR
253	268	DSRTDKLEEN	YQKDGPDYYQ	CNAWGDTYFH	PGVDKPNIDP	DIGDIIRGKDLYRRDSRTDKLEENLKVIFGNIYKELTATSGKNVALRDRYQKDGPDYYQLREDWWALNRDQVWKAITCNAWGDTYFHATCSDSHRKESCCQANDYCRCDGDKPGVDKPNIDPPTYFDYVPQYLR
254	270	DSRTDKLENK	DDKATKNYYK	CGAGGSQYFR	DNCRCLIGDV	DIGDIIRGKDLYRRDSRTDKLENKLKRIFQEIYNKLEDTEVRKHYSDDDKATKNYYKLRNAWWEANRQEVWKAITCGAGGSQYFRPTCGSGKWTDDNCRCLIGDVPTYFDYVPQYLR
255	271	DSRTDKLENK	DDKATKNYYK	CGAGGSQYFR	DNCRCLIGDV	DIGDIIRGKDLYRRDSRTDKLENKLKRIFQEIYNRLEDTEVRKHYSDDDKATKNYYKLRNAWWEANRQEVWKAITCGAGGSQYFRPTCGSGKWTDDNCRCLIGDVPTYFDYVPQYLR
256	272	NNKEKDRLEK	EDDREKNYYK	CGHPGGKYFR	DCRCPGNIRV	DIGDIIRGKDLYSGNNKEKDRLEKNLKKIFGNIYNNLMEDLRNDNIKGNNKGKVTMEEARRRYKDEDDREKNYYKLREDWWTANRHTVWEAITCGHPGGKYFRATCGKNDTRTGDDCRCPGNIRVPTYFDYVPQFLR
257	273	NNKEKKQRKQ	AKLTKLNDDQ	CEAPNNAQYF	NQCRCNGDQV	DIGDIIRGKDLYSGNNKEKKQRKQLEENLKEIFENIKESDAKLTKLNDDQIREYWWTLNRQDVWKAMTCEAPNNAQYFRATCGSDEKKTIRTPNQCRCNGDQVPTYFDYVPQYLR
258	274	NNKEKKQRKQ	AKLTKLNDDQ	CEAPNNAQYF	NQCRCNGDQV	DIGDIIRGKDLYSGNNKEKKQRKQLEENLKEIFENIKESDAKLTKLNDDQIREYWWTLNRQDVWKAMTCEAPNNAQYFRATCGSDEKNTIRTPNQCRCNGDQVPTYFDYVPQFLR
259	275	NNKEKKQRKQ	AKLTKLNDDQ	CEAPNNAQYF	NQCRCNGDQV	DIGDIIRGKDLYSGNNKEKKQRKQLEENLKEIFENIKESDAKLTKLNDDQIREYWWTLNRQDVWKAMTCEAPNNAQYFRATCGSDEKNTIRTPNQCRCNGDQVPTYFDYVPQYLR
260	276	NSKEKKKRED	KGDDKKNFYQ	CDAPDNAKYK	RKKCRDVLDV	DIGDIIRGKDLYSGNSKEKKKREDLEENLKKIFGKIYQELTTTNGEIEARYKGDDKKNFYQLREDWWDLNRHDVWKAITCDAPDNAKYKVIKPDGSTKDSTRKKCRDVLDVSTNFDYVPQYLR
261	277	NSKEKNRRKK	KDDDKKNFYR	CSDDDNKLRD	GDDNKPNDQV	DIGDIIRGKDLYSGNSKEKNRRKKLEENLKEIFGDIYEELKKDRKNGAEEIEARYKDDDKKNFYRLREDWWALNRKEVWKAMTCSDDDNKLRDAQYFRGTCVGDGNHSTLAKYKCRCGDDNKPNDQVPTYFDYVPQYLR
262	278	NSKEKRQRKQ	DEEDGPDYYQ	CDDDNKLGGY	KNGQHDTDQV	DIGDIIRGKDLYSGNSKEKRQRKQLDDKLKDIFKQIHSEVTKTNEELKTRYKKDEEDGPDYYQLREDWWTANRHTVWEAITCDDDNKLGGYSYFHATCSDSERSGTFSQATKQCRCQKKNGQHDTDQVPTYFDYVPQYLR
263	279	NKKQYETERE	QDDNGGNFYQ	CSVEDAYYFR	NKCICVNTDP	DIGDIIRGKDLYVGNKKQYETEREKEILQKNLKSIFKKIYGDLSESAKDHYQDDNGGNFYQLREDWWNANRQQVWKAITCSVEDAYYFRHTCGGEKTASTNKCICVNTDPPTYFDYVPQYLR
264	281	NREEREKEKL	YNDGSGNFYQ	CGAPKEAHYF	GNCRCIDTNV	DIGDIIRGKDLYVGNREEREKEKLQNNLKSIFQKIYRELKNSKAIGRYNDGSGNFYQLREDWWNLNRQQVWKAMICGAPKEAHYFRKTCSNGNTPTEGNCRCIDTNVPTYLDYVPQYLR
265	282	NREEREKEKL	YNDGSGKFYQ	CGAPKEAHYF	GNCRCIDTNV	DIGDIIRGKDLYVGNREEREKEKLQNNLLSIFQKIYRDLKNSKAIECYNDGSGKFYQLREDWWNLNRQQVWKAMICGAPKEAHYFRKTCSNGNTPTEGNCRCIDTNVPTYLDYVPQYLR
266	283	NRKEKEKEKL	YNDNDGNYFQ	CGAPEEAHYF	GNCRCIDTNV	DIGDIIRGKDLYVGNRKEKEKEKLQENLKRIFGKIHGNLKDAQTHYNDNDGNYFQLREDWWNLNRQQVWKAMICGAPEEAHYFRKTCSNGNTPTEGNCRCIDTNVPTYLDYVPQFLR
267	284	NRKEKEKEKL	YENDSPNYYK	CSVEDAYYFR	KKCQCANTDV	DIGDIIRGKDLYVGNRKEKEKEKLQNNLKSIFKKIYDALPQGKNSCYENDSPNYYKLREDWRALNRREVWKAITCSVEDAYYFRHTCSGKNPTNKKCQCANTDVPTYFDYVPQFLR
268	285	NRKEKKKRDE	YNGDGPDFYQ	CDVKSGNNYF	DNCQCANTDV	DIGDIIRGKDLYVGNRKEKKKRDELDDKLKKIFGKIHEGLSRRSGAQTYYNGDGPDFYQLREDWWNNNRKMVWKAIACDVKSGNNYFRPTCGSGKPTNDNCQCANTDVPTYFDYVPQYLR
269	286	NRKEKKKRDE	YNGDGPDFYQ	CDVKSGNNYF	DNCQCANTDV	DIGDIIRGKDLYVGNRKEKKKRDELDDKLKKIFGKIHEGLSRRSGAQTYYNGDGPDFYQLREDWWNNNRKMVWKAITCDVKSGNNYFRPTCGSGKPTNDNCQCANTDVPTYFDYVPQYLR
270	287	NRKEREKEEL	YKNDAPYFYQ	CEATETAQYF	GKCQCIDQTV	DIGDIIRGKDLYVGNRKEREKEELQKNLKTIFQKIYGELKNPEAREHYKNDAPYFYQLREDWWNANRQQVWKAITCEATETAQYFRNTCSNDKAVTSGKCQCIDQTVPTNLDYVPQFLR
271	288	NRKEREKEEL	YKDDGGNFFK	CNDVGAQYFG	TKCRCVSGDP	DIGDIIRGKDLYVGNRKEREKEELQKNLKTIFQKIYGELKNSKAIERYKDDGGNFFKLREDWWNANRQQVWKAITCNDVGAQYFGNGCGDGKQPTDTKCRCVSGDPPTNFDYVPQYLR
272	289	NRKEREKEKL	YNDGSGNFYQ	CGAPKEAHYF	GNCRCIDTNV	DIGDIIRGKDLYVGNRKEREKEKLQNNLKSIFQEIYRELKNSKAIERYNDGSGNFYQLREDWWNLNRQQVWKAMICGAPKEAHYFRKTCSNGNTPTEGNCRCIDTNVPTYLDYVPQYLR
273	290	NRKEREKEKL	YNDGSGNFYQ	CGAPKEAHYF	GNCRCIDTNV	DIGDIIRGKDLYVGNRKEREKEKLQNNLKSIFQKIYRELKNSKAIERYNDGSGNFYQLREDWWNLNRQQVWKAMICGAPKEAHYFRKTCSNGNTPTEGNCRCIDTNVPTYLDYVPQYLR
274	291	NRKEREKVKL	YNDNDGNYFQ	CGAPEEAHYF	GNCRCIDTNV	DIGDIIRGKDLYVGNRKEREKVKLQQRLKEIFKKIHGNLKDAQTHYNDNDGNYFQLREDWWNLNRQQVWKAMICGAPEEAHYFRKTCSNGNTPTEGNCRCIDTNVPTYLDYVPQYLR
275	292	NDKVENGLKK	DTNNKINYVK	CEAPQKVDYF	GYCGRKEAPV	DIGDIIRGKDMFKRNDKVENGLKKVFDKIYAKLGPKGKEYYNDTNNKINYVKLREAWWKVNRDQVWRAITCEAPQKVDYFRKGLDGSDVFTSQGYCGRKEAPVPTYLDYVPQFLR
276	293	NDQDDVEKGL	NTGNNVNYAK	CYIPYYVNYF	GKCGHYEGAP	DIGDIIRGKDMFKRNDQDDVEKGLKIVFEKIYNKLETQEKNYYNNTGNNVNYAKLREDWWTINRDQVWRAITCYIPYYVNYFKNISEKSRNFTDDGKCGHYEGAPPTNLDYVPQFLR
277	294	TDNDEVWTGL	DYDGDPNYYK	CYIPYYVNYF	GKCGHYEGAP	DIGDIIRGKDMFKRTDNDEVWTGLRSVFKKIYDDLKKKGINDYDGDPNYYKLREDWWTINRDQVWRAITCYIPYYVNYFKNISEKSRNFTDDGKCGHYEGAPPTNLDYVPQFLR
278	295	NTQESTQREK	RYKGDENYFQ	CKADASSAYF	PGNDKPNIDP	DIGDIIRGKDPFYGNTQESTQREKLEKNLKNIFKKIHSEVTSDKNGEALKTRYKGDENYFQLREDWWTANRATAWKAITCKADASSAYFRPTCNSADGKGPSVAKDHCRCNGDQPGNDKPNIDPPTYFDYVPQFLR
279	296	NTQESTQREK	RYKGDENYFQ	CKADASSAYF	PGNDKPNIDP	DIGDIIRGKDPFYGNTQESTQREKLEKNLKNIFKKIHSEVTSDKNGEALKTRYKGDENYFQLREDWWTANRATVWKAITCKADASSAYFRPTCNSADGKGPSVAKDHCRCNGDQPGNDKPNIDPPTYFDYVPQYLR
280	297	NTQESTQREK	RYKGDENYFQ	CKADASSAYF	PGNDKPNIDP	DIGDIIRGKDPFYGNTQESTQREKLEKNLKNIFKKIHSEVTSDKNGEALKTRYKGDENYFQLREDWWTANRATVWKAITCKADASSAYFRPTCNSADGKGPSVAKDHCRCNGDQPGNDKPNIDPPTYLDYVPQFLR
281	299	NTYESARREK	YKDDKENFFQ	CDARDNADDK	KCRCPKGDQV	DIGDIIRGKDPFYGNTYESARREKLENKLKVIFAKIHKEVTSGKNGAEELQKRYKDDKENFFQLREDWWTANRHTVWKALTCDARDNADDKYFRKTACGEGTTSTQGKCRCPKGDQVPTYFDYVPQFLR
282	300	NNGKGEKLEA	EGDDKKNFYQ	CKADASSAYF	PGQDRPNTDP	DIGDIIRGKDVYNGNNGKGEKLEAKIKEYFQKIYDDLMKDLKKKPAKEEAAKARYEGDDKKNFYQLREDWWYANRGTVWKAITCKADASSAYFHATCGSAKTPTEGYCRCDGDKPGQDRPNTDPPTYFDYVPQYLR
283	301	GPNQEKKLLE	YNDTSGNYYQ	CGAPSDAQYF	KNCHCIGGDV	DIGDIIRGRDLFLGGPNQEKKLLENKLKHYFQKIYDKLVQTARDHYNDTSGNYYQLRNDWWELNRQQVWNAITCGAPSDAQYFRNTCSPIKGGHYKNCHCIGGDVLTNFDYVPQYLR
284	302	GPNQEKKLLE	YNDTSGNYYQ	CGAPSDAQYF	KNCHCIGGDV	DIGDIIRGRDLFLGGPNQEKKLLENKLKHYFQKIYDKLVQTARDHYNDTSGNYYQLRNDWWELNRQQVWNAITCGAPSDAQYFRNTCSSIKGGHYKNCHCIGGDVLTNFDYVPQYLR
285	303	NDEEKKKRDE	DNDTDKNYYQ	CEAKSDDKYN	GQCRCFSGDP	DIGDIIRGRDLFRGNDEEKKKRDELEKNLKTIFGKIHSRLTKDAQNYYEDNDTDKNYYQLREDWWKVNRDQVWEAITCEAKSDDKYNVIGPDGKITESNKGQCRCFSGDPPTNMDYVPQFLR
286	304	NDEEKKQRDK	TDLKKLTTEK	CKANGTYFRP	IKGSGNVSIV	DIGDIIRGRDLFRGNDEEKKQRDKLDDNLKKIFKNIKDENTDLKKLTTEKVREYWWTANRSTVWKAITCKANGTYFRPTCGDSDSPSQAQKQCRCDDKPKAIKGSGNVSIVPTYFDYVPQYLR
287	305	NDEEKKQRDK	TDLKKLTTEK	CKANGTYFRP	IKGSGNVSIV	DIGDIIRGRDLFRGNDEEKKQRDKLDDNLKKIFKNIKDENTDLKKLTTEKVREYWWTANRSTVWKAITCKANGTYFRPTCGDSDSPSQARKQCRCDDKPKAIKGSGNVSIVPTYFDYVPQYLR
288	306	NNEEKKQRKQ	RYKGDPDFFK	CHAKVGDTYF	KAGNGDVSIV	DIGDIIRGRDLFRGNNEEKKQRKQLDDKLKKIFAKIHSEVTSSGSNGQTLQERYKGDPDFFKLREDWWYANRETVWKALTCHAKVGDTYFRPTCNGKERTKDFCRCGDGKKTDKSKAGNGDVSIVPTYFDYVPQYLR
289	307	NNEEKKQRKQ	RYKGDPDFFK	CHAKVGDTYF	KAGNGDVSIV	DIGDIIRGRDLFRGNNEEKKQRKQLDDKLKKIFAKIHSEVTSSGSNGQTLQERYKGDPDFFKLREDWWYANRETVWKTLTCHAKVGDTYFRPTCNGKERTKDFCRCGDGKKTDKSKAGNGDVSIVPTYFDYVPQYLR
290	308	GPNQEKKLLE	YNDTSGNYYQ	CGVEENAKYF	KNCRCASGNV	DIGDIIRGRDLLLGGPNQEKKLLENKLKHYFQKIYDKLVQTARDHYNDTSGNYYQLRNDWWDANRQQVWNAMICGVEENAKYFRESSSDKGGTYKNCRCASGNVLTNFDYVPQYLR
291	310	KRKKKNQKET	EGDKNNNFFQ	CDKKLSNASY	DKCTCNNGDV	DIGDIIRGRDLYFGKRKKKNQKETETERDKLEENFKKYFQQIHEDVTRGSNWQALQARYEGDKNNNFFQLREDWWTANGHTVWEAITCDKKLSNASYFRPTCGDSDSPSQAHDKCTCNNGDVPTYFDYVPQFLR
292	311	KRKKKNQKET	EGDKNNNFFQ	CDKKLSNASY	DKCTCNNGDV	DIGDIIRGRDLYFGKRKKKNQKETETERDKLEENFKKYFQQIHEDVTRGSNWQALQARYEGDKNNNFFQLREDWWTANRHTVWEAITCDKKLSNASYFRPTCGDSDSPSQAHDKCTCNNGDVPTYFDYVPQFLR
293	312	NNKEKNRRDE	SILSTLKDDQ	CDDRLGGNAY	PDDDKPNTDP	DIGDIIRGRDLYGGNNKEKNRRDELEKNLKTIFKNIQENNSILSTLKDDQIREYWWTANRSTVWKAITCDDRLGGNAYFRNTCNDSGTLSQANKYCRCNGDKPDDDKPNTDPPTYFDYVPQYLR
294	313	SKKEKEKREQ	RYGSDKDFFQ	CDAPHDSKYF	NKFGEPPDQV	DIGDIIRGRDLYGGSKKEKEKREQLDDKLKKIFGDIYNEVMRGKNVEALKTRYGSDKDFFQLREDWWTENRETVWKAMTCDAPHDSKYFRGTCGSGRDATRTPRQCRCENKFGEPPDQVPTYFDYVPQYLR
295	314	DNKKDKLQEQ	NGDKQNNFFQ	CDAKGFNYFR	PDNDMVNTDP	DIGDIIRGRDLYGRDNKKDKLQEQLKQYFNNIYDNLEGAAQNHYNGDKQNNFFQLREDWWYANRRQVWKAITCDAKGFNYFRQTACNGGSPTKGYCRCNGDKPDNDMVNTDPPTYFDYVPQYLR
296	315	DRKEKVKLEE	NDDGTGNYFK	CGASEDAKYK	GQCRCFSGDP	DIGDIIRGRDLYLGDRKEKVKLEENLKNLFKNLYKEIKDEQKSSYNDDGTGNYFKLREYWWNANRKDVWKAMTCGASEDAKYKVIGPDGKITESNMGQCRCFSGDPPTNLDYVPQYLR
297	317	NRKKKKNKTE	YNDATGDFFQ	CSEQLKGNKY	PGRDNPNTDP	DIGDIIRGRDLYLGNRKKKKNKTETERDKLDKKLKDIFKEIHEGLTTTKTKTLQERYNDATGDFFQLREDWWALNRKEVWKAITCSEQLKGNKYFRGTCAGGKLTEGYCRCNGDKPGRDNPNTDPPTYFDYVPQFLR
298	320	GGRGKGKEKL	RYKDDPEFFK	CNAVGYQYSR	DKCQCANTDV	DIGDIIRGRDLYRGGGRGKGKEKLEENLKKIFKEIYEQLVKKNKEKAQERYKDDPEFFKLREDWWNNNRKKVWDAITCNAVGYQYSRPTCSTEPLSQDKCQCANTDVPTYFDYVPQYLR
299	321	NDKEKEKRDK	KGDKNNNFYQ	CNAQGNTYFH	NKCTCNNGDV	DIGDIIRGRDLYRGNDKEKEKRDKLDENLRKIFKKIHEGLTSSAQTYYKGDKNNNFYQLREDWWMANRDQVWKAITCNAQGNTYFHATCGDSGDEKGPSQANNKCTCNNGDVPTYFDYVPQFLR
300	322	NDKENDKLEK	DDKGTKNYYK	CEVKSGSDYF	GRCRCDGDQV	DIGDIIRGRDLYRGNDKENDKLEKNLQKIFTQIYNNLMKDVTNDQRKKVEAEKRYKKDDKGTKNYYKLREDWWDANRETVWKAITCEVKSGSDYFRQTACAGTSPTDGRCRCDGDQVPTYFDYVPQYLR
301	323	VNGNDKLEKN	YSDPKGNFYQ	CGVKGNKYFR	DNCRCPSYKV	DIGDIIRGRDLYRGVNGNDKLEKNLQKIFKKIHEGLTSTNGRNGEAAKKYYSDPKGNFYQLREDWWNNNRIMVWNAITCGVKGNKYFRGTCGSGEWTKDNCRCPSYKVPTYFDYVPQYLR
302	324	DKGKRDQLES	YNDDKENYYQ	CSDDLKDASY	PDADKVNIDP	DIGDIIRGRDLYRRDKGKRDQLESKLKEIFKQIHSDVTTNGKKGAQTYYNDDKENYYQLREDWWTANRGTIWKAMTCSDDLKDASYFRVTCSMNGSGAQANHYCRCNGDKPDADKVNIDPPTYFDYVPQYLR
303	325	DNKKGKTDKL	RYEGDENYYK	CSADHGNAYF	PNDYKPNIDP	DIGDIIRGRDLYRRDNKKGKTDKLQEQLKKYFQKIYEELSRTRGKQNGEVKRRYEGDENYYKLREDWWTANRATVWKAITCSADHGNAYFRTTCSHVDGISKSQANHYCRCGNDQPNDYKPNIDPPTYFDYVPQYLR
304	326	DSRTDKLEKN	YQNDTTDYFQ	YRAPHSAHYT	MGQCRGVTDV	DIGDIIRGRDLYRRDSRTDKLEKNLKDIFAKIHEDVTSSGKTNGQALQERYQNDTTDYFQLREDWWNANRETIWRALTYRAPHSAHYTKSGADGSITKSPMGQCRGVTDVPTNFDYVPQYLR
305	327	NKQEKEKRKQ	RYKDDKDLFQ	CSEQLSNSKY	DGKKPGANVV	DIGDIIRGRDLYSGNKQEKEKRKQLENKLKKIFGIIYDNLVKKKVKEAQKRYKDDKDLFQLREDWWTANRSTVWEALTCSEQLSNSKYFRQTCSNGQHKTQNNCRCGDGKKPGANVVPTYFDYVPQFLR
306	328	NKQEKEKRKQ	RYKDDKDLFQ	CSEQLSNSKY	DGKKPGANVV	DIGDIIRGRDLYSGNKQEKEKRKQLENKLKKIFGIIYDNLVKKKVKEAQKRYKDDKDLFQLREDWWTANRSTVWEALTCSEQLSNSKYFRQTCSNGQHKTQNNCRCGDGKKPGANVVPTYFDYVPQYLR
307	329	NKQEKEKRKQ	RYKDDKDLFQ	CSEQLSNSKY	DSKKPGANVV	DIGDIIRGRDLYSGNKQEKEKRKQLENKLKKIFGIIYDNLVKKKVKEAQKRYKDDKDLFQLREDWWTANRSTVWEALTCSEQLSNSKYFRQTCSNGQHKTQNNCRCGDSKKPGANVVPTYFDYVPQFLR
308	330	NNKEKDRLEK	YNDLKGDFFQ	CGHPGGIYFR	DCRCPGNIKV	DIGDIIRGRDLYSGNNKEKDRLEKNLKRIFQEIYNNLMEDLTNDQTKKGEEAEKRYNDLKGDFFQLREDWWDANRATVWKAITCGHPGGIYFRRTCGINDSWTGNDCRCPGNIKVPTYFDYVPQYLR
309	331	NKNVEIGLKN	KDDGFGNYYK	CKAPTGADYF	GKCGHNEGAP	DIGDIIRGRDMFKSNKNVEIGLKNVFKNIHDNLSSSVKPHYKDDGFGNYYKLRNDWWTVNRDQVWKAITCKAPTGADYFKKKSDGTLHFSSHGKCGHNEGAPPTNLDYVPQFLR
310	332	IEQEKLYLES	YENEDENFYL	CNAPDDAEYF	SKCHHNQGTV	DIGDIIRRKDLFLGIEQEKLYLESNLKRIFLKLKESLHSTIKSHYENEDENFYLLREDWWALNRRYVWDTLTCNAPDDAEYFLHNSGGLLKFSNSKCHHNQGTVLTNLDYVPQYLR
311	333	NDEEKKQRDK	TELSTLTTEK	CNAQGNTYFH	PDADKQNIDP	DIGDIIRRRDLYRGNDEEKKQRDKLEENLKKIFKNIKSENTELSTLTTEKVREYWWYANRATIWEAITCNAQGNTYFHATCSDGQSGAQARNQCRCGDDKPDADKQNIDPPTYFDYVPQYLR
312	334	NDEEKKQRDK	RTLKGLPLDK	CDVKSGNNYF	TSGDGDVTIV	DIGDIIRRRDLYRGNDEEKKQRDKLEQKLKEIFQKIQGQNRTLKGLPLDKVREYWWYANRATIWEAITCDVKSGNNYFRPTCSDGGNSKSQANNKCRCTKTSGDGDVTIVPTYFDYVPQYLR
313	335	NTQESAQRKK	QGDDNNNYSK	RSDKLGHNKY	TSEGKANDQV	DIGDIIRVKDLFYGNTQESAQRKKLDDKLKEIFKEIHDEVTKGRSASPLQARYQGDDNNNYSKLRKDWWTANRETVWKTITRSDKLGHNKYFRSTCKSSGGGISETREQARDKCRCPKTSEGKANDQVLTYYDYVSQFLR
314	336	NRKEREKEKL	YKDGDGNYYQ	CSVEDAYYFR	EKCQCVTHDV	DIGDIITGKDLYVGNRKEREKEKLQNNLKSIFKKIYGELNNPEARERYKDGDGNYYQLREDWWNANRKEVWKAITCSVEDAYYFRPTCGKGTWTNEKCQCVTHDVPTYLDYVPQFLR
315	337	HEPGKQHLEE	AKLSELSTAQ	CRAEEKDTYF	KCGHHVNQDV	DIGDITRGKDLYLDHEPGKQHLEERLEQMFENIKNNNAAKLSELSTAQVREYWWALNRVQVWKAITCRAEEKDTYFKNRENGKLLLWNYKCGHHVNQDVPTNLDYVPQFLR
316	338	NKKKKQNGKE	YNNDTENYYQ	CSDDLNNSSY	PGEDKPNIDP	DIGDIVGGRDLYLGNKKKKQNGKETERDKLEGKLQSFFKNIHDNLDDSIKSNYNNDTENYYQLREDWWTANRHTVWKAMTCSDDLNNSSYFRVTCSMNGSGAQAHHYCRCNNDQPGEDKPNIDPPTYFDYVPQYLR
317	339	NDKDAVQKGL	YNDGSGNYVK	CSAPGDVNYF	GQCRRNDNSV	DIGDIVKGKDMFKRNDKDAVQKGLRAVFKKINDNLNEKRITHYNDGSGNYVKLREDRWAINRKEVWKAITCSAPGDVNYFRKISGDTKVFTGGGQCRRNDNSVPTNLDYVPQFLR
318	340	NDKDAVQKGL	YNDGSGNYVK	CSAPGDVNYF	GQCRRNDNSV	DIGDIVKGKDMFKRNDKDAVQKGLRAVFKKINDNLNEKRITHYNDGSGNYVKLREDWWAINRKEVWKAITCSAPGDVNYFRKISGDTKVFTGGGQCRRNDNSVPTNLDYVPQFLR
319	342	NDKDAVQKGL	YNDGSGNYVK	CSAPYYADYF	GYCGRNEGAP	DIGDIVKGKDMFKRNDKDAVQKGLRAVFKKINDNLNEKRITHYNDGSGNYVKLREDWWAINRNDVWEALTCSAPYYADYFKKKSGNTYNFTTEGYCGRNEGAPPTNLDYVPQFLR
320	343	HEQGINRLEA	SPLDKLSLDK	CGATMNDIFS	KCGHYVYKDV	DIGDIVRGEDLYLDHEQGINRLEARLKTIFQNIQNKNKSPLDKLSLDKFREYWWALNRVQVWKAITCGATMNDIFSKNIRNSRTTLFYYKCGHYVYKDVPTNLDYVPQYLR
321	344	NEDDKVQKGL	DDDISGNYYK	CKAPQKVDYF	GKCGGKEAPV	DIGDIVRGIDMFKPNEDDKVQKGLQVVFKKIYNTLPSATQNHYKDDDISGNYYKLRDAWWTANRDQVWEAITCKAPQKVDYFRKGSNGESIFSNSGKCGGKEAPVPTNLDYVPQYLR
322	345	NVHDKVEKGL	NPDGSGNYYK	CGALPKSAYF	KCGHNNKNDL	DIGDIVRGIDMFKPNVHDKVEKGLREVFKKIHDEMEGEVKNDYNPDGSGNYYKLREAWWDVNRNKVWEAITCGALPKSAYFLQSEDNKQLFLYPKCGHNNKNDLPTNLDYVPQYLR
323	346	NVHDKVEKGL	NPDGSGNYYK	CGALPKSAYF	KCGHNNKNDL	DIGDIVRGIDMFKPNVHDKVEKGLREVFKKIHDEMEGEVKNYYNPDGSGNYYKLREAWWDVNRNKVWEAITCGALPKSAYFLQSEDNKQLFLYPKCGHNNKNDLPTNLDYAPQYLR
324	347	NVHDKVEKGL	NPDGSGNYYK	CGALPKSAYF	KCGHNNKNDL	DIGDIVRGIDMFKPNVHDKVEKGLREVFKKIHDEMEGEVKNYYNPDGSGNYYKLREAWWDVNRNKVWEAITCGALPKSAYFLQSEDNKQLFLYPKCGHNNKNDLPTNLDYVPQYLR
325	349	NVHDKVEKGL	NPDGSGNYYK	CGALPKSAYV	KCGHNNKDDP	DIGDIVRGIDMFKPNVHDKVEKGLREVFKKIHDGMEDEVKNDYNPDGSGNYYKLREAWWDVNRNKVWEAITCGALPKSAYVLQSENNTQLPSYLKCGHNNKDDPPTNLDYVPQYLR
326	350	NVHDKVEKGL	NPDGSGNYYK	CGALPKSAYV	KCGHNNKDDP	DIGDIVRGIDMFKPNVHDKVEKGLREVFKKIHDGMEDEVKNDYNPDGSGNYYKLREAWWNVNRNKVWEAITCGALPKSAYVLQSENNTQLPSYIKCGHNNKDDPPTNLDYVPQYLR
327	351	NVHDKVEKGL	NPDGSGNYYK	CGALPKSAYV	KCGHNNKDDP	DIGDIVRGIDMFKPNVHDKVEKGLREVFKKIHDGMEDEVKNDYNPDGSGNYYKLREAWWNVNRNKVWEAITCGALPKSAYVLQSENNTQLPSYLKCGHNNKDDPPTNLDYVPQYLR
328	352	NVHDKVEKGL	NPDGSGNYYK	CGALPKSAYF	KCGHNNKNDL	DIGDIVRGIDMFKPNVHDKVEKGLREVFKKIHDGMEGEVKNYYNPDGSGNYYKLREAWWDVNRNKVWEAITCGALPKSAYFLQSEDNKQLFLYPKCGHNNKNDLPTNLDYVPQYLR
329	353	NVHDKVERGL	NPDGSGNYYK	CGALPKSAYV	KCGHNNKDDP	DIGDIVRGIDMFKPNVHDKVERGLREVFKKIHDGMEDEVKNDYNPDGSGNYYKLREAWWNVNRNKVWEAITCGALPKSAYVLQSENNTQLPSYLKCGHNNKDDPPTNLDYVPQYLR
330	354	INEEKKPLEE	YTKDDPDFYQ	CNAGSGNRYF	RCEGANANQV	DIGDIVRGKDHFLGINEEKKPLEENLKKLFKKLYDELTRKHKNGTAIKSRYTKDDPDFYQLREDWWIANRDQVWEAITCNAGSGNRYFRQTACNGGKSSTQGKCRCEGANANQVPTYFDYVPQFLR
331	356	NNKRDKLEKQ	NGDKDNNFFK	CGAHGTYFHA	KPGKSETDQV	DIGDIVRGKDLFIGNNKRDKLEKQLQKYFNNIYENLEGAAKACYNGDKDNNFFKLREDWWEANRETVWKAITCGAHGTYFHATCSDLNESPSMARDKCRCTKTSGGKPGKSETDQVPTYFDYVPQYLR
332	357	NNKRDKLEKQ	QDKNGGNFFK	CSDELTGASY	GAKSANADQV	DIGDIVRGKDLFIGNNKRDKLEKQLQKYFNNIYENLVREKSQAKDHYQDKNGGNFFKLREDWWTANRETVWKAMTCSDELTGASYFHATCSDSHRSETFSQAKDKCRCDGAKSANADQVPTYFDYVPQYLR
333	358	YDDKEKDKRD	RYGIDPNFFQ	CDAPEKAEYF	KKCRCAINDV	DIGDIVRGKDLFIGYDDKEKDKRDKLEGKLKDIFQQIHSGLLRTNGTNVDKAKARYGIDPNFFQLREDWWTENRETVWKAITCDAPEKAEYFRKTCSGEFKTHKKCRCAINDVPTYFDYVPQYLR
334	360	YNEKDQEEKK	YQDRTGNYYQ	CGAGEGDRYS	PRCGHRDENV	DIGDIVRGKDLFIGYNEKDQEEKKQLQENLKKIFAKIHDKLLEENQTNRKKSAKDHYQDRTGNYYQLREDWWNANRKEVWKALTCGAGEGDRYSKTITYGTTTTSYPRCGHRDENVPTYLDYVPQYLR
335	361	YNEKDQEEKK	YQDRTGNYYQ	CGAGEGDRYS	PRCGHRDENV	DIGDIVRGKDLFIGYNEKDQEEKKQLQENLKKIFAKIHDKLLEENQTNRKKSAKGHYQDRTGNYYQLREDWWNANRKEVWKALTCGAGEGDRYSKTITYGTTTTSYPRCGHRDENVPTYLDYVPQYLR
336	362	YNEKDRKEKA	DNDKDGNYFK	CSADTGNKYF	RCEGANVNIV	DIGDIVRGKDLFIGYNEKDRKEKAKLQENLRKIFKEIHNNLQDTEAKKHYNDNDKDGNYFKLREYWWALNRKEVWKTITCSADTGNKYFRPTCGDSESPSQAQNQCRCEGANVNIVPTYFDYVPQYLR
337	363	YSQKYKDEKS	KDDPEENFYE	CNAPTGADYF	PKCGHNEGSP	DIGDIVRGKDLFIGYSQKYKDEKSKLEENLKKIFKKIYETLKYEKKIEHYKDDPEENFYELREYWWALNRNDVWKAITCNAPTGADYFVYKPNRLRKFSNPKCGHNEGSPLTNLDYVPQFLR
338	364	YSQKYKDEKS	KDDPEENFYE	CNAPTGADYF	PKCGHNEGSP	DIGDIVRGKDLFIGYSQKYKDEKSKLEENLKKIFKKVYETLKYEKKIEHYKDDPEENFYELREYWWALNRNDVWKAITCNAPTGADYFVYKPNRLRKFSNPKCGHNEGSPLTNLDYVPQFLR
339	365	APNKEKIKLE	AELSKLSLEE	CSAPKGANYF	RCGHNYNGDP	DIGDIVRGKDLFLGAPNKEKIKLEENLKKIFDNIKNENAELSKLSLEEVREYWWAIHRKELWEALTCSAPKGANYFVYKLDRPKFSSDRCGHNYNGDPLTNLDYVPQYLR
340	366	APNKEKIKLE	AELSKLSLEK	CSAPKGANYF	RCGHNYNGDP	DIGDIVRGKDLFLGAPNKEKIKLEENLKKIFDNIKNENAELSKLSLEKVREYWWAIHRKELWEALTCSAPKGANYFVYKLDRPKFSSDRCGHNYNGDPLTNLDYAPQYLR
341	367	APNKEKIKLE	AELSKLSLEK	CSAPKGANYF	RCGHNYNGDP	DIGDIVRGKDLFLGAPNKEKIKLEENLKKIFDNIKNENAELSKLSLEKVREYWWAIHRKELWEALTCSAPKGANYFVYKLDRPKFSSDRCGHNYNGDPLTNLDYVPQYLR
342	368	HKQKKNQKET	HYGSDENFFQ	CSADRGNAYF	KDGTHDSDQV	DIGDIVRGKDLFLGHKQKKNQKETERDKLEQKLKEIFTQIYNDVTNGRNGKKSAEAKKHYGSDENFFQLREDWWNANRETVWKAITCSADRGNAYFRQTCNDDGTSSRAIHQCRCQKKDGTHDSDQVPTYFDYVPQYLR
343	369	HKQRKINLEN	KELGKLTTEQ	CGVEQNAKYF	KNCRCINGDV	DIGDIVRGKDLFLGHKQRKINLENRLQTMFANILNDNTKELGKLTTEQLREYWWTLNRQQVWNAMICGVEQNAKYFRNTCSKGGSYKNCRCINGDVLTNFDYVPQYLR
344	370	HKQRKIQLEE	PALNSLKNEE	CKAPKDESYS	GQCGHEDQHV	DIGDIVRGKDLFLGHKQRKIQLEERLQKMFHNIKEDTPALNSLKNEEVREYWWALNRKEVWKAITCKAPKDESYSKTRVYGTTGVSHGQCGHEDQHVPTNLDYVPQYLR
345	371	HQQRKHLLEK	ENLKSLSLDK	CKAKKGDIYS	KCGHHVKQDV	DIGDIVRGKDLFLGHQQRKHLLEKRLETMFANIQNKNENLKSLSLDKVREYWWALNRVQVWKAITCKAKKGDIYSKTMNNGNMVFWYPKCGHHVKQDVPTNLDYVPQFLR
346	372	HQQRKHLLEK	ENLKSLSLDK	CKAKKGDIYS	KCGHHVKQEV	DIGDIVRGKDLFLGHQQRKHLLEKRLETMFANIQNKNENLKSLSLDKVREYWWALNRVQVWKAITCKAKKGDIYSKTMNNGNMVFWYPKCGHHVKQEVPTNWDYVPQFLR
347	373	HQQRKKELEE	QDDNDGNFYQ	CGAAGGKYFR	EKCRCTIHGV	DIGDIVRGKDLFLGHQQRKKELEENLKKIFKKIHGGLTDSGAKNHYQDDNDGNFYQLREDWWNNNRIMVWRAITCGAAGGKYFRKTCSNDTSDTNEKCRCTIHGVPTYFDYVPQFLR
348	374	HQQRKRKLEE	DNDNDRNYYK	CAADDNDKYS	EKCGHVDQDV	DIGDIVRGKDLFLGHQQRKRKLEENLRKIFKEIHNNLQDTEAKKHYNDNDNDRNYYKLREDWWALNRKDVWKAITCAADDNDKYSKYLRGGITTVSNEKCGHVDQDVPTNLDYVPQFLR
349	375	HSKEKEKLEQ	NDDGTGNYYK	CKAKNDAEYF	NKCKCANGDP	DIGDIVRGKDLFLGHSKEKEKLEQNLKNLFKQLYEKLNDPQKSSYNDDGTGNYYKLREYWWNANRQQVWKAITCKAKNDAEYFRKKDSDGNTCTVNKCKCANGDPPTNLDYVPQYLR
350	376	NDEEKKKRKP	STLNGLPLDK	CEVGSGTYFH	SKAGDNVSIV	DIGDIVRGKDLFLGNDEEKKKRKPLKKNLKTIFEKIKGNNNSTLNGLPLDKVREYWWEENRETVWKALTCEVGSGTYFHATCGGDSRSPSQARNKCRCGDGKKPSKAGDNVSIVPTYFDYVPQYLR
351	378	NDKEKDQRKQ	YGQDSPNFYK	CDDRLGGNAY	GDGKNETDQV	DIGDIVRGKDLFLGNDKEKDQRKQLDKKLKEIFKKIYEGLKNKKTLKTRYGQDSPNFYKLREDWWTANRETVWKAITCDDRLGGNAYFRATCGGDSKSPSQAQKQCRCGDGKNETDQVPTYFDYVPQYLR
352	380	NDKEKEKRKQ	DDAKKKNFYQ	CEVKSGSQYF	GKKPGEVNIV	DIGDIVRGKDLFLGNDKEKEKRKQLDDKLKTIFKQIHDDVTKTNIALQERYKDDAKKKNFYQLREDWWTANRHTVWEAITCEVKSGSQYFRATCGSDENNATLAKNNCRCGDDKKTGKKPGEVNIVPTYFDYVPQYLR
353	381	NDKEKEKRKQ	RYKDTDNYYE	CKADDSNRYF	GKCRCNDNQV	DIGDIVRGKDLFLGNDKEKEKRKQLEKELKDIFKNIYDKLKNGKTNGAEARYKDTDNYYELREDWWTENRETVWKALTCKADDSNRYFRPTCAGGTTSTQGKCRCNDNQVPTYFDYVPQYLR
354	382	NDKEKKKRDE	STLTGHPLDK	CSEQLKGNKY	TSDDKPNDQV	DIGDIVRGKDLFLGNDKEKKKRDELESKLKEIFGKIMGNNNSTLTGHPLDKVREYWWALNRNDVWKALTCSEQLKGNKYFRATCSDRQGEAQANDKCRCPKTSDDKPNDQVPTYFDYVPQYLR
355	383	NNDDDKIKKG	TNMNTLSLDK	CSAQNNEVYF	RKCGHDENAP	DIGDIVRGKDLFLGNNDDDKIKKGKLRGNLEKIFEKIKTSNTNMNTLSLDKVREYWWALNREDVWKALTCSAQNNEVYFINSEGGIKFSERKCGHDENAPLTNLDYVPQFLR
356	384	NNDNDKIKKE	EDLKTLPIDD	CSAPYNAHYF	PKCGHGDNEV	DIGDIVRGKDLFLGNNDNDKIKKEKLQENLEKIFNKFKAKYEDLKTLPIDDIREYWWALNREDVWKALTCSAPYNAHYFIKSSANKQSFSNPKCGHGDNEVLTNLDYVPQFLR
357	385	NNDNDKIKKE	EDLKTLPIDD	CSAPYNAHYF	EYCGHGDNEV	DIGDIVRGKDLFLGNNDNDKIKKEKLQENLEKIFNKFKAKYEDLKTLPIDDIREYWWALNREDVWKALTCSAPYNAHYFIKSSANKQSFSSEYCGHGDNEVLTNLDYVPQFLR
358	386	NNDNDKIKKG	TNMNTLSLDK	CSAQNNEVYF	RKCGHDENAP	DIGDIVRGKDLFLGNNDNDKIKKGKLRGNLEKIFEKIKTSNTNMNTLSLDKVREYWWALNREDVWKALTCSAQNNEVYFINSEGGIKFSERKCGHDENAPLTNLDYVPQFLR
359	387	NNDNDKVKKE	DDDIDGNYYK	CFADGSEEYF	PKCGHEQGTV	DIGDIVRGKDLFLGNNDNDKVKKEKLQNNLKSIFAKIYKELKLEKNSDYKDDDIDGNYYKLREDWWTANRDQVWKALTCFADGSEEYFIQSENNTQLFSNPKCGHEQGTVPTYLDYVPQFLR
360	388	NNDNDKVKKE	DDDIDGNYYK	CFADGSEEYF	PKCGHEQGTV	DIGDIVRGKDLFLGNNDNDKVKKEKLQNNLKSIFAKIYKELKLEKNSDYKDDDIDGNYYKLREDWWTVNRDQVWKALTCFADGSEEYFIQSENNTQLFSNPKCGHEQGTVPTYLDYVPQFLR
361	389	NNDNDKVKKE	SNMDTLSLEQ	CFADGSEEYF	PKCGHEQGNV	DIGDIVRGKDLFLGNNDNDKVKKEKLRGNLEKIFEKIKTSNSNMDTLSLEQVREYWWALNREDVWKALTCFADGSEEYFIQSENNTQLFSNPKCGHEQGNVPTNLDYVPQFLR
362	390	NNDNDKVKKE	SNMDTLSLEQ	CFADGSEEYF	EYCGHEQGNV	DIGDIVRGKDLFLGNNDNDKVKKEKLRGNLEKIFEKIKTSNSNMDTLSLEQVREYWWALNREDVWKALTCFADGSEEYFIQSSDKEHSFSSEYCGHEQGNVPTNLDYVPQFLR
363	391	NSKEKKQRKQ	RYGSDKDFFQ	CHVVSGNRYF	DNCQCINGDV	DIGDIVRGKDLFLGNSKEKKQRKQLEENLITIFAKIYNSLKDKGGAETRYGSDKDFFQLREDWWEENREKVWKAITCHVVSGNRYFRRTCAGVKRTQTQDNCQCINGDVPTYFDYVPQYLR
364	392	NSKEKKQRKQ	YQDDTGDFFK	CDVKSGNNYF	DKCQCISGTV	DIGDIVRGKDLFLGNSKEKKQRKQLEEYLKTIFAKIYNSLKDKGGAETRYQDDTGDFFKLREDWWEENREKVWKAITCDVKSGNNYFRRTCSDARNPTPTDDKCQCISGTVPTYFDYVPQFLR
365	393	NSKEKVKLEK	QDEKDRNYYK	CDATGGKYFR	EKCRCPSYKV	DIGDIVRGKDLFLGNSKEKVKLEKKLKKIFGIIYDNLKEEAKKKYQDEKDRNYYKLREDWWDANRETVWKAITCDATGGKYFRRTCSNDTADTHEKCRCPSYKVPTYFDYVPQYLR
366	394	NTKEKKQRKQ	YRKDGGDFFQ	CNAGGGRYFR	DNCQCINFSV	DIGDIVRGKDLFLGNTKEKKQRKQLEENLKTIFAKIHSEVTKGQTLKDRYRKDGGDFFQLREDWWDANRHQVWRAITCNAGGGRYFRATCGSGKTQTRDNCQCINFSVPTYFDYVPQYLR
367	395	NTYESAQRDE	YQKDGDNYYQ	CDARDNAEYF	KAGTNETDQV	DIGDIVRGKDLFLGNTYESAQRDELDKKLKDIFKQIHGNVTKVGTNAEELKARYQKDGDNYYQLREDWWTANRHTVWEALTCDARDNAEYFRRTCGDEKTGTLTPNKCRCGDGKSKAGTNETDQVPTYFDYVPQYLR
368	396	NTYESAQRDK	YKKDGDNFYQ	CEAGGGNKYF	KEKGANADQV	DIGDIVRGKDLFLGNTYESAQRDKLEQKLKDIFKEVHGGLDGKTLQERYKKDGDNFYQLREDWWYANRETIWKAITCEAGGGNKYFRNTCGGGQNKTQNNCRCDKEKGANADQVPTYFDYVPQFLR
369	397	NTYESAQRKQ	KGDKNNNFFK	CNAWGYRYFH	NKCACNNGDV	DIGDIVRGKDLFLGNTYESAQRKQLDDKLKEIFKKIYEGLKNGAQTYYKGDKNNNFFKLREDWWTANRATIWEAITCNAWGYRYFHATCGDSGDEKGPSQANNKCACNNGDVPTFFDYVPQYLR
370	398	NTYESARRKQ	QDKNGGNFFK	CDAKGFNYFR	PGKDNPNTDP	DIGDIVRGKDLFLGNTYESARRKQLEDNLKDIFKKIHGGLSESAKDHYQDKNGGNFFKLREDWWDANRAKVWKAITCDAKGFNYFRQTACNGGEQTTGYCRCNGDQPGKDNPNTDPPTYFDYVPQYLR
371	399	YDKKDREQKQ	PRLNDLTDDQ	CEAPESAHYF	DKCRCANTGV	DIGDIVRGKDLFLGYDKKDREQKQKLQDNLIEIFKNIKNSNPRLNDLTDDQIREYWWEENREKVWKAITCEAPESAHYFLPKCSTQTWSEDKCRCANTGVPTYFDYVPQYLR
372	400	YDKKDREQKQ	PRLNDLTDDQ	CEAPESAHYF	DKCRCANTGV	DIGDIVRGKDLFLGYDKKDREQKQKLQDNLIEIFKNIKNTNPRLNDLTDDQIREYWWEENREKVWKAITCEAPESAHYFLPKCSTQTWSEDKCRCANTGVPTYFDYVPQYLR
373	401	YNEKDQQGKA	KEDPDNNYSK	CEAGNDSQYF	RQCRCVTNDV	DIGDIVRGKDLFLGYNEKDQQGKAKLQQRLKEIFKKIHDDVTTNGKKSAEAKERHKEDPDNNYSKLREDWWALNRKDVWKAVTCEAGNDSQYFRGTCGIGKTATQAKRQCRCVTNDVPTYFDYVPQYLR
374	402	YNEKDQQGKA	KEDPDNNYSK	CEAGNDSQYF	RQCRCVTNDV	DIGDIVRGKDLFLGYNEKDQQGKAKLQQRLKEIFKKIHDDVTTNGKKSAEAKERYKEDPDNNYSKLREDWWALNRKDVWKAITCEAGNDSQYFRGTCGIGKTATQAKRQCRCVTNDVPTYFDYVPQYLR
375	403	YNERDRAQKK	QDDGTGNYYK	CSADGSEEYF	GQCGHRDENV	DIGDIVRGKDLFLGYNERDRAQKKKLQDNLKEIFKKIYEGLTTTNGKKSAKDHYQDDGTGNYYKLREDWWALNREGVWKALTCSADGSEEYFKKQSSHEYSFSNGQCGHRDENVPTYLDYVPQYLR
376	404	YNKTDKEQKV	KDKETGNYFQ	CGAPKEAKYK	WEKCRNVADV	DIGDIVRGKDLFLGYNKTDKEQKVKLENNLKDIFKKIHEDVMKTRGKKGAEERYKKDKETGNYFQLREDWWDANRAKVWYAITCGAPKEAKYKVIKPDGSTTDSTWEKCRNVADVTTYFDYVPQYLR
377	405	YNEKDQQGKA	YKKDGDNFFK	CGTGESDTYF	GQCGRNEGKV	DIGDIVRGKDLFPGYNEKDQQGKAKLPQNLKDIFPKIHSEVTTTSGKKSALQARYKKDGDNFFKLREDWWTANRETVWKAITCGTGESDTYFKQSSEGKYSFTNGQCGRNEGKVPTNLDYVPQFLR
378	406	NDEEKKQRKQ	RYGKDPEFLK	CHAPNSAHYT	MKQCRGVTGV	DIGDIVRGKDLFRGNDEEKKQRKQLEENLKTIFKNIYDKLLKDNKTNGKKLAEAKERYGKDPEFLKLREDWWEANRETIWRALTCHAPNSAHYTKMLADGSIEKSPMKQCRGVTGVPTNFDYVPQYLR
379	407	YDDEEKKQRK	YQKDGPDYYQ	CGHPGGTYFR	KKCTCANGDI	DIGDIVRGKDLFRGYDDEEKKQRKKLENNLKGVFAKIHEELKKHKKLKEEAEERYQKDGPDYYQLREDWWALNRDQVWKAITCGHPGGTYFRDACSGGKNPTHKKCTCANGDIPTYFDYVPQYLR
380	408	YDDEEKKQRK	YQKDGPDYYQ	CGHPGGTYFR	KKCTCANGDV	DIGDIVRGKDLFRGYDDEEKKQRKKLENNLKGVFAKIHEELKKHKKLKEEAEERYQKDGPDYYQLREDWWALNRDQVWKAITCGHPGGTYFRDACSGGKNPTHKKCTCANGDVPTYFDYVLQYLR
381	409	YDDEEKKQRK	YQKDGPDYYQ	CGHPGGTYFR	KKCTCANGDV	DIGDIVRGKDLFRGYDDEEKKQRKKLENNLKGVFAKIHEELKKHKKLKEEAEERYQKDGPDYYQLREDWWALNRDQVWKAITCGHPGGTYFRDACSGGKNPTHKKCTCANGDVPTYFDYVPQYLR
382	410	YDDEEKNRRE	NGDKDPNYYQ	CGAGQNDKYF	KQCRCAINDA	DIGDIVRGKDLFRGYDDEEKNRREKLEQKLKEIFKKIYNDVTTNGKKSAEAQKRYNGDKDPNYYQLREDWWDANRAKVWYAITCGAGQNDKYFRQTCSNGLSWASKQCRCAINDAPTYFDYVPQYLR
383	411	YDEKDRAQKK	YKDTKGDFFQ	CDAGNAQYFR	KKNNTPDDQV	DIGDIVRGKDLFRGYDEKDRAQKKKIQDNLKDIFKKIHDDVTSSGRNGEIEARYKDTKGDFFQLREDWWALNREDVWKALTCDAGNAQYFRKTCNDNGTLSYAIHQCRCQKKNNTPDDQVPTYFDYVPQFLR
384	412	YNEKDQQGKA	NGDKDPNFFQ	CGAPDNAEYF	KKCRCVSTDP	DIGDIVRGKDLFRGYNEKDQQGKAKLQQNLKDIFAKIHSDVMKTSGSNGQALQTRYNGDKDPNFFQLREDWWDANRAKVWYAMTCGAPDNAEYFIKTACGGGTTPTNKKCRCVSTDPPTYFDYVPQYLR
385	413	YNEKDQQGKA	NGDKDPNFFQ	CGAPDNAEYF	KKCRCVSTDP	DIGDIVRGKDLFRGYNEKDQQGKAKLQQNLKDIFAKIHSDVMKTSGSNGQALQTRYNGDKDPNFFQLREDWWDANRAKVWYATTCGAPDNAEYFIKTACGGGTTPTNKKCRCVSTDPPTYFDYVPQYLR
386	414	YNEKDQQGKA	NGDKDPNYYQ	CGAPDNAEYF	KKCRCVSTDP	DIGDIVRGKDLFRGYNEKDQQGKAKLQQNLKDIFAKIHSDVMKTSGSNGQALQTRYNGDKDPNYYQLREDWWDANRAKVWYAMTCGAPDNAEYFIKTACGGGTTPTNKKCRCVSTDPPTYFDYVPQYLR
387	415	YNEKDQQGKA	YKKDGDNFFK	CGTGESDTYF	GQCGRNEGKV	DIGDIVRGKDLFRGYNEKDQQGKAKLQQNLKDIFAKIHSEVTTTSGKKSALQARYKKDGDNFFKLREDWWTANRETVWKAITCGTGESDTYFKQSSEGKYSFTNGQCGRNEGKVPTNLDYVPQFLR
388	416	YNEKDQQGKA	KKDKDPNFFQ	CGAPDNAEYF	KKCRCVSTDP	DIGDIVRGKDLFRGYNEKDQQGKAKLQQNLKNIFGNIYEELIKNGSNGQALQTRYKKDKDPNFFQLREDWWDANRAKAWYAMTCGAPDNAEYFIKTACGGGTTRTNKKCRCVSTDPPTYFDYVPQYLR
389	417	YNEKDQQGKA	KKDKDPNFFQ	CGAPDNAEYF	KKCRCVSTDP	DIGDIVRGKDLFRGYNEKDQQGKAKLQQNLKNIFGNIYEELIKNGSNGQALQTRYKKDKDPNFFQLREDWWDANRAKVWYAMTCGAPDNAEYFIKTACGGGTTRTNKKCRCVSTDPPTYFDYVPQYLR
390	418	YNEKDQQGKA	KKDRDPNFFQ	CGAPDNAEYF	KKCRCVSTDP	DIGDIVRGKDLFRGYNEKDQQGKAKLQQNLKNIFGNIYEELIKNGSNGQALQTRYKKDRDPNFFQLREDWWDANRAKVWYAMTCGAPDNAEYFIKTACGGGTTRTNKKCRCVSTDPPTYFDYVPQYLR
391	419	YNQKDRNEKA	YKDDGPDYFQ	CKAERDDTYS	FKCGHEESRV	DIGDIVRGKDLFRGYNQKDRNEKAKLQENLTKIFKEIYEELKKDRKNGEIETRYKDDGPDYFQLREDWWALNRDQVWKAITCKAERDDTYSINTGNGFRSFDFKCGHEESRVLTNLDYVPQFLR
392	420	NKQEKEKRDE	RYKDDKDLFQ	CDVKSGNNYF	KNGQHDTNQV	DIGDIVRGKDLFYGNKQEKEKRDELDKKLKEIFTQIHEDVTKNGAEARYKDDKDLFQLREDWWDANRSTIWEALTCDVKSGNNYFRPTCGGEENKSTLDKKQCRCKDKNGQHDTNQVPTYFDYVPQYLR
393	421	NKQEKEKRKV	RYRNDPNFFK	CNAPEKAHYF	EYCGRDEEKV	DIGDIVRGKDLFYGNKQEKEKRKVLDEKLKTIFKQIHSEVTSGKNGRKGKNGAEARYRNDPNFFKLREDWWEANRETVWKALTCNAPEKAHYFKPSENNTQYFSNEYCGRDEEKVPTNLDYVPQHLR
394	422	NKQEKEKRKV	RYRNDPNFFK	CNAPEKAHYF	EYCGRDEEKV	DIGDIVRGKDLFYGNKQEKEKRKVLDEKLKTIFKQIHSKVTSGKNGRKGKNGAEARYRNDPNFFKLREDWWEANRETVWKALTCNAPEKAHYFKPSENNTQYFSNEYCGRDEEKVPTNLDYVPQYLR
395	423	NKQEKEQRDK	QDDGTGNFFK	CNAGSGKYFH	DKCRCDGDQV	DIGDIVRGKDLFYGNKQEKEQRDKLDEKLKDIFKEIHGGLTTTNGKKSAKDHYQDDGTGNFFKLREDWWTANRETVWKALTCNAGSGKYFHATCSHVDGQSGAQAKDKCRCDGDQVPTYFDYVPQYLR
396	425	NPHEKEQREK	KGDAKKNFFK	CNAQGFNYFR	TGTSGNVSIV	DIGDIVRGKDLFYGNPHEKEQREKLDAKLKTIFGHIYEELTTTRGKQNGEIEKRYKGDAKKNFFKLREDRWYANRETVWKAITCNAQGFNYFRHTCNGGEQTKGYCRCENKTGTSGNVSIVPTYFDYVPQYLR
397	426	NPQEKEKREQ	YNGDTDNYYE	CDAPKESKYF	CDGAKDASVV	DIGDIVRGKDLFYGNPQEKEKREQLEKNLKKYFQQIHSGLSKNGAQTYYNGDTDNYYELREYWWALNREDVWKALTCDAPKESKYFRGTCGSNAKTAIQASYKCRCDGAKDASVVPTYFDYVPQFLR
398	427	NPQEKEKREQ	YNGDTDNYYE	CDAPKESKYF	CDGAKGASVV	DIGDIVRGKDLFYGNPQEKEKREQLEKNLKKYFQQIHSGLSKNGAQTYYNGDTDNYYELREYWWALNREDVWKALTCDAPKESKYFRGTCGSNAKTAIQASYKCRCDGAKGASVVPTYFDYVPQFLR
399	428	NPQEKEQREK	KGDAKKNFFK	CNAQGFNYFR	TGASGNVSIV	DIGDIVRGKDLFYGNPQEKEQREKLDEELKTIFGHIYEELTTTRGKQNGEIEKRYKGDAKKNFFKLREDWWYANRETVWKAITCNAQGFNYFRHTCNGGEQTKGYCRCENKTGASGNVSIVPTYFDYVPQFLR
400	430	NPQEKEQREK	KGDAKKNFFK	CNAQGFNYFR	TGASGNVSIV	DIGDIVRGKDLFYGNPQEKEQREKLDEKLKTIFGHIYEELTTTRGKQNGEIEKRYKGDAKKNFFKLREDWWYANRETVWKAITCNAQGFNYFRHTCNGGEQTKGYCRCENKTGASGNVSIVPTYFDYVPQFLR
401	431	NPQEKKQRKE	RYKDTTNYYQ	CAAKVGDTYF	GKCGHNDDNV	DIGDIVRGKDLFYGNPQEKKQRKELDKKLKEVFGKIHEGLKNGKAKERYKDTTNYYQLREDWWTANRETVWKAITCAAKVGDTYFMESRTNSYKFSGGKCGHNDDNVPTNLDYGPQYLR
402	432	NPQEKKQRKE	RYKDTTNYYQ	CAAKVGDTYF	GKCGHNDDNV	DIGDIVRGKDLFYGNPQEKKQRKELDKKLKEVFGKIHEGLKNGKAKERYKDTTNYYQLREDWWTANRETVWKAITCAAKVGDTYFMESRTNSYKFSGGKCGHNDDNVPTNLDYVPQYLR
403	433	NPQEKKQRKE	RYKGTTNYYQ	CAAKVGDTYF	GKCGHNDDNI	DIGDIVRGKDLFYGNPQEKKQRKELDKKLKEVFGKIHEGLKNGKAKERYKGTTNYYQLREDWWTANRETVWKAITCAAKVGDTYFMESRTNSYKFSGGKCGHNDDNIPTNLDYVPQYLR
404	435	NTQERAQREK	HYEHDENYYK	CEAGGGKYFR	DKCQCANTDV	DIGDIVRGKDLFYGNTQERAQREKLDNNLKEIFKQIHEKLTGDAQTHYEHDENYYKLREDWWALNRKEVWKAITCEAGGGKYFRATCGGSGNNASATYDKCQCANTDVPTYFDYVPQYLR
405	436	NTQESTQRKQ	YKKDDDNYYQ	CEAKTDDKYF	KAGNGDVNIV	DIGDIVRGKDLFYGNTQESTQRKQLDENLKKYFQQIHSEVTSDKNGKNGAEELQKRYKKDDDNYYQLREDWWTANRHTVWEAITCEAKTDDKYFRNTCGGGKNPTETPSQCRCTKSSGGKAGNGDVNIVPTYFDYVPQYLR
406	438	NNRKRKQLEE	YKDDTPDFLK	CGTHDGDTYF	CRCPNGNNQV	DIGDIVRGKDLYGRNNRKRKQLEENLQKYFENIYYGLSNETNAKELQERYKDDTPDFLKLREDWWEANRETVWKAITCGTHDGDTYFRPTCSDGRSGAQAKDKCRCPNGNNQVPTYFDYVPQFLR
407	439	NNRKRKQLEE	RYKGDPEFFK	CNAGSGNRYF	PGHDRPNTDP	DIGDIVRGKDLYGRNNRKRKQLEENLQKYFENIYYGLSNETNAKELQERYKGDPEFFKLREDWWEANRHQVWKAITCNAGSGNRYFRQTCGSGKTATQANHYCRCNGDQPGHDRPNTDPPTYFDYVPQYLR
408	440	NGDYKEKVSN	TYKDDPNYYK	CSAPYKSQYF	EYCGHRQGSA	DIGDIVRGKDLYIGNGDYKEKVSNNLRAIFKKIYDALKDRVKETYKDDPNYYKLRDDWWNANRDDVWYAITCSAPYKSQYFIKSSDNEHSFSSEYCGHRQGSAPTNLDYVPQFFR
409	441	NGDYKEKVSN	TYKDDPNYYK	CSAPYKSQYF	EYCGHRQGSV	DIGDIVRGKDLYIGNGDYKEKVSNNLRAIFKKIYDALKDRVKETYKDDPNYYKLRDDWWNANRDDVWYAITCSAPYKSQYFIKSSDNEHSFSSEYCGHRQGSVPTNLDYVPQFFR
410	443	NGDYKKKVSN	YKDEEGNYLK	CSAPYKSQYF	EYCGHRQGSV	DIGDIVRGKDLYIGNGDYKKKVSNNLKTIFKKIYEQLTKKYKETETLYKDEEGNYLKLRDDWWNANRDDVWYAITCSAPYKSQYFIKSSDKEHSFSSEYCGHRQGSVPTNLDYVPQFLR
411	444	NKGEKKKLEE	YKISSPSIKQ	CKADASSAYF	DKCRCRDNQV	DIGDIVRGKDLYIGNKGEKKKLEERLKTMFQNIKENNYKISSPSIKQVREYWWALNRDQVWKALTCKADASSAYFRGTCGDNEKKSTRAKDKCRCRDNQVPTYFDYVPQYLR
412	445	NKKERARLEE	RYRNDPNFYK	CGVTDGDKYF	KNCHCIGGDV	DIGDIVRGKDLYIGNKKERARLEENLKKIFAKIHKEVTNGRKGKNGAEARYRNDPNFYKLREDWWDANRQQVWNAITCGVTDGDKYFRNTCSKGGDYKNCHCIGGDVLTNFDYVPQYLR
413	446	NRKEKEKVKL	QDDGTGNYFQ	CNAGGGRYFR	DNCQCINFSV	DIGDIVRGKDLYIGNRKEKEKVKLQQNLKEIFKKIYGELKNTKAKVHYQDDGTGNYFQLREDWWDANRHQVWRAITCNAGGGRYFRATCGSGKTQTRDNCQCINFSVPTYFDYVPQYLR
414	447	NRKEKGKLQT	KKDEDPNYYK	CSAPGDAKYV	DQCGHNDMHV	DIGDIVRGKDLYIGNRKEKGKLQTNLKNIFEKIYDQLTPEAKKHYKKDEDPNYYKLREYWWALNRNDVWEALTCSAPGDAKYVKYFPSNTTTVSFDQCGHNDMHVPTNLDYVPQFLR
415	448	NKKKDKLEEN	YQNDTGDFLK	CEAPKNSKYF	SHCRCRDDRV	DIGDIVRGKDLYIRNKKKDKLEENLKTIFGKIHSDVTSGKNGRNGEAAKERYQNDTGDFLKLREDWWEANRKEVWKAMTCEAPKNSKYFRPTCSYSGDNENTTIRTPSHCRCRDDRVPTYFDYVPQYLR
416	449	NKKNDKLEEN	NGDADKNYYQ	CHAPNDAEYF	GKCHCIAGEV	DIGDIVRGKDLYIRNKKNDKLEENLKTIFEKIHKEVTNGKNGKMNSALQERYNGDADKNYYQLREDWWYANRQQVWKALICHAPNDAEYFRKTVCSEGTSPTKGKCHCIAGEVPTYFDYVPQYLR
417	450	HEQGINRLEA	SPLDKLSLDK	CGATMNDIFS	KCGHYVYKDV	DIGDIVRGKDLYLDHEQGINRLEARLKTIFQNIQNKNKSPLDKLSLDKFREYWWALNRVQVWKAITCGATMNDIFSKNIRNSRTTLFYYKCGHYVYKDVPTNLDYVPQYLR
418	451	HEQGNNRLEA	SPLDKLSLDK	CKAPDKANYF	GHCGHNEENV	DIGDIVRGKDLYLDHEQGNNRLEARLKTIFQNIQNKNKSPLDKLSLDKFREYWWALNRVQVWRAITCKAPDKANYFKPPKNRRREFTDGHCGHNEENVPTNLDYVPQFLR
419	452	REKGKSRLEA	PDLNTLKPEE	CGAGMKDIYS	KCGHYVYKDV	DIGDIVRGKDLYLDREKGKSRLEARLKMIFQNIYDKNPDLNTLKPEEVREYWWALNRVQVWKAITCGAGMKDIYSKITDNGRTTLSYDKCGHYVYKDVPTNLDYVPQYLR
420	453	DKGEKKKRDE	HYQDTTDFYQ	CKADGSYFRP	TGASGNVSIV	DIGDIVRGKDLYLGDKGEKKKRDEFEKNLKKIFGHIYEELKDAKDHYQDTTDFYQLREDWWTANRATIWEAMTCKADGSYFRPTCYTGKGPSVAKDHCRCENKTGASGNVSIVPTYFDYVPQYLR
421	455	DKKEKLDLEK	YEDKDGNYYQ	CDAPKGGVHY	EKCQCIGGTV	DIGDIVRGKDLYLGDKKEKLDLEKKLKLFFEKIHGKLTKEAQDHYEDKDGNYYQLREDWWNANRYDVWKAITCDAPKGGVHYFRKTCSNDKADTHEKCQCIGGTVPTYFDYVPQFLR
422	456	DKKEKLKLEK	YEGDYPNYYK	CGAGGSQYFR	NQCRCPSHKV	DIGDIVRGKDLYLGDKKEKLKLEKKLKQYFKNIHDNLEGAAKNHYEGDYPNYYKLREDWWNNNRIMVWRAITCGAGGSQYFRATCGTGPDATRTPNQCRCPSHKVPTYFDYVPQYLR
423	457	DNRKDREQKQ	SKLGRLSLDQ	CKAQGYKYFL	DKCRCANTGV	DIGDIVRGKDLYLGDNRKDREQKQKLQENLNKIFNDIKKNNQSKLGRLSLDQIREYWWEENREKIWKAITCKAQGYKYFLPKCSKDTWSQDKCRCANTGVPTNFDYVPQYLR
424	459	DNRKDREQRE	RYGSDENYYK	CNAGGGKYFR	HNGRCIGATV	DIGDIVRGKDLYLGDNRKDREQREQLEKNLKDIFEKIHKEVTSGNKGKTNVNTLKTRYGSDENYYKLREDWWEENRETVWKAITCNAGGGKYFRNTCDGGQNRTPTNHNGRCIGATVPTYFDYVPQYLR
425	460	DNRKDREQRE	RYGSDENYYK	CNAGGGKYFR	HSCRCIGATV	DIGDIVRGKDLYLGDNRKDREQREQLEKNLKDIFEKIHKEVTSGNKGKTNVNTLKTRYGSDENYYKLREDWWEENRETVWKAITCNAGGGKYFRNTCDGGQNRTPTNHSCRCIGATVPTYFDYVPQYLR
426	461	DQERKQHLEK	IKLQNIPLHE	CGATMNDIFS	YKCAHDNDKV	DIGDIVRGKDLYLGDQERKQHLEKRLETMFANIQRNNIKLQNIPLHELREYWWALNRDQVWKAITCGATMNDIFSKNIRNGNTILFDYKCAHDNDKVTTNLDYVPQYLR
427	462	DQHEKAKLEN	YQDNDGNYYQ	CDAPDNAKYK	WKKCRNFADV	DIGDIVRGKDLYLGDQHEKAKLENHLKNIFAKIHEDVMKTNGAQKHYQDNDGNYYQLREDWWDANRLEVWKAITCDAPDNAKYKVIGADGRVTESTWKKCRNFADVPTNVDYVPQYLR
428	463	DQQEKAKLEN	DDKGTENYYK	CDATGGKYFR	DKCRCTTHHV	DIGDIVRGKDLYLGDQQEKAKLENNLKKVFSKIYYNLTDEVKKHYEDDDKGTENYYKLRNAWWEANRQEVWKAITCDATGGKYFRQTACSSYFPTGDKCRCTTHHVPTYFDYVPQFLR
429	464	DQQEKAKLEN	YQDNDGNYYQ	CDAPDNAKYK	WKKCRNFADV	DIGDIVRGKDLYLGDQQEKAKLENNLKNIFAKIHEDVMKTNGAQKHYQDNDGNYYQLREDWWDANRLEVWKAITCDAPDNAKYKVIGADGRVTESTWKKCRNFADVPTNFDYVPQYLR
430	465	DQQEKAKLEN	YQNDGPDFFK	CGASEDAKYK	GQCRCFSGDP	DIGDIVRGKDLYLGDQQEKAKLENNLKRIFAKIHEGLTKANGVKDRYQNDGPDFFKLREDWWNANRNDIWKALTCGASEDAKYKVIGPDGKITESNKGQCRCFSGDPPTNLDYVPQYLR
431	466	DQQEKAKLEN	YQNDGPDFFK	CGASEDAKYK	GQCRCFSGDP	DIGDIVRGKDLYLGDQQEKAKLENNLKRIFAKIHEGLTKANGVKDRYQNDGPDFFKLREDWWNANRNDVWKALTCGASEDAKYKVIGPDGKITESNKGQCRCFSGDPPTNLDYVPQYLR
432	467	DQQEKEKLEN	YNGDTPDFYK	CNAQGNTYFR	GHCQCIDGTV	DIGDIVRGKDLYLGDQQEKEKLENNLKEIFKKIYDNLNDIKAKTYYNGDTPDFYKLREDWWELNRLDVWKAITCNAQGNTYFRGTCSNDTTSAKGHCQCIDGTVPTNFDYVPQYLR
433	468	DQQEKEKLEN	YNSDTPDFYK	CNAQGNTYFR	GHCQCIDGTV	DIGDIVRGKDLYLGDQQEKEKLENNLKEIFKKIYDNLNDIKAKTYYNSDTPDFYKLREDWWELNRLDVWKAITCNAQGNTYFRGTCSNDTTSAKGHCQCIDGTVPTNFDYVPQYLR
434	469	DRKEKVKLEE	HYGGDPDFFK	CGVTDGDKYF	KTSGANADKV	DIGDIVRGKDLYLGDRKEKVKLEEKLKQYFKQLHNISKGGAKNHYGGDPDFFKLREDWWNANRQQVWNAITCGVTDGDKYFRKTCGGSGKTATQTPSQCRCTKTSGANADKVPTYFDYVPQYLR
435	470	GNKKEKNRRD	SRLRDLPLDA	CNAVGYQYSR	DKCQCANTDV	DIGDIVRGKDLYLGGNKKEKNRRDDLEENLKQMFKNIQEKNSRLRDLPLDAVREYWWELNRKEVWKAITCNAVGYQYSRPTCSTEPLSQDKCQCANTDVPTYFDYVPQYLR
436	471	GNKKEKNRRD	SRLRDLPLDA	CNAVGYQYSR	DKCQCANTDV	DIGDIVRGKDLYLGGNKKEKNRRDDLEENLKQMFKNVQEKNSRLRDLPLDAVREYWWELNRKEVWKAITCNAVGYQYSRPTCSTEPLSQDKCQCANTDVPTYFDYVPQYLR
437	474	HEQGNNKLEA	SPLDKLSLEQ	CFADGSEEYF	PKCGHEQGNV	DIGDIVRGKDLYLGHEQGNNKLEARLKTIFQNIKNKNKSPLDKLSLEQVREYWWALNREDVWKALACFADGSEEYFIQSENNTQLFSNPKCGHEQGNVPTNLDYVPQFLR
438	475	HEQGNNKLEA	SPLDKLSLEQ	CFADGSEEYF	PKCGHEQGNV	DIGDIVRGKDLYLGHEQGNNKLEARLKTIFQNIKNKNKSPLDKLSLEQVREYWWALNREDVWKALTCFADGSEEYFIQSENNTQLFSNPKCGHEQGNVPTNLDYVPQFLR
439	476	KKKKKQNEKE	YGSDTKNFYQ	CNAKGFNYFR	GYCRCDGDQV	DIGDIVRGKDLYLGKKKKKQNEKETERDQLESKLKEIFQQIHSGLSKNGAEARYGSDTKNFYQLREDWWTANRATVWKAITCNAKGFNYFRQTACNGGSPTKGYCRCDGDQVPTYFDYVPQFLR
440	477	KKKKNQTERD	RYKGDPEFFK	CEAYGTYFHA	KNGKSETDQV	DIGDIVRGKDLYLGKKKKNQTERDKLEENLQKIFKKIYNELTSTNGVKSRYKGDPEFFKLREDWWALNREDVWKALTCEAYGTYFHATCGDSGSPSMARDKCRCKDKNGKSETDQVPTYFDYVPQYLR
441	478	KKKRGQTERD	EDGKDPDFFK	CSEKLSNSSY	PDDDKPNIDP	DIGDIVRGKDLYLGKKKRGQTERDQLEKELKEIFKKIYEGLKKDRKNWAEELKTRYEDGKDPDFFKLREDWWTANRETVWKAMTCSEKLSNSSYFRPTCIDGRGGAQANHYCRCNNDNPDDDKPNIDPPTYFDYVPQYLR
442	479	KKKRGQTETE	YNDDTPEYYK	CNDDNKLAGA	CRCDGANVDP	DIGDIVRGKDLYLGKKKRGQTETEREKLENKLKVIFGNIYGNLDKNNRYNDDTPEYYKLREAWWNANRHTVWEAITCNDDNKLAGAHYFRPTCNSADEKGQYQAKDKCRCDGANVDPPTYFDYVPQFLR
443	480	KNESEKRTKE	GDLKDVPIDD	CNAPYEAQYY	YCGHKKNEDP	DIGDIVRGKDLYLGKNESEKRTKEKLQGNLVNIFKKFKEKYGDLKDVPIDDIREYWWALNRKDVWKALTCNAPYEAQYYIKSSRSELSFSNEYCGHKKNEDPLTNLDYVPQFLR
444	481	NGDYKEKVSN	TYKDDPNYYK	CNAPYKAWYF	YKCGHYEDAP	DIGDIVRGKDLYLGNGDYKEKVSNNLRAIFKKIYDALEDTVKETYKDDPNYYKLREHWWTVNRDQVWQAITCNAPYKAWYFMHSEDNTLLFSNYKCGHYEDAPPTNLDYVPQFLR
445	482	NKKKKQKGKE	SKLSTLKDDQ	CDDDNNLSKA	GKANDNVSIV	DIGDIVRGKDLYLGNKKKKQKGKETEREKLEKNLKEIFDKIKRNNSKLSTLKDDQIREYWWTANRSTVWKAITCDDDNNLSKAKYFRPTCNGGKSSTPNKCRCDDKPKDGKANDNVSIVPTYFDYVPQFLR
446	483	NKKKKQNETE	QDDNDENYSK	CDEDNKLAGA	KAGNGDVNIV	DIGDIVRGKDLYLGNKKKKQNETEREKLEQKLKEIFAKIHEGLSRTSTRGKKGQKSAKDYYQDDNDENYSKLREDWWTANRATVWKALTCDEDNKLAGASYFRPTCGDSRSPSQARNKCRCDDKPKTGKPKAGNGDVNIVPTYFDYVPQYLR
447	484	NKKKNEKDRE	YNDDDPDFLK	CDDDNKLRGA	CRCPNGNNQV	DIGDIVRGKDLYLGNKKKNEKDREKEKLELKLKSFFEQIYNSLEEKERNHYNDDDPDFLKLREDWWTANRHTVWEAITCDDDNKLRGASYFRTTCSDTKGSSVANNKCRCPNGNNQVPTYFDYVPQYLR
448	485	NKKKRGQTER	RYKKDPGFFK	CEVGSGTYFR	RCSDKPNIDP	DIGDIVRGKDLYLGNKKKRGQTEREKLEDNLKNIFKEIYDDVTNGKNEKKQALQERYKKDPGFFKLREDWWTANRATIWEALTCEVGSGTYFRQTCGTGTATYEKCRCSDKPNIDPPTYFDYVPQYLR
449	486	NKKKSENKRE	QYDEDKNFFK	CSEDLKNSSY	GKGSDDVSIV	DIGDIVRGKDLYLGNKKKSENKREKEKLENKLKEYFEKIYNSLERSIKSQYDEDKNFFKLREDWWDANRETVWKAMTCSEDLKNSSYFHATCNDTGQGPSQTHNKCRCKDENGKNAGKGSDDVSIVPTYFDYVPQYLR
450	487	NKKQNEIQRE	YKDDGPNYYQ	CGAGGSQYFR	GQCRCPSHKV	DIGDIVRGKDLYLGNKKQNEIQREKEKLQQNLKEIFKKIHDKLEQPAKDHYKDDGPNYYQLREDWWYANRIMVWNAITCGAGGSQYFRPTCGSGKSATRADGQCRCPSHKVPTYFDYVPQFLR
451	488	NKKYNETERE	SDDKSGNFYQ	CGAPDEGEYF	NNCRCKTNDV	DIGDIVRGKDLYLGNKKYNETEREKEKLQNNLKFIFQKIYDGLNDKAKEYYSDDKSGNFYQLREDWWDANRLEVWKAITCGAPDEGEYFRKTACGGQFEAKNNCRCKTNDVPTYLDYVPQFLR
452	489	NNKEKKQLEE	YKDDKENFFQ	CGAAGGTYFR	EDCRCKTNYV	DIGDIVRGKDLYLGNNKEKKQLEENLKKIFKEIYDKLDGKNGKKTLQERYKDDKENFFQLREDWWALNRDQVWKAITCGAAGGTYFRKRACSSYYPTGEDCRCKTNYVPTYFDYVPQYLR
453	490	NNKEKKQLEE	YKDDKENFLQ	CGAAGGTYFR	EDCRCKTNYV	DIGDIVRGKDLYLGNNKEKKQLEENLKKIFKEIYDKLDGKNGKKTLQERYKDDKENFLQLREDWWALNRDQVWKAITCGAAGGTYFRKRACSSYYPTGEDCRCKTNYVPTYFDYVPQYLR
454	491	NNKKDKLQIK	YDETSENYFQ	CEAPKDSKYF	TNADNPNIDP	DIGDIVRGKDLYLGNNKKDKLQIKLKEYFKKIYEQLDRSIRSKYDETSENYFQLREDWWTANRETVWEALTCEAPKDSKYFRQTCGDNENTTIRTPSHCRCNDGKKPGTNADNPNIDPPTYFDYVPQYLR
455	492	NPQEKGKRDK	KDEEDGNYYQ	CEAKTDDKYF	PGNDKPNIDP	DIGDIVRGKDLYLGNPQEKGKRDKLEDNLKKIFQKIHSDVTRGSNGAKDRYKKDEEDGNYYQLREDWWDANRGTVWKAITCEAKTDDKYFRNTCNGGSPTKGYCRCGNDEPGNDKPNIDPPTYFDYVPQYLR
456	494	NPQESAQRKK	YNDATGNYYK	CGAGTSDKYF	KCRCVNRADV	DIGDIVRGKDLYLGNPQESAQRKKLEQKLKDIFKKIHEGLKGDAQKDYNDATGNYYKLREDWWNANRAKVWYAITCGAGTSDKYFRRTCSNDTADTHEKCRCVNRADVPTYFDYVPQYLR
457	495	NPQESAQRKV	RYNGDDNYYQ	CEAYGTYFRA	NKCTCNNGDV	DIGDIVRGKDLYLGNPQESAQRKVLDENLKKIFKNIYDKLDKKDRYNGDDNYYQLREDWRALNRDQVWKAITCEAYGTYFRATCSDGQSGAQAKNKCTCNNGDVPTYFDYVPQYLR
458	496	NPQESAQRKV	RYNGDDNYYQ	CEAYGTYFRA	NKCTCNDGDV	DIGDIVRGKDLYLGNPQESAQRKVLDENLKKIFKNIYDKLDKKDRYNGDDNYYQLREDWWALNRDQVWKAITCEAYGTYFRATCSDGQSGAQAKNKCTCNDGDVPTYFDYVPQYLR
459	497	NPQESAQRKV	RYNGDDNYYQ	CEAYGTYFRA	NKCTCNNGDV	DIGDIVRGKDLYLGNPQESAQRKVLDENLKKIFKNIYDKLDKKDRYNGDDNYYQLREDWWALNRDQVWKAITCEAYGTYFRATCSDGQSGAQAKNKCTCNNGDVPTYFDYVPQYLR
460	498	NPQESTQRKV	KGDAKKNFYQ	CEAKTDDKYF	RCSDKPNTDP	DIGDIVRGKDLYLGNPQESTQRKVLDEKLKEIFAKIHSEVTNGVKERYKGDAKKNFYQLREDWWYANRATIWEALTCEAKTDDKYFRNTCSNDKAGTSGKCRCSDKPNTDPPTYFDYVPQYLR
461	499	NPQESTQRKV	KDNDKKNFYQ	CEAKTDDKYF	PNADKPNTDP	DIGDIVRGKDLYLGNPQESTQRKVLDEKLKTIFGKIHGGLSEEAKTHYKDNDKKNFYQLREDWWTANRATVWKAITCEAKTDDKYFRNTCNGGSPTKGYCRCNDDQPNADKPNTDPPTYFDYVPQYLR
462	500	NTHESTQRII	QDDDKKNFFK	CHAGESDKYF	KTSGANADKV	DIGDIVRGKDLYLGNTHESTQRIILENNLKTIFGHIYEELIKNGSNGQIEARYQDDDKKNFFKLREDWWTANRSTVWKAITCHAGESDKYFRKTCGGSGKTATQTPSQCRCTKTSGANADKVPTYFDYVPQYLR
463	501	YDDEEKEKRK	YNDATGNYYK	CDAADNDEYF	GQCGRNEGKV	DIGDIVRGKDLYLGYDDEEKEKRKQLEKNLKKFFQKIHDDVMKTSGRTNGKKSAEAQKRYNDATGNYYKLREDWWNANRDQVWKAITCDAADNDEYFENSSDGLYVFSNGQCGRNEGKVPTNLDYVPQHLR
464	502	YDDEEKKQRE	RYGKDPNYYK	CKAPEEYHYF	DRCGREDENV	DIGDIVRGKDLYLGYDDEEKKQREQLEKKLKTIFGNIYKDVTKDKKKMAEAQERYGKDPNYYKLREDWWALNRKDVWKAITCKAPEEYHYFQPAQNGTREFTNDRCGREDENVPTNLDYVPQFLR
465	503	YDDEEKNRRD	YKDDGGDFFQ	CEATDTAQYF	KKDNKPNTDP	DIGDIVRGKDLYLGYDDEEKNRRDQLESKLKEIFAKIHEDVTSRRTNKETAKERYKDDGGDFFQLREDWWTANRHTVWEALTCEATDTAQYFRNTCGSGEWTKDKCRCQKKDNKPNTDPPTYFDYVPQYLR
466	504	YDDEEKNRRK	RYKDTDNYYE	CNAKGSQYFR	KNFTEETDQV	DIGDIVRGKDLYLGYDDEEKNRRKKLDDKLKKIFKEIYDDVTSTSGRTNGKTNKEAAKERYKDTDNYYELREDWWALNRNDVWKAITCNAKGSQYFRPTCGDDNESLSHASHKCRCRSKNFTEETDQVPTYFDYVPQFLR
467	505	YDDKEKDQRE	PKLSTLEDEE	CEAPPDAKYF	EKCQCIDRTV	DIGDIVRGKDLYLGYDDKEKDQREKLENKLKDIFKNIKKENNPKLSTLEDEEIREYWWELNRQQVWKALTCEAPPDAKYFRFTCSKGGSIAHEKCQCIDRTVPTNFDYVPQYLR
468	506	YDDKEKEQRK	NGDEANDFFK	CDEENKIRDA	NCRCDNVNIV	DIGDIVRGKDLYLGYDDKEKEQRKQLEDKLKKIFKKIHGELMDAKTRYNGDEANDFFKLREDWWTANRHTVWKAITCDEENKIRDAQYFRGTCGGEKTETLAKNNCRCDNVNIVPTYFDYVPQFLR
469	507	YDDKEKEQRK	NGDEANDFFK	CNDDNKLRDA	CRCEGANADP	DIGDIVRGKDLYLGYDDKEKEQRKQLEDKLKKIFKKIHGELMDAKTRYNGDEANDFFKLREDWWTANRHTVWKAITCNDDNKLRDAQYFRGTCVGNGKHSTLTNDKCRCEGANADPPTYFDYVPQYLR
470	508	YDDKEKKRRE	YNGDTKDYFQ	CDDDKKLAGA	KKGGGNVNIV	DIGDIVRGKDLYLGYDDKEKKRREKLEDNLKEIFKKIYDNLGNTTIKSKYNGDTKDYFQLREDWWYANRHTVWEAITCDDDKKLAGASYFRTTCNDYGTSSRAIHKCQCEKKGGGNVNIVPAYFDYVPQYLR
471	509	YDDKEKKRRE	YGSDTTNYYQ	CGAGTSDKYF	KKCRCAAGTV	DIGDIVRGKDLYLGYDDKEKKRREKLENNLKDIFKNIYNDVTTNGKNWKTLKKRYGSDTTNYYQLREDWWNNNRKMVWYAMTCGAGTSDKYFRDACSGGTTATNKKCRCAAGTVPTYFDYVPQYLR
472	510	YDEKEKDRRR	YGSDTTNYYQ	CSDKLSNASY	GKAGDDVNIV	DIGDIVRGKDLYLGYDEKEKDRRRKLEEKLQKIFGDIYNEVMRGMKGKNVDALQTRYGSDTTNYYQLREDWWALNREDVWKALTCSDKLSNASYFRGTCGGSGNNARRALSQCRCGDGDKAKPGKAGDDVNIVPTYFDYVPQFLR
473	513	YNETDREKKR	YENDTTNYYQ	CGVSGSYYFR	DKCQCIDQTV	DIGDIVRGKDLYLGYNETDREKKRKLQQNLKEIFAKIYGKLKDAQKHYENDTTNYYQLREDWWNINRKKVWDAITCGVSGSYYFRTTCSEGTNPTDDKCQCIDQTVPTYFDYVPQYLR
474	514	YNKKEKEKRE	KTLKDLPLDA	CNAQGNRYFR	CDGAKGASVV	DIGDIVRGKDLYLGYNKKEKEKREDLEKNLKKIFDKIKGNNNKTLKDLPLDAVREYWWEANREKVWEAITCNAQGNRYFRATCGGDSQGPSVAQNQCRCDGAKGASVVPTYFDYVPQYLR
475	515	DKGKRDKLEN	YKDESGNYYK	CGVSGSHYFR	DNCRCTIHGV	DIGDIVRGKDLYLRDKGKRDKLENNLKTIFKKIYDKLDGENGKKQDAKERYKDESGNYYKLREDWWNNNRIMVWYAITCGVSGSHYFRQTCGSGEWTKDNCRCTIHGVPTYFDYVPQYLR
476	516	DKGKRDKLEN	YKDESGNYYK	CGVSGSHYFR	DNCRCTIHGV	DIGDIVRGKDLYLRDKGKRDKLENNLKTIFKKIYDKLDGKNGKKQDAKERYKDESGNYYKLREDRWNNNRIMVWYAITCGVSGSHYFRQTCGSGEWTKDNCRCTIHGVPTYFDYVPQYLR
477	517	DKGKRDKLEN	YKDESGNYYK	CGVSGSHYFR	DNCRCTIHGV	DIGDIVRGKDLYLRDKGKRDKLENNLKTIFKKIYDKLDGKNGKKQDAKERYKDESGNYYKLREDWWNNNRIMVWYAITCGVSGSHYFRQTCGSGEWTKDNCRCTIHGVPTYFDYVPQYLR
478	518	YDKKEKEQRE	YNDDTPYYYK	CKAPDNAQYF	KQCRCDGDQV	DIGDIVRGKDLYLSYDKKEKEQREKLEENLQKIFKKIHGGLTSTNGVKERYNDDTPYYYKLREDWWTANRDQVWKAITCKAPDNAQYFRGTCGDNEKTAPQAKKQCRCDGDQVPTYFDYVPQFLR
479	519	DKGEKKYLEE	NKLGGLSTKQ	CNDVGAQYFR	NNCRCDGDQV	DIGDIVRGKDLYRGDKGEKKYLEENLKQMFENIKGNNNKLGGLSTKQVREYWWALNRDQVWKAITCNDVGAQYFRNTCSNGQNKTQNNCRCDGDQVPTYFDYVPQYLR
480	520	DKGEKKYLEE	NKLGRLSTKQ	CNDVGAQYFR	NNCRCDGDQV	DIGDIVRGKDLYRGDKGEKKYLEENLKQMFENIKGNNNKLGRLSTKQVREYWWALNRDQVWKAITCNDVGAQYFRNTCSNGQNKTQNNCRCDGDQVPTYFDYVPQYLR
481	524	DKKKNQTERD	YNDNEENYYK	CSAPDEAQYF	KCRCEGANIV	DIGDIVRGKDLYRGDKKKNQTERDELENKLKKIFKEIHSEVTSGNNKDALKTRYNDNEENYYKLREDWWYANRETVWKAITCSAPDEAQYFGGTCRGHGKYPTLAIHKCRCEGANIVPTYFDYVPQFLR
482	525	GGRGKGKEKL	PRLTDLTDDQ	CNAQGSQYFR	DKCHCINGGV	DIGDIVRGKDLYRGGGRGKGKEKLEENLKKIFENIKNTNPRLTDLTDDQIREYWWELNRDQVWKAITCNAQGSQYFRPTCSIEPLSQDKCHCINGGVPTNFDYVPQYLR
483	526	GNTKEKRQRK	QDDNGGNYFQ	CDAPDDAQYF	GKKPGEVNIV	DIGDIVRGKDLYRGGNTKEKRQRKQLDDKLKKIFKQIHGGLSKNNGAQTYYQDDNGGNYFQLREDWWYANRQEIWKAITCDAPDDAQYFRGTCGGEKTASLAKDKCRCDGKKTGKKPGEVNIVPTYFDYVPQFLR
484	527	NDEEKNRRDK	YEHDAADYYQ	CDAGGGTYFR	NNCTCVDGDP	DIGDIVRGKDLYRGNDEEKNRRDKLEKSLKTIFGNIYEELKKDNNNAALKTRYEHDAADYYQLREDWWALNRKEVWKTLTCDAGGGTYFRFTCSNDTTLAHNNCTCVDGDPPTYFDYVPQYLR
485	528	NKKENKQRKQ	SKLTKLNDDQ	CDARDNAQYF	NILGEPPDQV	DIGDIVRGKDLYRGNKKENKQRKQLDDSLKEIFENIKESDSKLTKLNDDQIREYWWALNRNDVWKAMTCDARDNAQYFRKTCGSGNNAKRAPSHCRCENILGEPPDQVPTYFDYVPQYLR
486	529	NKKKNHNETE	YTNDGDNYFQ	CGVKGNKYFR	EDCRCPSHKV	DIGDIVRGKDLYRGNKKKNHNETEREKLENKLKEIFKQIHDDVTKRNKELKTRYTNDGDNYFQLREDWWNNNRIMVWRAITCGVKGNKYFRQTCGSGNWTGEDCRCPSHKVPTYFDYVPQYLR
487	530	NKKKNHNETE	YTNDGDNYFQ	CGVKGNKYFR	EDCRCPSHKV	DIGDIVRGKDLYRGNKKKNHNETEREKLENKLKEIFKQVHDDVTKRNKELKTRYTNDGDNYFQLREDWWNNNRIMVWRAITCGVKGNKYFRQTCGSGNWTGEDCRCPSHKVPTYFDYVPQYLR
488	531	NKQEKEQREK	YEDDTKNYYQ	CKADTGNAYF	CRCPNETDQV	DIGDIVRGKDLYRGNKQEKEQREKLENNLKEIFKKIHGKLKEAKDYYEDDTKNYYQLREDWWTANRHTVWKAMTCKADTGNAYFRRTCIDGRGESLANHKCRCPNETDQVPTYFDYVPQFLR
489	532	NNKRDKLEKQ	QDENGGNFFK	CDEDKKLAGA	TSGDGDVNIV	DIGDIVRGKDLYRGNNKRDKLEKQLQKYFNNIYENLVREKSQAKDYYQDENGGNFFKLREDWWTANRATIWEALTCDEDKKLAGAHYFRPTCGESRSPSVARDKCRCEKKRGTSGDGDVNIVPTYFDYVPQFLR
490	533	NNRENDKLET	KGDDKKNFYR	CDAPDDSKYF	RCDGANADQV	DIGDIVRGKDLYRGNNRENDKLETKLKEYFKKIYDKLLKDNKTNVALQKRYKGDDKKNFYRLREDWWNANRQEVWKAMTCDAPDDSKYFRGTCGSGKTASLADVQCRCDGANADQVPTYFDYVPQFLR
491	534	NSKEKDKLEQ	GSDKDPNFFK	CNDDNKLSNA	EKCHCNDGDV	DIGDIVRGKDLYRGNSKEKDKLEQNLKNLFKKLYEELTKDNDNAALKARYGSDKDPNFFKLREDWWDANRQEIWKAITCNDDNKLSNAQYFRGTCGTGTATYEKCHCNDGDVLTNFDYVPQFLR
492	535	NSKEKDNLEK	YTKDDPYYYK	CKANDDDKYF	GKGSGNVSIV	DIGDIVRGKDLYRGNSKEKDNLEKKLIEYFKELHKHLDQKTKNHYTKDDPYYYKLREDWWTANRAKVWEAITCKANDDDKYFRKTACGTGTSTHKQCRCIDKPNAGKGSGNVSIVPTYFDYVPQYLR
493	536	NSQEKDKLEP	GSDKDPNFFK	CNDDNKLSNA	EKCHCNDGDV	DIGDIVRGKDLYRGNSQEKDKLEPNLKNLFQKLYEELTKDNDNAALKARYGSDKDPNFFKLPEEWWEANRPEIWKAITCNDDNKLSNAQYFRGTCGTGTATYEKCHCNDGDVLTNFDYVPQFLR
494	537	YDDEEKDQRK	EDDREKNYYK	CSDKLASASY	IKGSGNVNVV	DIGDIVRGKDLYRGYDDEEKDQRKKLESNLKGVFAKIHEELKDAKEHYKDEDDREKNYYKLREDWWTANRHTVWEAMTCSDKLASASYFRPTCGDSRSPSMARDKCRCDKDKGGNAIKGSGNVNVVPTYFDYVPQYLR
495	538	YDDEEKKQRK	RYGGDPDFLK	CEVGSGTYFR	EKGAKDGDQV	DIGDIVRGKDLYRGYDDEEKKQRKKLENNLKKIFEKIHEDVTKNGAEARYGGDPDFLKLREDWWELNRETVWKALTCEVGSGTYFRPTCDSDDGKSQSQATKQCRCDKEKGAKDGDQVPTYFDYVPQFLR
496	539	DKGEETKLEK	RYKDTKNFYQ	CSDDLKDNRY	PNADNPNTDP	DIGDIVRGKDLYRRDKGEETKLEKNLQNIFKEIYEELKDPRAKERYKDTKNFYQLREDWWTANRHTVWKAITCSDDLKDNRYFRQTCSDTHGSFVAIHYCRCNNDQPNADNPNTDPPTYFDYVPQYLR
497	540	DNKKDKLEKN	YKGDTTNYYQ	CGAGGGKYFR	NNCRCINFSV	DIGDIVRGKDLYRRDNKKDKLEKNLQNIFKQIHEGLTTTNGKTLQERYKGDTTNYYQLREYWWALNRQEVWTAITCGAGGGKYFRNTCDGGQNRTATQNNCRCINFSVPTYFDYVPQYLR
498	541	DSRTDKLEKN	DKLSDLSIDK	CGHPGGTYFR	KCRCEGANVV	DIGDIVRGKDLYRRDSRTDKLEKNLKEIFQKIQDKNRDKLSDLSIDKVREYWWALNRNDVWKAITCGHPGGTYFRRKACAGTRPTQGKCRCEGANVVPTYFDYVPQYLR
499	542	NKKEKNRRQQ	YEGDTKNYYQ	CGTHDGDTYF	PGEDKPNIDP	DIGDIVRGKDLYSGNKKEKNRRQQLDDKLKEIFKEIHSGLSNNVVKARYEGDTKNYYQLREDWWTANRGTVWKAITCGTHDGDTYFRATCSDSHRSGTFSQAKDHCRCNGDKPGEDKPNIDPPTHFDYVPQYLR
500	543	NKKEKNRRQQ	YEGDTKNYYQ	CGTHDGDTYF	PGEDKPNIDP	DIGDIVRGKDLYSGNKKEKNRRQQLDDKLKEIFKEIHSGLSNNVVKARYEGDTKNYYQLREDWWTANRGTVWKAITCGTHDGDTYFRATCSDSHRSGTFSQAKDHCRCNGDKPGEDKPNIDPPTYFDYVPQYLR
501	544	NKKKKQTERE	RYNDTTNYYQ	CSADAGNTYF	PGEDKENVDP	DIGDIVRGKDLYSGNKKKKQTEREKLEKKLKEIFGDIYEQLKKHKKLKEEAEKRYNDTTNYYQLREDWWTANRHTVWKAITCSADAGNTYFRKTACGGGRSATPNKYCRCNGDKPGEDKENVDPPTYFDYVPQYLR
502	545	NNKEKKQRKQ	NKLTSLKDDQ	CHAPPDAQYF	GAKSAKADQV	DIGDIVRGKDLYSGNNKEKKQRKQLDDNLKTIFDKIKKSDNKLTSLKDDQIGEYWWEANRETIWKALTCHAPPDAQYFRGTCGSDEKNSTLTPNKCRCEGAKSAKADQVPTYFDYVPQFLR
503	546	NNKEKKQRKQ	NKLTSLKDDQ	CHAPPDAQYF	GAKSAKADQV	DIGDIVRGKDLYSGNNKEKKQRKQLDDNLKTIFDKIKKSDNKLTSLKDDQIREYWWEANRETIWKALTCHAPPDAQYFRGTCGSDEKNSTLTPNKCRCEGAKSAKADQVPTYFDYVPQFLR
504	547	NNKEKNRRQQ	RYKDTENYFQ	CNAGASQYFR	RCDDKANTDP	DIGDIVRGKDLYSGNNKEKNRRQQLEQKLKDIFKKIYEELKDAKDRYKDTENYFQLREDWWTANRATVWKAITCNAGASQYFRATCSDTGQGPSMTPSQCRCDDKANTDPPTYFDYVPQYLR
505	548	NDADKVEKGL	KENKDGNYVK	CKAPGDVNYF	GKCRRNDNKV	DIGDIVRGKDMFKPNDADKVEKGLQVVFKKIYEGFLDKGVKVHYKENKDGNYVKLREDWWMANRDQVWKAITCKAPGDVNYFRKISEDTRTFENAGKCRRNDNKVPTNLDYVPQFLR
506	549	NDKVEKGLRE	PEDVTGNYFK	CNAPYKSRYF	RQCGHEQGNV	DIGDIVRGKDMFKPNDKVEKGLREVFKKIHEDLSTDMKKVYPEDVTGNYFKLREDWWTANRDKVWQAITCNAPYKSRYFMHSENNTQLFSNRQCGHEQGNVPTNLDYVPQFLR
507	550	NDKVEKGLRE	DEDGSENYYK	CRAPQKANYF	GKCGHGDKDV	DIGDIVRGKDMFKPNDKVEKGLREVFRKIYNGLTHQAKTHYADEDGSENYYKLREDWWTANRDKVWEAITCRAPQKANYFKNVAGNIQQFTDIGKCGHGDKDVPTNLDYVPQFLR
508	552	NPEDKVHEGL	DEDGSGNYYK	CKAPGDVNFF	GQCGRNERNV	DIGDIVRGKDMFKPNPEDKVHEGLKVVFRKINNSLSLLAQKHYADEDGSGNYYKLREAWWKANRDQVWKAITCKAPGDVNFFIKNSDGSRGFTSQGQCGRNERNVPTNLDYVPQFLR
509	554	NVHDKVEKGL	DTHGSIDYDK	CKAPQDANYF	GQCGHSETNV	DIGDIVRGKDMFKPNVHDKVEKGLQVVFGKIYNSLNGKAISHYTDTHGSIDYDKLREDWWMANRDQVWRAITCKAPQDANYFRKISGDTKVFTSQGQCGHSETNVPTNLDYVPQFLR
510	556	NVHDKVEKGL	DTHGSIDYDK	CKAPQDANYF	GQCGHSETNV	DIGDIVRGKDMFKPNVHDKVEKGLQVVFGKIYNSLNGKAISHYTDTHGSIDYDKLREDWWMANRDQVWRAITCKAPQDANYFRKISGDTKVFTSQGQCGHSETNVSTNLDYVPQFLR
511	558	NVHDKVEKGL	DTHGSIDYDK	CKAPQDANYF	GQCGHSETNV	DIGDIVRGKDMFKPNVHDKVEKGLQVVLGKIYNSLNGKAISHYTDTHGSIDYDKLREDWWMANRDQVWRAITCKAPQDANYFRKISGDTKVFTSQGQCGHSETNVPTNLDYVPQFLR
512	559	NNHDNVENGL	KEVKNGNYYK	CKAPQDANYF	GKCGHNEGAP	DIGDIVRGKDMFKRNNHDNVENGLKAVFKKIYEGYLDKGAREHYKEVKNGNYYKLREAWWKANRDQVWKAITCKAPQDANYFTKESDGTLHFSSHGKCGHNEGAPPTNLDYVPQFLR
513	560	NNHDNVENGL	EDDGSGNYYK	CGAGEKDTYF	KCGHSNGGDP	DIGDIVRGKDMFKRNNHDNVENGLREVFKKIHKSLSPEVQKHYEDDGSGNYYKLREDWWTANRNQVWRALTCGAGEKDTYFTYSNDNTQLFSNPKCGHSNGGDPLTNLDYVPQFLR
514	562	TDKDEVKEGL	DTHGSIDYDK	CKAPGDVNFF	GQCGRNERNV	DIGDIVRGKDMFKRTDKDEVKEGLKVVFSKIYKSLTPEARKHYTDTHGSIDYDKSREDWWAINRKEVWKAITCKAPGDVNFFIKNSDGSRGFTSQGQCGRNERNVPTNLDYVPQFLR
515	564	TDKVENGLKK	PDDGSGNYYK	CNAPYKSRYF	RQCGHGEHEV	DIGDIVRGKDMFKRTDKVENGLKKVFDKIYAKLGPEGKNYPDDGSGNYYKLREAWWTANRDQVWKAITCNAPYKSRYFIQSENNTQLFSNRQCGHGEHEVLTNLDYVPQYLR
516	565	TDKVENGLKK	PDDGSGNYYK	CNAPYKSRYF	RQCGHGEHEV	DIGDIVRGKDMFKRTDKVENGLKKVFDNIYAKSGPEGQTYPDDGSGNYYKLREAWWTANRDQVWKAITCNAPYKSRYFIQSENNTQLFSNRQCGHGEHEVLTNLDHVPQYLR
517	566	TDNVEKGLRA	ADDGSGNYVK	CKAPKDAHYF	HKCGHDENAP	DIGDIVRGKDMFKRTDNVEKGLRAVFGKIYKSLSLLAQNYYADDGSGNYVKLREDWWIANRDQVWKAITCKAPKDAHYFLKSSPDFKSFSDHKCGHDENAPLTNLDYVPQFLR
518	567	TEKDDVEKGL	NDRGLADYVK	CYIPYYVNYF	GKCGHYEGAP	DIGDIVRGKDMFKRTEKDDVEKGLKIVFQKIYEGLNGNEKPHYTNDRGLADYVKLREDWWTINRDQVWRAITCYIPYYVNYFKNISEKSRNFTDDGKCGHYEGAPPTNLDYVPQFLR
519	568	YDEKEKNRRK	YENDGPNYYQ	CNAPDKAEYF	PKCGHKQGNV	DIGDIVRGKDMYVGYDEKEKNRRKQLENKLKDIFGNIYKDLTKKKGRNGKNREIETRYENDGPNYYQLREDWWALNREDVWRAITCNAPDKAEYFVYKSGSLSNFSNPKCGHKQGNVPTNLDYVPQFLR
520	569	NKGEKDRLEN	YGSDAPYYYK	CEAGGDKYFR	GYCRCKDDQV	DIGDIVRGKDMYVVNKGEKDRLENNFKDIFAKICHGLTDSGAKNHYGSDAPYYYKLREDWWTANRATIWEAITCEAGGDKYFRATCNGGERTEGYCRCKDDQVPTFFDYVPQYLR
521	570	NKGEKDRLEN	YGSDAPYYYK	CEAGGDEYFR	RCGDGDVNIV	DIGDIVRGKDMYVVNKGEKDRLENNFKDIFAKIYHGLTDSGAKNHYGSDAPYYYKLREDWWTANRATIWEAITCEAGGDEYFRPTCNGGKSSTPNKCRCGDGDVNIVPTYFDYAPQYLR
522	571	NKGEKDRLEN	YGSDAPYYYK	CEAGGDKYFR	RCGDGDVNIV	DIGDIVRGKDMYVVNKGEKDRLENNFKDIFAKIYHGLTDSGAKNHYGSDAPYYYKLREDWWTANRATIWEAITCEAGGDKYFRPTCNGGKSSTPNKCRCGDGDVNIVPTYFDYVPQYLR
523	572	NTHESAQRKV	YKKDGGNYFQ	CGAGTSDKYF	GKCRCNDNQV	DIGDIVRGKDPFYGNTHESAQRKVLDKKLKEVFGKIHGDVTSGAQTRYKKDGGNYFQLREDWWTANRETVWYAITCGAGTSDKYFRNTCSNDKAGTSGKCRCNDNQVPTYFDYVPQYLR
524	573	NTHESARRKQ	YKGDTGDFFK	CGAGQNDKYF	QCRCDGANIV	DIGDIVRGKDPFYGNTHESARRKQLDDKLKDIFGKIHEGLSESVKEHYKGDTGDFFKLREDWWDANRETVWKAITCGAGQNDKYFRPTCGGNEKNSTLAKKQCRCDGANIVPTYFDYVPQFLR
525	574	NTQESTQRKV	YHKDGPDYYQ	CGAAGGKYFR	EKCRCTTHVV	DIGDIVRGKDPFYGNTQESTQRKVLDEKLKKIFGKIHDDVTSTSGKNRQALQARYHKDGPDYYQLREDWWNNNRKMVWYAITCGAAGGKYFRKTCSNDTSDTNEKCRCTTHVVPTYFDYVPQYLR
526	575	NPQEKKQRKE	RYKDTTNYYQ	CAAKVGDTYF	GKCGHNDDNV	DIGDIVRGKDRFYGNPQEKKQRKELDKKLKEVFGKIHEGLKNGKAKERYKDTTNYYQLREDWWTANRETVWKAITCAAKVGDTYFMESRTNSYKFSGGKCGHNDDNVPTNLDYVPQYFT
527	576	NKGEKDRLEN	YGSDAPYYYK	CEAGGDKYFR	RCGDGDVNIV	DIGDIVRGKDVYVVNKGEKDRLENNFKDIFAKIYHGLTDSGAKNHYGSDAPYYYKLREDWWTANRATIWEAITCEAGGDKYFRPTCNGGKSSTPNKCRCGDGDVNIVPTYFDYVPQYLR
528	578	SAGEREVRKQ	QDDNGGNYYK	CEVGSGTYFR	EKGAKDGDQV	DIGDIVRGRDIFGGSAGEREVRKQLDENLKTIFAKIHEDVTSTKGSNGQTLQARYQDDNGGNYYKLREDWWTANRSTVWKALTCEVGSGTYFRPTCDSDDGKSQSQATKQCRCDKEKGAKDGDQVPTYFDYVPQFLR
529	579	NDKVENGLKK	PDDGSGNYYK	CNAPYKSRYF	RQCGHDENKV	DIGDIVRGRDIFKSNDKVENGLKKVFDKIHKKLGTEGKNYPDDGSGNYYKLREDWWIANRDQVWKAITCNAPYKSRYFIQSENNTQLFSNRQCGHDENKVLTNLDYVPQFLR
530	580	NDEEKKKRDE	EGDEAKNFLK	CDDKLASASY	SRDDKPNTDP	DIGDIVRGRDIFRGNDEEKKKRDELDDKLKKIFKKIHDDVISNSSNKDTLKKRYEGDEAKNFLKLREDWWTANRHTVWEAITCDDKLASASYFRPTCSDGQSGAQANKHCRCPKSRDDKPNTDPPTYFDYVPQYLH
531	581	NDEEKKKRDE	EGDEAKNFLK	CDDKLASASY	SRDDKPNTDP	DIGDIVRGRDIFRGNDEEKKKRDELDDKLKKIFKKIHDDVISNSSNKDTLKKRYEGDEAKNFLKLREDWWTANRHTVWEAITCDDKLASASYFRPTCSDGQSGAQANKHCRCPKSRDDKPNTDPPTYFDYVPQYLR
532	582	NDEEKKKRDE	YNDPKENFYR	CHAVHNAEYF	DFCRCKDDEV	DIGDIVRGRDIFRGNDEEKKKRDELDDKLKVIFGNIYKDVTSGWTNRKKSALQERYNDPKENFYRLREDWWNANRATVWKALTCHAVHNAEYFRDACSGGSPTKDFCRCKDDEVPTYFDYVPQYLR
533	583	NDEEKKQRDK	YNDDTKDYYQ	CGAPDNAKYF	TQCRCTTHVV	DIGDIVRGRDIFRGNDEEKKQRDKLDKNFKKYFQQIHDDVTKTNRELKARYNDDTKDYYQLREDWWNNNRIMVWIAMTCGAPDNAKYFRQTCNGGTSSTNTQCRCTTHVVPTYFDYVPQFLR
534	584	NDEEKKQREQ	QDDESGNFYQ	CHAPTDAKYF	GKCRCDDDQV	DIGDIVRGRDIFRGNDEEKKQREQLDNNLKDIFAKIYHGLTDGGVKERYQDDESGNFYQLREDWWELNRETVWKALICHAPTDAKYFRGTCGSGKTATQGKCRCDDDQVPTYFDYVPQYLR
535	585	NDEEKKQRKQ	GSDKENYFFK	CNAGSGTYFR	TGASGNVSIV	DIGDIVRGRDIFRGNDEEKKQRKQLDKNLKVIFGKIYKDVTSSGSNVEALKTRYGSDKENYFFKLREDWWNANRKMVWYAITCNAGSGTYFRATCDSDDNEKHSTLASNKCRCENKTGASGNVSIVPTYFDYVPQFLR
536	586	NDKEKDQRKV	KDDKDPHFYQ	CHVVSGNNYF	GDCRCKTNDV	DIGDIVRGRDIFRGNDKEKDQRKVLDKKLKDIFKKIHSEVTTNGKTLKSRYKKDDKDPHFYQLREDWWALNREKVWYAITCHVVSGNNYFRHTCSNDGSWTQGDCRCKTNDVPTYFDYVPQYLR
537	587	NDEEKKQRKQ	KDKQTGNYYQ	CEAGQNDKYF	RCSDNPNTDP	DIGDIVRGRDLFHGNDEEKKQRKQLDDKLKDIFKKIYDNLDKKKVKEAEERYKKDKQTGNYYQLREDWWNANRATIWEAITCEAGQNDKYFRQTVCSEGRSPTLGKCRCSDNPNTDPPTYFDYVPQYLR
538	588	NPQEKEKRDE	RYQDTKNYFQ	CEVKSGSDYF	NNCRCNGDQV	DIGDIVRGRDLFHGNPQEKEKRDELEKNLKTIFEKIHSGLTTTATSDKNVELQKRYQDTKNYFQLREDWWTANRSTVWKAITCEVKSGSDYFRPTCGSGNNATLAKNNCRCNGDQVPTYFDYVPQYLR
539	589	NPQEKEKRDE	RYQDTKNYFQ	CEVKSGSDYF	NNCRCNGDQV	DIGDIVRGRDLFHGNPQEKEKRDELERNLKTIFEKIHSGLTTTATSDKNVELQKRYQDTKNYFQLREDWWTANRSTVWKAITCEVKSGSDYFRPTCGSGNNATLAKNNCRCNGDQVPTYFDYVPQYLR
540	590	NPQEKENDKL	NDDTDKNYYK	CSADRGNAYF	KEDGRPDDQV	DIGDIVRGRDLFHGNPQEKENDKLERKLKKIFKKIHSGLSKNGAQTYYNDDTDKNYYKLREDWWTANRETVWKAITCSADRGNAYFRATCGESRSPSMAKNNCRCKKEDGRPDDQVPTYFDYVPQYLR
541	591	YDEKDRNEKK	HYSDTTNYYQ	CHAGESDKYF	PGQDNPNTDP	DIGDIVRGRDLFIGYDEKDRNEKKQLQQSLKKIFGKIYEELKGAQTHYSDTTNYYQLREDWWTANRHTVWKAITCHAGESDKYFRNTCNDSGTWSQANNYCRCGNDKPGQDNPNTDPPTYFDYVPQFLR
542	592	YNEKDRNEKK	YNDNDKNFFK	CKAPQDANYF	GKCQCINFSV	DIGDIVRGRDLFIGYNEKDRNEKKQLQDSLKNIFGNIYNELTRTATSEKKSAEAKDRYNDNDKNFFKLREDWWALNRQDVWKALTCKAPQDANYFRQAVCSEGTTSTQGKCQCINFSVPTYFDYVPQYLR
543	593	YNEKDRNEKK	YNDNDKNFFK	CKAPQDANYF	GKCQCINFSV	DIGDIVRGRDLFIGYNEKDRNEKKQLQDSLKNIFGNIYNELTRTATSEKKSAEAKDRYNDNDKNFFKLREDWWALNRQDVWKALTCKAPQDANYFRQTVCSEGTTSTQGKCQCINFSVPTYFDYVPQYLR
544	594	NDEEKKKRDE	RYKDTTDFYQ	CEVKSGSQYF	KNGKDDTDQV	DIGDIVRGRDLFLGNDEEKKKRDELDDNLKKIFQQIHGGLSTKNGVNSRYKDTTDFYQLREDWWEANRETVWKAITCEVKSGSQYFRGTCGKNDTRTGEDCRCKDKNGKDDTDQVPTYFDYVPQYLR
545	595	YNEKDRKEKE	KGDDNNNYSK	CDAAGGTYFR	ENCRCTTHDV	DIGDIVRGRDLFLGYNEKDRKEKEQLDKNLKDIFAKIHDDVTRGTNAEELKTRYKGDDNNNYSKLREDWWNNNRKMVWRAITCDAAGGTYFRKRACSSYYPTGENCRCTTHDVPTYFDYVPQYLR
546	596	YNEKDRKEKE	YTNDGDNYYK	CDERLRGNAY	GKGSDNASIV	DIGDIVRGRDLFLGYNEKDRKEKEQLDNNLKDIFAKIYHGLTDGGVKERYTNDGDNYYKLREDWWTENRETVWKALTCDERLRGNAYFRPTCGGDSGSPSVAQNQCRCPETSGANAGKGSDNASIVPTYFDYVPQYLR
547	597	YNEKDRKEKE	YTNDGDNYYK	CDERLRGNAY	GKGSDNVSIV	DIGDIVRGRDLFLGYNEKDRKEKEQLDNNLKDIFAKIYHGLTDGGVKERYTNDGDNYYKLREDWWTENRETVWKALTCDERLRGNAYFRPTCGGDSGSPSVAQNQCRCPETSGANAGKGSDNVSIVPTYFDYVPQYLR
548	598	YNEKDRKEKE	YTNDGDNYYK	CDERLRGNAY	GKGSDNVSIV	DIGDIVRGRDLFLGYNEKDRKEKEQLGNNLKDIFAKIYHGLTDGGVKERYTNDGDNYYKLREDWWTENRETVWKALTCDERLRGNAYFRPTCGGDSGSPSVAQNQCRCPETSGANAGKGSDNVSIVPTYFDYVPQYLR
549	599	YNETDKEHKV	NYEGDDNYYQ	CDDRLGGNAY	NNCRCVTNDV	DIGDIVRGRDLFLGYNETDKEHKVALQQHLKKIFAKIHGRLTGSAKKNYEGDDNYYQLREDWWALNRQQVWKALTCDDRLGGNAYFHATCGRGRYATLAKNNCRCVTNDVPTYFDYVPQYLR
550	600	DNREKKKLEK	YEDATENFYQ	CGVEQNAKYF	DKCRCASGNV	DIGDIVRGRDLFRGDNREKKKLEKNLQNIFKKIQEKLTGDAQTHYEDATENFYQLREDWWALNRVQVWNAMICGVEQNAKYFRESFSDKGGTYDKCRCASGNVLTNFDYVPQYLR
551	601	NDEEKKKRDE	QDKNGGNFFK	CEAPEHASYF	GKCRCPNGDV	DIGDIVRGRDLFRGNDEEKKKRDELEENLKTIFKNIYDNLVREKPQAEARYQDKNGGNFFKLREDWWYANRETVWKAITCEAPEHASYFRGTCGGGKNASATQGKCRCPNGDVPTYLDYVPQYLR
552	602	NDEEKKQRKE	QDDAKKYYSK	CGAGQNDTYF	KKVTNETDQV	DIGDIVRGRDLFRGNDEEKKQRKELDKKLKEVFGKIHKEVTTNGKNVDALKARYQDDAKKYYSKLREDWWTANRETVWKAITCGAGQNDTYFRQTCNDDETLSHANYKCRCKNKKVTNETDQVPTYFDYVPQFLR
553	603	NKKKIKTETE	RYGGDKDFFQ	CDEDKKLKDA	KDGTHDTDQV	DIGDIVRGRDLFRGNKKKIKTETEREKLEDNLKKIFQQIHSDVTRGKTNSALQERYGGDKDFFQLREDWWTANRHTVWEAITCDEDKKLKDASYFRGTCSDEQGGAQANNKCRCQKKDGTHDTDQVPTYFDYVPQFLR
554	604	YNDTDKAHKV	YKDNEGNYYQ	CGAGKHDKYF	KCRCVNLGDV	DIGDIVRGRDLFVGYNDTDKAHKVILQQNLKKIFGKIYNKLIGDLTNKKRKNGAEAEKRYKDNEGNYYQLREDWWDANRAKVWYAITCGAGKHDKYFRNTCSNDMYPTHEKCRCVNLGDVPTNFDYVPQYLR
555	605	NKQEKEKRDE	STLTGLPLHK	CDDRLSNSKY	ISGGKANDQV	DIGDIVRGRDLFYGNKQEKEKRDELESKLKKIFGKIKGNNNSTLTGLPLHKVREYWWEENRETVWKAITCDDRLSNSKYFHATCIDEQGESIANHKCRCPKISGGKANDQVPTYFDYVPQYLR
556	606	NPQEKEKRDE	KDDEANSYSK	CEVGSGTYFH	GKTSDNVNIV	DIGDIVRGRDLFYGNPQEKEKRDEIEKNLKKYFQQIHEEVTKTNSALNDRYKKDDEANSYSKLREDWWTANRHTVWEALTCEVGSGTYFHATCSERNGGCSQATKQCRCGDGKPKAGKTSDNVNIVPTYFDYVPQYLR
557	608	NTPESAQRKV	KKDDDPEFFK	CNDDNKLSNA	NKCRCNDDQV	DIGDIVRGRDLFYGNTPESAQRKVLDENLKTIFGHIYEELKNKEGAETRYKKDDDPEFFKLREDWWTANRETVWEAITCNDDNKLSNASYFRETCNGQHKTDNKCRCNDDQVPTYFDYVPQYLR
558	609	NTQEKDQRKK	RYNDTPDYYQ	CEAGGDKYFR	NKCRCNGDQV	DIGDIVRGRDLFYGNTQEKDQRKKLDDKLKDIFGKIYEELLRTSTRGRTNGEIEARYNDTPDYYQLREDWWALNRQDVWKAITCEAGGDKYFRKTCGGDNEKNSTLASNKCRCNGDQVPTYFDYVPQYLH
559	610	NTQEKDQRKK	RYNDTPDYYQ	CEAGGDKYFR	NKCRCNGDQV	DIGDIVRGRDLFYGNTQEKDQRKKLDDKLKDIFGKIYEELLRTSTRGRTNGEIEARYNDTPDYYQLREDWWALNRQDVWKAITCEAGGDKYFRKTCGGDNEKNSTLASNKCRCNGDQVPTYFDYVPQYLR
560	611	NTQEKDQRKK	YDGAGPEFFK	CSEQLKGNKY	GYCRCKDDQV	DIGDIVRGRDLFYGNTQEKDQRKKLDDKLKVIFKKIHSEVTSNSNNKDTLKTRYDGAGPEFFKLREDWWDANRSTVWKSLTCSEQLKGNKYFRQTCNGGERTEGYCRCKDDQVPTYFDYVPQFLR
561	612	NTQEKKQRKQ	YQNDTDNHYQ	CSADHGNRYF	NDGTNETDQV	DIGDIVRGRDLFYGNTQEKKQRKQLDKKLKVIFGKIYKDVMKTSRKNVELKTRYQNDTDNHYQLREDWWALNRLQVWKAITCSADHGNRYFRKTCNDNETFSHANYKCRCQKNDGTNETDQVPTYFDYVPQYLR
562	614	KRKKKKQIET	KGDADNNYFQ	CDDDNRLAGA	PDDDKENIDP	DIGDIVRGRDLYFGKRKKKKQIETKTETERDELEKELKEIFKKIHSEVTTTNGAQDHYKGDADNNYFQLREDWWTANRHTVWKAITCDDDNRLAGAHYFRPTCIDLNRGGAQANHYCRCNGDNPDDDKENIDPPTYFDYVPQYLR
563	615	KRKKKNKNGK	YQDNGGNFLK	CDDRLGGNAY	CRCPNGNNQV	DIGDIVRGRDLYFGKRKKKNKNGKETETERDKLEENLKTIFTQIYNDVTSSGRNVQKLQEHYQDNGGNFLKLREDWWTENRHTVWEAITCDDRLGGNAYFRPTCGDRQGPSVAQKQCRCPNGNNQVPTYFDYVPQYLR
564	616	KRKKKNQKET	YQKDGDKFFQ	CDDDDKLANA	DKKTGSNADP	DIGDIVRGRDLYFGKRKKKNQKETETERDELEKNLKDIFGKIHGGLSKKDAKDHYQKDGDKFFQLREDWWTANRGTVWKAITCDDDDKLANASYFRKTCNDNESLSHAIHKCRCKDKKTGSNADPPTYFDYVPQYLR
565	617	KRKKKNQKET	YQKDGDKFFQ	CDDDDKLANA	DKKTGSNADP	DIGDIVRGRDLYFGKRKKKNQKETETERDELEKNLKDIFGKIHGGLSKKDAKDHYQKDGDKFFQLREDWWTANRGTVWKAITCDDDDKLANASYFRKTCNDNESLSHAIHKCRCKDKKTGSNADPPTYSDYVPQYLR
566	618	KRKKKNQKET	YQKDGDKFFQ	CDDDDKLANA	DKKTGSNADP	DIGDIVRGRDLYFGKRKKKNQKETETERDELEKNLKDIFGKIHGGLSKKDAKDHYQKDGDKFFQLREGWWTANRGTVWKAITCDDDDKLANASYFRKTCNDNESLSHAIHKCRCKDKKTGSNADPPTYFDYVPQYLR
567	619	NSKEKNRREN	YQHDAPDYYQ	CDAGGGTYFR	KNCTCISGDP	DIGDIVRGRDLYFGNSKEKNRRENLENNLKEIFKNIYDDLTKDNDNAALKTRYQHDAPDYYQLREDWWEENRQQVWKALTCDAGGGTYFRFTCSNDTTLAHKNCTCISGDPPTYFDYVPQFLR
568	620	GGRGRKKLED	RYGNDPNFFQ	CSAPDNAKYF	GYCGRDETDV	DIGDIVRGRDLYGGGGRGRKKLEDNLIEIFKKIYNDVTNGRNVNKQSVQERYGNDPNFFQLREDWWYANRQQVWKAMTCSAPDNAKYFKPPKNRIREFTGGYCGRDETDVPTNLDYVPQFLR
569	621	NKKKDKLEKN	DKDPDKNYYK	CSEQLSNASY	YCRCDGANIV	DIGDIVRGRDLYGGNKKKDKLEKNLKTIFKEIYDKLLKDNQTNVNTLQERYEDKDPDKNYYKLREDWWALNREDVWKAMTCSEQLSNASYFRGTCAGEQRTEGYCRCDGANIVPTYFDYVPQYLR
570	622	NKKKDKLEKN	DKDPDKNYYK	CNAPNDAKYF	EKCTCASGDV	DIGDIVRGRDLYGGNKKKDKLEKNLKTIFKEIYDKLLKDNQTNVNTLQERYEDKDPDKNYYKLREDWWELNRQDIWKALTCNAPNDAKYFRKTVCAGGTTPTHEKCTCASGDVPTYFDYVPQYLR
571	623	NKKKEKLEEN	KDDAKKNFYR	CKAEGASYFH	KDKGANADQV	DIGDIVRGRDLYGGNKKKEKLEENFKKYFQQIHDDVTSGSNGQALQARYKDDAKKNFYRLREDWWTANRETVWKAMTCKAEGASYFHATCDSVDGKGPSVAQKQCRCDKDKGANADQVPTYFDYVPQFLR
572	624	NKKKKRLEDN	KKLTSLKDDQ	CGTHKGDTYF	KTGNGDVNIV	DIGDIVRGRDLYGGNKKKKRLEDNLKTIFDKIKESDKKLTSLKDDQIREYWWALNRQDVWKAITCGTHKGDTYFRPTCNSGDTHGPSQAKDHCRCSDKPKTGNGDVNIVPTYFDYVPQYLR
573	625	NNKRRQQLEE	YNGDGPEFFK	CSEELRGDAY	GRNGTNADQV	DIGDIVRGRDLYGGNNKRRQQLEEKLQKIFEKIYDKLDGKKGKKSELQARYNGDGPEFFKLREDWWEANRETVWKAMTCSEELRGDAYFRATCDSSDKKGPSQAHDKCRCDGRNGTNADQVPTYFDYVPQYLR
574	626	NSKEKVKLEK	EDDNEGNYFQ	CGHPGGIYFR	GDCRCAINDV	DIGDIVRGRDLYGGNSKEKVKLEKKLKEIFGIIYNNLMVDLKNYPTKKDGAQKRYKKDEDDNEGNYFQLREDWWDANRAKVWEAITCGHPGGIYFRRTCGGGTSPTQGDCRCAINDVPTYFDYVPQYLR
575	627	SKKEKEKRED	YQDGSGDFFQ	CDDDNKLSKA	QSSGANADKV	DIGDIVRGRDLYGGSKKEKEKREDLEKNLKTIFKEIHSGLSKNGAEARYQDGSGDFFQLREDWWTANRETVWKAITCDDDNKLSKASYFRATCSDSDGKYQYQTQNQCRCTQSSGANADKVPTYFDYVPQYLR
576	628	SKKEKNRRQQ	AKLTKLNDDQ	CEAGSDSQYF	NQCQCIDFSV	DIGDIVRGRDLYGGSKKEKNRRQQLDDKLKTIFQNINKSDAKLTKLNDDQIREYWWELNREKVWKAITCEAGSDSQYFRPTCGSDEKTAYVTPNQCQCIDFSVPTYFDYVPQYLR
577	629	SKKEKNRRQQ	EGDKNNDFFK	CNAGSGNRYF	PGHDRPNTDP	DIGDIVRGRDLYGGSKKEKNRRQQLDENLKKIFGDIYEGLSNNGVKARYEGDKNNDFFKLREDWWEANRHQVWKAITCNAGSGNRYFRQTCGSGKTATQANHYCRCNGDQPGHDRPNTDPPTYFDYVPQYLR
578	630	SKKKNQTERE	YEHDGPDFFK	CDDDDRLAGA	KKGGGNVNIV	DIGDIVRGRDLYGGSKKKNQTEREKLDENLKRIFGKIHEDVKRGKKQALKTRYEHDGPDFFKLREDWWYANRETVWEAITCDDDDRLAGAHYFRATCNDDGTSSRAIHKCRCEKKGGGNVNIVPTYFDYVPQYLR
579	631	NNQKKKKLEE	YGEDGPNYYK	CSAAGGNNYF	GNCRCANTDV	DIGDIVRGRDLYIRNNQKKKKLEENLKNIFAKIYEELKKDRKNGKVPENYYGEDGPNYYKLREDWWNANRQEVWKAITCSAAGGNNYFRHTCSDENHPTATQGNCRCANTDVPTSFDYVPQYLR
580	632	DKGEKKKLEE	YKKDGDNYFQ	CKADGSYFHA	GSGNGDVNIV	DIGDIVRGRDLYLGDKGEKKKLEEKLKKYFKQIHKDVTTNGKNGKTLKDRYKKDGDNYFQLREDWWTANRATIWEAITCKADGSYFHATCSDGGDSQGPSVAQNQCRCSDKPNAGKGSGNGDVNIVPTYFDYVPQYLR
581	633	DKGEKKKLEE	YKKDGDNYLQ	CKADGSYFHA	GSGNGDVNIV	DIGDIVRGRDLYLGDKGEKKKLEEKLKKYFKQIHKDVTTNGKNGKTLKDRYKKDGDNYLQLREDWWTANRATIWEAITCKADGSYFHATCSDGGDSQGPSVAQNQCRCSDKPNAGKGSGNGDVNIVPTYFDYVPQYLR
582	634	DNRKDREQRE	YNGDDPDFFK	CHVVSGNDYF	GNCQCIGQAV	DIGDIVRGRDLYLGDNRKDREQREQLEKNLKDIFEKIHKEVTKGRNVDTLKTRYNGDDPDFFKLREDWWEENRETVWKAITCHVVSGNDYFRRTCGGDARNPTPTRGNCQCIGQAVPTYFDYVPQYLR
583	635	DNRKDREQRE	YNGDDPDFFK	CHVVSGNNYF	GNCQCIGQAV	DIGDIVRGRDLYLGDNRKDREQREQLEKNLKDIFEKIHKEVTKGRNVDTLKTRYNGDDPDFFKLREDWWEENRETVWKAITCHVVSGNNYFRRTCGGDARNPTPTRGNCQCIGQAVPTYFDYVPQYLR
584	636	DNRKDREQRK	YNDDKKNFFQ	CDVKSGSQYF	GDCRCIGATV	DIGDIVRGRDLYLGDNRKDREQRKQLEENLKKIFAKIHEDVTTNGQKSAEAKERYNDDKKNFFQLREDWWEENREKVWKAITCDVKSGSQYFRATCRGGQNRTATQGDCRCIGATVPTYFDYVPQYLR
585	637	DRKEKVKLEK	KGDADNNYYK	CKADDSNRYF	ENLTKETDQV	DIGDIVRGRDLYLGDRKEKVKLEKKLKEYFQKIHGGLMNGAQNYYKGDADNNYYKLREDWWEANRETVWKALTCKADDSNRYFRATCSDTKGESVASHKCRCKDENLTKETDQVPTYFDYVPQYLR
586	638	GNKKEKNRRD	YNDDNKNFFK	CEAGNDSQYF	SGKPGDVNIV	DIGDIVRGRDLYLGGNKKEKNRRDDLEDKLKEVFGNIYNELTTSGRNDKKQSLQALYNDDNKNFFKLREDWWTANRATVWEAITCEAGNDSQYFRQTCNGQNKTENNCRCNGDQPKSGKPGDVNIVPTYFDYVPQYLR
587	640	GNNKRRQQLQ	EGDDNNNYSK	CNAQGNTYFR	DKCRCKDDQV	DIGDIVRGRDLYLGGNNKRRQQLQENLKKYFQQIHDDVTSGNKGKTNSALQARYEGDDNNNYSKLREDWWTANRHTVWEALTCNAQGNTYFRQTACAGTRTNDKCRCKDDQVPTYFDYVPQYLR
588	641	GNTKEKKQRK	YQGDAPTYYK	CDAGNAQYVG	NHCTCNNGDV	DIGDIVRGRDLYLGGNTKEKKQRKQLEQKLIEIFKQIHDEVTNGKTNGQALQARYQGDAPTYYKLREDWWNANRQEVWKAITCDAGNAQYVGLTCSGGNSSAHNHCTCNNGDVPTYFDYVPQYLR
589	642	KKKKKKTETE	RYGKDPNYYQ	CDVKSGSDYF	GDCRCIDFSV	DIGDIVRGRDLYLGKKKKKKTETETEREKLEENLKKIFAKIHGELINKKAEAKDRYGKDPNYYQLREDWWELNRQDVWKAITCDVKSGSDYFRRTCSKRQGGTQGDCRCIDFSVPTYFDYVPQFLR
590	644	NKKKKQNGKE	YNNDTENYYQ	CSDDLNNSSY	PGEDKPNIDP	DIGDIVRGRDLYLGNKKKKQNGKETERDKLEGKLQSFFKNIHDNLDDSIKSNYNNDTENYYQLREDWWTANRHTVWKAMTCSDDLNNSSYFRVTCSMNGSGAQAHHYCRCNNDQPGEDKPNIDPPTYFDYVPQYLR
591	645	NKKKNQNGKE	KGDDNNNYSK	CDAHGTYFRA	EDGTNETDQV	DIGDIVRGRDLYLGNKKKNQNGKETEREKLEEKLKEIFKEIHSGLSMEKRSRYKGDDNNNYSKLREDWWALNRNDVWKAITCDAHGTYFRATCSDSHRSETFSQAKDNCRCKKEDGTNETDQVPTYFDYVPQYLR
592	646	NNKKDKLQIK	YDETSENYFQ	CDDDNKLSNA	GNGDGDVNIV	DIGDIVRGRDLYLGNNKKDKLQIKLKEYFKKIYEQLDRSIRSKYDETSENYFQLREDWWTANRATIWEAITCDDDNKLSNASYFRATCGGDRQGPSVARNQCRCNDDKPKAGNGDGDVNIVPTYFDYVPQYLR
593	647	NPQEKEKRKQ	YNDAKKNFYQ	CDAPHDAQYF	SQCRCRDNQV	DIGDIVRGRDLYLGNPQEKEKRKQLDENLKTIFKNIYEKLLEENQTNGKKPALQKRYNDAKKNFYQLREDWWAANRHTVWKAITCDAPHDAQYFRGTCGSSAKTATRTPSQCRCRDNQVPTYFDYVPQYLR
594	648	NPQESTQRKV	YTNDGGDFFQ	CDAGGGTYFR	VKCRCNDDQV	DIGDIVRGRDLYLGNPQESTQRKVLDDNLKKIFKQIHGGLTNGVKERYTNDGGDFFQLREDWWTANRHTVWKAITCDAGGGTYFRHTCGGGKTPTQVKCRCNDDQVPTYFDYVPQFLR
595	650	NTHESTQRII	KNDKDPGFFK	CEVKSGSDYF	KTGKDDTDQV	DIGDIVRGRDLYLGNTHESTQRIILENNLKEIFENIYDNLKDNEAKKHYKKNDKDPGFFKLREDWWEANRETVWKAITCEVKSGSDYFRPTCGSDENNATLAKNNCRCKDKKTGKDDTDQVPTYFDYVPQYLR
596	651	YDDEEKKKRE	RYTDNKNYYQ	CSEQLSNSKY	PGNEKPNIDP	DIGDIVRGRDLYLGYDDEEKKKREDLEKNLKEIFGKIHKEVTNGRNGKNVALQDRYTDNKNYYQLREDWWDANRHTVWKAMTCSEQLSNSKYFRLTCDTEQGPSQANKYCRCGDDEPGNEKPNIDPPTYFDYVPQYLR
597	652	YDDEEKKKRE	YNDDTGDFFQ	CDEDKKLAGA	KAGKGDVNIV	DIGDIVRGRDLYLGYDDEEKKKREDLEKNLKEIFGKIHKEVTNGRNGKNVALQKRYNDDTGDFFQLREDWWTANRHTVWEAITCDEDKKLAGASYFRPTCSDALNPSLTQGDCRCKDDKSKAGKGDVNIVPTYFDYVPQYLR
598	653	YDDEEKNRRK	EGDDNNNYSK	CDDDNKLANA	DKCTCPNGDV	DIGDIVRGRDLYLGYDDEEKNRRKQLENNLKEIFGKIHIEVTNGKKQALKTRYEGDDNNNYSKLREDWWEANRETVWKALTCDDDNKLANASYFRATCSDSTSPSQAHDKCTCPNGDVPTYFDYVPQYLR
599	654	YDDEERKKRQ	EGDKNNDFFK	CSADKGNAYF	PGDDKRNTDP	DIGDIVRGRDLYLGYDDEERKKRQQLDENLKKIFGDIYEGLSNNGVKARYEGDKNNDFFKLREDWWTVNRDQVWKAITCSADKGNAYFRTTCSDRDRNGSFSQANNYCRCNGDKPGDDKRNTDPPTYFDYVPQYLR
600	655	YDDEERKKRQ	YQNDGDNYFQ	CEVGSGTYFR	NKCRCNDNQV	DIGDIVRGRDLYLGYDDEERKKRQQLETNLKTIFKNIYEKLLEENQTNGQKSAEELQKRYQNDGDNYFQLREDWWTENRETVWKALTCEVGSGTYFRKTCNDTGQGPSQTHNKCRCNDNQVPTYFDYVPQYLR
601	656	YDDKEEERRK	DNDPDQNYYK	CDAGGYQYFR	CPNGKNSDQV	DIGDIVRGRDLYLGYDDKEEERRKLFDKKLKVIFGKIHGKLDSEAKKHYKKDNDPDQNYYKLREDWWALNRDQVWKAITCDAGGYQYFRPTCGDKKGPSQAHDKCRCPNGKNSDQVPTYFDYVPQYLR
602	657	YDDKEKDQRE	NGDKNNDFFK	CSDKLKNSAY	KPGTNETDQV	DIGDIVRGRDLYLGYDDKEKDQREQLENKLKEVFGKIYNELTNSALQALYNGDKNNDFFKLREDWWTANRETVWKAMTCSDKLKNSAYFRSTCKSSGGGISETREQARDKCRCKDENGKKPGTNETDQVPTYFDYVPQYLR
603	658	YDDKEKEQRK	DNDPDKNYYK	CNAGGYQYFR	CPNGKNSDQV	DIGDIVRGRDLYLGYDDKEKEQRKQLDKKLKVIFGKIHGKLDSEAKKHYKKDNDPDKNYYKLREDWWALNRDQVWKAITCNAGGYQYFRPTCGDKKGPSQAHDKCRCPNGKNSDQVPTYFDYVPQYLR
604	659	YDQKEKEERE	SNLKSLTDDQ	CGAGQNDKYF	EKRRCVSTDP	DIGDIVRGRDLYLGYDQKEKEEREKLEKNLKDIFENIKKENNSNLKSLTDDQIREYWWTANRAKVWYAITCGAGQNDKYFRQTCSDDKADTYEKRRCVSTDPPTYFDYVPQYLR
605	660	NKKKKQNGKE	YNNDTENYYQ	CSDDLNNSSY	PGEDKPNIDP	DIGDIVRGRDLYLSNKKKKQNGKETERDKLEGKLQSFFKNIHDNLDDSIKSNYNNDTENYYQLREDWWTANRHTVWKAMTCSDDLNNSSYFRVTCSMNGSGAQAHHYCRCNNDQPGEDKPNIDPPTYFDYVPQYLR
606	661	DKGKREKLEK	KDGKDPEFFK	CNARGGKYFR	DCRCPANIRV	DIGDIVRGRDLYRGDKGKREKLEKKLKKIFGIIYDEVTRGKNGKNLQALQARYKDGKDPEFFKLREDWWDANRATIWEAITCNARGGKYFRQTCGTNDSWTGGDCRCPANIRVPTYFDYVPQYLR
607	662	DNREKTKLEN	DDKGTKNYYK	CKADNSNRYF	RCGNGDVNIV	DIGDIVRGRDLYRGDNREKTKLENKLKVIFGKICKDLTEPGVKKYYKNDDKGTKNYYKLREDWWTANRATIWEAITCKADNSNRYFRQTCGTGTWTNEKCRCGNGDVNIVPTYFDYVPQFLR
608	663	GGRGKGKEKL	YENDTENYFQ	CKAEGNRYFR	PGKDGDVNIV	DIGDIVRGRDLYRGGGRGKGKEKLDDKLKGIFGDIYKDVTRGSNWQALKTRYENDTENYFQLREDWWTANRATIWEAITCKAEGNRYFRPTCSDGNSKSQAKDKCRCGNDQSGRDKSKPGKDGDVNIVPTYFDYVPQYLR
609	664	GGRGKGKEKL	YGSDDPDFFQ	CHAKEEDTYF	DFCRCKDDEV	DIGDIVRGRDLYRGGGRGKGKEKLEENLQKIFGNIYDKLLEENQKTGQKQTLKTRYGSDDPDFFQLREDWWYANRETVWKALICHAKEEDTYFRPTCNGKERTKDFCRCKDDEVPTYFDYVPQYLR
610	665	GGRGKGKEKL	KKDDAPYYYQ	CSKELDNSSY	NKCTCNNGDV	DIGDIVRGRDLYRGGGRGKGKEKLEENLQKIFGNIYDKLLEENQTRGKKGEIETRYKKDDAPYYYQLREDWWNVNRETVWKAMTCSKELDNSSYFRATCSMNGSGSQAKNKCTCNNGDVPTYFDYVPQFLR
611	666	GGRGRKKLDD	RYKDTDNYYE	CKAEGAYFHA	SRDKKPNDQV	DIGDIVRGRDLYRGGGRGRKKLDDKLKEIFKNIYNELTTKNGTKERYKDTDNYYELREDWWDANRETVWKALTCKAEGAYFHATCSDLNGGCSQANNQCRCPKSRDKKPNDQVPTYFDYVPQYLR
612	667	GGRGRKQLDD	HYQDTTDFLK	CDDDDNKLRG	DEKGNNTDQV	DIGDIVRGRDLYRGGGRGRKQLDDSLKNIFAKIHGNLRNGVKDHYQDTTDFLKLREDWWTANRSTIWEAITCDDDDNKLRGASYFRATCNDTGRGGAQANNKCRCKDEKGNNTDQVPTYFDYVPQFLR
613	668	NDKEKDRLEE	DDKGTKNYYK	CGAAGGTYFR	EKCRCPINDV	DIGDIVRGRDLYRGNDKEKDRLEENLRKIFKKIYDNLNDAHVQEHYKDDDKGTKNYYKLRNAWWEANRQTVWKAITCGAAGGTYFRQTCGTGTWTNEKCRCPINDVPTYFDYVPQYLR
614	669	NDKENDKLER	YGSDAPYYFQ	CHAPNDAEYF	RQCHCIAGEV	DIGDIVRGRDLYRGNDKENDKLERKLKKIFANIYKDVTRTSTSDKNGKNGAKELQERYGSDAPYYFQLREDWWDANRQQVWKALICHAPNDAEYFRKTACAGGKGTNRQCHCIAGEVPTYFDYVPQYLR
615	670	NKKKEKLEEN	QDENGGNYYK	CNAGGGKYFR	TQCRCINSDV	DIGDIVRGRDLYRGNKKKEKLEENLQKIFRNIYDKLLEDNKTSDKNGELKARYQDENGGNYYKLREDWWEENRETVWKAITCNAGGGKYFRNTCGGGSTATTTQCRCINSDVPTYFDYVPQFLR
616	671	NKKKNPTERD	EGDKENYFFQ	CKAEGASYLH	KCRCEGANIV	DIGDIVRGRDLYRGNKKKNPTERDKLEENFKKYFQQIHEDVTRGKQNGELQKRYEGDKENYFFQLREAWWTANRSTVWEAITCKAEGASYLHATCSDRNGGCSQARKKCRCEGANIVPTYFDYVPQYLR
617	672	NKKKNQTERD	HYNDTKNYYQ	CKAEGNRYFR	GKGSGDVNIV	DIGDIVRGRDLYRGNKKKNQTERDELENKLKGVFAKIHSEVTSGAQNHYNDTKNYYQLREDWWTANRATIWEAITCKAEGNRYFRPTCSDGKNQYQTQNQCRCTKSSGANAGKGSGDVNIVPTYFDYVPQYLR
618	673	NKQEKEKREK	KDRKDPNYYK	CSAGPKDTYF	HCGRTQEGHV	DIGDIVRGRDLYRGNKQEKEKREKLDENLKTIFKNIYEKLLEDNKTSGKNGAEELKARYKDRKDPNYYKLREDWWEANRQEIWKAITCSAGPKDTYFIKSGNRDFKFTDGHCGRTQEGHVPTNLDYVPQYLR
619	674	NNGKDKLQDN	QDENGGNYYK	CNAQGFNYFR	KPGAKDTDQV	DIGDIVRGRDLYRGNNGKDKLQDNLKTIFKNIYKKLLEENEKNEKKSALQARYQDENGGNYYKLREDWWNANRDQVWEAITCNAQGFNYFRHTCNGGERTKDYCRCDDKPKTGKKPGAKDTDQVPTYFDYVPQYLR
620	676	NNKEKEKLEK	QDDDKKIFYR	CSEDLKNSSY	DENGKNTDQV	DIGDIVRGRDLYRGNNKEKEKLEKNLRQIFKQIHDDVTNGKSALQERYQDDDKKIFYRLREDWWDANRHTVWEAMTCSEDLKNSSYFHATCSERNGGCSQANNKCRCKDENGKNTDQVPTYFDYVPQYLR
621	677	NNKEKEKLEN	KDDTDKNYYQ	CGHPGGKYFR	EKCRCAAGDV	DIGDIVRGRDLYRGNNKEKEKLENNLKEIFKKIYDNLMVDLKNYPTKELKGKERYKDDTDKNYYQLREDWWDANRETVWKAITCGHPGGKYFRATCGGRNSTNEKCRCAAGDVPTYFDYVPQYLR
622	678	NNKEKEKLEN	KDDTDKNYYQ	CGHPGGKYFR	GKCRCAAGDV	DIGDIVRGRDLYRGNNKEKEKLENNLKEIFKKIYDNLMVDLKNYPTKELKGKERYKDDTDKNYYQLREDWWDANRETVWKAITCGHPGGKYFRATCGGRNSTNGKCRCAAGDVPTYFDYVPQYLR
623	679	NNKRRQQLEN	KDDREKNYFQ	CSDKLKNSAY	ASGNGDVSIV	DIGDIVRGRDLYRGNNKRRQQLENNLKTIFGKIHDKLDKKDRYKDDREKNYFQLREDCWTANRATIWEAITCSDKLKNSAYFRPTCKSSGGGISETREQARDKCRCENKTGASGNGDVSIVPTYFDYVPQYLR
624	680	NNKRRQQLEN	KDDREKNYFQ	CSDKLKNSAY	ASGNGDVSIV	DIGDIVRGRDLYRGNNKRRQQLENNLKTIFGKIHDKLDKKDRYKDDREKNYFQLREDWWTANRATIWEAITCSDKLKNSAYFRPTCKSSGGGISETREQARDKCRCENKTGASGNGDVSIVPTYFDYVPQYLR
625	681	NNRENDKLGK	HYGDDENYYK	CDVKSGSQYF	GKANDNVNIV	DIGDIVRGRDLYRGNNRENDKLGKKLKEYFQKIHGGLMNGAQKHYGDDENYYKLREDWWTANRATIWEAMTCDVKSGSQYFRATCGSDEKNSTLTPNKCRCGDGINAGKANDNVNIVPTYFDYVPQYLR
626	682	NTKEKEKRKQ	EGDEANDFFQ	CDDRLAGASY	KAGNGDVNIV	DIGDIVRGRDLYRGNTKEKEKRKQLEDNLKRIFGDIYNELTTSTNGVKERYEGDEANDFFQLREDWWYANRIMVWKAITCDDRLAGASYFRATCNDNGTLSDAIHKCRCTKSSGGKAGNGDVNIVPTYFDYVPQYLR
627	683	NTKEKEKRKQ	EGDEANDFFQ	CDDRLAGASY	KAGNGDVNIV	DIGDIVRGRDLYRGNTKEKEKRKQLEDNLKRIFGDIYNELTTSTNGVKERYEGDEANDFFQLREDWWYANRIMVWKAITCDDRLAGASYFRTTCNDNGTLSDAIHKCRCTKSSGGKAGNGDVNIVPTYFDYVPQYLR
628	684	YDDEEKKQRD	RYKDDKDLFQ	CDEENKLSNA	SGTSGDVNIV	DIGDIVRGRDLYRGYDDEEKKQRDELDENLKTIFKKIHSEVTKTKTLQDRYKDDKDLFQLREDWWTANRETVWEAITCDEENKLSNASYFRAACNDTGQGPSQTHNKCRCEKKSGTSGDVNIVPTYFDYVPQYLR
629	685	YDDEEKKQRD	RYKDDKDLFQ	CDEENKLSNA	SGTSGDVNIV	DIGDIVRGRDLYRGYDDEEKKQRDELDENLKTIFKKIHSEVTKTKTLQDRYKDDKDLFQLREDWWTANRETVWEAITCDEENKLSNASYFRATCNDTGQGPSQTHNKCRCEKKSGTSGDVNIVPTYFDYVPQYLR
630	687	DKGEETKLEK	YQNDGPNYYQ	CDEENKLGGY	AKGAKDIDQV	DIGDIVRGRDLYRRDKGEETKLEKNLKKIFKEIHEGLSTKNGVKDRYQNDGPNYYQLREDWWALNRETVWKAITCDEENKLGGYSYFRATCDTGKGPSQTHNKCRCEGAKGAKDIDQVPTYFDYVPQYLR
631	688	DKGEETKLEK	KKDEDKNFFQ	CNAAGGNIYF	KEKGANADQV	DIGDIVRGRDLYRRDKGEETKLEKNLQKIFTQIYNNLMKDVTNDQRKKVEAEKRYKKDEDKNFFQLREDWWDANRHTVWEAITCNAAGGNIYFRQTCGSGNNATEAKNKCRCVKEKGANADQVPTYFDYVPQFLR
632	689	DSRTDKLENN	KGDREKNYSK	CDAAGGTYFR	SHCRCDGDQV	DIGDIVRGRDLYRRDSRTDKLENNLKKIFGIIHEDVTKNGAEARYKGDREKNYSKLREDWWEANRQEVWKAITCDAAGGTYFRATCGSGNNATRTPSHCRCDGDQVPTYFDYVPQYLR
633	690	DNREKTKLEK	KGDKKNNYYQ	CDDDDKLANA	KEKGAKADQV	DIGDIVRGRDLYSGDNREKTKLEKNFKKYFQQIHDDVTTNGKKLAKAKDRYKGDKKNNYYQLREDWWTANRHTVWEAITCDDDDKLANASYFRKTCNYDGTLSDAIHKCRCVKEKGAKADQVPTFFDYVPQYLR
634	692	DNREKTKLEK	DEDDGGDFFQ	CDEENKLANA	IKAGGEVNIV	DIGDIVRGRDLYSGDNREKTKLEKNLRKIFANIYKELKEEKKKKNRELKARYKKDEDDGGDFFQLREDWWTANRATIWEAITCDEENKLANASYFRTTCNDDGTSSRDIHKCRCPKTSDGKPIKAGGEVNIVPTYFDYVPQYLR
635	693	DNREKTKLEN	YENDTENYYK	CKADASSAYF	AKGAKDTDQV	DIGDIVRGRDLYSGDNREKTKLENNLKGVFAKIHSEVTNVALQARYENDTENYYKLREDWWTANRATIWEAITCKADASSAYFRPTCGDNEKGPSVAQKKCRCDGAKGAKDTDQVPTYFDYVPQFLR
636	694	NKKEKNRRDE	KKLKSLTDDQ	CSAPNEAKYN	YKKCRNIADV	DIGDIVRGRDLYSGNKKEKNRRDELEKNLKKIFKNIQENNKKLKSLTDDQIREYWWEANRETVWKAITCSAPNEAKYNVIASDGTTTKSNYKKCRNIADVTTYFDYVPQYLR
637	695	NKKEKNRRDE	KKLKSLTDDQ	CSAPNEAKYN	YKKCRNIADV	DIGDIVRGRDLYSGNKKEKNRRDELEKNLKKIFKNIQENNKKLKSLTDDQIREYWWEANRETVWKAITCSAPNEAKYNVTASDGTTTKSNYKKCRNIADVTTYFDYVPQYLR
638	696	NKKENKQRKK	YNGDTTDFFK	CDDDNNLSKA	GKANDNVSIV	DIGDIVRGRDLYSGNKKENKQRKKLEENLQKIFKKIHNGLDGKIKSKYNGDTTDFFKLREDWWTANRETVWKAITCDDDNNLSKAKYFRPTCNGGKSSTPNKCRCDDKPKDGKANDNVSIVPTYFDYVPQYLR
639	697	NKKENKQRKK	YNGDTTDFFK	CSEDLNNSSY	AGGDGDVTIV	DIGDIVRGRDLYSGNKKENKQRKKLEENLQKIFKKIHNGLDGKIKSKYNGDTTDFFKLREDWWTANRETVWKAMTCSEDLNNSSYFHATCSDGNSKSQAKDKCRCDDKPKSGKAGKAGGDGDVTIVPTYFDYVPQYLR
640	698	NKKKDKLEEN	SKLSQLTLDQ	CGADAGNKYF	SQCRCKGDQV	DIGDIVRGRDLYSGNKKKDKLEENLNKIFNDIKKNNQSKLSQLTLDQVREYWWELNREKVWEAITCGADAGNKYFRGTCGGDEKTGTLTPSQCRCKGDQVPTYFDYVPQYLR
641	699	NKKKERLDEN	QDKNGGNFFK	CEANGTYFRA	KDKGANADQV	DIGDIVRGRDLYSGNKKKERLDENLKTIFKNIYEKLLEDNKTNGKKLALQKHYQDKNGGNFFKLREDWWNANRETVWKAITCEANGTYFRATCDIDRGFSQATKQCRCDKDKGANADQVPTYFDYVPQYLR
642	700	NNKEKKQRKK	YNDESGNYYQ	CDADTGNAYF	PGNDKANVDP	DIGDIVRGRDLYSGNNKEKKQRKKLDENLKDIFGDIYKELTSSRNGKNVKTLQARYNDESGNYYQLREDWWALNRDQVWKAITCDADTGNAYFRPTCNSGDKKGPSQANHYCRCGNDQPGNDKANVDPPTYFDYVPQYLR
643	701	NNKEKKQRKQ	YKDDGPDYFQ	CDAPEDAYYF	KCQCVNRGDV	DIGDIVRGRDLYSGNNKEKKQRKQLDENLKNIFKKIHEGLTTKNGVKDHYKDDGPDYFQLREDWWDLNRHDVWKAITCDAPEDAYYFRQTCGGGHATNKKCQCVNRGDVPTYFDYVPQYLR
644	702	NNKEKKQRKQ	YKDDGPDYFQ	CDAPEDAYYF	KCQCVNRGDV	DIGDIVRGRDLYSGNNKEKKQRKQLDENLKNIFKKIHEGLTTTNGVKDHYKDDGPDYFQLREDWWDLNRHDVWKAITCDAPEDAYYFRQTCGGGHATNKKCQCVNRGDVPTYFDYVPQYLR
645	704	NSKEKNRRKQ	KDEPDKNFFQ	CDNRLEGNAY	PGEDKRNTDP	DIGDIVRGRDLYSGNSKEKNRRKQLESNLKRIFGDIYNELTTSTRGKKKEEAEKRYKDEPDKNFFQLREDWWTANRETVWKAITCDNRLEGNAYFRATCSDRDRNGTLSRANHYCRCNGDKPGEDKRNTDPPTYFDYVPQYLR
646	705	DNRKDKTDKL	YTNDGGDFFQ	CSEQLKGNKY	RCDDKPNTDP	DIGDIVRGRDLYSRDNRKDKTDKLQEQLKKYFQKIHDGLTNGVKERYTNDGGDFFQLREDWWDANRHTVWKAMTCSEQLKGNKYFRATCNISGGDEKTGTLTPSQCRCDDKPNTDPPTYFDYVPQYLR
647	706	NDADKVEKGL	HDDGSGNYYK	CEASKNANFF	QCGHNDKMRP	DIGDIVRGRDMFKPNDADKVEKGLQVVFGKIYKSLSLLAQKHYAHDDGSGNYYKFREAWWNVNREQVWKAITCEASKNANFFIKNSDGSRDFTSEGQCGHNDKMRPNRTLDYVPQFLR
648	707	NDADKVEKGL	HDDGSGNYYK	CEASKNANFF	GQCGHNDKSV	DIGDIVRGRDMFKPNDADKVEKGLQVVFGKIYKSLSLLAQKHYAHDDGSGNYYKLREAWWNVNREQVWKAITCEASKNANFFIKNSDGSRDFTSEGQCGHNDKSVPTNLDYVPQFLR
649	708	NDADKVQKGL	DDDISGNYSK	CKAPQDANYF	GQCGHSETNV	DIGDIVRGRDMFKPNDADKVQKGLQVVFKKIYKSLSPEAKNHYKDDDISGNYSKLREDWWIANRDQVWRAITCKAPQDANYFRKGLDGSDVFTSQGQCGHSETNVPTNLDYVPQFLR
650	709	NEEDAVQKGL	YTGDHPNYYK	CGAGEKDTYF	KCGHSNGGDP	DIGDIVRGRDMFKPNEEDAVQKGLKKVFKKIYEDLKNKQISDYTGDHPNYYKLREDWWNVNRDQVWRALTCGAGEKDTYFVQLDDSKRLFWDRKCGHSNGGDPLTNLDYVPQFLR
651	710	NEEDAVQKGL	YTGDHPNYYK	CGAGEKDTYF	KCGHSNGGDP	DIGDIVRGRDMFKPNEEDAVQKGLKKVFKKIYEDLKNKQISDYTGDHPNYYKLREDWWNVNRDQVWRALTCGAGEKDTYFVQLDDSKRLFWDRKCGHSNGGDPLTNLDYVPQYLR
652	711	NEEDAVQKGL	YTGDHPNYYK	CGAGEKDTYF	KCGHSNGGDP	DIGDIVRGRDMFKPNEEDAVQKGLKKVFKKIYEDLKNKQISDYTGDHPNYYKLREDWWSVNRDQVWRALTCGAGEKDTYFVQLDDSKRLFWDRKCGHSNGGDPLTNLDYVPQFLR
653	712	NEEDAVQKGL	DDDISGNYSK	CSAPGDVNYF	GKCRRNDNKV	DIGDIVRGRDMFKPNEEDAVQKGLKVVFRKIYNGLKDKGIHHYKDDDISGNYSKLREDWWKANRDQVWKAITCSAPGDVNYFRKISEDTRTFENAGKCRRNDNKVPTNLDYVPQFLR
654	713	NEEDAVQKGL	NADEKGNYYK	YKAPRKADYF	GKCGHNKGSV	DIGDIVRGRDMFKPNEEDAVQKGLRAVFKKIHDKLKQPEKDYYNADEKGNYYKLRDAWWTVNRNQVWEAITYKAPRKADYFRNISKRIRGFTDIGKCGHNKGSVPTYLDYVPQFLR
655	714	NEEDAVQKGL	YNDDGPEYYK	CKAPNGANYF	GPCGRKEAPV	DIGDIVRGRDMFKPNEEDAVQKGLREVFKKIKDDLNKNGINDYNDDGPEYYKLREDWWKVNRDQVWEAITCKAPNGANYFRKGLDGKIIFSDNGPCGRKEAPVPTYLDYVPQFLR
656	715	NPQDKVQEGL	YDGDGPEYYK	CGAGEKDTYF	KCGHSNGGDP	DIGDIVRGRDMFKPNPQDKVQEGLKVVFMKINKGLNTSGINDYDGDGPEYYKLREDWWTANRNQVWKALTCGAGEKDTYFVQLDDSEKLFSNNKCGHSNGGDPLTNLDYVPQFLR
657	716	NTVDKVHEGL	YDGDGPEYYK	CRAPNEANYF	GKCGHKQGNV	DIGDIVRGRDMFKPNTVDKVHEGLKVVFQKIYDDLKKKGINDYDGDGPEYYKLREAWWKANRDQVWKAITCRAPNEANYFKNVAGNIQQFTDIGKCGHKQGNVPTNLDYVPQFLR
658	717	NVHDKVEKGL	NPDEAGNYYK	CEAPQKVDYF	GKCGGKEAPV	DIGDIVRGRDMFKPNVHDKVEKGLREVFKKIHDGMEGKVKNYYNPDEAGNYYKLREDWWKANRDQVWKAITCEAPQKVDYFRKGSNGESIFSNSGKCGGKEAPVPTYLDYVPQFLR
659	718	NVHDKVEKGL	NPDGAGNYYK	CEAPQKVDYF	GKCGGKEAPV	DIGDIVRGRDMFKPNVHDKVEKGLREVFKKIHDGMEGKVKNYYNPDGAGNYYKLREDWWKANRDQVWKAITCEAPQKVDYFRKGSNGESIFSNSGKCGGKEAPVPTYLDYVPQFLR
660	719	NDKDYVENGL	NTGNNVDYVK	CSAPYYADYF	GKCGHNEGAP	DIGDIVRGRDMFKRNDKDYVENGLKKVFNKIYAKLGPEGKNYYNNTGNNVDYVKLGEDWWTANRDQVWKALTCSAPYYADYFRKGSDGTLHFSSHGKCGHNEGAPPTYLDYVPQFLR
661	720	NDKVENGLKK	DDNGSGNYYK	CDAPYKSRYF	RQCGHGEHEV	DIGDIVRGRDMFKRNDKVENGLKKVFDKIYKSLTPKAKNHYKDDNGSGNYYKLREDWWIANRDQVWRAITCDAPYKSRYFMQSEDNKQLFSNRQCGHGEHEVLTNLDYVPQFLR
662	721	NNHDNVEKGL	PDDGSGNYSK	CDAPQKVDYF	GKCRRNDNKV	DIGDIVRGRDMFKRNNHDNVEKGLKKVFNKIYNKLGTQEKNYPDDGSGNYSKLREVWWNVNRDQVWKAITCDAPQKVDYFRKISEDTRTFENAGKCRRNDNKVPTNLDYVPQFLR
663	722	NNHDNVENGL	DEDGSGNYVK	CSAPGDVNYF	GPCGRNETDV	DIGDIVRGRDMFKRNNHDNVENGLREVFRKIYNGLKKKKNYNYDEDGSGNYVKLREDWWAINRKEVWKAITCSAPGDVNYFRKESDGSYVFSNRGPCGRNETDVPTNLDYVPQFLR
664	723	TDKDAVQKGL	KEDKDENYYK	CKAPQGANYF	GKCRHNDNSV	DIGDIVRGRDMFKRTDKDAVQKGLRAVFKKIYDNLSSSVKQHYKEDKDENYYKLREDWWKANRDQVWKAITCKAPQGANYFRNISGDTKVFTSAGKCRHNDNSVPTNLDYVPQYLR
665	724	TDKDEVKEGL	DEDGSGNYVK	CKAPQSVHYF	GKCGRNETNV	DIGDIVRGRDMFKRTDKDEVKEGLKVVFGKIYNSLPPQAKTHYADEDGSGNYVKLREDWWKANRDQVWKAITCKAPQSVHYFIKTSHGTRGFTSEGKCGRNETNVPTNLDYVPQFLR
666	725	TDKDYVENGL	NTGNNVNYAK	CKAPQKANYF	GYCGRKELTV	DIGDIVRGRDMFKRTDKDYVENGLKKVFKKIYNKLGTQEKNYYNNTGNNVNYAKLREDWRMANRDQVWKAITCKAPQKANYFRKGSDGSDVFTSQGYCGRKELTVPTYLDYVPQFLR
667	726	TDKDYVENGL	NTGNNVNYAK	CKAPQKANYF	GYCGRKELTV	DIGDIVRGRDMFKRTDKDYVENGLKKVFKKIYNKLGTQEKNYYNNTGNNVNYAKLREDWWMANRDQVWKAITCKAPQKANYFRKGSDGSDVFTSQGYCGRKELTVPTYLDYVPQFLR
668	727	NDNVEKGLKK	YNDETGNYYK	CEAPKDANYF	DYCGHNENKV	DIGDIVRGRDMFKSNDNVEKGLKKVFDKIHKKLGSEGKKYYNDETGNYYKLREAWWTVNRNQVWEAITCEAPKDANYFIGSGNKSKSFSNDYCGHNENKVLTNLDYVPQYLR
669	728	NEKVEIGLKK	PDDGSGNFYK	YKAPRKADYF	GYCGRKEAPV	DIGDIVRGRDMFKSNEKVEIGLKKVFDKIYNKLRAEGKNYPDDGSGNFYKLREAWWKANRDQVWEAITYKAPRKADYFRNISGNMKAFTSQGYCGRKEAPVPTYLDYVPQFLC
670	729	NEKVEIGLKK	PDDGSGNFYK	YKAPRKADYF	GYCGRKEAPV	DIGDIVRGRDMFKSNEKVEIGLKKVFDKIYNKLRAEGKNYPDDGSGNFYKLREAWWKANRDQVWEAITYKAPRKADYFRNISGNMKAFTSQGYCGRKEAPVPTYLDYVPQFLR
671	730	NEKVEYGLRK	DYDGDPNYYK	CDAPRDADYF	GKCGGKEAPV	DIGDIVRGRDMFKSNEKVEYGLRKLFKKIHDLNKSKINDYDGDPNYYKLREAWWKVNRDQVWKAITCDAPRDADYFKNVAGNIQQFTDIGKCGGKEAPVPTYLDYVPQYLR
672	731	NEKVEYGLRK	DGDKSGNYYK	CIAPRDAHYF	RKCGHYEGAP	DIGDIVRGRDMFKSNEKVEYGLRKLFKKIHENLRGPAKSHYEDGDKSGNYYKLREHWWIVNRKQLWEAITCIAPRDAHYFLKSSPDFKSFSDRKCGHYEGAPPTYLDYVPQYLR
673	732	NEKVEYGLRK	DGDKSGNYYK	CIAPRDAHYF	RKCGHYEGAP	DIGDIVRGRDMFKSNEKVEYGLRKLFKKIHENLRGPTKSHYEDGDKSGNYYKLREHWWIVNRKQLWEAITCIAPRDAHYFLKSSPDFKSFSDRKCGHYEGAPPTYLDYVPQYLR
674	733	NENVEKGLKK	YNDETGNYYK	CYAPNNANYF	HKCGHGDKDV	DIGDIVRGRDMFKSNENVEKGLKKVFDKIYAKLGPEGKKYYNDETGNYYKLREAWWIANRDQVWKALTCYAPNNANYFIGSGNKSKSFSDHKCGHGDKDVPTNLDYVPQFLR
675	734	NENVEKGLKK	PDDGSGNYYK	CNAPYKSRYF	RQCGHGEHEV	DIGDIVRGRDMFKSNENVEKGLKKVFDKIYAKLGPEGKNYPDDGSGNYYKLREAWWTANRDQVWKAITCNAPYKSRYFIQSENNTQLFSNRQCGHGEHEVLTNLDYVPQYLR
676	735	NENVEKGLQV	DDDISGNYSK	CSAPRDADYF	GKCGHNDNRV	DIGDIVRGRDMFKSNENVEKGLQVVFGKIYNTLPSATQNHYKDDDISGNYSKLREAWWTTNRDQVWKAITCSAPRDADYFIKNSDGSRDFTSEGKCGHNDNRVPTNLDYTPQFLR
677	736	NKNVEIGLKK	DTNNKINYVK	CAARYHPGYF	RQCGHYEDAP	DIGDIVRGRDMFKSNKNVEIGLKKVFDKIYDKLGTEGKKYYNDTNNKINYVKLREDWWKVNRDQVWRAITCAARYHPGYFKKSDRSTQVFSNRQCGHYEDAPPTNLDYVPQFLR
678	737	NKNVEIGLKK	DTNNKINYVK	CAARYHPGYF	RQCGHYEDVP	DIGDIVRGRDMFKSNKNVEIGLKKVFDKIYDKLGTEGKKYYNDTNNKINYVKLREDWWKVNRDQVWRAITCAARYHPGYFKKSDRSTQVFSNRQCGHYEDVPPTNLDYVPQFLR
679	739	NNDVEKGLDV	NADEKGNFYK	CKAPQKANYF	GYCGRKELTV	DIGDIVRGRDMFKSNNDVEKGLDVVFKKIQRKLNGAAISYYNADEKGNFYKLREDWWMANRDQVWKAITCKAPQKANYFRKGSDGSDVFTSQGYCGRKELTVPTYLDYVPQFLR
680	740	NNDVEKGLKV	NADEKGNYYK	CKAPTGADYF	GKCGHTEGTV	DIGDIVRGRDMFKSNNDVEKGLKVVFKKIQRKLNVAAKSYYNADEKGNYYKLREDWWTVNRDQVWKAITCKAPTGADYFKKKSVDTVDFTNDGKCGHTEGTVPTNLDYVPQFLR
681	741	NNDVVKGLDV	NADEKGNFYK	CKAPQKANYF	GYCGRKELTV	DIGDIVRGRDMFKSNNDVVKGLDVVFKKIQRKLNGAAISYYNADEKGNFYKLREDWWMANRDQVWKAITCKAPQKANYFRKGSDGSDVFTSQGYCGRKELTVPTYLDYVPQFLR
682	742	NPEVEKGLKA	YDGDGPEYYK	CNAPGDAHYF	GPCGRKELTV	DIGDIVRGRDMFKSNPEVEKGLKAVFRKINDDLNKSKINDYDGDGPEYYKLREAWWTANRDQVWKAITCNAPGDAHYFRKDPDGSDVFSNSGPCGRKELTVPTYLDYVPQFLR
683	743	NPEVEKGLKA	YDEDGPEYYK	YKAPRKANYF	CGRNENNGYP	DIGDIVRGRDMFKSNPEVEKGLKAVFRKINNDLKKKKNYNYDEDGPEYYKLREAWWTANRDQVWKAITYKAPRKANYFIYKSGNTYNFTTEGYCGRNENNGYPLTNLDYVPQFLR
684	744	NPEVEKGLKA	YDEDGPEYYK	YKAPRKANYF	CGRNENNGYP	DIGDIVRGRDMFKSNPEVEKGLKAVFRKINNDLKKKKNYNYDEDGPEYYKLREAWWTANRDQVWKAITYKAPRKANYFIYKSGNTYNFTTEGYCGRNENNGYPLTNLDYVPQYLR
685	745	NPEVEKGLKA	DEDGSGNYYK	CKAPKDANFF	GKCGHNDNRV	DIGDIVRGRDMFKSNPEVEKGLKAVFRKINNDLKKKKNYNYDEDGSGNYYKLREAWWKVNRDQVWKAITCKAPKDANFFIKISEDTRTFENAGKCGHNDNRVPTNLDYTPQFLR
686	746	NPEVEKGLKA	DEDGSGNYVK	CKAPQSVHYF	GKCGRNETNV	DIGDIVRGRDMFKSNPEVEKGLKAVFRKINNGLAPQAKTHYADEDGSGNYVKLREDWWKANRDQVWKAITCKAPQSVHYFIKTSHGTRGFTSHGKCGRNETNVPTNLDYVPQYLR
687	747	NPEVEKGLKA	DEDGSGNYVK	CKAPQSVHYF	GKCGRNETNV	DIGDIVRGRDMFKSNPEVEKGLKAVFRKINNGLTPQAKTHYADEDGSGNYVKLREDWWKANRDQVWKAITCKAPQSVHYFIKTSHGTRGFTSHGKCGRNETNVPTNLDYVPQYLR
688	748	SEKVEYGLRK	DYDGDPNYYK	YKAPRKADYF	GYCGRKEAPV	DIGDIVRGRDMFKSSEKVEYGLRKLFKKIHDLNKSKINDYDGDPNYYKLREAWWKANRDQVWEAITYKAPRKADYFRNISGNMKAFTSQGYCGRKEAPVPTYLDYVPQFLR
689	749	NDNVEKGLKK	YNDETGNYYK	CEAPKDANYF	DYCGHNENKV	DIGDIVRGRDMLKSNDNVEKGLKKVFDKIHKKLGSEGKKYYNDETGNYYKLREAWWTVNRNQVWEAITCEAPKDANYFIGSGNKSKSFSNDYCGHNENKVLTNLDYVPQYLR
690	750	DKGVRIQLEE	YKKEGDNYFQ	CKADGSYFHA	GSGRGEVNIV	DIGDIVRGRDMYMGDKGVRIQLEEELKRYFKQIHKDVTTNGKNGKTLKDRYKKEGDNYFQLREDWWKANRATMWEAITCKADGSYFHATSSDGGDSQGPYVAQNQGGCRDKPNAGKGSGRGEVNIVPTYFDYVPQYLR
691	752	GPSQEKKKLE	TKLSTLTLEK	CSAPYEAQYF	YCGHYKNGDP	DIGDIVRGTDLFLGGPSQEKKKLEENLKKIFENIKNKNTKLSTLTLEKVREYWWALNRNDVWKALTCSAPYEAQYFIKSSDKKHSFSSEYCGHYKNGDPLTNLDYVPQFLR
692	753	NNKEKEKIEK	KKLKDLTDKH	CSVPYEAYYF	YWCGHYEGAP	DIGDIVRGTDMFLGNNKEKEKIEKSLQNIFQNIKQNNKKLKDLTDKHIREYWWALNRKEVWKALTCSVPYEAYYFTYKSDNFRTFSGYWCGHYEGAPPTNLDYVPQFLR
693	754	NNKEKEKIEN	NTLEKLTDKH	CNAPPDSRYF	PKCGHDEGIV	DIGDIVRGTDMYLGNNKEKEKIENNLKDIFKNIKKNNNTLEKLTDKHIREYWWAIHRREVWDALTCNAPPDSRYFVYKPDRLRKFSNPKCGHDEGIVPTNLDYVPQFLR
694	755	NTKEKKKRDE	NGDEANNFFK	CDVDGSYFHA	CRCPNGKEQV	DIGDMVRGRDLYRGNTKEKKKRDELEKNLKNIFRDIYNDLTSGRNKRTNGAEARYNGDEANNFFKLREDWWAANRETVWKALTCDVDGSYFHATCDSVDGKGQYQANNKCRCPNGKEQVPTYFDYVPQYLR
695	756	NTHESTQRII	QDDDKKNFFK	CHAGESDKYF	KTSGANADKV	DIGDNVRGKDLYLGNTHESTQRIILENNLKTIFGHIYEELIKNGSNGQIEARYQDDDKKNFFKLREDWWTANRSTVWKAITCHAGESDKYFRKTCGGSGKTATQTPSQCRCTKTSGANADKVPTYFDYVPQYLR
696	757	NPEVEKGLKA	YDGDGPEYYK	CNAPGDVHYF	GTRGRKELTV	DIGDSVRGRDMFKSNPEVEKGLKAVFRKINDDLNKSKIKDYDGDGPEYYKLREAWWTATRDQVWKVITCNAPGDVHYFRKDPDGSDVFSNSGTRGRKELTVPTYFDYVPQFLR
697	758	HQQRKKYLEE	PTLTGLPLDK	CDAGAADEYF	GHCGRNGEKV	DIGDVIRGKDLFLGHQQRKKYLEERLVEMFKNIQGKYPTLTGLPLDKVREYWWALNRDQVWNAITCDAGAADEYFTKSSKLEFEFTGGHCGRNGEKVPTNLDYVPQFLR
698	759	NNEKDMTEKQ	ANLKKHTLER	CNAPYDANYY	GQCGHKEGTV	DIGDVIRGRDMFLGNNEKDMTEKQKLQSNLKKIFGNFMESNANLKKHTLERVREYWWALNRNDVWKAITCNAPYDANYYRKYSDKSMDFTSQGQCGHKEGTVPTNLDYVPQFLR
699	760	DNGKDRLENK	QDDGSGNYYQ	CGAGQNDKYF	QCRCDGANIV	DIGGIIRGKDLYLGDNGKDRLENKLKEIFKQIYDKLDGKKKKEAKARYQDDGSGNYYQLREDWWDANRETVWKAITCGAGQNDKYFRPTCGGNEKNSTLAKKQCRCDGANIVPTYFDYVPQFLR
700	761	NKKKKQNGKK	YENDTENYYK	CHAGQSAQYF	HDCQCANTDV	DIGGIVRGKDLYLGNKKKKQNGKKTEREKLEQKLKEIFAKIYEELIKKKAQAKKRYENDTENYYKLREDWWALNRKEVWKAITCHAGQSAQYFRHTCGAGKDRTATNHDCQCANTDVPTYFDYVPQYLR
701	762	EKDQRKQLDK	RYNDTDNYYE	CSKELDNSSY	PDNDKVNTDP	DIIRGRDLYGGSKKEKDQRKQLDKKLKGIFGDIYKDVTNGKTNGEAAKARYNDTDNYYELREDWWTANRATIWKALTCSKELDNSSYFRLTCVTGQGPSVANHYCRCNGDKPDNDKVNTDPPTYFDYVPQFLR
702	764	DKKEKLDLEK	KDDIDHNLYQ	CKAEQGDIYS	YKCRHGDENV	DLGDIIRGKDLFLGDKKEKLDLEKKLKKIFAKIYENLTDEVKKHYKDDIDHNLYQLREDWWALNREEVWKAITCKAEQGDIYSKYLGKGITYYYYKCRHGDENVATNLDYVPQFLR
703	769	DQQEKEKLEN	YNSDTPDFYK	CNAQGNTYFR	GHCQCIDGTV	DTGDIVRGKDLYLGDQQEKEKLENNLKEIFKKIYDNLNDIKAKTYYNSDTPDFYKLREDWWELNRLDVWKAITCNAQGNTYFRGTCSNDTTSAKGHCQCIDGTVPTNFDYVPQYLR
704	770	NDEEKKQRDK	RTLKGLPLDK	CDVKSGNNYF	TSGDGDVTIV	EIGDIIRRRDLYRGNDEEKKQRDKLEQKLKEIFQKIQGQNRTLKGLPLDKVREYWWYANRATIWEAITCDVKSGNNYFRPTCSDGGNSKSQANNKCRCTKTSGDGDVTIVPTYFDYVPQYLR
705	771	DKKEKDRLQS	YNSDTPDFYK	CNAQGNTYFR	GHCQCIDGTV	DIADIVRGKDLYLGDKKEKDRLQSTLKRIFQKIYDNLNDIKAKTYYNSDTPDFYKLREDWWELNRLDVWKAITCNAQGNTYFRGTCSNDTTSAKGHCQCIDGTVPTNFDYVPQYLR
706	772	DNREKTKLEK	YKDESRNYFQ	CDAAGGTYFR	CRCPNGNDQV	DIADIVRGRDLYRGDNREKTKLEKKLKEIFGIIYDNLNGAKEHYKDESRNYFQLREDWWDANRETVWKAITCDAAGGTYFRNTCGSGEKGSATTGKCRCPNGNDQVPTYFDYVPQYLR
707	773	NKKERARLEK	YQDNDKNFFK	CDAPPDAPYF	KCRCFGANIV	DIGDIFRGKDLYLGNKKERARLEKNLKKIFGNIYNNLVSEKPQAKDHYQDNDKNFFKLREDWWALNRQTVWKAITCDAPPDAPYFGETCVGNGKHSTLTKDKCRCFGANIVPTYFDYVPQYLR
708	774	NNKRDKLEKQ	RYGKDPNYYK	CRAGDTDEYF	GPCGRDETDV	DIGDIIRGKDLFIGNNKRDKLEKQLQKYFNKIYEELKNEKTNGEIEERYGKDPNYYKLREYWWALNRQDVWKAITCRAGDTDEYFTKSSDGLYVFSNGPCGRDETDVPTNLDYVPQFLR
709	775	YDERDRKEKK	YQDGTGNYFQ	CKANADDKYF	QGRCRCVTDV	DIGDIIRGKDLFIGYDERDRKEKKQLQDSLKNIFGKIYEGLTDIGAKKHYQDGTGNYFQLREDWWDANRKKVWDAITCKANADDKYFRDACSGGKTPNQGRCRCVTDVPTYFDYVPQFLR
710	776	YDKKDREQKK	YKDDGGNYFQ	CGAGKHDKYF	QCRCVNLGDV	DIGDIIRGKDLFIGYDKKDREQKKKIQDNLKDIFAKIYNKLIGDLTTRNAKKGAEARYKDDGGNYFQLREDWWDANRAKVWYAITCGAGKHDKYFRNTCAGEQRTPTHKQCRCVNLGDVPTNFDYVPQYLR
711	777	YNEIDREQKK	RYGSDENYFQ	CKANDDDKYF	GRCRCAAGDV	DIGDIIRGKDLFIGYNEIDREQKKKIQDNLKEIFKKIYDEVTRGKNGEIETRYGSDENYFQLREDWWDANRAKVWKAITCKANDDDKYFRQTACAGTGTQGRCRCAAGDVPTYFDYVPQYLR
712	778	YNEKDKEEKK	YKDGSGNYFQ	CEAGGNTYFR	QKCSCPNAGV	DIGDIIRGKDLFIGYNEKDKEEKKQLQDSLKNIFGKIYEGLTTTNGRSEPSASALQERYKDGSGNYFQLREDWWALNRDQVWEAITCEAGGNTYFRGTCSEEPLSKQKCSCPNAGVPTYFDYVPQYLR
713	779	YNEKDKEEKK	YKDGSGNYFQ	CEAGGTTYFR	QKCSCPNAGV	DIGDIIRGKDLFIGYNEKDKEEKKQLQDSLKNIFGKIYEGLTTTNGRSESSASALQERYKDGSGNYFQLREDWWALNRDQVWEAITCEAGGTTYFRGTCSEEPLSKQKCSCPNAGVPTYFDYVPQYLR
714	780	HNHKKKPLLD	KDLKDVEIDD	CSAPGDAKYV	DQCGHNDMDV	DIGDIIRGKDLFLGHNHKKKPLLDNLEKIFNNFREKYKDLKDVEIDDIREYWWALNREDVWEALTCSAPGDAKYVKYFPSNTTIVSFDQCGHNDMDVPTNLDYVPQFLR
715	781	HNHKKKPLLE	PDLNDIEIDD	CSAPYYADYF	GYCGRNEGAP	DIGDIIRGKDLFLGHNHKKKPLLENLEQIFKKFKVKYPDLNDIEIDDIREYWWALNRNDVWEALTCSAPYYADYFKKKSGNTYNFTTEGYCGRNEGAPPTNLDYVPQFLR
716	782	HNHKKKPLLE	PDLNDVEIDD	CSAPYYADYF	GYCGRDEGAP	DIGDIIRGKDLFLGHNHKKKPLLENLEQIFKKFKVKYPDLNDVEIDDIREYWWALNRNDVWEALTCSAPYYADYFKKKSGNTYNFTTEGYCGRDEGAPPTNLDYVPQFLR
717	783	HNQREKKLEK	DKLDKISIEQ	CRAGDTDEYF	GPCGRDETDV	DIGDIIRGKDLFLGHNQREKKLEKRLEQMFKNIKKNNDKLDKISIEQVREYWWALNRQDVWKAITCRAGDTDEYFTKSSDGLYVFSNGPCGRDETDVPTNLDYVPQFLR
718	784	HQQRKHLLEK	ENLKSLSLDK	CKAKKGDIYS	KCSHHVKQDV	DIGDIIRGKDLFLGHQQRKHLLEKRLETMFANIQNKNENLKSLSLDKVREYWWALNRVQVWKAITCKAKKGDIYSKTMNNGNMVFWYPKCSHHVKQDVPTNLDYVPQFLR
719	785	HQQRKKELEK	PELNKLKPEQ	CKAERDDTYF	RCDGANANQV	DIGDIIRGKDLFLGHQQRKKELEKRLKTMFKNIQKNNPELNKLKPEQVREYWWALNRDQVWKAITCKAERDDTYFRATCGGSGNNATQAKNKCRCDGANANQVPTYFDYVPQFLR
720	786	HQQRKRKLEE	SRLQDLPLDK	CDTGENDKYF	GRCGREDENV	DIGDIIRGKDLFLGHQQRKRKLEERLVEMFKNIQKKNSRLQDLPLDKVREYWWEANRQQVWNAITCDTGENDKYFKKSSTREFKFTGGRCGREDENVPTNSDYVPQYLR
721	787	NDEEKKKRDE	YEHDAPDYYQ	CTAPNDAQYF	NHCTCVDGDP	DIGDIIRGKDLFLGNDEEKKKRDELEKSLKTIFGNIYEELKKDNDNAALKTRYEHDAPDYYQLREDWWALNRKDVWKALTCTAPNDAQYFRLTCSGGNSSAHNHCTCVDGDPPTDFDYVPRYLR
722	788	NDEEKRQREK	RYKDDKDLFQ	CDAKSNTYFL	GKAGGDVSIV	DIGDIIRGKDLFLGNDEEKRQREKLDKKLKEIFTQIHEGLKNGADELQDRYKDDKDLFQLREDWWTANRHTVWEAITCDAKSNTYFLATCNGGKRTEGYCRCNGSNAGKAGGDVSIVPTYFDYVPQFLR
723	789	YDQKDREQKK	YKKDDDNYYQ	CEAGSDSQYF	QCRCAANLYP	DIGDIIRGKDLFRGYDQKDREQKKKIQDNLKEIFKKIYDNLMKDVTTNGKKGQKSAEELQERYKKDDDNYYQLREDWWEANRKEVWTAITCEAGSDSQYFRATCGGSGKTGTLTSKQCRCAANLYPPTFLDYVPQYLR
724	790	DTQESAQRKK	QGDDNNNYSK	CDAPGDASYF	NKCTCNNGDV	DIGDIIRGKDLFYGDTQESAQRKKLDDKLKEIFKEIHDEVTKGRSASPLQARYQGDDNNNYSKLRKDWWTANRETVWKALTCDAPGDASYFRTTCSDRQGGAQARNKCTCNNGDVPTYFDYVPQYLR
725	791	NTQESAQRKK	QGDDNNNYSK	CDAPGDASYF	PDDDKRNTDP	DIGDIIRGKDLFYGNTQESAQRKKLDDKLKEIFKEIHDEVTKGRSASPLQARYQGDDNNNYSKLRKDWWTANRETVWKALTCDAPGDASYFRTTCSDRDRNGSFSQANNYCRCNGDKPDDDKRNTDPPTYFDYVPQYLR
726	792	NKGKKEKLED	YGEDGPNYYK	CSAAGGNNYF	GDCRCADGDV	DIGDIIRGKDLYIRNKGKKEKLEDNLKEIFKNIYKELLRTPTKNGKVPESYYGEDGPNYYKLREDWWNANRQEIWKAITCSAAGGNNYFRRTCSNDGSWTQGDCRCADGDVPTYFDYVPQYLR
727	793	NKQEKDRLEE	YQDNDGNYYK	CNAWGNTYFR	GHCQCIGGTV	DIGDIIRGKDLYIRNKQEKDRLEENLQKIFKKIYEELIKNGRNGVKDHYQDNDGNYYKLREDWWELNRLEVWKAITCNAWGNTYFRGTCSNDTASAKGHCQCIGGTVPTNFDYVPQYLR
728	794	NKREKRRLED	KDDKDPNFYK	CHVVSGNNYF	NNCRCAINDV	DIGDIIRGKDLYIRNKREKRRLEDNLQKIFKNIHDKLENKEAQEYYKKDDKDPNFYKLREDWWALNRLEVWKAITCHVVSGNNYFRHTCNGQNKTQNNCRCAINDVPTYFDYVPQYLR
729	795	HEPGKQHLEE	AKLSELSTAQ	CKAKEGDIYS	NCGHHVNQDV	DIGDIIRGKDLYLDHEPGKQHLEERLEQMFENIKNNNAAKLSELSTAQVREYWWALNRVQVWKAITCKAKEGDIYSKTANGSTTLWNYNCGHHVNQDVPTNLDYVPQFLR
730	796	HEPGKQHLEE	AKLSELSTAQ	CKAKEGDIYS	KCGHHVKQDV	DIGDIIRGKDLYLDHEPGKQHLEERLEQMFENIKNNNAAKLSELSTAQVREYWWALNRVQVWKAITCKAKEGDIYSKTMNNGNMVFWYPKCGHHVKQDVPTNLDYVPQFLR
731	797	HEPGKQHLEE	GDINTLKPEE	CRAEEKEIYS	NCGHHVNRDV	DIGDIIRGKDLYLDHEPGKQHLEERLERIFANIQKENGDINTLKPEEVREYWWALNRVQVWKAITCRAEEKEIYSKTTDNSKLILWNYNCGHHVNRDVPTNLDYVPQFLR
732	798	DKEKKQNGKK	YKDDGDNFFQ	CSDDDNKLAG	NKCRCSDNQV	DIGDIIRGKDLYLGDKEKKQNGKKTEREKLEQKLKDIFKKIHEELKNGKTNKEAAKDHYKDDGDNFFQLREDWWALNRQDVWKAMTCSDDDNKLAGAHYFRETCAGGTSPTPNKCRCSDNQVPTYFDYVPQYLR
733	799	DQQEKDRLEE	NGDKDPNYYQ	CHAEHSDEYF	DRCGRDLSSV	DIGDIIRGKDLYLGDQQEKDRLEENLRKIFKKIYEGLSNNGAEERYNGDKDPNYYQLREDWWNANRQQVWKAITCHAEHSDEYFRKSRDGVYLYFDDRCGRDLSSVPTNLDYVPQYLR
734	800	NKKKKQKETE	QKDGDKDFFQ	CDEENKIEDA	KCRCDNVNVV	DIGDIIRGKDLYLGNKKKKQKETEREKLENKLKDIFKQIYEELKKDLKKSAEELQKRYQKDGDKDFFQLREDWWYANRGTVWKAITCDEENKIEDAQYFRGTCGGENAGTLAKYKCRCDNVNVVPTYFDYVPQYLR
735	801	NKKYNETERE	RYGNDPNFFK	CGASEDAKYK	WTKCRNVTDV	DIGDIIRGKDLYLGNKKYNETEREKEKLQRNLKYIFKKIYEGLKNGKKEEIERRYGNDPNFFKLREDWWNANRYDVWKAMTCGASEDAKYKVIGSDGRVTESSWTKCRNVTDVPTNFDYVPQYLR
736	802	NKQEKRQRKQ	EGDKENYFFQ	CDDDNKLGGY	NKCTCNNGDV	DIGDIIRGKDLYLGNKQEKRQRKQLDDNLKEIFKKIHDEVTRGKQNGELQKRYEGDKENYFFQLREDWWDANRATVWEALTCDDDNKLGGYSYFRTTCSDSADKKGQYQANNKCTCNNGDVPTYFDYVPQFLR
737	803	NNGKDKLENK	RYGNDPNFFK	CGAGGGNIYF	DKCRCTTNYV	DIGDIIRGKDLYLGNNGKDKLENKLKEIFGKIHSEVTKGGKNVKKQSLQERYGNDPNFFKLREDWWNANRQEVWYAITCGAGGGNIYFRATRGSGNNATQAKDKCRCTTNYVPTYFDYVPQYLR
738	804	NNKEKKKLEE	KNDDTENYYQ	CGHPGGTYFR	DKCRCRTNYV	DIGDIIRGKDLYLGNNKEKKKLEENLRKIFKKIYDNLENEEAKEYYKKNDDTENYYQLRNAWWEANRQDVWKAITCGHPGGTYFRQRACAGTFSTDDKCRCRTNYVPTYFDYVPQFLR
739	805	NPQESAQRKQ	YNDSEGNYYL	CKADDSNRYF	KNFTKETDQV	DIGDIIRGKDLYLGNPQESAQRKQLEEKLKQYFKNIYEKLDKRIKSNYNDSEGNYYLLREDWWALNRQDVWKALTCKADDSNRYFRATCSDTKGESVASHKCRCRSKNFTKETDQVPTYFDYVPQYLR
740	806	NSKEKDYLQD	KDEKDRNYYK	CEVPGNAYYF	GQCRCASGDC	DIGDIIRGKDLYLGNSKEKDYLQDKLKKYFQKIYDNLKDSTLQDKYKDEKDRNYYKLREDWWALNRKDVWNSMTCEVPGNAYYFRQTCSNDKTGNIGQCRCASGDCPTYFDYVPQYLR
741	807	YDDEEKKQRD	YNDDKENYFQ	CDDDDKLANA	NDGTSETDQV	DIGDIIRGKDLYLGYDDEEKKQRDELESKLKEIFKKIHSGLSKNVAQTYYNDDKENYFQLREDWWTANRSTIWEAITCDDDDKLANASYFRKTCNDDGTSSRDIHKCRCKKNDGTSETDQVPTYFDYVPQYLR
742	808	YDDEEKKQRE	RYKDTKNYYQ	CNAPENANYF	GHCGRNEEKV	DIGDIIRGKDLYLGYDDEEKKQREQLEENLKKIFEEIYDNLMEDLKNDPTKNGAQNRYKDTKNYYQLREDWWALNRVQVWKAITCNAPENANYFKPAQNGTREFTNGHCGRNEEKVPTYLDYVPQYLR
743	809	YDDEEKKQRE	RYKDTKNYYQ	CNAPENANYF	GHCGRNEEKV	DIGDIIRGKDLYLGYDDEEKKQREQLEENLKKIFKEIYDNLMEDLKNDPTENGAQNRYKDTKNYYQLREDWWALNRVQVWKAITCNAPENANYFKPAQNGTREFTNGHCGRNEEKVPTYLDYVPQYLR
744	810	YDDEEKKQRE	RHKDTKNYYQ	CNAPENANYF	GHCGRNEEKV	DIGDIIRGKDLYLGYDDEEKKQREQLEENLKKIFKEIYDNLMEDLKNDPTKNGAQNRHKDTKNYYQLREDWWALNRVQVWKAITCNAPENANYFKPAQNGTREFTNGHCGRNEEKVPTYLDYVPQYLR
745	811	YDDEEKKQRE	RYKDTKNYYQ	CDAPENANYF	GHCGRNEEKV	DIGDIIRGKDLYLGYDDEEKKQREQLEENLKKIFKEIYDNLMEDLKNDPTKNGAQNRYKDTKNYYQLREDWWALNRVQVWKAITCDAPENANYFEPAQNGTREFTNGHCGRNEEKVPTYLDRVPQYLR
746	812	YDDEEKKQRE	RYKDTKNYYQ	CNAPENANYI	GHCGRNEEKV	DIGDIIRGKDLYLGYDDEEKKQREQLEENLKKIFKEIYDNLMEDLKNDPTKNGAQNRYKDTKNYYQLREDWWALNRVQVWKAITCNAPENANYIKPAQNGTREFTNGHCGRNEEKVPTYLDYVPQYLR
747	813	YDDEEKKQRE	RYKDTKNYYQ	CSAPENANYF	GHCGRNEEKV	DIGDIIRGKDLYLGYDDEEKKQREQLEENLKKIFKEIYDNLMEDLKNDPTKNGAQNRYKDTKNYYQLREDWWALNRVQVWKAITCSAPENANYFKPAQNGTREFTNGHCGRNEEKVPTYLDYVPQYLR
748	814	YDDEEKKQRE	RYKDTKNCYQ	CNAPENANYF	GHCGRNEEQV	DIGDIIRGKDLYLGYDDEEKKQREQLEENSKKIFKEIYDNLMEDLKNDPTKNGAQNRYKDTKNCYQLREDWWALNRVQVWKAITCNAPENANYFKPAQNGTREFTNGHCGRNEEQVPTYLDYVPQYLR
749	815	YDDKEKEQRK	YEDNDGNYFK	CDAPPDAPYF	QKCTCASGDV	DIGDIIRGKDLYLGYDDKEKEQRKKLEEKLKQYFKNIYNELTSTSRQKKEEATKRYEDNDGNYFKLREDWWALNRQDVWKAITCDAPPDAPYFRNTCAGGTEPTHQKCTCASGDVPTYFDYVPQFLR
750	816	YNRKEKAQKE	YNDDTPDFFK	CDVVSGKYFR	SQCRCKGDQV	DIGDIIRGKDLYLGYNRKEKAQKEKLEGKLQSFFKQIHSSLEKKERNHYNDDTPDFFKLREDWWNANRATVWKAITCDVVSGKYFRATCGGDDNENTTIRTPSQCRCKGDQVPTYFDYVPQFLR
751	817	YNRKDKTDKL	KDDTDGNYYK	CGAGNDSQYF	GKCRCTTHDV	DIGDIIRGKDLYLRYNRKDKTDKLQEQLKKYFQKMYEGLSWTPTKNGQKSAKEYYKDDTDGNYYKLREDWWNNNRKMVWYAITCGAGNDSQYFRPTCGSGEKGNATTGKCRCTTHDVPTYFDYVPQYLR
752	818	DDKENIKLQK	INDIDNNFYK	CKAEQNDKYF	KKGGGNVNVV	DIGDIIRGKDLYRGDDKENIKLQKNLKNIFAKIYDQLKPEAQKRYKDINDIDNNFYKLREDWWDANRLEVWKAIICKAEQNDKYFRQTCNDDVTSSRAIHKCRCEKKGGGNVNVVPTYFDYVPQYLR
753	819	NKKKNQTETE	HYGGDENYFQ	CDAPEDAKYK	WTKCRNVADV	DIGDIIRGKDLYRGNKKKNQTETERDKLEGKLQSFFKQIHSSLEEKEKKHYGGDENYFQLREDWWDANRLDVWKAITCDAPEDAKYKVIGADGRVTESTWTKCRNVADVPTYFDYVPQYLR
754	820	NNGKDKLEKK	YGSDDPDFFQ	CHAKEEDTYF	DFCRCKDDEV	DIGDIIRGKDLYRGNNGKDKLEKKLKKIFKKIYDKLLEENQKTGQKQTLKTRYGSDDPDFFQLREDWWYANRETVWKALICHAKEEDTYFRPTCNGKERTKDFCRCKDDEVPTYFDYVPQYLR
755	821	NSKEKDKLEQ	YEQDVPNYYK	CDSPEHAKYF	KNCRCIGGDV	DIGDIIRGKDLYRGNSKEKDKLEQNLKNLFKKLYEELTKDNNNVAIKTYYEQDVPNYYKLRNDWWELNRQQVWNAIICDSPEHAKYFRNTCSSIKGGDYKNCRCIGGDVLTNFDYVPQYLR
756	822	DNKKDKLEEN	KKLGHLTTEE	CDVVSGTYFH	KKGGGDVNIV	DIGDIIRGKDLYRRDNKKDKLEENLKNMFQYIKTKNNKKLGHLTTEEVREYWWALNRKDVWKAITCDVVSGTYFHATCNDTGRGPSQTQNQCRCEKKGGGDVNIVPTYFDYVPQYLR
757	823	DNKKKNQARE	KDEPDHNFYQ	CDDDDKLSKA	KKGGGNVNVV	DIGDIIRGKDLYRRDNKKKNQAREKEKLENKLKEYFEKIYKDVMSTNDQTKKEEIETRYKDEPDHNFYQLREDWWTANRHTVWEAITCDDDDKLSKAKYFRQTCNDDVTSSRAIHKCRCEKKGGGNVNVVPTYFDYVPQYLR
758	824	DSRTDKLEDN	YGSDTTNYFQ	CGAPSDAQYF	EKCHCIGGDV	DIGDIIRGKDLYRRDSRTDKLEDNLRKIFGNIYKELTTTTTSGNKGKTNGIEERYGSDTTNYFQLREDWWNANRQQVWNAITCGAPSDAQYFRSTCSSKSGTYEKCHCIGGDVLTNFDYVPQYLR
759	825	NSKEKRQRKQ	DEEDGPDYYQ	CDDDNKLGGY	KNGQHDTDQV	DIGDIIRGKDLYSGNSKEKRQRKQLDDKLKDIFKQIHSEVTKTNEELKTRYKKDEEDGPDYYQLREDWWTANQHTVWEAITCDDDNKLGGYSYFHATCSDSERSGTFSQATKQCRCQKKNGQHDTDQVPTYFDYVPQYLR
760	826	TDNDEVWTGL	DYDGDPNYYK	CKAPKDADYF	GYCGHNKGSV	DIGDIIRGKDMFKRTDNDEVWTGLRSVFKKIYDDLKKKGINDYDGDPNYYKLREDWWIANRDQVWKAITCKAPKDADYFRKGSDGSKLFTSVGYCGHNKGSVPTNLDYVPQFLR
761	827	TDNDEVWTGL	DYDGDPNYYK	CYIPYCVNYF	GKCGHYEGAP	DIGDIIRGKDMFKRTDNDEVWTGLRSVFKKIYDDLKKKGINDYDGDPNYYKLREDWWTINRDQVWRAITCYIPYCVNYFKNISEKSRNFTDDGKCGHYEGAPPTNLDYVPQFLR
762	828	TDNDEVWTGL	DYDGDPNYYK	CYIPYYVNYF	GKCGHYEGAP	DIGDIIRGKDMFKRTDNDEVWTGLRSVFKKIYDDLKKKGINDYDGDPNYYKLREDWWTINRDQVWRAITCYIPYYVNYFKDISEKSRNFTDDGKCGHYEGAPPTNLDYVPQFLR
763	829	YDEKEKNRRK	YGSDTTNYYQ	CKAPTGADYF	TKCGHDENKV	DIGDIIRGKDMYVGYDEKEKNRRKQLENKLKDIFGNIYKDLTKKKGRNGKNREIETRYGSDTTNYYQLREDWWIANRDQVWKAITCKAPTGADYFVYKPNRVRTFTYTKCGHDENKVPTNLDYVPQFLR
764	830	YDDEEKKQRE	RYKDTKNYYQ	CNAPENANYF	GHCGRNEEKV	DIGDIIRGKDQYLGYDDEEKKQREQLEENLKKIFKEIYDNLMEDLKNDPTKNGAQNRYKDTKNYYQLREDWWALNRVQVWKAITCNAPENANYFKPAQNGTREFTNGHCGRNEEKVPTYLDYVPQYLR
765	831	DDQEDLLLER	YGDEHNNFFL	CDAKGFNYFR	PDNDMVNTDP	DIGDIIRGRDLFGRDDQEDLLLERLLQYFFLIYDNLQGAAQNPYYGDEHNNFFLLREDWWYANRRQVWKAITCDAKGFNYFRQTACSGGSPTKGYCRCNGDKPDNDMVNTDPPTYFDYVPQYLR
766	832	YNQKDRKEKQ	KGDTDKNYYK	CKAEGAYFHA	EDGKNDTDQV	DIGDIIRGRDLFIGYNQKDRKEKQKIQDNLKDIFAKIYEELKDKEGAEKHYKGDTDKNYYKLREDWWDANRKEVWKAMTCKAEGAYFHATCSERNGGCSQAKNNCRCKKEDGKNDTDQVPTYFDYVPQFLR
767	833	NTQESARRDK	RYGGDENFFK	CAAKVGDTYF	QCGHNNRADP	DIGDIIRGRDLFYGNTQESARRDKLEENLKRIFGNIYKGLSRTSTSGRTNGTEERYGGDENFFKLREDWWTANRHTVWKAITCAAKVGDTYFMESRTNSYKFSNDQCGHNNRADPPTNLDYVPQYLR
768	834	SKKEKEKREK	RYGNDPDFYQ	CEAPNNAKYF	NKSGKPDDQV	DIGDIIRGRDLYGGSKKEKEKREKLESKLKEIFGKIHDDVTKGGKNGEIEKRYGNDPDFYQLREDWWTANRHTVWKALTCEAPNNAKYFRQTCGSNAKAAIQASHKCRCENKSGKPDDQVPTYFDYVPQFLR
769	835	NNREKERRRK	KDDKDPNYYK	CGAGQNDKYF	KSAINETDQV	DIGDIIRGRDLYRGNNREKERRRKLEEKLRQYFTNIYDKLTREAKKHYKKDDKDPNYYKLWEDWWTENRETVWKAITCGAGQNDKYFRQTCNDDETLCHANHKCRCQKKSAINETDQVPTYFDYVPQFLR
770	836	DKGEETELEK	YNGDDPDFFK	CDARDNAKYF	RCDDKPNTDP	DIGDIIRGRDLYRRDKGEETELEKNLKKIFKQIHEDVTTNGKKSAEELKTRYNGDDPDFFKLREYWWALNRDQVWKAITCDARDNAKYFRATCNISSDNEKTGTLTPSHCRCDDKPNTDPPTYFDYVPQYLR
771	837	NNKEKEQRKK	KGDDNNNYSK	CDDDNKLSNA	TGNTGDVNIV	DIGDIIRGRDLYSGNNKEKEQRKKLEKNGKTIVGKIYNEATNGQALQARYKGDDNNNYSKLREDRWTANRATIWEAITCDDDNKLSNASYVRPTSTDGQSGAQGKDKCRSANKTTGNTGDVNIVPTYFDYVPQYLR
772	838	NNQEYEHRKS	KGDDNNNYSK	CDDDNKLSNA	AGKAGDVNIV	DIGDIIRGRDLYSGNNQEYEHRKSLEKNLITIFGKIYHEVTNGQASQARYKGDDNNNYSKLREDWWTANRGTIWEAITCDDDNKLSNASYFRPTCIDGQSGAQAKDKCRCDKEKAGKAGDVNIVPTYFDYVPQYLR
773	839	NDEEKKQRDK	RTLKGLPLDK	CDVKSGNNCF	TSGDGDVTTV	DIGDIIRRRDLHRGNDEEKKQRDKLEQKLKEIFQKIQGQNRTLKGLPLDKVREYWWYANRATIWEAITCDVKSGNNCFRPTCSDGGNSKSQANNKCRCTKTSGDGDVTTVPTYFDYVPQYLR
774	840	NDEEKKQRDK	TELSTLTTEK	CNAQGNTYFH	PDADKQNIDP	DIGDIIRRRDLYRGNDEEKKQRDKLEENLKKIFKNIKSENTELSTLTTEKVREYWWYANRATIWEAITCNAQGNTYFHATCSDGQSGAQARNRCRCGDDKPDADKQNIDPPTYFDYVPQYLR
775	841	NDEEKKQRDK	RTLKGLPLDK	CDVKSGNNYF	TSGDGDVTIV	DIGDIIRRRDLYRGNDEEKKQRDKLEQKLKEIFQKIQGQNRTLKGLPLDKVREYWWYADRATIWEAITCDVKSGNNYFRPTCSDGGNSKSQANNKCRCTKTSGDGDVTIVPTYFDYVPQYLR
776	842	NDEEKKQRDK	RTLKGLPLDK	CDVKSGNNYF	TSGEGDVNIV	DIGDIIRRRDLYRGNDEEKKQRDKLEQKLKEIFQKIQGQNRTLKGLPLDKVREYWWYANRATIWEAITCDVKSGNNYFRPTCSDGGNSKSQDNNKCRCTKTSGEGDVNIVPTYFDYVPQYLR
777	843	NPQESAQRKK	YQNDGDNYYK	CGAGTSAEYF	EKCRCVFTDP	DIGDILQGKDLFLGNPQESAQRKKLEQKLKDIFKKIHSDVRSGRNGVKDRYQNDGDNYYKLREDWWNANRAKVWYAITCGAGTSAEYFRKTCGGRNSTNEKCRCVFTDPPTYFDYVPQYLR
778	844	RDSRTDKLEK	DKLSDLSIDK	CGHPGGTYFR	KCRCEGANVV	DIGDIRKRKRFSYRRDSRTDKLEKNLKEIFQKIQDKNRDKLSDLSIDKVREYWWALNRNDVWKAITCGHPGGTYFRRKACAGTRPTQGKCRCEGANVVPTYFDYVPQYLR
779	845	NDKDAAQKVL	YNGVSGNCVK	CSAPGDVNYF	GQCRRNDNSV	DIGDIVKGKDMFKRNDKDAAQKVLRTVFKKIKATLNEKRITHYNGVSGNCVKLREDWWAFNRREVWKAITCSAPGDVNYFRKFSGDIKVFTGGGQCRRNDNSVPTNLDYVPQLLR
780	846	NVHDKVEKGL	NPDGSGNYYK	CGALPKSAYF	KCGHNNKNDL	DIGDIVRGIDMFKPNVHDKVEKGLREVFKKIHDEMEGEVKNYYNPDGSGNYYKLREAWWDVNRNKVWEAITCGALPKSAYFLQSEDNKRLFLYPKCGHNNKNDLPTDLDYVPQYLR
781	847	NVHDKVEKGL	NPDEAGNYYK	CGALPKSAYV	KCGHNNKDDP	DIGDIVRGIDMFKPNVHDKVEKGLREVFKKIHDGMEGKVKNYYNPDEAGNYYKLREAWWNVNRNKVWEAITCGALPKSAYVLQSENNTQLPSYLKCGHNNKDDPPTNLDYVPQYLR
782	848	NVHDKVETGL	NPDGSGNYFK	CNAPYKSRYF	RQCGHEQGNV	DIGDIVRGIDMFKPNVHDKVETGLREVFKKIHDGMEDEVKNDYNPDGSGNYFKLREDWWTANRDKVWQAITCNAPYKSRYFMHSENNTQLFSNRQCGHEQGNVPTNLDYVPQSLR
783	849	NVHDKVETGL	NPDGSGNYYK	CDASYKSGYF	PKCGHKQGKV	DIGDIVRGIDMFKPNVHDKVETGLREVFKKIHDGMEDEVKNDYNPDGSGNYYKLREAWWNVNRNKVWEAITCDASYKSGYFMQSESNTPLFSNPKCGHKQGKVPTNLDYVPQYLR
784	850	HNQKKINLEE	NNLGKLSNEQ	CSAPEDAKYF	KKCTCANGDV	DIGDIVRGKDHFLGHNQKKINLEESLHRMFENIRSENNNLGKLSNEQVREYWWEANRREVWKAITCSAPEDAKYFRSKCSGGFKTHKKCTCANGDVPTYFDYVPQYLR
785	851	YNEKDQEEKK	YQDRTGNYYQ	CGAGEGDRYS	PRCGHRDENV	DIGDIVRGKDLFIGYNEKDQEEKKQLQENLKKIFAKIHDKLLEENQTNRMKSAKDHYQDRTGNYYQLREDWWNANRKEVWKALTCGAGEGDRYSKTITYGTTTSYPRCGHRDENVPTYLDYVPQYLR
786	852	YNQKDRAQKK	YEDNDENYFQ	CGAPKESKYF	HKCRCKDDQV	DIGDIVRGKDLFIGYNQKDRAQKKKLQENLKTIFGKIYDEVTRGKTNEKALKTRYEDNDENYFQLREDWWALNRQDVWKAITCGAPKESKYFRQTCGDKENTATQASHKCRCKDDQVPTYFDYVPQYLR
787	853	HKQGKQKLEE	KNDNDPNYYQ	CGAGTSDKYF	GKCGHNDDNV	DIGDIVRGKDLFLGHKQGKQKLEENLRNIFKNIHDHLTDAKAKSYYKNDNDPNYYQLREDWWNANRAKVWYAITCGAGTSDKYFRKSSGGVYSFSGGKCGHNDDNVPTNLDYVPQYLR
788	854	HQQRKHLLEK	ENLKSLSLDK	CKAKKGDIYS	KCGHHVRQDV	DIGDIVRGKDLFLGHQQRKHLLEKRLETMFANIQNKNENLKSLSLDKVREYWWALNRVQVWKAITCKAKKGDIYSKTMNNGNMVFWYPKCGHHVRQDVPTNLDYVPQFLR
789	855	HQQRKHLLEK	ENLKSLSLDK	CKAKKGDIYS	KCGHHVKQDV	DIGDIVRGKDLFLGHQQRKHLLEKRLETMFANIQNKNENLKSLSLDKVREYWWALNRVQVWKAITCKAKKGDIYSKTMNNGNMVSWYPKCGHHVKQDVPTNLDYVPQFLR
790	856	HQQRKKELEE	QDDNDGNFYQ	CGAAGGKYFR	EKCRCTIHGV	DIGDIVRGKDLFLGHQQRKKELEENLKKIFKKIHGGLTDSGAKNHYQDDNDGNFYQLREDWWNNNRIMVWRAITCGAAGGKYFRKTCSNDTSDTNEKCRCTIHGVPTYFDYVPQYLR
791	857	NDEEKKKRDE	YKDNDKNFFK	CNAGGGTYFR	CRCDGANVDP	DIGDIVRGKDLFLGNDEEKKKRDELEENLQKIFAKIHSGLTSTRGKQNGELQERYKDNDKNFFKLREDWWTANRHTVWEAITCNAGGGTYFRPTCGDALNPSLTQGDCRCDGANVDPPTYFDYVPQYLR
792	858	NDKEKDQRKK	YKKDGDDFFK	CDTEESDTYF	GQCGHNEENV	DIGDIVRGKDLFLGNDKEKDQRKKLDENLKTIFGNIYEELREEQTKRKRAKPKNGQALQARYKKDGDDFFKLREDWWYANRQQVWKAITCDTEESDTYFKQSSEGKYSFTNGQCGHNEENVLTNLDYVPQHLR
793	859	NDKEKDQRKK	EGDKENYFFQ	CGVKDNRYFR	EDGKDDTDQV	DIGDIVRGKDLFLGNDKEKDQRKKLQQNLKKIFGKIHNGLDGEAQARYEGDKENYFFQLREDWWEANRETVWKAITCGVKDNRYFRPTCGDSGSPSMARDKCRCKKEDGKDDTDQVPTYFDYVPQYLR
794	860	NDKEKDQRKQ	YGQDSPNFYK	CDDRLGGNAY	GDGKNEADQV	DIGDIVRGKDLFLGNDKEKDQRKQLDKKLKEIFKKIYEGLKNKKTLKTRYGQDSPNFYKLREDWWTANRETVWKAITCDDRLGGNAYFRATCGGDSKSPSQAQKQCRCGDGKNEADQVPTYFDYVPQYLR
795	861	NDKEKDQRKQ	YGQDSPNFYK	CDDRLGGNAY	GDGKNETDQV	DIGDIVRGKDLFLGNDKEKDQRKQLDKKLKEIFKKIYEGLKNKKTLKTRYGQDSPNFYKLREDWWTANRETVWKAITCDDRLGGNAYFRATCGGDSKSPSQAQKQCRCGDGKNETDQVPTYFDYVPQFLR
796	862	NDKEKDQRKQ	KDGKDPNYYK	CNDDDKLANA	NKCRCNGDQV	DIGDIVRGKDLFLGNDKEKDQRKQLDKNLKKIFKEIYDDVTKTNGEAAKKRCKDGKDPNYYKLREDWWTANRAKVWEAITCNDDDKLANASYFRKTCSDEQGGAQANNKCRCNGDQVPTYFDYVPQYLR
797	863	NDKEKDQRKQ	KDGKDPNYYQ	CNDDDKLANA	NKCRCNGDQV	DIGDIVRGKDLFLGNDKEKDQRKQLDKNLKKIFKEIYDDVTKTNGEAAKKRYKDGKDPNYYQLREDWWNANRAKVWEAITCNDDDKLANASYFRKTCSDEQGGAQANNKCRCNGDQVPTYFDYVPQYLR
798	864	NDKEKEKRKQ	RYKDTDNYYE	CKADDSNRYF	GKCRCNDDQV	DIGDIVRGKDLFLGNDKEKEKRKQLEKELKDIFKNIYDKLKNGKTNGAEARYKDTDNYYELREDWWTENRETVWKALTCKADDSNRYFRPTCAGGTTSTQGKCRCNDDQVPTYFDYVPQYLR
799	865	NNDNDRVKKE	DDDIDGNYYK	CFADGSEEYF	PKCGHEQGTV	DIGDIVRGKDLFLGNNDNDRVKKEKLQNNLKSIFAKIYKELKLEKNSDYKDDDIDGNYYKLREDWWTVNRDQVWKALTCFADGSEEYFIQSENNTQLFSNPKCGHEQGTVPTYLDYVPQLLR
800	866	NPKEKNQGNH	YRKDGGDFFQ	CNAGGGRYFR	DNCQCINFSV	DIGDIVRGKDLFLGNPKEKNQGNHLEENLKTIFAKIHSEVTKGQTLKDRYRKDGGDFFQLREDWWDANRHQVWRAITCNAGGGRYFRATCGSGKTQTRDNCQCINFSVPTYFDYVPQYLR
801	867	NSVESAQRDK	YTNDGPEFLK	CNAKGSQYFR	RCSDKPNTDP	DIGDIVRGKDLFLGNSVESAQRDKLDDNLKTIFKKIHSEVMKTRGKNVALQERYTNDGPEFLKLREDWWTANRSTVWEAITCNAKGSQYFRQTCGDTKIPSKTPNKCRCSDKPNTDPPTYLDYVPQFLR
802	868	NNGKDKLENK	RYGKDPNYYQ	CHAGQNDIYF	NKCRCTTHDV	DIGDIVRGKDLFRGNNGKDKLENKLKEIFKQIYDKLDGKKKEEAKARYGKDPNYYQLREDWWNNNRKMVWRAITCHAGQNDIYFRDACSGGKSSTPNKCRCTTHDVPTYFDYVPQYLR
803	869	YDDEEKNRRE	NGDKDPNYYQ	CGAGQNDKYF	KQCRCAINDV	DIGDIVRGKDLFRGYDDEEKNRREKLEQKLKEIFKKIYNDVTTNGKKSAEAQKRYNGDKDPNYYQLREDWWDANRAKVWYAITCGAGQNDKYFRQTCSNGLSWASKQCRCAINDVPTYFDYVPQYLR
804	870	YNEKDQQGKA	NGDKDPNFFQ	CGAPDNAEYF	KKCRCVSTDP	DIGDIVRGKDLFRGYNEKDQQGKAKLQQNLKDIFAKIHSDVMKTSGSNGQALQTRYNGDKDPNFFQLREDWWDANRAKVWYAMTCGAPDNAEYFIKTACGGGTTPTNKKCRCVSTDPPTYFDYVPQYPR
805	871	YNQKDRKEKE	YNGDGDNYYK	CSAGEDDRYS	RKCGHEDQHV	DIGDIVRGKDLFRGYNQKDRKEKEQLQNSLKIIFKEIHNNLQDTEVKEHYNGDGDNYYKLREDWWTENRETVWKAITCSAGEDDRYSKNIKYDTTATSNRKCGHEDQHVQTYLDYVPQYLR
806	872	NPQEKEQREK	KGDAKKNFFK	CNAQGFNYFR	TGASGNVSIV	DIGDIVRGKDLFYGNPQEKEQREKLDEKLKTIFGHIYEELTTTRGKQNGEIEKRYKGDAKKNFFKLREDWWYANRETVWKAITCNAQGFNYFRHTCNGGEQTKGYCRCENETGASGNVSIVPTYFDYVPQFLR
807	873	NPQEKEQREK	KGDAKKNFFK	CNAQGFNYFR	TGASGNVSIV	DIGDIVRGKDLFYGNPQEKEQREKLDEKLKTIFGHIYEELTTTRGKQNGEIEKRYKGDAKKNFFKLREDWWYANRETVWKAITCNAQGFNYFRHTCNGGEQTKGYCRCENKTGASGNVSIVPTYFDCVPQFLR
808	874	NKKKDKLEEN	QDDNGGNYYK	CHAPPDAEYF	HQCHCIGGEV	DIGDIVRGKDLYIRNKKKDKLEENLKKIFGKIYEKLTDSGAKEYYQDDNGGNYYKLREDWWEENRQQVWKALTCHAPPDAEYFRKTACAGGNGTNHQCHCIGGEVPTYFDYVPQYLR
809	875	NKKKERLDEN	EGDKNNNFFK	CSEDLKNSSY	DENGKNTDQV	DIGDIVRGKDLYIRNKKKERLDENLKTIFKNIYEKLLQENQKNGKNVALQKRYEGDKNNNFFKLREDWWDANRETVWEAMTCSEDLKNSSYFHATCSERNGGCSQANNKCRCKDENGKNTDQVPTYFDYVPQYLR
810	876	HEQGNNRLEA	SPLDKLSLDK	CKAPDKANYF	GHCGHNEENV	DIGDIVRGKDLYLDHEQGNNRLEARLKTIFQNIQNKNKSPLDKLSLDKFREYWWALNRVQVWRAITCKAPDKANYFEPPKNRRREFTDGHCGHNEENVPTNLDYVPQFLR
811	877	REKGKSRLEA	TKLNDLSIQE	CKAPDKANYF	GHCGHNEENV	DIGDIVRGKDLYLDREKGKSRLEARLKTMFKNIKDNNTKLNDLSIQEIREYWWALNRVQVWRAITCKAPDKANYFKPPKNRRREFTDGHCGHNEENVPTNLDYVPQFLR
812	878	DKKEKLDLEE	GSDKNNNYYQ	CGAGGGKYFR	QCRCAGNIRV	DIGDIVRGKDLYLGDKKEKLDLEEKLKVIFGNIYNELTRTATRGNKGKTNGAEERYGSDKNNNYYQLREDWWDANRKKVWEAITCGAGGGKYFRNTCGDEKNPSPTHKQCRCAGNIRVPTYFDYVPQYLR
813	879	DKKEKLKLEK	RYTDTENYFQ	CEANGTYFRP	NRCRCNDNQV	DIGDIVRGKDLYLGDKKEKLKLEKKLKLFFEKIHGKLTKEAKARYTDTENYFQLREDWWTVNRATIWEAMTCEANGTYFRPTCGDSGDEEKKSTLASNRCRCNDNQVPTYFDYVPQYLR
814	880	GNNKEKNRRD	SKLSTLKDDQ	CDDDKKLRGA	KKGGGNVSIV	DIGDIVRGKDLYLGGNNKEKNRRDELEKNLKKIFEKIKGNNNSKLSTLKDDQIREYWWALNRETVWEAMTCDDDKKLRGASYFHATCSDGGDGNSKSQAHDKCRCEKKGGGNVSIVPTYFDYVPQYLR
815	881	GRGRDQLESK	HDDGTGGSYQ	CGAAGSRYFR	GDCRCKTNVV	DIGDIVRGKDLYLGGRGRDQLESKLKEIFAKIHGGLTRKGAKDHYHDDGTGGSYQLREDWWSSNRKMVWYAITCGAAGSRYFRGTCGSGKTPTQGDCRCKTNVVPTYFDYVPQYLR
816	882	GRGRDQLESN	HYQHDENYSK	CGTHDGDTYF	PKADKPNTDP	DIGDIVRGKDLYLGGRGRDQLESNLRKIFGKIHDNLKNKEAQEHYQHDENYSKLREDWWTENRETVWKAITCGTHDGDTYFRKTCSDERGESIANHYCRCNGDKPKADKPNTDPPTYFDYVPQYLR
817	883	KKKKKQNEKE	YGSDTKNFYQ	CNAKGFNYFR	GYCRRDGDQV	DIGDIVRGKDLYLGKKKKKQNEKETERDQLESKLKEIFQQIHSGLSKNGAEARYGSDTKNFYQLREDWWTANRATVWKAITCNAKGFNYFRQTACNGGSPTKGYCRRDGDQVPTYFDYVPQFLR
818	884	NKKKKQNGKK	YENDTENYYK	CHAGQSAQYF	HDCQCANTDV	DIGDIVRGKDLYLGNKKKKQNGKKTEREKLEQKLKEIFAKIYEELIKKKAQAKKHYENDTENYYKLREDWWALNRKEVWKAITCHAGQSAQYFRHTCGAGKDRTATNHDCQCANTDVPTYFDYVPQYLR
819	885	YDDKEKDQRE	PKLSTLEDEE	CEAPPDAKYF	EKCQCIDRTA	DIGDIVRGKDLYLGYDDKEKDQREKLENKLKDIFKNIKKENNPKLSTLEDEEIREYWWELNRQQVWKALTCEAPPDAKYFRFTCSKGGSIAHEKCQCIDRTAPTNFDYVPQYLR
820	886	YDDKEKKRRE	YGSDTTNYYQ	CGAGTSDKYF	KKCRCAAGTV	DIGDIVRGKDLYLGYDDKEKKRREKLENNLKDIFKNIYNDVTTNGKNWKTLKKRYGSDTTNYYQLREDWWNNNRKLVWYAMTCGAGTSDKYFRDACSGGTTATNKKCRCAAGTVPTYFDYVPQYLR
821	887	YDEKEKKRRK	QDDTDKNYYK	CSAGSGRYFR	SAKGGDVNIV	DIGDIVRGKDLYLGYDEKEKKRRKQLEDNLRKIFGKIYEKLTDSGAKEYYQDDTDKNYYKLREDWWTANRATVWTAITCSAGSGRYFRKTCGGGDEKTGTLTPSQCRCDGAKSAKGGDVNIVPTYFDYVPQFLR
822	888	YDKKEKEQRD	DEDDGGNYYQ	CDEDKKLASA	NQCRCRDHQV	DIGDIVRGKDLYLGYDKKEKEQRDKLEQKLKEIFAKIHDQLTREAKKHYKKDEDDGGNYYQLREDWWNAKRATIWEAITCDEDKKLASASYFRATCNDRNGNSQYQTQNQCRCRDHQVPTYFDYVPQYLR
823	889	NNGKDKLEEN	YTNDAPEFYK	CGAAGGTYFR	KQCRCTTRVV	DIGDIVRGKDLYRGNNGKDKLEENLKRIFGKIHEAVTSTRGKNMQALQERYTNDAPEFYKLREDWWNNNRKMVWRAITCGAAGGTYFRPTCGSAKTPTNKQCRCTTRVVPTYFDYVPQYLR
824	890	NNGKDKLEEN	YEDESGNYYQ	CGAGQNDKYL	DKCRCATNYV	DIGDIVRGKDLYRGNNGKDKLEENLKRIFGKIYDKLDGKKGKKQDAKERYEDESGNYYQLREDWWNNNRKMVWYAITCGAGQNDKYLRPTCGSGEWTKDKCRCATNYVPTYFDYVPQYLR
825	891	NNGKDKLEEN	YKDESGNYYQ	CGAGQNDKYF	DKCRCATNYV	DIGDIVRGKDLYRGNNGKDKLEENLKRIFGKIYDKLDGKKGKKQDAKERYKDESGNYYQLREDWWNNNRKMVWYAITCGAGQNDKYFRPTCGSGEWTKDKCRCATNYVPTYFDYVPQYLR
826	892	NNGKDKLEEN	YKDESGNYYQ	CGAGTSDKYF	KKCRCAAGTV	DIGDIVRGKDLYRGNNGKDKLEENLKRIFGKIYDKLDGKKGKKQDAKERYKDESGNYYQLREDWWNNNRKMVWYAMTCGAGTSDKYFRDACSGGTTATNKKCRCAAGTVPTYFDYVPQYLR
827	893	DSRTDKLEKN	DKLSDLSIDK	RGHPGGTYFR	KCRCEGANVV	DIGDIVRGKDLYRRDSRTDKLEKNLKEIFQKIQDKNRDKLSDLSIDKVREYWWALNRNDVWKAITRGHPGGTYFRRKACAGTRPTQGKCRCEGANVVPTYFDYVPQYLR
828	894	NSKEKKQRDK	EGDEANNFFQ	CDAGNAQYVG	EKCTCASGDI	DIGDIVRGKDLYSGNSKEKKQRDKLEQKLKEIFKKIYEELKGAKTHYEGDEANNFFQLREDWWNANRQEVWKAITCDAGNAQYVGLTCSEGGSSAHEKCTCASGDIPTYFDYVPQFLR
829	895	NSKEKKQRDK	EGDEANNFFQ	CDAGNAQYVG	EKCTCASGDV	DIGDIVRGKDLYSGNSKEKKQRDKLEQKLKEIFKKIYEELKGAKTHYEGDEANNFFQLREDWWNANRQEVWKAITCDAGNAQYVGLTCSEGGSSAHEKCTCASGDVPTYFDYVPQFLR
830	896	NDADKVEKGL	KENKDGNYVK	CKAPGDVNYF	GKCRRNDNKV	DIGDIVRGKDMFKPNDADKVEKGLQVVFKKVYEGFLDKGVKVHYKENKDGNYVKLREAWWKANRDQVWKAIACKAPGDVNYFRKISEDTRTFENAGKCRRNDNKVPTNLDYVPQFLR
831	897	NDADKVQKGL	DDDISGNYSK	CKAPQDANYF	GQCGHSETNV	DIGDIVRGKDMFKPNDADKVQKGLQVVFKKIYKSLSPEAKNHYKDDDISGNYSKLREDWWIANRDQVWRAITCKAPQDANYFRKGLDGSDVFTSQGQCGHSETNVPTNLDYVPQFLR
832	898	NKQEKEQREK	DDDTDKNYYK	CHVVSGKYFR	KTGKNDTDQV	DIGDIVRGKDPFYGNKQEKEQREKLDNNLKDIFKKIHEKLTDPGAKDHYKDDDTDKNYYKLREDWWYANRATIWEAITCHVVSGKYFRKTCCSGEWTDDKCRCKDKKTGKNDTDQVPTYFDYVPQYLR
833	899	YDDEEKDQRK	EDDREKNYYK	CSDKLASASY	IKGSGNVNVV	DIGDIVRGNDLYRGYDDEEKDQRKKLESNLKGVFAKIHEELKDAKEHYKDEDDREKNYYKLREDWWTANRHTVWEAMTCSDKLASASYFRPTCGDSRSPSMARDKCRCDKDKGGNAIKGSGNVNVVPTYFDYVPQYLR
834	900	NDEEKKKRDE	TKRSTLTLEK	CGVKDNRYFR	DKNGRPDDQV	DIGDIVRGRDIFRGNDEEKKKRDELDDKLKKIFKNIKNENTKRSTLTLEKVREYWWEANRETVWKAITCGVKDNRYFRPTCGDSGSPSMARDKCRCKDKNGRPDDQVPTYFDYVPQYLR
835	901	NDEEKKQREQ	QDDESGNFYQ	CSDKLKNSAY	ASGNGDVSIV	DIGDIVRGRDIFRGNDEEKKQREQLDNNLKDIFAKIYHGLTDGGVKERYQDDESGNFYQLREDWWTANRATIWEAITCSDKLKNSAYFRPTCKSSGGGISETREQARDKCRCENKTGASGNGDVSIVPTYFDYVPQYLR
836	902	YDEKDRNEKK	HYSDTTNYYQ	CHAGESDKYF	PGQDNPNTDP	DIGDIVRGRDLFIGYDEKDRNEKKQLQQSLKKIFGKIYGELKGAQTHYSDTTNYYQLREDWWTANRHAVWKAITCHAGESDKYFRNTCNDSGTWSQANNYCRCGNDKPGQDNPNTDPPTYFDYVPQFLR
837	903	YNEKDRNEKK	YNDNDKNFFK	CKAPQDANYF	GKCRCINFSV	DIGDIVRGRDLFIGYNEKDRNEKKQLQDSLKNIFGNIYNELTRTATSEKKSAEAKDRYNDNDKNFFKLREDWWALNRQDVWKALTCKAPQDANYFRQTVCSEGTTSTQGKCRCINFSVPTYFDYVPQYLR
838	904	YNEKDRKEKE	KGDDNNNYSK	CDAAGGTYFR	ENCRCTTHDV	DIGDIVRGRDLFLGYNEKDRKEKEQLDKNLKDIFAKIHDDVTRGTNAEELKTRYKGDDNNNYSKLREDWWNNNRKMVWRAITCDAAGGTYFRERACSSYYPTGENCRCTTHDVPTYFDYVPQYLR
839	905	NDEEKKKRDE	YGSDKENYYQ	CDAQGNTYFR	RCNDKPNIDP	DIGDIVRGRDLFRGNDEEKKKRDEFDDKLKKIFKEIHGGLSEEAKKHYGSDKENYYQLREDWWTANRETVWKAITCDAQGNTYFRQTCDDNGTFSQANKYCRCNDKPNIDPPTYFDYVPQFLR
840	906	NTQEKDQKKK	YDGAGPEFFK	CSEQLKGNKY	GYCRCKDDQV	DIGDIVRGRDLFYGNTQEKDQKKKLDDKLKVIFKKIHSEVTSDSNNKDTLKTRYDGAGPEFFKLREDWWDANRSTVWKSLTCSEQLKGNKYFRQTCNGGERTEGYCRCKDDQVPTYFDYFKGFLR
841	907	NTQEKDQRKK	YDGAVPEFFK	CSEQLKGNKY	AYCRCKVDQV	DIGDIVRGRDLFYGNTQEKDQRKKLDDKLKVIFKKIHSEVTSNSNNKDALKTRYDGAVPEFFKLREDWWDSNRSTVWKSLTCSEQLKGNKYFRHTCNGGDRTEAYCRCKVDQVPTYFDYVPQYLR
842	908	NSKEKNRREN	YQHDAPDYYQ	CHVVSGNNYF	GNCRCIGATV	DIGDIVRGRDLYFGNSKEKNRRENLENNLKEIFKNIYDDLTKDNDNAALKTRYQHDAPDYYQLREDWWEENRETVWKAITCHVVSGNNYFRHTCSDENHPTATQGNCRCIGATVPTYFDYVPQYLR
843	909	NSKEKNRREN	YQHDAPDYYQ	CDAGGGTYFR	KNCTCISGDP	DIGDIVRGRDLYFGNSKEKNRRENLENNLKEIFKNIYDDLTKDNDNAALKTRYQHDAPDYYQSREDWWEENRQQVWKALTCDAGGGTYFRFTCSNDTTLAHKNCTCISGDPPTYFDYVPQFLR
844	910	NNKRRQQLES	YNDNDKNFFK	CKAEGAYFHA	SRDNNPDDQV	DIGDIVRGRDLYGGNNKRRQQLESKLKEIFKKIYNDVTNGNQDAKDRYNDNDKNFFKLREDWWNANRETVWKALTCKAEGAYFHATCSDGRSGAQANHQCRCPKSRDNNPDDQVPTYFDYVPQYLR
845	911	NNKRRRKLEE	RYGGDPDFFK	CDAPGDAPYF	CRCNGDVNIV	DIGDIVRGRDLYGGNNKRRRKLEENLQKIFKEIHSGLKGGVKERYGGDPDFFKLREDWWALNRNDVWKAITCDAPGDAPYFRGTCGTGTWTNEKCRCNGDVNIVPTYFDYVPQFLR
846	912	KRETESNPEA	YNDDTPDYYQ	CSEKLSNSSY	PDDDKPNIDP	DIGDIVRGRDLYLGKRETESNPEAERDQLEQKLKDIFAKIHEGLSTKNGVRERYNDDTPDYYQLREDWWTANRETVWKAMTCSEKLSNSSYFRPTCIDGRGGAQANHYCRCNNDNPDDDKPNIDPPTYFDYVPQYLR
847	913	YDDEERKKRQ	YQNDGDNYFQ	CEVSSGTYFR	NKCRCNDNQV	DIGDIVRGRDLYLGYDDEERKKRQQLETNLKTIFKNIYEKLLEENQTNGQKSAEELQKRYQNDGDNYFQLREDWWTENRETVWKALTCEVSSGTYFRKTCNDTGQGPSQTHNKCRCNDNQVPTYFDYVPQYLR
848	914	GGRGRKQLDD	HYQDTTDFLK	CSNELKDNRY	PDNGMVNIDP	DIGDIVRGRDLYRGGGRGRKQLDDSLKNIFAKIHGNLRNGVKDHYQDTTDFLKLREDWWTANRHTVWKALTCSNELKDNRYFRATCDTGKGPSVANHYCRCNGDKPDNGMVNIDPPTYFDYVPQYLR
849	915	NKQEKEKRGE	KDEPDNDFLK	CDAGSGNNYF	CRCDGANVDP	DIGDIVRGRDLYRGNKQEKEKRGELESKLNDIFKKIHSEVTTTNGAQDRYKDEPDNDFLKLREDWWTANRHTVWEAITCDAGSGNNYFRHTCGTGTPTNEKCRCDGANVDPPTYFDYVPQYLR
850	916	NNRENDKLGK	HYGDDENYYK	CDVKSGSQYF	GKANDNVNIN	DIGDIVRGRDLYRGNNRENDKLGKKLKEYFQKIHGGLMNGAQKHYGDDENYYKLREDWWTANRATIWEAMTCDVKSGSQYFRATCGSDEKNSTLTPNKCRCGDGKNAGKANDNVNINATYFDYVPQYLR
851	917	VNGNDKLEKN	YTNDAPEFYK	CGAAGGTYFR	KQCRCTTRVV	DIGDIVRGRDLYRGVNGNDKLEKNLKEIFGKIHEAVTSTRGKNMQALQERYTNDAPEFYKLREDWWNNNRKMVWRAITCGAAGGTYFRPTCGSAKTPTNKQCRCTTRVVPTYFDYVPQYLR
852	918	YNKKEKAQKE	YDDTDKNYYK	CNAPNDAKYF	EKCTCATNDV	DIGDIVRGRDLYRGYNKKEKAQKEKLEKKLKEYFNKIYNSLEGSIKSQYDDTDKNYYKLREDWWELNRQDIWKALTCNAPNDAKYFRNACSNDTTDTYEKCTCATNDVPTYFDYVPQYLR
853	919	NDEEKKQRKQ	KDDKDPNYYK	CGAGQNDKYF	KNAINETDQV	DIGDIVRGRDLYSGNDEEKKQRKQLDKKLKDIFAKIYKDLTTSRKKSAEAKKHYKKDDKDPNYYKLREDWWTANRETVWKAITCGAGQNDKYFRQTCNDDETLSHANHKCRCQKKNAINETDQVPTYFDYVPQFLR
854	920	NDKDEVKEGL	HDDGSGNYVK	CKAPPKVDYF	GKCRRHDNSV	DIGDIVRGRDMFKRNDKDEVKEGLKVVFSKIYNSLPLPAQKHYAHDDGSGNYVKLREDWWMANRDQVWKAITCKAPPKVDYFRKGSDGRKLFTSAGKCRRHDNSVPTNLDYVPQFLR
855	921	NDQDDVEKGL	DDNGSENYYK	CKAPKDADYF	GYCGHNKGSV	DIGDIVRGRDMFKRNDQDDVEKGLKIVFEKIYKSLTPKAKNHYKDDNGSENYYKLREDWWIANRDQVWKAITCKAPKDADYFRKGSDGSKLFTSVGYCGHNKGSVPTNLDYVPQFLR
856	922	NNHDNVENGL	NADGEGNFYK	CSAPGDVNYF	GHCGRNETNV	DIGDIVRGRDMFKRNNHDNVENGLREVFRKIHNKLKQPAKSYYNADGEGNFYKLREAWWKANRDQVWKAITCSAPGDVNYFRKGLDGKIIFSDNGHCGRNETNVPTNLDYVPQFLR
857	923	TDKDEVKEGL	DGDKSGNYYK	CNAPYKSRYF	AYCGHYEGSP	DIGDIVRGRDMFKRTDKDEVKEGLKVVFSKIYESLPSPAQNYYADGDKSGNYYKLREAWWKANRNQVWRAITCNAPYKSRYFMQSEDNKQLFSNAYCGHYEGSPLTNLDYVPQFLR
858	924	TDKDYVENGL	PKDKSGNYYK	CKAPQKANYF	CGRNESDDEP	DIGDIVRGRDMFKRTDKDYVENGLREVFKKIHEDLSTEMKKVYPKDKSGNYYKLRENWWTANRDQVWKAITCKAPQKANYFRKGLDGSDVFTSQGQCGRNESDDEPPTYLDYVPQYLR
859	925	DDDVEKGLKI	HGDGSGNYYK	CNAPYKAWYF	NYKCGHYEGS	DIGDIVRGRDMFKSDDDVEKGLKIVFEKINNSLTTKARKHYAHGDGSGNYYKLREAWWTANRDQVWKAITCNAPYKAWYFMHSEDNTLLFSNYKCGHYEGSLTNLDYVPQFLR
860	926	NDDVEKGLKI	HGDGSGNYYK	CNAPNISGYF	SKCGHRQGNV	DIGDIVRGRDMFKSNDDVEKGLKIVFEKINNSLTTKARKHYAHGDGSGNYYKLREAWWTANRDQVWKAITCNAPNISGYFMQSESRTQLFSNSKCGHRQGNVPTNLDYVPQYLR
861	927	NDDVEKGLKI	HGDGSGNYYK	CNAPNISGYF	SKCGHRQGNV	DIGDIVRGRDMFKSNDDVEKGLKIVFEKINNSLTTKARKHYAHGDGSGNYYKLREAWWTANRDQVWKAITCNAPNISGYFMQSGSRTQLFSNSKCGHRQGNVPTNLDYVPQYLR
862	928	NKDDKVQKGL	HGDGSGNYSK	CSAPYYADYF	GKCGHNEGAP	DIGDIVRGRDMFLPNKDDKVQKGLQVVFKKIYKSLTREARKHYAHGDGSGNYSKLREDWWTINREQIWKALTCSAPYYADYFRKGSDGTLHFSSHGKCGHNEGAPPTYLDYVPQFLR
863	929	VNGNDKLERN	YTNDAPEFYK	CGAAGGTYFR	KQCRCTTRVV	DIGDIVRGRDSYRGVNGNDKLERNLKEIFGKIHEAVTSTRGKNMQALQERYTNDAPEFYKLREDWWNNNRKMVWRAITCGAAGGTYFRPTCGSAKTPTNKQCRCTTRVVPTYFDYVPQYLR
864	930	HNNKKKALLD	KDLNNLPIDD	CSAPGDAKYV	DQCGHNDVDV	DIGDLLRGKDLFLGHNNKKKALLDNLEKIFNRFQKIYKDLNNLPIDDIREYWWALNRNDVWEALTCSAPGDAKYVKYFPSNTTIVSFDQCGHNDVDVPTNLDCVPQFLR
865	931	HQQRKKELEE	QDDNDGNFYQ	CGAAGGKYFR	EKCRCTIHGV	DIGDLLRGKDLFLGHQQRKKELEENLKKIFKKIHGGLTDSGAKNHYQDDNDGNFYQLREDWWNNNRIMVWRAITCGAAGGKYFRKTCSNDTSDTNEKCRCTIHGVSTYFDYVPQFLR
866	932	NDKEKDQRKK	YKKDGDDFFK	CDTEESDTYF	GQCGHNEENV	DIGDLLRGKDLFLGNDKEKDQRKKLDEILKTIFGNIYEELREEQTKRKRAKPKNGQALQARYKKDGDDFFKLREDWWYANRQQVWKAITCDTEESDTYFKQSSEGKYSFTNGQCGHNEENVLTNLDYVPQHLR
867	933	NTPESAQRKV	KKDDDPEFFK	CNDDNKLSNA	NKCWCNDDQV	DIGDLLRGRDLFYGNTPESAQRKVLDENLKTIFGHIYEELKNKEGAQTRYKKDDDPEFFKLREDWWTANRETVWEAITCNDDNKLSNASYFRETCNGQHKTDNKCWCNDDQVPTYFDYVPQYLR
868	934	NDKEKDQRKQ	KDGKDPNYYQ	CNDDDKLANA	NKCRCNGDQV	DIGDPLRGKDLFLGNDKEKDQRKQLDKNLKKIFKEIYDDVTKTNGEAAKKRYKDGKDPNYYQLREDWWNANRAKVWEAIACNDDDKLANASYFRKTCSDEQGGAHFINKCRCNGDQVPTYFDYVPQYLR
869	935	DKKKNQTERD	YNDNEENYYK	CSAPDEAQYF	KCRCEGANMV	DIGDPLRGKDLYRGDKKKNQTERDELENKLKKIFKEIHSEVTSGNNKDALKTRYNDNEENYYKLREDWWYANRETVWKAITCSAPDEAQYFGGTCRGHGKYPTLFIYKCRCEGANMVPTYFDYVPQFLR
870	936	NTYESAQRKQ	KGDKNNNFFK	CNAWGYRYFH	NKCFCNNGDV	DIGDTFKGKDLFLGNTYESAQRKQLDDKLKEIFKKIYEGLKNGAQTYYKGDKNNNFFKLREDWWTANRATIWEAITCNAWGYRYFHATCGDSGDEKGPSQANNKCFCNNGDVPTSFDYVPQYLR
871	937	NDEEKKKRDE	YKDNDKNFFK	CNAGGGTYFR	CRCDGANVDP	DIGDTVRGKDLFLGNDEEKKKRDELEENLQKIFAKIHSGLTSTRGKQNGELQERYKDNDKNFFKLREDWWTANRHTVWEAITCNAGGGTYFRPTCGDALNPSLTQGDCRCDGANVDPPTYFDYVPQYLR
872	938	NSKEKKKRED	KGDDKKNFYQ	CEAPDNAKYK	GKKSRDVIDV	DIGDVMRGKDLYSGNSKEKKKREDLEENLKKIFGKIYQELTTTNGEIEARYKGDDKKNFYQLREDRWDLNRHDVWKAITCEAPDNAKYKVIKPDGSTNDSAGKKSRDVIDVSTNFDYVPQYLR
873	939	SKKEKEKRED	YQDGSGDFFQ	CDDDNKLSKA	QSSGANADKV	DIGDVVRGRDLYGGSKKEKEKREDLEKNLKTIFKEIHSGLSKNGAEARYQDGSGDFFQLREDWWTANRETVWKAITCDDDNKLSKASYFRATCSDSDGKYQYQTQNQCRCTQSSGANADKVPTYFDYVPQYLR
874	940	EKKQRKQLDD	KDKQTGNYYQ	CSAAGGEYFR	NNCRCNGDQV	DIVRGRDLFHGNDEEKKQRKQLDDKLKDIFKKIYDNLDKKKVKEAEERYKKDKQTGNYYQLREDWWNANRETVWKAITCSAAGGEYFRKTCGGGDENTATLTQNNCRCNGDQVPTYFDYVPQYLR
875	941	DQETKQHLEN	DKLGHLSIEQ	CGATMNDISF	EKCGHGDYNL	DLGDIIRGKDLYLVDQETKQHLENRLETMFDNIKKNNEDKLGHLSIEQVREYWWALNRDQVWKAITCGATMNDISFKNIGNGNTILWNEKCGHGDYNLLTNLDYVPQFLR
876	942	NDKEKEKRKQ	YKKDGDKFFQ	CGTHKGDTYF	NCRCEGANVV	DMGDIIRGKDLFLGNDKEKEKRKQLDENLIEIFKKIYNELTRTATRGSNGQALQERYKKDGDKFFQLREDWWDANRATVWEAITCGTHKGDTYFRATCGGDRQGPSMAKNNCRCEGANVVPTYFDYVPQYLR
877	943	NDKEKEKRKQ	YKKDGDKFFQ	CGTHKGDTYF	NCRCEGANVV	NVGDIIRGKDLFPCNDKEKEKRKQLDENLIEIFKKIYNELTRTATRGSNGQALQERYKKDGDKFFQLREDWWDANRATVWEAITCGTHKGDTYFRATCGGDRQGPSMAKNNCRCEGANVVPTYFDYVPQYLR
878	944	NPQEKEQRDK	RYGGDENFFK	CGTHDGASYF	NKCTCNNGDV	YIGDIIRGRDLYLVNPQEKEQRDKLEENLKKIFKKIHDDVMKTSGRTNGAKARYGGDENFFKLREDWWTANRSTVWKAITCGTHDGASYFRATCSDGQSGAQAKNKCTCNNGDVPTYFDYVPQFLR
879	945	NKKKNPTERE	YDGDGDNYYK	CDDDDKKLAG	SGASGDVNIV	DIADIIRGRDLYSGNKKKNPTEREKLEDNLKDIFKNIYNDVTKSGNNKEAQKRYDGDGDNYYKLREDWWTANRETVWEAITCDDDDKKLAGAHYFRATCGGDSQGPSVAQKQCRCENKSGASGDVNIVPTYFDYVPQYLR
880	946	NDEEKKQRKQ	KDKQTGNYYQ	CDARDNADDK	CRCPNGNNQV	DIADIVRGKDLFRGNDEEKKQRKQLEKNLKKIFGDIYNEVMRGTNGQTLQKRYKKDKQTGNYYQLREDWWTANRETVWEALTCDARDNADDKYFRKTCSNDKTETDKKCRCPNGNNQVPTYFDYVPQYLR
881	947	DNKKDKKDKL	RYKDTTNFYQ	CEHPGATYFR	SNCRCKTNDV	DIADIVRGRDLYRGDNKKDKKDKLQEQLKKYFQQIHGGLTKNGAQTRYKDTTNFYQLREDWWALNRQEIWKAITCEHPGATYFRKTCVAGNETESNCRCKTNDVPTCFDYVPQYLR
882	948	DNKKDKKDKL	RYKDTTNFYQ	CEHPGATYFR	SNCRCKTNDV	DIADIVRGRDLYRGDNKKDKKDKLQEQLKKYFQQIHGGLTKNGAQTRYKDTTNFYQLREDWWALNRQEIWKAITCEHPGATYFRKTCVAGNETESNCRCKTNDVPTYFDYVPQYLR
883	949	HQQRKKYLEE	YKLGHLSTEK	CNAEGNDKYF	GKCGHNDDNV	DIGDIIRGEDLFLGHQQRKKYLEERLEKMFENIKNNNEYKLGHLSTEKVREYWWALNRQQVWNAITCNAEGNDKYFKKSSGGEYKFSGGKCGHNDDNVPTNLDYVPQYLR
884	950	NNRENDKLEK	YKDDAPDFYQ	CNAHDSHYTK	MEKCRNITGV	DIGDIIRGEDLYRGNNRENDKLEKKLKEYFKKIYEQLVKKYKEKAETDYKDDAPDFYQLREDWWNINRKKVWDAITCNAHDSHYTKMLADGSIKQSDMEKCRNITGVPTNFDYVPQYLR
885	951	NVHDKVEKGL	YDGDGPEYYK	CGALPKSAYV	KCGHNNKDDP	DIGDIIRGIDMFKPNVHDKVEKGLREVFKKIHDLNKSKINDYDGDGPEYYKLREAWWTANRDQVWKAITCGALPKSAYVLQSENNTQLPSYLKCGHNNKDDPPTNLDYVPQYLR
886	952	NNQEKEKLQE	EDLKDLTLDQ	CHVVSGNNYF	NNCRCAAGDV	DIGDIIRGKDHYLGNNQEKEKLQENLRQIFQNIMDKNEDLKDLTLDQVREYWWALNRKDVWKAITCHVVSGNNYFRRTCGGGQNKTQNNCRCAAGDVPTYFDYVPQFLR
887	953	NNKRDKLEKQ	DDAKGGDFFQ	CDVKSGNNYF	KPGKSETDQV	DIGDIIRGKDLFIGNNKRDKLEKQLKKYFQKIYEKLDGKNGKTNGIEERYIDDAKGGDFFQLREDWWTANRHTVWKAITCDVKSGNNYFRPTCGDALNPSLTQGDCRCPKTSDGKPGKSETDQVPTYFDYVPQFLR
888	954	YDEKEKKKRK	PKLSTLEDEE	CGAPIDGVQY	KQCRCVSTDP	DIGDIIRGKDLFIGYDEKEKKKRKQLESKLKDIFKNIKKENNPKLSTLEDEEIREYWWTLNRKKVWYAMTCGAPIDGVQYFRKTCSNGGSYASKQCRCVSTDPPTYFDYVPQFLR
889	955	YNEKDRKEKE	YNDPKGNYYQ	CRAGEDDRYS	EKCGRELSSV	DIGDIIRGKDLFIGYNEKDRKEKEQLQNKLKNIFKNIYENLKDPEKTKYNDPKGNYYQLREDWWALNRQDVWTAITCRAGEDDRYSKIADDGSFLWNEKCGRELSSVPTNLDYVPQFLR
890	956	YNETDKVQKA	KDDEDGNFFQ	CNAWGNTYFR	GKCHCIDGTN	DIGDIIRGKDLFIGYNETDKVQKAILQQRLKEIFKEIYDNLMKDVTTNGKKGEIETRYKKDDEDGNFFQLREDWWNANRQEVWKAITCNAWGNTYFRKTCSEGKTPTQGKCHCIDGTNPTNFDYVPQYLR
891	957	YNETDKVQKA	KDDEDGNFFQ	CNAWGNTYFR	GKCHCIDGTV	DIGDIIRGKDLFIGYNETDKVQKAILQQRLKEIFKEIYDNLMKDVTTNGKKGEIETRYKKDDEDGNFFQLREDWWNANRQEVWKAITCNAWGNTYFRKTCSEGKTPTQGKCHCIDGTVPTNFDYVPQYLR
892	958	YNQKDQEEKQ	YEGDTTDYFQ	CDARGNDLYS	EKCGHNDDNV	DIGDIIRGKDLFIGYNQKDQEEKQKLQDSLKNIFGKIHDDVTSSGNNKDTLQARYEGDTTDYFQLREDWWTANRATIWKAITCDARGNDLYSKNIGNGTTTVSNEKCGHNDDNVPTNLDYVPQYLR
893	959	YNQKDREQKK	KGDTDKNYYK	CEAGSGKYFR	RCRCPNGDQV	DIGDIIRGKDLFIGYNQKDREQKKKLQDNLIEIFAKIYEELKDKEGAEKHYKGDTDKNYYKLREDWWTANRSTIWEAITCEAGSGKYFRGTCGTGTGTQVRCRCPNGDQVPTYFDYVPQFLR
894	960	YNQKDRKEKA	YKNNDENYFQ	CDEDKKLAGA	PNADKANTDP	DIGDIIRGKDLFIGYNQKDRKEKAKLQENLRKIFKDIHNNLQDTEAQKRYKNNDENYFQLREDWWTANRATIWEAITCDEDKKLAGASYFRPTCSMNGSGAQANHYCRCNNDQPNADKANTDPPTYFDYVPQYLR
895	961	YNQKDRKEKE	YNDPKGNYYQ	CGTGENDIYS	EKCGRERSSV	DIGDIIRGKDLFIGYNQKDRKEKEQLQNKLKNIFKNIYENLKDPEKTKYNDPKGNYYQLREDWWDANRATVWKAITCGTGENDIYSKTVDDGKITFFNEKCGRERSSVPTNLDYVPQFLR
896	962	GPDQEKKKLE	KNDNDRNYFK	CGAPSDAQYF	KNCHCIGGDV	DIGDIIRGKDLFLGGPDQEKKKLEENLRNIFKNIHDHLTDAKAKSYYKNDNDRNYFKLRNDWWELNRQQVWNAITCGAPSDAQYFRNTCSSIKGGHYKNCHCIGGDVLTNFDYVPQYLR
897	963	GPNQEKKLLE	HYQDTENYYK	CGASEDAKYK	VQCRCFSGDP	DIGDIIRGKDLFLGGPNQEKKLLENKLKQYFQKIHNSSGESAKEHYQDTENYYKLREYWWNANRKDVWKAMTCGASEDAKYKVIGPDGKITESNMVQCRCFSGDPPTNLDYVPQYLR
898	964	GPSQEKKKLE	KGLSELSTEK	CDTEESDTYF	GQCGHNEENV	DIGDIIRGKDLFLGGPSQEKKKLEENLKKIFENIKKKKKGLSELSTEKVREYWWAIHRKEVWKAITCDTEESDTYFKQSSGGKYSFTNGQCGHNEENVLTNLDYVPQYLR
899	965	HKQKKNQLEK	NKLGRLSIEE	CAADDNDKYS	DKCGYYEEKA	DIGDIIRGKDLFLGHKQKKNQLEKRLVEMFKNIRKNNNNNKLGRLSIEEVREYWWALNRKEVWKAITCAADDNDKYSKTANGNTTHWNDKCGYYEEKAPTNLDYVPQYLR
900	966	HKQRKKYLEE	PDLNTLKPEQ	CGATDGDKYF	AKGAKDTDQV	DIGDIIRGKDLFLGHKQRKKYLEESLKTMFKNIQKKNPDLNTLKPEQVREYWWALNRDQVWNAITCGATDGDKYFRKTACNGGKSSTQGKCRCDGAKGAKDTDQVPTYFDYVPQYLR
901	967	HKQRKQHLEK	TKLGQLTLDQ	CYAKEEDTYS	EKCGHEQGNV	DIGDIIRGKDLFLGHKQRKQHLEKRLESMFQNIKKNNNTKLGQLTLDQVREYWWALNREDVWKAITCYAKEEDTYSKIADDGKITFFNEKCGHEQGNVPTNLDYVPQHLR
902	968	HKQRKQHLEK	TKLGQLTLDQ	CYAKEEDTYS	EKCGHEQGNV	DIGDIIRGKDLFLGHKQRKQHLEKRLESMFQNIKKNNNTKLGQLTLDQVREYWWALNRKDVWKAITCYAKEEDTYSKIADDGKITFFNEKCGHEQGNVPTNLDYVPQHLR
903	969	HNHKKKPLLD	EDINNLPIDD	CSAPYYADYF	GYCGRNEGAP	DIGDIIRGKDLFLGHNHKKKPLLDNLEKIFNRFQKIYEDINNLPIDDIREYWWALNRNDVWEALTCSAPYYADYFKKKSGNTYNFTTEGYCGRNEGAPPTNLDYVPQFLR
904	970	HNNKKKALLD	KDLKDVEIDD	CSAPGDAKYV	DQCGHNDMDV	DIGDIIRGKDLFLGHNNKKKALLDNLEKIFNNFREKYKDLKDVEIDDIREYWWALNRNDVWEALTCSAPGDAKYVKYFPSNTTIVSFDQCGHNDMDVPTNLDYVPQFLR
905	971	HNNKKKALLD	KDLKDVEIDD	CSAPGDAKYV	DQCGHNDMDV	DIGDIIRGKDLFLGHNNKKKALLDNLEKIFNNFRERYKDLKDVEIDDIREYWWALNRNDVWEALTCSAPGDAKYVKYFPSNTTIVSFDQCGHNDMDVPTNLDYVPQFLR
906	972	HQQRKGKLEE	NDDTDNNFYQ	CSADDSEDYF	SKCGHDENKV	DIGDIIRGKDLFLGHQQRKGKLEENLRNIFKNIHDHLTDHKAKRYYNDDTDNNFYQLREDWWTADRDQVWKALTCSADDSEDYFIQSESNKKLFSNSKCGHDENKVLTNLDYVPQFLR
907	973	HQQRKKYLEE	YKLGHLSTEK	CNAEGNDKHF	GKCGHNDDNV	DIGDIIRGKDLFLGHQQRKKYLEERLEKMFENIKNNNEYKLGHLSTEKVREYWWALNRQQVWNAITCNAEGNDKHFKKSSGGEYKFSGGKCGHNDDNVPTNLDYVPQYLR
908	974	HQQRKKYLEE	YKLGHLSTEK	CNAEGNDKYF	GKCGHNDDNV	DIGDIIRGKDLFLGHQQRKKYLEERLEKMFENIKNNNEYKLGHLSTEKVREYWWALNRQQVWNAITCNAEGNDKYFKESSGGEYKFSGGKCGHNDDNVPTNLDYVPQYLR
909	975	HQQRKKYLEE	YKLGHLSTEK	CNAEGNDKYF	GKCGHNDDNV	DIGDIIRGKDLFLGHQQRKKYLEERLEKMFENIKNNNEYKLGHLSTEKVREYWWALNRQQVWNAITCNAEGNDKYFKKSSGGEYKFSGGKCGHNDDNVPTNLDYVPQYLR
910	976	HQQRKKYLEE	YKLGHLSTEK	CNAEGNDKYF	GKCGHNDDNV	DIGDIIRGKDLFLGHQQRKKYLEERLEKMFENIKNNNEYKLGHLSTEKVREYWWTLNRQQVWNAITCNAEGNDKYFKKSSGGEYKFSGGKCGHNDDNVPTNLDYVPQYLR
911	977	HQQRKKYLEE	YKLGHLSTGK	CNAEGNDKYF	GKCGHNDDNV	DIGDIIRGKDLFLGHQQRKKYLEERLEKMFENIKNNNEYKLGHLSTGKVREYWWALNRQQVWNAITCNAEGNDKYFKKSSGGEYKFSGGKCGHNDDNVPTNLDYVPQYLR
912	978	HQQRKKYLEE	YKLGHLSTEK	CNAEGNDKYF	GKCGHNDDNV	DIGDIIRGKDLFLGHQQRKKYLEERLEKMFENIKSNNEYKLGHLSTEKVREYWWALNRQQVWNAITCNAEGNDKYFKKSSGGEYKFSGGKCGHNDDNVPTNLGYVPQYLR
913	979	HQQRKRKLEE	NDDTDDNFYQ	CSADDSEDYF	SKCGHDENKV	DIGDIIRGKDLFLGHQQRKRKLEENLRNIFKNIHDHLTDHKAKRYYNDDTDDNFYQLREDWWTANRDQVWKALTCSADDSEDYFIQSESNKKLFSNSKCGHDENKVLTNLDYVPQFLR
914	980	HQQRKRKLEE	NDDTDNNFYQ	CSADDSEDYF	SKCGHDENKV	DIGDIIRGKDLFLGHQQRKRKLEENLRNIFKNIHDHLTDHKAKRYYNDDTDNNFYQLREDWWTANRDQVWKALTCSADDSEDYFIQSESNKKLFSNSKCGHDENKVLTNLDYVPQFLR
915	981	HQQRKRKLEE	NDDTDNNFYQ	CSADDSEDYF	SKCGHDESKV	DIGDIIRGKDLFLGHQQRKRKLEENLRNIFKNIHDHLTDHKAKRYYNDDTDNNFYQLREDWWTANRDQVWKALTCSADDSEDYFIQSESNKKLFSNSKCGHDESKVLTNLDYVPQFLR
916	982	HQQRKRKLEE	NDDTDNNFYQ	CSADDSEDYF	SKCGHDENKV	DIGDIIRGKDLFLGHQQRKRKLEENLRNIFKNIHDHLTDHKAKRYYNDDTDNNFYQLREDWWTANRDQVWKALTCSADDSEDYFIRSESNKKLFSNSKCGHDENKVLTNLDYVPQFLR
917	983	HQQRKRKLEE	NDDTDNNFYQ	CSADDSEDYF	SKCGHDENKV	DIGDIIRGKDLFLGHQQRKRKLEENLRNIFKNIHDHLTDHKAKRYYNDDTDNNFYQLREDWWTANRDQVWRALTCSADDSEDYFIQSESNKKLFSNSKCGHDENKVLTNLDYVPQFLR
918	984	HQQRKRKLEE	NDDTDNNLYQ	CSADDSEDYF	SKCGHDENKV	DIGDIIRGKDLFLGHQQRKRKLEENLRNIFKNIHDHLTDHKAKRYYNDDTDNNLYQLREDWWTANRDQVWKALTCSADDSEDYFIQSESNKKLFSNSKCGHDENKVLTNLDYVPQFLR
919	985	HQQRKRKLEE	NDDTDNNFYQ	CSADDSEDYF	SKCGHDENKV	DIGDIIRGKDLFLGHQQRKRKLEENLRNIFKNIHDHLTDRKAKRYYNDDTDNNFYQLREDWWTANRDQVWKALTCSADDSEDYFIQSESNKKLFSNSKCGHDENKVLTNLDYVPQFLR
920	986	HSKEKEKLQT	KKDEDPNYYK	CSAPGDAKYV	DQCGHNDMHV	DIGDIIRGKDLFLGHSKEKEKLQTNLKNIFEKIYDQLKPEAKKHYKKDEDPNYYKLREYWWALNRNDVWEALTCSAPGDAKYVKYFPSNTTTVSFDQCGHNDMHVPTNLDYVPQFLR
921	987	HSKEKEKLQT	KKDEDPNYYK	CSAPGDAKYV	DQCGHNDMHV	DIGDIIRGKDLFLGHSKEKEKLQTNLKNIFEKIYDQLTPEAKKHYKKDEDPNYYKLREYWWALNRNDVWEALTCSAPGDAKYVKNFPSNTTTVSFDQCGHNDMHVPTNLDYVPQFLR
922	988	HSKEKEKLQT	KKDEDPNYYK	CSAPGDAKYV	DQCGHNDMDV	DIGDIIRGKDLFLGHSKEKEKLQTNLKNIFEKIYDQLTPEAKKHYKKDEDPNYYKLREYWWALNRNDVWEALTCSAPGDAKYVKYFPSNTTIVSFDQCGHNDMDVPTNLDYVPQFLR
923	989	HSKEKEKLQT	KKDEDPNYYK	CSAPGDAKYV	DQCGHNDMHV	DIGDIIRGKDLFLGHSKEKEKLQTNLKNIFEKIYDQLTPEAKKHYKKDEDPNYYKLREYWWALNRNDVWEALTCSAPGDAKYVKYFPSNTTTVSFDQCGHNDMHVPTNLDYVPQFLR
924	990	NDEEKKQRKK	RYGSDPYFFK	CNAQGNTYFH	KVGTNETDRV	DIGDIIRGKDLFLGNDEEKKQRKKLQQNLKNIFGNIYKELKKKKKGRNEKNLDALQTRYGSDPYFFKLREDWWEADRAKVWEAITCNAQGNTYFHATCNGGKSSTPNKCRCGDGESKVGTNETDRVPTYFDYVPQYLR
925	991	NKQRKKILQE	PDLKDLQIDD	CFADGSEEYF	PKCGHEQGNV	DIGDIIRGKDLFLGNKQRKKILQEKLENIFKKFKVKYPDLKDLQIDDIREYWWALNREDVWKALTCFADGSEEYFIKSSASYQSFSNPKCGHEQGNVPTNLDYVPQFLR
926	992	NKQRKKILQE	KDLKDLPIDD	CNAPYDANYY	GQCGHTEGTV	DIGDIIRGKDLFLGNKQRKKILQEKLENIFKKFREKYKDLKDLPIDDIREYWWALNRNDVWKAITCNAPYDANYYRKYSDKSMDFTSQGQCGHTEGTVPTNLDYVPQFLR
927	993	NKQRKKILQE	KDLKDLPIDD	CNAPYDANYY	TQCRCATNDV	DIGDIIRGKDLFLGNKQRKKILQEKLENIFKKFREKYKDLKDLPIDDIREYWWALNRNDVWKAITCNAPYDANYYRQTCGEGTSSTNTQCRCATNDVPTYLDYVPQHLR
928	994	YNEKDQQGKA	RYGGDENYFQ	CGAGKNDKYF	EKCRCVSTDP	DIGDIIRGKDLFLGYNEKDQQGKAKLQQRLKEIFKKIHDDVTKGGKNGKKSAKDRYGGDENYFQLREDWWDANRAKVWYAMTCGAGKNDKYFRQTCSDDKADTYEKCRCVSTDPPTYFDYVPQYLR
929	995	YNERDREKKR	GKLGALSLDD	CSAPGDAKYV	DQCGHNDVDV	DIGDIIRGKDLFLGYNERDREKKRKLQDNLEKIFRNIQDKNRGKLGALSLDDIREYWWALNRNDVWEALTCSAPGDAKYVKYFPSNTTIVSFDQCGHNDVDVPTNLDYVPQYLR
930	996	YTKKDEKEKE	YSGDYPDFYQ	CKAEKDDKYF	QKCKCVDGDP	DIGDIIRGKDLFLGYTKKDEKEKEKVQTNLKRIFNEIYKKMQDPAKSHYSGDYPDFYQLREDWWALNRKEVWKAIICKAEKDDKYFRKKDSDGKHCSVQKCKCVDGDPPTNLDYVPQHLR
931	997	NDEEKKQRKK	KNDKDPNYYK	CDPRHKAEYF	CRCDGANVDP	DIGDIIRGKDLFRGNDEEKKQRKKLEKNLKGVFGNIYDNLKDNEAKKHYKKNDKDPNYYKLREDWWTANRSAIWEALTCDPRHKAEYFRHTCGTGKYRTPTDDKCRCDGANVDPPTYFDYVPQYLR
932	998	NDEEKKQRKK	KNDKDPNYYK	CDPRHKAEYF	CRCDGANVDP	DIGDIIRGKDLFRGNDEEKKQRKKLEKNLKGVFGNIYDNLKDNEAKKHYKKNDKDPNYYKLREDWWTANRSTIWEALTCDPRHKAEYFRHTCGTGKYRTPTDDKCRCDGANVDPPTYFDYVPQYLR
933	999	NNKEKKQREK	YNDDNENYYQ	CSEKLSNSKY	RCDGKNADQV	DIGDIIRGKDLFRGNNKEKKQREKLDENLKTIFANIYKDVTSSGRNVQKLQKRYNDDNENYYQLREDWWTANRETVWKAITCSEKLSNSKYFRGTCGGDENTATRTPSHCRCDGKNADQVPTYFDYVPQFLR
934	1000	YDEKEKKQRK	EDKETGNYYK	CSADTGNKYF	KMGEHETDQV	DIGDIIRGKDLFRGYDEKEKKQRKQLDKKLKFIFGDIYKELTKNWKTNVKTLKARYKEDKETGNYYKLREDWWTANRDQVWKAITCSADTGNKYFRQTCNDDETLSYANYKCRCKDKMGEHETDQVPTYFDYVPQYLR
935	1001	YDKKDREQKQ	YDDPEGNFYE	CSAGSGTYFR	QCRCAANIDP	DIGDIIRGKDLFRGYDKKDREQKQKIQDNSKDIFAKIHNKLKQDVKGHYDDPEGNFYELREDWWDANRKEVWTAITCSAGSGTYFRATCGGGTSSTNTQCRCAANIDPPTYFDYVPQYLR
936	1002	YDQKDREQKK	KDDKDPYYYK	CNAGSGNRYF	RTFTEETDQV	DIGDIIRGKDLFRGYDQKDREQKKKIQDNLIEIFAKIYEELIKNASNGKEAQEYYKKDDKDPYYYKLREDWWTANRHTVWEAITCNAGSGNRYFRATCDSDDNESLSHASNKCRCRSRTFTEETDQVPTYFDYVPQYLR
937	1003	YDQKDREQKK	KDDKDPYYYK	CNAGSGNRYF	KTFTEETDQV	DIGDIIRGKDLFRGYDQKDREQKKKIQDNLIEIFAKIYEELIKNASNGMEAQEYYKKDDKDPYYYKLREDWWTANRHTVWEAITCNAGSGNRYFRATCDSDDNESLSHASNKCRCRSKTFTEETDQVPTYFDYVPQYLR
938	1004	YNEIDREQKK	RYGSDKDFFQ	CKADTGNAYF	KDGKDDTDQV	DIGDIIRGKDLFRGYNEIDREQKKIQDNLKEIFGKIHGNLRNGVKERYGSDKDFFQLREDWWTANRHTVWEAITCKADTGNAYFRKTCSDRQGGAQATKQCRCQKKDGKDDTDQVPTYFDYVPQYLR
939	1005	YNEIDREQKK	RYGSDKDFFQ	CKADTGNAYF	KDGKDDTDQV	DIGDIIRGKDLFRGYNEIDREQKKKIQDNLKEIFGKIHGNLRNGAKERYGSDKDFFQLREDWWTANRHTVWEAITCKADTGNAYFRKTCSDRQGGAQATKQCRCQKKDGKDDTDQVPTYFDYVPQYLR
940	1006	YNEKDKEEKK	YNDPNGDFYQ	CDAPGDASYF	NKCTCNNGDV	DIGDIIRGKDLFRGYNEKDKEEKKQLQDSLKNIFGKIYEELIKKKAEAKEHYNDPNGDFYQLREDWWTANRETVWKALTCDAPGDASYFRTTCSDRQGGAQARNKCTCNNGDVPTYFDYVPQYLR
941	1007	YNEKDQEEKK	YEDATENYFQ	CDAGNAQYVG	KKCTCASGDV	DIGDIIRGKDLFRGYNEKDQEEKKQLQENLKKIFKKIHNNLQDTEAKNHYEDATENYFQLREDWWNANRQEVWKAITCDAGNAQYVGLTCSEGGSSAHKKCTCASGDVPTYFDYVPQYLR
942	1008	YNEKDQQEKV	YNDPKENYYQ	CGAEDKDTYS	YKCRHVDQHV	DIGDIIRGKDLFRGYNEKDQQEKVALQQHLKEIFKKIYGELKDPEDINYNDPKENYYQLREDWWTANRETVWKAITCGAEDKDTYSKYLGDGTTYYYYKCRHVDQHVPTNLDYVPQYLR
943	1009	YNEKDQQEKV	YNDPKENYYQ	CGAEDKDTYS	YKCRRVDRHV	DIGDIIRGKDLFRGYNEKDQQEKVALQQHLKEIFKKIYGELKDPEDINYNDPKENYYQLREDWWTANRETVWKAITCGAEDKDTYSKYLGDGTTYYYYKCRRVDRHVPTNLDYVPQYLR
944	1010	YNEKDQQEKV	YNDPKENYYQ	CGAEDKDTYS	YKCRHVDQHV	DIGDIIRGKDLFRGYNEKDQQEKVALQQHLKEIFKKIYGELKDPEDINYNDPKENYYQLRGDWWTANRETVWKAITCGAEDKDTYSKYLGDGTTYYYYKCRHVDQHVPTNLDYVPQYLR
945	1011	YNEKDRNEKK	YQHGAPDYFQ	CGAPHDSKYF	NDGKSETDQV	DIGDIIRGKDLFRGYNEKDRNEKKQLQENLKKIFGKIYEELKNGKTNSALQARYQHGAPDYFQLREDWWTANRETVWKAITCGAPHDSKYFRQTCNYEETLSHANHKCRCKKNDGKSETDQVPTYFDYVPQYLR
946	1012	NPQESKQREK	KDKETGNYYQ	CGVKSGSQYF	DNCRCAIHDV	DIGDIIRGKDLFYGNPQESKQREKLENKLKDIFKKIYDNLMKDVTSGKNGKTLQDRYKKDKETGNYYQLREDWWNNNRKMVWYAITCGVKSGSQYFRATCGSGEWTKDNCRCAIHDVPTYLDYVPQYLR
947	1013	NKKERVRLEE	YGGDYPNYYK	CGAEQKDTYS	RCGHHVDKVV	DIGDIIRGKDLYIGNKKERVRLEEKLKKIFKQIHDDVTSGKNGRNGEAAKGHYGGDYPNYYKLREDWWEANRLQVWKAITCGAEQKDTYSKYLGDVRTTLSYPRCGHHVDKVVPTNLDYVPQFLR
948	1014	NRKEKEKEKL	RYNDTTNYYE	CSAPEDAKYK	MGKCRNVTGV	DIGDIIRGKDLYIGNRKEKEKEKLQNNLKNIFGKIHDDVMKTSGRKGKKVEAEKRYNDTTNYYELREDWWDANRLDVWKAIICSAPEDAKYKVIGADGSTSESAMGKCRNVTGVPTYFDYVTRYLR
949	1015	NRKEKEKVKL	YNGDRQNYYK	CNADNDAFYF	EKCQCVTHDV	DIGDIIRGKDLYIGNRKEKEKVKLQNNLKSIFKKIYDALPDEKKLRYNGDRQNYYKLREDWWNANRQQVWKAMTCNADNDAFYFRPTCGKGTWTNEKCQCVTHDVPTYLDYVPQFLR
950	1016	NKKKDKLEDN	FKLDRLSLDE	CNAGGSQYFR	QKCSCPNAGV	DIGDIIRGKDLYIRNKKKDKLEDNLKEIFKMIQKNNQFKLDRLSLDELREYWWELNREKVWYAITCNAGGSQYFRQTCSEEPLSKQKCSCPNAGVPTYFDYVPQYLR
951	1017	NKKKDKLEDN	PKLNGLPLDE	CNAGSYQYSQ	QKCSCPNAGV	DIGDIIRGKDLYIRNKKKDKLEDNLQKIFKMIQGKYPKLNGLPLDELREYWWEENREKIWKAITCNAGSYQYSQPTCSEQPLSQQKCSCPNAGVPTNFDYVPQYLR
952	1018	NKQEKDRLQS	RYKDTTNFYR	CGAAGGTYFR	SNCRCAINDV	DIGDIIRGKDLYIRNKQEKDRLQSTLKRIFQEIYNNLMEDLKNDNIKGKNNGRNGEEAKERYKDTTNFYRLREDWWDANRETVWKAITCGAAGGTYFRKTCVAGNETGSNCRCAINDVPTYFDYVPQYLR
953	1019	NKREKDRLEK	RKLSTLEDDQ	CGAAGGTYFR	EKCRCPSHKV	DIGDIIRGKDLYIRNKREKDRLEKNLKKIFEKIKGNNRKLSTLEDDQIREYWWELNREMVWYAITCGAAGGTYFRGTCVGRNSTNEKCRCPSHKVPTYFDYVPQYLR
954	1020	NKREKKRLED	YNDDGPDFFK	CGVKGNAYFR	TQCRCTIHGV	DIGDIIRGKDLYIRNKREKKRLEDNLKEIFKQIHDDVTKGGKNGAALKTRYNDDGPDFFKLREDWWNNNRIMVWRAITCGVKGNAYFRHTCNGGTSSTNTQCRCTIHGVPTYFDYVPQYLR
955	1021	NKREKRRLED	YEDATGIYFQ	CGAGGGKYFR	PSKCQCVTDV	DIGDIIRGKDLYIRNKREKRRLEDNLKKIFKKIYEELIKKKTNGKTLQTRYEDATGIYFQLREDWWDANREKVWKAITCGAGGGKYFRATCGRGEIPYVTPSKCQCVTDVPTYFDYVPQFLR
956	1022	NKREKRRLED	YEDATGNYFQ	CGAGGGKYFR	PSKCQCVTDV	DIGDIIRGKDLYIRNKREKRRLEDNLKKIFKKIYEELIKKKTNGKTLQTRYEDATGNYFQLREDWWDANREKVWKAITCGAGGGKYFRATCGRGEIPYVSPSKCQCVTDVPTYFDYVPQFLR
957	1023	NKREKRRLED	YEDATGNYFQ	CGAGGGKYFR	PSKCQCVTDV	DIGDIIRGKDLYIRNKREKRRLEDNLKKIFKKIYEELIKKKTNGKTLQTRYEDATGNYFQLREDWWDANREKVWKAITCGAGGGKYFRATCGRGEIPYVTPSKCQCVTDVPTYFDYVPQFLR
958	1024	NKREKRRLED	HYSDTTDFYQ	CGAEGYQYFR	KKCRCTIETV	DIGDIIRGKDLYIRNKREKRRLEDNLKKIFKQIYDKLTHDARTHYSDTTDFYQLREDWWNNNRIMVWHAITCGAEGYQYFRKACSGGTTQTNKKCRCTIETVPTYFDYVPQYLR
959	1025	DKKEKKQLEE	YQNDNEDFFQ	CDAPKDAQYT	GQCRCFSGDP	DIGDIIRGKDLYLGDKKEKKQLEENLKRIFKKIYEGLTKDNDNGAIKTRYQNDNEDFFQLREDWWNANRNDIWKALTCDAPKDAQYTKKGPHNHITESNRGQCRCFSGDPPTNMDYVPQYLR
960	1026	DNKKDKAQKL	PRLNDLTDDQ	CNAQGFNYFR	NKCTCINGDP	DIGDIIRGKDLYLGDNKKDKAQKLKLQDNLNKIFNDIKNTNPRLNDLTDDQIREYWWEENREKVWKAITCNAQGFNYFRPTCSGGESIAHNKCTCINGDPPTYFDYVPQYLR
961	1027	DQERKHLLEK	IKLQTLTLHQ	CKAKKGDIYS	KCGHHVKQDV	DIGDIIRGKDLYLGDQERKHLLEKRLETMFANIQRNNIKLQTLTLHQVREYWWALNRVQVWKAITCKAKKGDIYSKTMNNGNMVFWYPKCGHHVKQDVPTNLDYVPQFLR
962	1028	DQERKHLLEK	IKLQTLTLHQ	CKAKKGGIYS	KCGHHVKQDV	DIGDIIRGKDLYLGDQERKHLLEKRLETMFANIQRNNIKLQTLTLHQVREYWWALNRVQVWKAITCKAKKGGIYSKTMNNGNMVFWYPKCGHHVKQDVPTNLDYVPQFLR
963	1029	DQQEKAKLEN	YDDNEGNYFK	CNAPKDANYF	QCGHNNRGDP	DIGDIIRGKDLYLGDQQEKAKLENNLKRIFRKLQESLDTTIKSQYDDNEGNYFKLREDWWEENRETVWKAITCNAPKDANYFEYNSGKLFKFSNDQCGHNNRGDPPTNLDYVPQYLR
964	1030	HEQGNNKLEA	VPLHNLSLDK	CGAGARDEYF	GQCGHRDENV	DIGDIIRGKDLYLGHEQGNNKLEAILKTIFENIWNKNNVPLHNLSLDKFREYWWALNRKEVWKAITCGAGARDEYFIKPSSHEYSFSNGQCGHRDENVPTYLDYVPQFLR
965	1031	HEQGNNKLEA	VPLHNLSLDK	CGATMNDIFS	NCGHHKDNNV	DIGDIIRGKDLYLGHEQGNNKLEAILKTIFENIWNKNNVPLHNLSLDKFREYWWALNRKEVWKAITCGATMNDIFSKNIGDAKMILFDYNCGHHKDNNVPTNLDYVPQHLR
966	1032	HEQGNNKLEA	SPLDKLSLEQ	CFADGSEEYF	PKCGHEQGNV	DIGDIIRGKDLYLGHEQGNNKLEARLKTIFQNIKNKNKSPLDKLSLEQVREYWWALNREDVWKALTCFADGSEEYFIQSENNTQLFSNPKCGHEQGNVPTNLDYVPQFLR
967	1033	NDKENDKLER	KDDPNKNYYQ	CSDKLRDASY	QCRCEGANVV	DIGDIIRGKDLYLGNDKENDKLERKLKKIFKKIQEKLTKNGAEARYKDDPNKNYYQLREDWWTMNRDQVWKAMTCSDKLRDASYFRATCGGNEKNSTLAKKQCRCEGANVVPTYFDYVPQYLR
968	1034	NDKENDKLER	KDDPNKNYYQ	CSDKLRDASY	RCRCEGANVV	DIGDIIRGKDLYLGNDKENDKLERKLKKIFKKIQEKLTKNGAEARYKDDPNKNYYQLREDWWTMNRDQVWKAMTCSDKLRDASYFRATCGGNEKNSTLAKKRCRCEGANVVPAYFDYVPQYLR
969	1035	NGDYKEKVSN	YKKDAPYYYK	CNAPYKSRYF	PKCGHGDNEV	DIGDIIRGKDLYLGNGDYKEKVSNNLRAIFKKIYENLNDPNVKAHYKKDAPYYYKLREHWWTANRDQVWKAITCNAPYKSRYFIQSEKNTKSFTNPKCGHGDNEVLTNLDYVPQFLR
970	1036	NGDYKEKVSN	YQKDAPNYYK	CSAPRDAQYF	DYCGHGEHEV	DIGDIIRGKDLYLGNGDYKEKVSNNLRAIFNKIYENLNDPKLKKHYQKDAPNYYKLRDAWWNANRDDVWYAITCSAPRDAQYFIKSSVRDQTFSNDYCGHGEHEVLTNLDYVPQFLR
971	1037	NKGEKKKRDE	HYQDTTDFFK	CDAPDKAQYF	NKCRCVTNYV	DIGDIIRGKDLYLGNKGEKKKRDELEKNLKTIFAKIHNGLTKNGAKDHYQDTTDFFKLREDWWDANRLDVWKAITCDAPDKAQYFRDACSEGTTPTPNKCRCVTNYVPTYFDYVPQYLR
972	1038	NKKKNQAREK	YDDEDKNFFK	CEVGSGTYFR	CRCEGANADP	DIGDIIRGKDLYLGNKKKNQAREKEKLENKLKEYFEKIYNSLENSIKSQYDDEDKNFFKLREDWWTANRHTVWEALTCEVGSGTYFRATCNDTGRGGAQAKDKCRCEGANADPPTYFDYVPQFLR
973	1039	NKKQNEIQRE	DDEKNGNLYQ	CEAPEDANYF	AQCRCIDSSV	DIGDIIRGKDLYLGNKKQNEIQREKEKLQINLKSIFKKIYDGLNPEAKQHYSDDEKNGNLYQLREDWWNANRQEVWKAMTCEAPEDANYFRTTCSSGNSKTSAQCRCIDSSVPTNLDYVPQYLR
974	1040	NKQEKKQRKQ	EGDKENYFFQ	CDVKSGNNYF	HNCRCNGDQV	DIGDIIRGKDLYLGNKQEKKQRKQLDDNLKEIFKKIHDEVTRGKQNGELQKRYEGDKENYFFQLREDWWDANRETVWKALTCDVKSGNNYFRHTCGGRQNRTATNHNCRCNGDQVPTYFDYVPQFLR
975	1041	NNKEKKKRDE	YNDNGGNYYQ	CDEENKLGGY	TSGAKADDQV	DIGDIIRGKDLYLGNNKEKKKRDELDDKLKGVFAKIHSEVTSGAQTYYNDNGGNYYQLREDWWTANRHTVWEALTCDEENKLGGYSYFRPTCGDSRRPSVARNQCRCTKTSGAKADDQVPTYFDYVPQFLR
976	1042	NNRKDKLEKK	YDDTDKNYYK	CNAPNDAKYF	EKCTCATNDV	DIGDIIRGKDLYLGNNRKDKLEKKLKEYFNKIYNSLEGSIKSQYDDTDKNYYKLREDWWELNRQDIWKALTCNAPNDAKYFRNACSNDMNPTHEKCTCATNDVPTYFDYVPQYLR
977	1043	NPEEIKQRQQ	KGDDNNNYYK	CDVHGSDYFR	SAKDGDVNIV	DIGDIIRGKDLYLGNPEEIKQRQQLENKLKKIFGNIYEELTNGAKDRYKGDDNNNYYKLREDWWALNRNDVWKAITCDVHGSDYFRPTCGGDENTATRTKDKCRCDGAKSAKDGDVNIVPTYFDYVPQYLR
978	1044	NPQEKTKREQ	RYGKDPNFYR	CKADKGNAYF	SRDNKSNDQV	DIGDIIRGKDLYLGNPQEKTKREQLENNLKTIFGHIYEELKEEKKKKNREIEDRYGKDPNFYRLREDWWTANRHTVWEAITCKADKGNAYFRTTCSMNGSGAQANDKCRCPKSRDNKSNDQVPTYFDYVPQYLR
979	1045	NPQESAQRII	YKDTDKNFFQ	CNDDKKLTGA	RCSDNPNTDP	DIGDIIRGKDLYLGNPQESAQRIILEKNLKKYFQQIHNDVTSSGRNGVKDRYKDTDKNFFQLREDWWYANRETVWKAITCNDDKKLTGASYFRPTCDSGDNKKTTIRTPNQCRCSDNPNTDPPTYFDYVPQFLR
980	1046	NPQESAQRII	KDEEDKNFFQ	CNDDNKLANA	NKCRCNDDQV	DIGDIIRGKDLYLGNPQESAQRIILENNLKKIFGKIHGGLTNSALQDRYKKDEEDKNFFQLREDWWTANRETVWKAITCNDDNKLANAQYFRTTCSDGRSGAQARNKCRCNDDQVPTYFDYVPQYLR
981	1047	NPQESARRKQ	YNDESGNYYQ	CGAAGGKYFH	DKCRCTARVV	DIGDIIRGKDLYLGNPQESARRKQLENNLKEIFKQIRSEVTTNGKKKVEAKARYNDESGNYYQLREDWWNANRQQVWYAITCGAAGGKYFHATCGSGNNATQAKDKCRCTARVVPTYFDYVPQYLR
982	1048	NPQESTQRQQ	YKDDTTDFFQ	CNAGGSQYFR	RCSDNPNTDP	DIGDIIRGKDLYLGNPQESTQRQQLDDKLKDIFKKIHDDVTSGNNKDTLKDRYKDDTTDFFQLREDWWTANRHTVWEAITCNAGGSQYFRNTCGSGEKGSATTGKCRCSDNPNTDPPTYFDYVPQFLR
983	1049	NRKEREKEEL	HYGGDENYYK	CGAGGGTYFH	SQCRCKTNVV	DIGDIIRGKDLYLGNRKEREKEELQKNLKSIFKKIYDNLGKNKEDAKGHYGGDENYYKLREDWWEANRQEVWKAITCGAGGGTYFHATCGSGETALVTPSQCRCKTNVVPTYFDYVPQFLR
984	1050	NSKEKDYLQD	KDEKDRNYYK	CEVPGNAYYF	GQCRCASGDC	DIGDIIRGKDLYLGNSKEKDYLQDKLKKYFQKIYDNLKDSTLQDKYKDEKDRNYYKLREDWWALNRKDVWNSMTCEVPGNAYYFRQTCSNDKTGNIGQCRCASGDCPTYFDYVPQYLR
985	1051	YDDKEKEQRD	RYGGDPDFFK	CDAPPDAPYF	QKCTCASGDV	DIGDIIRGKDLYLGYDDKEKEQRDKIEKNLQKIFGKIYEGLTSTRGKTNSAEARYGGDPDFFKLREDWWYANRSTVWKAIACDAPPDAPYFRNTCAGGTKPTHQKCTCASGDVPTYFDYVPQFLR
986	1052	YDEKEKKKRD	YKDTDKNYYK	CNDDNKLRDA	KCRCDDVNIV	DIGDIIRGKDLYLGYDEKEKKKRDELENNLKEIFGDIYKDVTSGNNKDALKTRYKDTDKNYYKLREDWWYANRATVWKAITCNDDNKLRDAQYFRGTCGGERTATLAKYKCRCDDVNIVPTYFDYVPQYLR
987	1053	YDQKEKEQRD	RYGSDKDFFQ	CKAKEADKYF	PGQDKANTDP	DIGDIIRGKDLYLGYDQKEKEQRDDIEKNLKEIFQQIHSGLAGGVKARYGSDKDFFQLREDWWTANRETVWKAITCKAKEADKYFRNTCNGGSPTKGYCRCNGDKPGQDKANTDPPTYFDYVPQFLR
988	1054	YNKKEKAQKE	AKEKDPDFLK	CNAPNDAKYF	EKCTCASGDV	DIGDIIRGKDLYLGYNKKEKAQKEKLEQNLKFFFQNIDDKLDPEAKNYYAKEKDPDFLKLREDWWELNRQDIWKALTCNAPNDAKYFRKTVCAGGTTPTHEKCTCASGDVPTYFDYVPQYLR
989	1055	YNRKDKTDKL	YQDGAPDFYQ	CGAGNDSQYF	GRCRCPINDV	DIGDIIRGKDLYLRYNRKDKTDKLQEQLKKYFQKIYEGLSWTPTKNGKKSAKDHYQDGAPDFYQLREDWWDNNRKMVWYAITCGAGNDSQYFRHTCGTGTGTQGRCRCPINDVPTNFDYVPQYLR
990	1056	DDKENIKLQD	DKLGALSLDK	CSNELKDNRY	ENDESETDRV	DIGDIIRGKDLYRGDDKENIKLQDNLEKIFRNIQDKNSDKLGALSLDKVREYWWALNRNQVWKAMTCSNELKDNRYFRQTCDDNESLSHASHKCRCRSENDESETDRVPAYFDYVPQYLR
991	1057	DDKENIKLQD	DKLGALSLDK	CSNELKDNRY	KNDKSETDQV	DIGDIIRGKDLYRGDDKENIKLQDNLEKIFRNIQDKNSDKLGALSLDKVREYWWALNRNQVWKAMTCSNELKDNRYFRQTCNDNESLSHASHKCRCRSKNDKSETDQVPTYFDYVPQYLR
992	1058	DKEKKEKLEL	YFDPKGNYYQ	CSAPNEAKYN	YKKCRNIADV	DIGDIIRGKDLYRGDKEKKEKLELKLKSFFKNIYDDLINDQGKKDAAIKHYFDPKGNYYQLREDWWDLNRHDVWKAITCSAPNEAKYNVIASDGTTTKSNYKKCRNIADVTTYFDYVPQYLR
993	1059	DNREKTKLEK	KKLKSLTDDQ	CDAKGSQYFR	DDKCRCEANV	DIGDIIRGKDLYRGDNREKTKLEKKLKEIFKNIQENNKKLKSLTDDQIRE*WWDANRETVWKAITCDAKGSQYFRQTACAGTRKTDDKCRCEANVPTYFDYVPQYLR
994	1060	NKKKNPTERD	KGDDNNNYSK	CGAHGTYFRP	KNDGRPDDQV	DIGDIIRGKDLYRGNKKKNPTERDQLESKLKEIFKEIHSGLSMEKRSRYKGDDNNNYSKLREDWWALNRQDVWKAITCGAHGTYFRPTCNDNGTFSQANDKCRCKKNDGRPDDQVPTYFDYVPQFLR
995	1061	NKQEKDALQE	KDEPDNNFYQ	CKATDTQYFR	SNCHCVDGTV	DIGDIIRGKDLYRGNKQEKDALQEQLKKYFKELHNHLKRPLKEHYKDEPDNNFYQLREDWWNANRQEVWKAITCKATDTQYFRNTCSNNTRETQSNCHCVDGTVPTNLDYVPQYLR
996	1062	NKQEKDRLQN	KNDDDPNFYQ	CKAPGNAQYF	EKCQCIDGAV	DIGDIIRGKDLYRGNKQEKDRLQNKLKEYFEKIYNNLNDPQVQSHYKNDDDPNFYQLREDWWALNRETVWKAMICKAPGNAQYFRNTCSNGEKPTGEKCQCIDGAVPTNLDYVPQYLR
997	1063	NNGKDKLENN	YNDPNGDFYQ	CGAPDEGEYF	KCRCAGNIRV	DIGDIIRGKDLYRGNNGKDKLENNLKKIFGKIYDKLDGKKSADAQKRYNDPNGDFYQLREDWWNNNRIMVWYAMTCGAPDEGEYFRKACSGGKTWTNNKCRCAGNIRVPTYFDYVPQYLR
998	1064	NNGKDKLQEN	YQDRTGNFFK	CGAAGGTYFH	DKCRCATNYV	DIGDIIRGKDLYRGNNGKDKLQENLKKIFEKIYDKLDGKKGAKEYYQDRTGNFFKLREDWWNANRQQVWYAITCGAAGGTYFHATCGSGRDATRTRDKCRCATNYVPTYFDHVPQYLR
999	1065	NNGKDKLQEN	YQDRTGNFFK	CGAAGGTYFH	DKCRCATNYV	DIGDIIRGKDLYRGNNGKDKLQENLKKIFEKIYDKLDGKKGAKEYYQDRTGNFFKLREDWWNANRQQVWYAITCGAAGGTYFHATCGSGRDATRTRDKCRCATNYVPTYFDYVPQYLR
1000	1066	NNGKDKLQEN	YQDRTGNFFK	CGAAGGTYSH	DKCRCATNYV	DIGDIIRGKDLYRGNNGKDKLQENLKKIFEKIYDKLDGKKGAKEYYQDRTGNFFKLREDWWNANRQQVWYAITCGAAGGTYSHATCGSGRDATRTRDKCRCATNYVPTYFDYVPQYLR
1001	1067	NNKKDQVEKE	RYKKDPGFFK	CNAQGNTYFR	DKCHCANADV	DIGDIIRGKDLYRGNNKKDQVEKEGLETNLKTIFGHIYEELTKKKGKNVEALKTRYKKDPGFFKLREDWWTANRHTVWKAITCNAQGNTYFRPTCSTKPLSQDKCHCANADVPTNFDYVPQFLR
1002	1068	NNREKKKLEE	KDEPDNNFYQ	CENPGGTYFR	NNCRCTTHDV	DIGDIIRGKDLYRGNNREKKKLEEKLKKYFKKIYDKLDGKKGQKSEEAKDRYKDEPDNNFYQLREDWWALNRQEIWKAITCENPGGTYFRKTCVGENETQNNCRCTTHDVPTYFDYVPQYLR
1003	1069	NNRENDKLEK	HYSDTTNFYQ	CDAHDSRYRK	MKQCRNVGDV	DIGDIIRGKDLYRGNNRENDKLEKKLKEYFKKIYDDLVQNKEDAQTHYSDTTNFYQLREDWWELNRETVWKAITCDAHDSRYRKMGADGSIKQSDMKQCRNVGDVPTNFDYVPQYLR
1004	1070	NRKKNQNETE	YNDDTTNYYQ	CDAPEDAKYF	KKCRCATNYV	DIGDIIRGKDLYRGNRKKNQNETEREKLESKLKSFFKQIHSSLEEKEKNHYNDDTTNYYQLREDWWDANRLEVWKAITCDAPEDAKYFRNACSNGTTATNKKCRCATNYVPTYFDYVPQYLR
1005	1071	DKGEETKLEN	PTLKDLSPDQ	CHVVSGNNYF	NNCQCIDFSV	DIGDIIRGKDLYRRDKGEETKLENNLKEIFQKIQGNYPTLKDLSPDQVREYWWEENREKVWKAITCHVVSGNNYFRRTCFNGRSETNNNCQCIDFSVPTYFDYVPQFLR
1006	1072	DNKKDKLEKN	DDKGTKNYYK	CHAPTDADYF	GNCRCIDGTV	DIGDIIRGKDLYRRDNKKDKLEKNLKEIFEKIHDKLDDTVVQKHYSDDDKGTKNYYKLREDWWNANRQDVWKALICHAPTDADYFIKTACSGGTRPTQGNCRCIDGTVPTYFDYVPQYLR
1007	1073	DSRTDKLEEN	YNDNDENFYQ	CGAPIHGVQY	KQCRCITHDV	DIGDIIRGKDLYRRDSRTDKLEENLKRIFGKIYQELISTSEKKSALQTRYNDNDENFYQLREDWWTANRATVWKAMTCGAPIHGVQYFRKTCSNGGSYAYKQCRCITHDVPTYFDYVPQYLR
1008	1074	DSRTDKLEEN	KDDPKKNYYK	CGTGENDTYF	GHCGNKDGTV	DIGDIIRGKDLYRRDSRTDKLEENLRKIFANIYKELTSTNGAQNYYKDDPKKNYYKLREDWWNANRDQVWKAITCGTGENDTYFKNSSNRVYLFSDGHCGNKDGTVPTNLDYVPQHLR
1009	1075	NNKEKKQRKV	YEDGAPEFYK	CENPRGTYFR	NKCTCANGDV	DIGDIIRGKDLYSGNNKEKKQRKVLDENLKKIFGKIHEGLSESAKEHYEDGAPEFYKLREDWWELNRKDVWKAITCENPRGTYFRKTCSKGQSDVNNKCTCANGDVPTYFDYVPQYLR
1010	1076	NNREKVKLEN	YEQDAPNYYQ	CGAPKDAKYL	TSCHCAGGDV	DIGDIIRGKDLYSGNNREKVKLENNLKKIFGIIYGKLKKNNNNVAIKTYYEQDAPNYYQLRNDWWERNRQQVWNAITCGAPKDAKYLEKKDGGAYGCTHTSCHCAGGDVLTNFDYVPQYLR
1011	1077	NRKEREKEKL	YNGDGDNYYK	CSVEDAYYFR	CRCDGANVDP	DIGDIIRGKDLYVGNRKEREKEKLQNNLKSIFKKIYGELKDAKTRYNGDGDNYYKLREDWWNINRQQVWKAITCSVEDAYYFRPTCGKGTWTNEKCRCDGANVDPPTYFDYVPQYLR
1012	1078	NEEDEVWKGL	KDDGSGNYVK	CEAPQSVHYF	GKCGRNETND	DIGDIIRGKDMFKPNEEDEVWKGLRAVFKKIHDNLSSSVKPHYKDDGSGNYVKLREDWWAINRKEVWNALTCEAPQSVHYFIKTSRGTRGFTSQGKCGRNETNDPTNLDYVPQFLR
1013	1079	NDQDDVEKGL	NTGNNVNYAK	CYIPYYVNYF	GKCGHYEGAP	DIGDIIRGKDMFKRNDQDDVEKGLKIVFEKIYNKLETQENNYYNNTGNNVNYAKLREDWWTVNRDQVWKAITCYIPYYVNYFKKKSGDTIVFTNDGKCGHYEGAPPTNLDYVPQFLR
1014	1080	NDQDDVEKGL	NTGNNVNYAK	CYIPYYVNYF	GKCGRYEGAP	DIGDIIRGKDMFKRNDQDDVEKGLKIVFEKIYNKLETQENNYYNNTGNNVNYAKLREDWWTVNRDQVWKAITCYIPYYVNYFKKKSGDTIVFTNDGKCGRYEGAPPTDLDYVPRFLR
1015	1081	TDNDEVWKGL	PDDGSGNYYK	CYIPYYVNYF	GKCGHYEGAP	DIGDIIRGKDMFKRTDNDEVWKGLRSVFKKIHDNLSSEVKNAYPDDGSGNYYKLREDWWTANRDQVWRAITCYIPYYVNYFKKKSGDTIVFTNDGKCGHYEGAPPTNLDYVPQFLR
1016	1082	NKGEKRRLED	YKDDGPDYFQ	CHAGQGAQYV	DKCTCNNGDV	DIGDIIRGKDMYVVNKGEKRRLEDNLQKIFKEIYEELNGDAQKDYKDDGPDYFQLREDWWALNRKDVWKAITCHAGQGAQYVGLTCSEGGSSAHDKCTCNNGDVPTYFDYVPQYLR
1017	1083	NKGEKRRLED	YKDGGPDYFQ	CHAGQGAQYV	DKCTCNNGDV	DIGDIIRGKDMYVVNKGEKRRLEDNLQKIFKEIYEELNGDAQKDYKDGGPDYFQLREDWWALNRKDVWKAITCHAGQGAQYVGLTCSEGGSSAHDKCTCNNGDVPTYFDYVPQYLR
1018	1084	HQQRKKYLEE	YKLGHLSTEK	GMAKGMVNFS	GNGGLMMITV	DIGDIIRGKDPFLGHQQRKKYLEERLEKMFENIKNNNEYKLGHLSTEKVREYWWALNRQQVWMVLPGMAKGMVNFSKRPTGGNSNFPGGNGGLMMITVPPNWNYFLHFFR
1019	1085	NDEEKTKRDE	YNDPKENFYR	CGAKVGDTYF	KPGKNETDQV	DIGDIIRGRDIFRGNDEEKTKRDELDDKLKKIFKEIHGGLDREAQARYNDPKENFYRLREDWWALNRKEVWYAITCGAKVGDTYFRPTCNEGEQAKGYCRCNGDKPGDDKKPGKNETDQVPTYFDYVPQYLR
1020	1086	NPQEKEKRDE	KDDAKKNFYR	CDVKSGNNYF	SQCRCNGDQV	DIGDIIRGRDLFHGNPQEKEKRDELEKNLKTIFEKIHSGLTKNGAKDYYKDDAKKNFYRLREDWWTANRHTVWKALTCDVKSGNNYFRRTCGDEKTGTLTPSQCRCNGDQVPTYFDYVPQYLR
1021	1087	NKKEKDRLEE	DDKGTENYYK	CDEDKKLKDA	NKCRCVKNDV	DIGDIIRGRDLYGGNKKEKDRLEENLRKIFKKIYDNLNDADVQKHYEDDDKGTENYYKLREDWWTANRHTVWEAITCDEDKKLKDASYFRTTCSDEQGGAQANNKCRCVKNDVPTYFDYVPQYLR
1022	1088	NSKRRQQLEE	YGQDSPNFYK	CGTHDGASYF	DGASGNVSIV	DIGDIIRGRDLYGGNSKRRQQLEENLRKIFANIYEELSRTPTKNGQKSAKDRYGQDSPNFYKLREDWWTANRSTVWKAITCGTHDGASYFRATCSDSERSGTFSQANKYCRCDGASGNVSIVPTYFDYVPQFLR
1023	1089	NDKENDKLER	DNDKDKNFFK	CSEHLKNSAY	KDGTSETDQV	DIGDIIRGRDLYRGNDKENDKLERKLKKIFKKIHSGLTTKKRKTKTSAKEYYEDNDKDKNFFKLREDWWTANRATVWKAITCSEHLKNSAYFRQTCNDNGTLSDAIHQCRCQKKDGTSETDQVPTYFDYVPQYLR
1024	1090	NKGKKKKLEE	EGDEANDFFK	CSDRLGGNNY	GKCRCNDNQV	DIGDIIRGRDLYSGNKGKKKKLEENLKTIFKKIYDNLVQNKKDAETHYEGDEANDFFKLREDWWTANRGTVWKAITCSDRLGGNNYFRGTCSGGKTPTQGKCRCNDNQVPTYFDYVPQYLR
1025	1091	NKKKDKLDEN	QDKNGGNFFK	CDDKLSKAQY	GQCRCKDDQV	DIGDIIRGRDLYSGNKKKDKLDENLKNIFGKIHENLGTQDAKDHYQDKNGGNFFKLREDWWTANRATVWKALTCDDKLSKAQYFRGTCGSDEKTASQTDGQCRCKDDQVPTYFDYVPQYLR
1026	1092	NNDNDKVKKE	SNMDTLSLEQ	CFADGSEEYF	PKCGHGDNEV	DIGDIIRGRDMFLGNNDNDKVKKEKLRGNLEKIFEKIKTSNSNMDTLSLEQVGEYWWALNREDVWKALTCFADGSEEYFIQSEKNTKSFTNPKCGHGDNEVLTNLDYVPQFLR
1027	1093	NNDNDKVKKE	SNMDTLSLEQ	CFADGSEEYF	PKCGHGDNEV	DIGDIIRGRDMFLGNNDNDKVKKEKLRGNLEKIFEKIKTSNSNMDTLSLEQVREYWWALNREDVWKALTCFADGSEEYFIQSEKNTKSFTNPKCGHGDNEVLTNLDYVPQFLR
1028	1094	NNDNDKVKKE	SNMDTLSLEQ	CFADGSEEYF	PKCGRGDNEV	DIGDIIRGRDMFLGNNDNDKVKKEKLRGNLEKIFEKIKTSNSNMDTLSLEQVREYWWALNREDVWKALTCFADGSEEYFIQSEKNTKSFTNPKCGRGDNEVLTNLDYVPQFLR
1029	1095	NNEKDMREKQ	SNLKELSLDK	CSAPYNAHYF	YCGHYKNGDP	DIGDIIRGRDMFLGNNEKDMREKQKLQSNLKNIFEKIKTSNSNLKELSLDKVREDWWTVNRDQVWKALTCSAPYNAHYFIKSSATDQSFSNEYCGHYKNGDPLTNLDYVPQFLR
1030	1096	NNETDKEQKV	KDEEDGNYYQ	CSADDSEDYF	SKCGHEQGNV	DIGDIIRGRDMFLGNNETDKEQKVKLEKNLKNIFKKIYEELREEQTKGKGAKPKNGRAQIEARYKKDEEDGNYYQLREDWWTANRDQVWKALTCSADDSEDYFIQSESNKKLFSNSKCGHEQGNVPTNLDYVPQFLR
1031	1097	HEQGYNKLEA	VPLDKLSLDK	CGATMNDIFS	NCGHHKDNNV	DIGDIIRRKDLYLGHEQGYNKLEAILKTIFENIWNKNNVPLDKLSLDKFREYWWALNRDQVWKAITCGATMNDIFSKNIGDAKMILFDYNCGHHKDNNVPTNLDYVPQHLR
1032	1098	HEQGYNKLEA	VPLHNLSLDK	CGAGARDEYF	GQCGHRDENV	DIGDIIRRKDLYLGHEQGYNKLEAILKTIFENIWNKNNVPLHNLSLDKFREYWWALNRKEVWKAITCGAGARDEYFIKPSSHEYSFSNGQCGHRDENVPTYLDYVPQFLR
1033	1099	HEQGYNKLEA	VPLDKLSLDK	CGATMNDIFS	NCGHHKDNNV	DIGDIIRRKDLYLGHEQGYNKLEAISKTIFENIWNKNNVPLDKLSLDKFREYWWALNRDQVWKAITCGATMNDIFSKNIGDAKMILFDYNCGHHKDNNVPTNLDYVPQHLR
1034	1100	NDEEKKKRDE	STLKDLPLHK	CNTWGYRYFH	KKCTCNNGDV	DIGDIIRRRDIFRGNDEEKKKRDELENKLKDIFGKIKGNNNSTLKDLPLHKVREYWWNANRATIWEAITCNTWGYRYFHATCNSADGNSKYQTHKKCTCNNGDVPTYFDYVPQYLR
1035	1101	NDEEKKKRED	TDLKKLTTEK	CEANGTYFRA	KQCRCSDNQV	DIGDIIRRRDIFRGNDEEKKKREDLEKNLKQIFQNIMNENTDLKKLTTEKVREYWWYANRETVWKALTCEANGTYFRATCGGDSQGPSQAQKQCRCSDNQVPTYFDYVPQYLR
1036	1102	NDEEKKKRED	TDLKKLTTEK	CEANGTYFRP	NKCRCRDDQV	DIGDIIRRRDIFRGNDEEKKKREDLEKNLKQIFQNIMNENTDLKKLTTEKVREYWWYANRETVWKALTCEANGTYFRPTCGDSGDEKHSTLASNKCRCRDDQVPTYFDYVPQYLR
1037	1103	NDEEKKQRDK	RTLKGLPLDK	CDVHGSDYFR	NKCRCNDNQV	DIGDIIRRRDLYRGNDEEKKQRDKLEQKLKEIFQKIQGQNRTLKGLPLDKVREYWWYANRATIWEAITCDVHGSDYFRPTCSDLNGSFSQANNKCRCNDNQVPTYFDYVPQYLR
1038	1104	NDEEKKQRDK	RTLKGLPLDK	CDVKSGNNYF	KIGKDDTDQV	DIGDIIRRRDLYRGNDEEKKQRDKLEQKLKEIFQKIQGQNRTLKGLPLDKVREYWWYANRATIWEALTCDVKSGNNYFRPTCSDGGNSKSQANHKCRCKDKIGKDDTDQVPTYFDYVPQYLR
1039	1105	NRKEREKEKL	YKDGDGNYYQ	CSVEDAYYFR	EKCRCVTHDV	DIGDIITGKDLYVGNRKEREKEKLQNNLKSIFKKIYGELNNPEARERYKDGDGNYYQLREDWWNANRKEVWKAITCSVEDAYYFRPTCGKGTWTNEKCRCVTHDVPTYLDYVPQFLR
1040	1106	NVHDKVEKGL	NPDGSGNYYK	CGALPKSAYV	KCGHNNKDDP	DIGDIVRGIDMFKPNVHDKVEKGLREVFKKIHDGMEDEVKNDYNPDGSGNYYKLREAWWNVNRNKVWEAITCGALPKSAYVLQSENNTQLPSYLKCGHNNKDDPPTNLDCVPQYLR
1041	1107	NVHDKVEKGL	NPDGSGNYYK	CGALPKSAYV	KCGHNNKDDP	DIGDIVRGIDMFKPNVHDKVEKGLREVFKKIHDGMEDEVKNDYNPDGSGNYYKLREAWWNVNRNKVWEAITCGALPKSAYVLQSENNTQLPSYLKCGHNNKDDPPTNLDYVPQYLR
1042	1108	NVHDKVEKGL	NPDEAGNYYK	CGALPKSAYV	KCGHNNKDDP	DIGDIVRGIDMFKPNVHDKVEKGLREVFKKIHDGMEGKVKNYYNPDEAGNYYKLREAWWNVNRNKVWEAITCGALPKSAYVLQSENNTQLPSYLKCGHNNKDDPPTNLDYVPQYLR
1043	1109	NPEDKVQKGL	YDHDGPHYYK	CKAPPKVDYF	GQCGHNDNSV	DIGDIVRGIDMFLPNPEDKVQKGLKVVFRKINNGLNESKINDYDHDGPHYYKLREAWWKANRDQVWKAITCKAPPKVDYFTKESDGTLHFSSQGQCGHNDNSVPTNLGYVPQYLR
1044	1110	NPEDKVQKGL	YDHDGPHYYK	CKAPPRVDYF	GQCGHNDNSV	DIGDIVRGIDMFLPNPEDKVQKGLKVVFRKINNGLNESKINDYDHDGPHYYKLREAWWKANRDQVWKAITCKAPPRVDYFTKESDGTLHFSSQGQCGHNDNSVPTNLDYVPQYLR
1045	1111	HNQKKINLEK	NNLGKLSNEQ	CSAPDYAKYF	TQCRCATNDV	DIGDIVRGKDHFLGHNQKKINLEKSLHRMFENIRNENNNLGKLSNEQVREYWWEANRREVWKAITCSAPDYAKYFRQTCGEGTSSTNTQCRCATNDVPTYLDYVPQHLR
1046	1112	HNQKKINLEK	NNLGKLSNEQ	CSAPDYAKYF	TQCRCATNDV	DIGDIVRGKDHFLGHNQKKINLEKSLHRMFENIRNENNNLGKLSNEQVREYWWEANRREVWKAITCSAPDYAKYFRQTCGEGTSSTNTQCRCATNDVRTYLDYVPQHLR
1047	1113	HSKEKEKLQT	YQKDAPNYYQ	CYSPEEAKYF	KNCSCINTDP	DIGDIVRGKDIILGHSKEKEKLQTNLKKLFKKLYEELTKNNKNPAIKTHYQKDAPNYYQLRNDWWNANRQQVWKAITCYSPEEAKYFENRDGNKYGCDHKNCSCINTDPRTNLDYVPQYLR
1048	1114	YNEKDQEEKR	YKDDGPDYFQ	CGAPEDAKYK	WTKCRNVTDV	DIGDIVRGKDLFIGYNEKDQEEKRKLQQSLEEIFAKIHSEVMKTRGKKGAKDHYKDDGPDYFQLREDWWELNREKVWYAITCGAPEDAKYKVIGSDGRVTESSWTKCRNVTDVPTNFDYVPQYLR
1049	1115	YNEKDQEKKR	YKDDGPDYFQ	CGAPEDAKYK	WTKCRNVTDV	DIGDIVRGKDLFIGYNEKDQEKKRKLQQSLKEIFAKIHSEVMKTRGKKGAKDHYKDDGPDYFQLREDWWELNREKVWYAITCGAPEDAKYKVIGSDGRVTESSWTKCRNVTDVPTSFDYVRQYLR
1050	1116	YNQKDREEKE	YQKDGGDFFQ	CAARENDLYS	EKCGHNDDNV	DIGDIVRGKDLFIGYNQKDREEKEQLQNKLKNIFKKIHSEVTSDKNGEALKTRYQKDGGDFFQLREDWWTVNRDEVWKAITCAARENDLYSKNIGNGTTTVSNEKCGHNDDNVPTNLDYVPQYLR
1051	1117	NSDDKVENGL	YNDGTGNYYK	CKASRNANYF	GQCGHSETNV	DIGDIVRGKDLFKPNSDDKVENGLKKVFNKIYNKLGTQEKNYYNDGTGNYYKLREAWWTANRDQVWKAITCKASRNANYFRKALDGSDVFTSQGQCGHSETNVPTNLDYVPQFLR
1052	1118	APNKEKIKLE	AELSKLSLEK	CNAPKGANYF	RCGHNYNGDP	DIGDIVRGKDLFLGAPNKEKIKLEENLKKISDNIKNENAELSKLSLEKVREYWWAIHRKELWEALTCNAPKGANYFVYKLDGPKFSSDRCGHNYNGDPLTNLDYVPQYLR
1053	1119	GPSQEKIKLE	TDLNKLTTEK	CNAPYDANYY	GQCGHTEGTV	DIGDIVRGKDLFLGGPSQEKIKLEENLKKIFENIKNENTDLNKLTTEKVREYWWALNRNDVWKAITCNAPYDANYYRKYSDKSMDFTSQGQCGHTEGTVPTNLDYVPQFLR
1054	1120	HKQGKQHLEN	NKISSLSIKQ	CNDDNKLASA	NKCRCKGDQV	DIGDIVRGKDLFLGHKQGKQHLENRLESMFKNIMQNNNKISSLSIKQVREYWWALNRQDVWKAITCNDDNKLASASYFRQTCSDEQVGAQDNNKCRCKGDQVPTYFDYVPQYLR
1055	1121	HKQGKQHLEN	NKISSLSIKQ	CNDDNKLASA	NKCRCKGDQV	DIGDIVRGKDLFLGHKQGKQHLENRLESMFKNIMQNNNKISSLSIKQVREYWWALNRQDVWKAITCNDDNKLASASYFRQTRSDEQVGAQDNNKCRCKGDQVPTYFDYVPQYLR
1056	1122	HKQKKNQLEE	EELNSLENEQ	CSEDLKNSSY	KEKGGKADQV	DIGDIVRGKDLFLGHKQKKNQLEERLKTMFENIKENNEELNSLENEQVREYWWTANRETVWEAMTCSEDLKNSSYFHATCNDTGKGPSQTHNKCRCDKEKGGKADQVPTYFDYVPQFLR
1057	1123	HNQRKKKLEE	AKLSVLSSEE	CDEENKLGGN	KKTGSNADQV	DIGDIVRGKDLFLGHNQRKKKLEERLEQMFKNITHSNAAKLSVLSSEEIREYWWALNRDQVWKALTCDEENKLGGNAYFHATCSMNGSCSQANKYCRCNGKKTGSNADQVPTYFDYVPQFLR
1058	1124	HNQRKKKLEE	AKLSVLSSEE	CDEENKLGGN	KKTGSNADQV	DIGDIVRGKDLFLGHNQRKKKLEERLEQMFKNITHSNAAKLSVLSSEEIREYWWALNRDQVWKALTCDEENKLGGNAYFHATCSMNGSCSQANKYCRCNGKKTGSNADQVPTYFDYVPRFLR
1059	1125	HNRRKEKLET	PALKSFTNEE	CGAGMKDIYS	KCGHHVKQDV	DIGDIVRGKDLFLGHNRRKEKLETRLEEMFENIKKTNPALKSFTNEEVREYWWALNRVQVWKAITCGAGMKDIYSKTMNNGNMVFWYPKCGHHVKQDVPTNLDYVPQFLR
1060	1126	HNRRKEKLET	PALKSFTNEE	CGAGMKDIYS	KCGHHVKQDV	DIGDIVRGKDLFLGHNRRKEKLETRLEEMFENIKKTNPALKSFTNEEVREYWWALNRVQVWKAITCGAGMKDIYSKTMNNGNTVFWYPKCGHHVKQDVPTNLDYVPQFLR
1061	1127	HQQRKKHLEK	NNLGKLSNEQ	CGVEENAKYF	TKCRCINGDV	DIGDIVRGKDLFLGHQQRKKHLEKSLHRMFENIRNEYNNLGKLSNEQVREYWWEANRQQVWNAMICGVEENAKYFRNTCSSKSVHYTKCRCINGDVLTNFDYVPQFLR
1062	1128	HQQRKKYLEE	KQLGELTTAQ	CGTGENDTYF	GYCGRNETNV	DIGDIVRGKDLFLGHQQRKKYLEERLEQMFEYIQENNKKQLGELTTAQVREYWWALNRQQVWNAITCGTGENDTYFKKSSDNVYSFPSGYCGRNETNVPTNLDYVPQYLR
1063	1129	HSKEKEKLQT	YQKDAPNYYQ	CYSPEEAKYF	KNCSCINTDP	DIGDIVRGKDLFLGHSKEKEKLQTNLKKLFKKLYEELTKNNKNPAIKTHYQKDAPNYYQLRNDWWNANRQQVWKAITCYSPEEAKYFENRDGNKYGCDHKNCSCINTDPPTNLDYVPQYLR
1064	1130	NDKEKEKRDE	NYNDAPEFFK	CNAQGSQYFR	DKCRCAAGDV	DIGDIVRGKDLFLGNDKEKEKRDELDDKLKKIFGKIHDKLDNSIKSNYNDAPEFFKLREDWWYANRATVWKAITCNAQGSQYFRPTCSGGKSSTDDKCRCAAGDVPTYFDYVPQYLR
1065	1131	NDKEKEKRDE	NYNDAPEIFK	CNAQGSQYFR	DKCRCAAGDV	DIGDIVRGKDLFLGNDKEKEKRDELDDKLKKIFGKIHDKLDNSIKSNYNDAPEIFKLRKDWWYANRATVWKAITCNAQGSQYFRPTCSGGKSSTDDKCRCAAGDVPTYFDYVPQYLR
1066	1132	NDKEKEKRDE	NYNDAPEFFK	CNAQGSQYFR	DKCRCAAGDV	DIGDIVRGKDLFLGNDKEKEKRDELDDKLKKTFGKIHDKLDNSIKSNYNDAPEFFKLREDWWYANRATVWKAITCNAQGSQYFRPTCSGGKSSTDDKCRCAAGDVPTYFDYVPQYLR
1067	1133	NDKENKQRKK	YEGDTDNFFQ	CDDDNKLSKA	RCEGANADQV	DIGDIVRGKDLFLGNDKENKQRKKLENKLKEYFEKIYNDVTNGTNGKTLQARYEGDTDNFFQLREDWWTANRHTVWEAITCDDDNKLSKAKYFRQTCGSGNGTKDKCRCEGANADQVPTYFDYVPQYLR
1068	1134	NNDNDKVKKE	DDDIDGNYYQ	CFADGSEEYF	PKCGHEQGNV	DIGDIVRGKDLFLGNNDNDKVKKEKLQNNLKSIFAKIYKELKLEKNSDYKDDDIDGNYYQLREDWWTANRDQVWKALTCFADGSEEYFIQSENNTQLFSNPKCGHEQGNVPTNLDYVPQFLR
1069	1135	NNDNDKVKKE	PDLKDLQIDD	CFADGSEEYF	PKCGHEQGNV	DIGDIVRGKDLFLGNNDNDKVKKEKLRGNLEQIFKKFKVKYPDLKDLQIDDIREYWWALNREDVWKALTCFADGSEEYFIKSSASYQSFSNPKCGHEQGNVPTNLDYVPQFLR
1070	1136	NSVESAQRKV	NGDESGNFYQ	CNAQGNTYFR	RCSDKPNTDP	DIGDIVRGKDLFLGNSVESAQRKVLDENLKKIFKQIHEKLDSEAQKRYNGDESGNFYQLREDWWTANRATIWEAITCNAQGNTYFRHTCNGGKSSTPNKCRCSDKPNTDPPTYFDYVPQFLR
1071	1137	NTYESAQRDK	QDEKDRNYYQ	CGAGTSAQYF	KCRCPKGDQV	DIGDIVRGKDLFLGNTYESAQRDKLDEKLKDIFKQIHNGLDGEAKKKYQDEKDRNYYQLREDWWNANRETVWEATTCGAGTSAQYFRPTCVSGEWAKDKCRCPKGDQVPTYFDYVPQYLR
1072	1138	TNEEKKPLEE	YEKDDPHFYQ	SRAEEKDTFF	APRGRFVGLV	DIGDIVRGKDLFLGTNEEKKPLEENLKKLFKRLSEELTKNNKNPAIKTHYEKDDPHFYQLREDWWNANRQQVWKAITSRAEEKDTFFPARGRGPLLLWRAPRGRFVGLVKTNLDYVPQYLR
1073	1139	YNETDKEQKV	KDGKDPDFLK	CDARDYAEYF	CRCPNGNNQV	DIGDIVRGKDLFLGYNETDKEQKVKLENNLKEIFAKIHKKLVKKNGELKTRYKKDGKDPDFLKLREDWWEANRETVWEALTCDARDYAEYFRETPCDGGTTRINKQCRCPNGNNQVPTYFDYVPQFLR
1074	1140	NKQEKKKRDE	SKLSTLKDDQ	CSEQLKDNRY	PGNDKENIDP	DIGDIVRGKDLFRGNKQEKKKRDELDKNLKTIFDKIKRNNSKLSTLKDDQIREYWWEANRKQIWQAMTCSEQLKDNRYFRQTACNGGSPTKGYCRCNGDQPGNDKENIDPPTYFDYVPQYLR
1075	1141	NNEEKKQRKE	KDDAKKYYSK	CNAQGNTYFR	GAKSAIADQV	DIGDIVRGKDLFRGNNEEKKQRKELDKKLKDIFKQIHSEVTTNGKKQALKTRYKDDAKKYYSKLREDWWTANRHTVWEAITCNAQGNTYFRQTCGTGTGTQGRCRCEGAKSAIADQVPTYFDYVPQYLR
1076	1142	NNKEKDRLQS	RYKDTENYFQ	CGAAGGKYFR	GNCRCAAGDV	DIGDIVRGKDLFRGNNKEKDRLQSTLKRIFQKIYNNLMEDLKKDPTKELKGKERYKDTENYFQLREDWWNNNRKMVWYAITCGAAGGKYFRKTCGINDTWTEGNCRCAAGDVPTYFDYVPQYLR
1077	1143	YNEKDQQGKA	KKDKDPNFFQ	CGAPDNAEYF	KKCRCVSTDP	DIGDIVRGKDLFRGYNEKDQQGKAKLQQNLKNIFGNIYEELIKNGSNGQALQTRYKKDKDPNFFQLREDWWDANRAKVWYAMTCGAPDNAEYFIKTACGGGTTRTNKKCRCVSTDPPTYFDYVPQYLR
1078	1144	NKKEKNRREK	YGSDTTNYFQ	CSEHLKNSAY	PGRDKPNTDP	DIGDIVRGKDLFYGNKKEKNRREKLEDNLKRIFGHIYEELKKDRKKSALAKERYGSDTTNYFQLREDWWTANRHTVWKAMTCSEHLKNSAYFRPTCSMNGSGAQANKYCRCNDDQPGRDKPNTDPPTYFDYVPQYLR
1079	1145	NKQEKEKRKQ	YQKDGDNYYQ	CNAQGNTYFR	KAGNGDVNIV	DIGDIVRGKDLFYGNKQEKEKRKQLDKKLKEIFAKIHSEVMKTRGNNGEALKTRYQKDGDNYYQLREDWWDANRHTVWEAITCNAQGNTYFRATCGSGKTATRTPSQCRCNDDKPKAGNGDVNIVPTYFDYVPQYLR
1080	1146	NKQEKEKRKV	RYRNDPNFFK	CNAPEKAHYF	EYCGRDEEKV	DIGDIVRGKDLFYGNKQEKEKRKVLDEKLKTIFKQIHSEVTSGKNGRKGKNGAEARYRNDPNFFKLREDWWEANRETVWKALTCNAPEKAHYFKPSENNTQYFSNEYCGRDEEKVPTNLDYVPQYLR
1081	1147	NPQEKDQRKK	RYKGDPYYYK	CKAKEADKYF	GKAGGNVTIV	DIGDIVRGKDLFYGNPQEKDQRKKLQQNLKKIFKQIHDKLFKDNEKAKDRYKGDPYYYKLREDWWTANRSTVWKAITCKAKEADKYFRNTCSNDTSDTNEKCRCDGRNGTNAGKAGGNVTIVPTYFDYVPQYLR
1082	1148	NPQEKEQREK	QDDREKNYFQ	CGVKGDTYFR	KCRCDGANVV	DIGDIVRGKDLFYGNPQEKEQREKLDEKLKTIFGKIHDDVTSSGNNKDTLQERYQDDREKNYFQLREDWWDANRETVWEAITCGVKGDTYFRNTCGSGEKGSATEGKCRCDGANVVPTYFDYVPQFLR
1083	1149	NPQEKEQREK	QDDREKNYFQ	CGVKGDTYFR	KCRCDGANVV	DIGDIVRGKDLFYGNPQEKEQREKLDEKLKTIFGKIHDDVTSSGNNKDTLQERYQDDREKNYFQLREDWWDANRETVWKAITCGVKGDTYFRNTCGSGEKGSATEGKCRCDGANVVPTYFDYVPQFLR
1084	1150	NPQESTQRII	KKVEDKNFFQ	CKANDDDKYF	NCRCPKGDQV	DIGDIVRGKDLFYGNPQESTQRIILENKLKKIFGKIYDKLLEDNKTKGQALKARYKKVEDKNFFQLREDWWYANRATIWEAITCKANDDDKYFRNTCSKGQGETQGNCRCPKGDQVPTYFDYVPQYLR
1085	1151	NTHESAQRKK	KGDEANNYFQ	CEAGTSDKYF	RCEDANADQV	DIGDIVRGKDLFYGNTHESAQRKKLEENLQKIFEKIHSGLTTTKGAKDHYKGDEANNYFQLREDWWALNRQEIWKAITCEAGTSDKYFRKTACGGGKSSTPNKCRCEDANADQVPTYFDYVPQFLR
1086	1152	NTKEKKKRDQ	YKGDTDNYYE	CDADGSYFRA	KAVNGDVNIV	DIGDIVRGKDLYCGNTKEKKKRDQLESKLKEIFGKIHGGLTGSAKERYKGDTDNYYELREYWWALNRNDVWKALTCDADGSYFRATCDCVDNRGCSQARNQCRCSDESKAVNGDVNIVPTYFDYVPQYLR
1087	1153	HEQRKKELEE	YKNDIENYYQ	CGALHK*AYV	RCGHNNEGDP	DIGDIVRGKDLYFGHEQRKKELEEKLKKIFAKIYRDLTNDRTKKVEAEKRYKNDIENYYQLREDWWKVNRDQVWEAITCGALHK*AYVMQSENNTQLLSYLRCGHNNEGDPPTNLDYVPQYLR
1088	1154	NGDYKKKVSN	YKDEEGNYLK	CAARGNDLYS	AKRREGDENP	DIGDIVRGKDLYIGNGDYKKKVSNNLKTIFKKIYEQLTKKYKETETLYKDEEGNYLKLRDDWWNANRDQIWKAITCAARGNDLYSKNIGNGTTTVSNAKRREGDENPTTNLDYVPQFLR
1089	1155	NKKKDKLEEN	TKLGQLTLDQ	CSDDNKLANA	KKGEHDTDQV	DIGDIVRGKDLYIRNKKKDKLEENLKNMFQYIKTKHNTKLGQLTLDQVREYWWALNRKEVWKAMTCSDDNKLANASYFRQTCDDNGTSSNANHKCRCKDKKGEHDTDQVPTYFDYVPQYLR
1090	1156	NKKKERLDEN	YGSDALDFYQ	CHAKVGDTYF	GDDKKPNDQV	DIGDIVRGKDLYIRNKKKERLDENLKTIFKNIYDKLLEENQKTGQKQTLKTRYGSDALDFYQLREDWWYANRETVWKALTCHAKVGDTYFRPTCNGKERTKDFCRCGDDKKPNDQVPTYFDYVPQYLR
1091	1157	NNQKKKKLEE	TELNKLKPEE	CEAEVEDKYS	DKCGHEDKKV	DIGDIVRGKDLYIRNNQKKKKLEERLETMFKNIQGSNTELNKLKPEEVREYWWALNRDQVWRAITCEAEVEDKYSKTMNNGNMVFWNDKCGHEDKKVATNLDYVPQYLR
1092	1158	NNQKKKKLEE	TELNKLKPEE	CDARDNAEYF	QCRCPKGDQV	DIGDIVRGKDLYIRNNQKKKKLEERLETMFKNIQGSNTELNKLKPEEVREYWWALNRKDVWKAMTCDARDNAEYFRETPCGGGTTPINKQCRCPKGDQVPTYFDYVPQFLR
1093	1159	DKGEKKKLEK	KDEKDGNFFQ	CNAPYKAWYF	YKCGHYEGSP	DIGDIVRGKDLYLGDKGEKKKLEKNLKDIFKQIHEKLTDPRAKDHYKDEKDGNFFQLREDWWTANRDQVWKAITCNAPYKAWYFMHSEDNKQLFSDYKCGHYEGSPLTNLDYVPQFLR
1094	1160	DKKEKLKLEK	QDDDKKNFYR	CEAPNNAKYF	EKCTCATNDV	DIGDIVRGKDLYLGDKKEKLKLEKKLKKYFKNIYENLMEDLTKDNIKQQEAQKRYQDDDKKNFYRLREDWWYANRGTVWKALTCEAPNNAKYFRNACSNDTTETHEKCTCATNDVPTYFDYVPQYLR
1095	1161	DNGKDKLESN	RYKGDPDFLK	CGVKGNKYFR	EKCRCVIGGV	DIGDIVRGKDLYLGDNGKDKLESNLKKIFGIIYNKLIGDLTTTNVKKQALKDRYKGDPDFLKLREDWWNNNRIMVWRAITCGVKGNKYFRQTCGDENDPTPTNEKCRCVIGGVPTYFDYVPQYLR
1096	1162	NKKKKLNGKK	RYGSDENFFQ	CEAPKNSKYF	GAKDGDVNIV	DIGDIVRGKDLYLGNKKKKLNGKKTEREKLEENLKTIFKNIYNELTTRGKQNGKIEKRYGSDENFFQLREDWWTANRATVWKALTCEAPKNSKYFRATCGGDNENTTIRTPSYCRCEGAKGAKDGDVNIVPTYFDYVPQYLR
1097	1163	NKKKKQNGKK	YERDHPDYYQ	CDDDNKLAGA	CDGAKSANVV	DIGDIVRGKDLYLGNKKKKQNGKKTEREKLEENLKKIFGDIYKELSTKNGAKKHYERDHPDYYQLREDWWNANRQDVWKAITCDDDNKLAGASYFRPTCSDRNGSFSQATKQCRCDGAKSANVVPTYFDYVPQFLR
1098	1164	NKKKNQNGKE	NGDKDNDFFK	CNDDKKLRDA	DNCRCNGNQV	DIGDIVRGKDLYLGNKKKNQNGKETEREKLEQKLKEIFGKIHEELIKDKTNSALQARYNGDKDNDFFKLREDWWTANRETVWKAITCNDDKKLRDASYFRPTCSDSHRSETFSQAKDNCRCNGNQVPTYFDYVPQYLR
1099	1165	NKKKNQNGKE	NGDKDNDFFK	CNDDKKLRDA	DNCRCNGDQV	DIGDIVRGKDLYLGNKKKNQNGKETEREKLEQKLKEIFGKIHEELIKDKTNSALQARYNGDKDNDFFKLREDWWTANRETVWKAITCNDDKKLRDASYFRPTCSDSHRSETFSRAKDNCRCNGDQVPTYFDYVPQYLR
1100	1166	NNKEKKQLEE	YEDAKGNYFQ	CGAAGGKYFR	KTGKDDTDQV	DIGDIVRGKDLYLGNNKEKKQLEENLKKIFKQIYNDVTKTKGELKKHYEDAKGNYFQLREDWWTANRSTVWKAITCGAAGGKYFRPTCSDSERSGTLSHASNKCRCDDGKKTGKDDTDQVPTYFDYVPQYLR
1101	1167	YDDEEKEKRK	YNDATGNYYK	CDAADNDEYF	GQCGRNEGKV	DIGDIVRGKDLYLGYDDEEKEKRKQLEKNLKKFFQKIHDDVMKTSGRTNGKKSAEAQKRYNDATGNYYKLREDWWNANRDQVWKAITCDAADNDEYFENSSDGLYVFSNGQCGRNEGKVPTNLDYVPQHLR
1102	1168	YDDEEKEKRK	YNDATGNYYK	CGTHEGDTYF	KKGEHETDQV	DIGDIVRGKDLYLGYDDEEKEKRKQLEKNLKKFFQKIHDDVMKTSGRTNGKKSAEAQKRYNDATGNYYKLREDWWNANRDQVWKAITCGTHEGDTYFRKTCDDNGTSSNANHKCRCKDKKGEHETDQVPTYFDYVPQYLR
1103	1169	YNRKDKTDKL	YEDGTGNYFQ	CSDDLNNSSY	KCRCDGANIV	DIGDIVRGKDLYLGYNRKDKTDKLQEQLKKYFQKIYEELIKKKTNGKTLQTRYEDGTGNYFQLREDWWALNRDQVWKAMTCSDDLNNSSYFRVTCSDSHRSETFSQAKDKCRCDGANIVPTYFDYVPQYLR
1104	1170	YNRKDKTDKL	YEDGTGNYYQ	CSDDLDNSSY	KCRCDGANIV	DIGDIVRGKDLYLGYNRKDKTDKLQEQLKKYFQKIYEELIKKKTNGKTLQTRYEDGTGNYYQLREDWWDLNRDQVWKAMTCSDDLDNSSYFRVTCSDSHRSETFSQAKDKCRCDGANIVPTYFDYVPQYLR
1105	1171	YNRKDKTDKL	YGGVAPYYYQ	CSAEGFNYFR	KGGDGDVTIV	DIGDIVRGKDLYLRYNRKDKTDKLQEQLKKYFQKIYDKLKNKEDAKKHYGGVAPYYYQLREDWWTANRATVWEAITCSAEGFNYFRRTCGTGEKRNLTNNDCRCPKTSGAKGGDGDVTIVPTYFDYVPQYLR
1106	1172	YNRKDKTDKL	QDKNGGNYYK	CSADRGNAYF	KDGTHDSDQV	DIGDIVRGKDLYLRYNRKDKTDKLQEQLKKYFQKIYEGLTSTNGVKDHYQDKNGGNYYKLREDWWTANRETVWKAITCSADRGNAYFRQTCNDDGTSSRAIHQCRCQKKDGTHDSDQVPTYFDYVPQYLR
1107	1173	NNRKGEKLEA	YKDDAPYYYQ	CDAQGFDYFR	NDCRCVIGEV	DIGDIVRGKDLYNGNNRKGEKLEAKIKEYFQKIYDNLVEKNKEKAETDYKDDAPYYYQLREDWWALNRRDVWKAITCDAQGFDYFRHTCGTGPERNLTNNDCRCVIGEVPTYFDYVPQYLR
1108	1174	NDEEKNRRDK	YQHDAADYYQ	CGAPNDAQYF	NNCTCVDGDP	DIGDIVRGKDLYRGNDEEKNRRDKLEKSLKTIFGNIYEELKKDNDNAALKTRYQHDAADYYQLREDWWALNRKEVWKALTCGAPNDAQYFRLTCSGGNSSAHNNCTCVDGDPPTYFDYVPQYLR
1109	1175	NRKKNQNETE	RYNDTENYYQ	CGVIGSHYFR	TDCRCIGGTV	DIGDIVRGKDLYRGNRKKNQNETEREKLEKNLKKIFKQIHDKLDKKDRYNDTENYYQLREDWWDANRLEVWKAITCGVIGSHYFRHTCSAGKDRTETQTDCRCIGGTVPTYFDYVPQYLR
1110	1176	YDDEEKKQRK	RYNDTDNYFQ	CAAKVGDTYF	MGTSDNVNIV	DIGDIVRGKDLYRGYDDEEKKQRKQLDDKLKEIFGKIHKEVTTTNGEAAEARYNDTDNYFQLREDWWNANRHTVWEAITCAAKVGDTYFRATCSDSGDGKNQSQAKDNCRCEKKMGTSDNVNIVPTYFDYVPQFLR
1111	1177	YDEKEKKKRK	RYGGDENYFQ	CNAGPIDKYF	NKCRCRTNDV	DIGDIVRGKDLYRGYDEKEKKKRKQLENNLKGVFAKIHEELKNGKTKGAEARYGGDENYFQLREDWWALNRKEVWKAMTCNAGPIDKYFRPTCSNDTTETPNKCRCRTNDVPTYFDYVPQFLR
1112	1178	YDEKEKKKRK	RYGGDENYFQ	CNAGPIDKYF	NKCRCRTNDV	DIGDIVRGKDLYRGYDEKEKKKRKQLENNLKGVFAKIHEELKNGKTKGAEARYGGDENYFQLREDWWALNRKEVWKAMTCNAGPIDKYFRPTCSNDTTETPNKCRCRTNDVPTYFDYVPQYLR
1113	1179	DNKKDKLQEQ	YGSDAPYYYK	CGAPNNAQYF	NDGQHDTDQV	DIGDIVRGKDLYRRDNKKDKLQEQLKKYFQQIHSGLTGGAQDRYGSDAPYYYKLREDWWDANRLDVWKAITCGAPNNAQYFRQTCDDNGTSSNANHKCRCKKNDGQHDTDQVPTYFDYVPQYLR
1114	1180	DNKKDKTDKL	YQNDTGDFFK	CGTHEGDTYF	RCSDKANIDP	DIGDIVRGKDLYRRDNKKDKTDKLQEQLKKYFQKIYNDVTSGKQNGELKTRYQNDTGDFFKLREDWWTANRSTVWKAITCGTHEGDTYFRPTCGESRSPSMAKNNCRCSDKANIDPPTYFDYVPQYLR
1115	1181	NDKVENGLRE	DYDNDPNYYK	CDAPYKSRYF	RQCGHGEHEV	DIGDIVRGKDMFKRNDKVENGLREVFKKIKDDLKKQGIIDYDNDPNYYKLREDWWTANRDQVWRAITCDAPYKSRYFIQSENNTQLFSNRQCGHGEHEVLTNLDYVPQFLR
1116	1182	NDKVENGLRE	DYDNDPNYYK	CDAPYKSRYF	RQCGHGEHEV	DIGDIVRGKDMFKRNDKVENGLREVFKKIKDDLKKQGIIDYDNDPNYYKLREDWWTANRDQVWRAITCDAPYKSRYFIQSENNTQLFSNRQCGHGEHEVLTNLDYVPQFLR
1117	1183	TDNVENGLRE	EDDGSGNYYK	CKAPKDANYF	PKCGHNENKV	DIGDIVRGKDMFKRTDNVENGLREVFKKIHKSLSPEVQKHYEDDGSGNYYKLREDWWIANRDQVWKAITCKAPKDANYFIGSGNKSKSFSNPKCGHNENKVLTNLDYVPQYLR
1118	1184	NKDDKVQKGL	YDRDGPEHYK	CKASRNANYF	GQCGHSETNV	DIGDIVRGKDMFLPNKDDKVQKGLKAVFQKIYDDLKKKGINDYDRDGPEHYKLREAWWTENRNQVWKAITCKASRNANYFRKISGDTKVFTSEGQCGHSETNVPTYLDYVPQYLR
1119	1185	NKDDKVQKGL	CDRDGPEYYK	CKASRNANYF	GQCGHSETNV	DIGDIVRGKDMFLPNKDDKVQKGLRAVFQKIYDDLKKKGINDCDRDGPEYYKLREAWWTENRNQVWKAITCKASRNANYFRKISGDTKVFTSEGQCGHSETNVPTYLDYVPQYLR
1120	1186	NKDDKVQKGL	YDRDGPEYYK	CKASRNANYF	GQCGHSETNV	DIGDIVRGKDMFLPNKDDKVQKGLRAVFQKIYDDLKKKGINDYDRDGPEYYKLREAWWTENRNQVWKAITCKASRNANYFRKISGDTKVFTSEGQCGHSETNVPTYLAYVQQYFR
1121	1187	NKDDKVQKGL	YDRDGPEYYK	CKASRNANYF	GQCGHSETNV	DIGDIVRGKDMFLPNKDDKVQKGLRAVFQKIYDDLKKKGINDYDRDGPEYYKLREAWWTENRNQVWKAITCKASRNANYFRKISGDTKVFTSEGQCGHSETNVPTYLDYVPQYLR
1122	1188	NKDDKVQKGL	YDRDGPEYYK	CKASRNANYF	GQRGHSETNV	DIGDIVRGKDMFLPNKDDKVQKGLRAVFQKIYDDLKKKGINDYDRDGPEYYKLREAWWTENRNQVWKAITCKASRNANYFRKISGDTKVFTSEGQRGHSETNVPTYLDYVPQYLR
1123	1189	NKDDKVQKGL	YDRDGPEYYK	CKASRNANYF	GRCGHSETNV	DIGDIVRGKDMFLPNKDDKVQKGLRAVFQKIYDDLKKKGINDYDRDGPEYYKLREAWWTENRNQVWKAITCKASRNANYFRKISGDTKVFTSEGRCGHSETNVPTYLDYVPQYLR
1124	1190	NPEEIKQRQQ	YDGDTTDFFQ	CDVKSGNNYF	QKKDGSNVDP	DIGDIVRGKDPFYGNPEEIKQRQQLEDKLKEIFQKIHDDVTKNNEELKRRYDGDTTDFFQLREDWWTANRATIWEALTCDVKSGNNYFRQTCGDDSGTLSHANHKCRCQKKDGSNVDPPTYFDYVPQFLR
1125	1191	NPQEKEKRED	YNDNGGNYYK	CGAGGSQYFR	PGHDKPNTDP	DIGDIVRGKDPFYGNPQEKEKREDLEKNLKTIFKQIHGGLTNGAQTYYNDNGGNYYKLREDRWDANRETVWKAITCGAGGSQYFRATCNGGERTKGYCRCNDDQPGHDKPNTDPPTYFDYVPQFLR
1126	1192	NTKEKEKRKQ	KDDDKKNFYR	CDDKLSNASY	GNGDGDVNIV	DIGDIVRGKDPFYGNTKEKEKRKQLDDKLKKIFGDIYNEVMRGKNGELKTRYKDDDKKNFYRLREDWWTANRHTVWEAITCDDKLSNASYFRPTCSDGNSQSQATKQCRCNDDKPKAGNGDGDVNIVPTYFDYVPQYLR
1127	1193	NTQESARRED	YNDAKKNFYR	CEVGSGTYFR	CRCPNGNNQV	DIGDIVRGKDPFYGNTQESARREDLEKNLKEIFGNIYEELIKNGRNGVKDHYNDAKKNFYRLREDWWTANRATVWEALTCEVGSGTYFRPTCSDSGDRQGPSVAQKQCRCPNGNNQVPTYFDYVPQYLR
1128	1194	NTYESTQREK	YKGDTKNYFQ	CDARNNAEYF	GYCRCDGDQV	DIGDIVRGKDPFYGNTYESTQREKLEKNLKEIFGKIHEGLKNGKTNGKNWQTLKKRYKGDTKNYFQLREDWWTANRETIWKAMTCDARNNAEYFRKTPCGGGKTPTEGYCRCDGDQVPTYFDYVPQYLR
1129	1195	DNRKEKEQRQ	RYKDITNYYQ	CHAPTDAKYF	GRCRCDGDQV	DIGDIVRGKDPYLGDNRKEKEQRQQLEDNLRKIFGIIYKDLTTTNGAEERYKDITNYYQLREDWWALNRNDVWKALICHAPTDAKYFRQTACAGTGTQGRCRCDGDQVPTYFDYVPQYLR
1130	1196	NDKVENGLKK	PDDGSGNYYK	CNAPYKSRYF	RQCGHDENKV	DIGDIVRGRDIFKSNDKVENGLKKVFDKIHKKLGTEGKNYPDDGSGNYYKLREDWWIANRDQVWKAITCNAPYKSRYFIQSENNTQLFSNRQCGHDENKVLTNLDYVPQFLR
1131	1197	NDKVENGLKK	PDDGSGNYYK	CNAPYKSRYF	RQCGHDENKV	DIGDIVRGRDIFKSNDKVENGLKKVFDKIHKKLGTEGKNYPDDGSGNYYKLREDWWIANRDQVWKAITCNAPYKSRYFIQSENNTQLFSNRQCGHDENKVMTNLDYVPQFLR
1132	1198	NDEEKEKRDE	KDKNGDNYYK	CHAPNDAEYF	RCPKPNANQV	DIGDIVRGRDIFRGNDEEKEKRDELDDKLKKIFKKIHSDMTSGNNKEVLKKRYKKDKNGDNYYKLREDWWDANRQQVWKALICHAPNDAEYFRKTACAGTRPTDGQCRCPKPNANQVPTYFDYVPQYLR
1133	1199	NDEEKEKRDE	KDKNGGNFFK	CSKELKDNRY	ESFTEETDRV	DIGDIVRGRDIFRGNDEEKEKRDELDDKLKKIFKKIHSDMTSGNNKEVLQKRYKDKNGGNFFKLREDWWNANRHTVWEAITCSKELKDNRYFRATCGDDNESLSHASHECRCMDESFTEETDRVPAYFDYVPRYLR
1134	1200	NDEEKEKRDE	KDKNGGNFFK	CSKELKDNRY	KSFTEETDQV	DIGDIVRGRDIFRGNDEEKEKRDELDDKLKKIFKKIHSDMTSGNNKEVLQKRYKDKNGGNFFKLREDWWNANRHTVWEAITCSKELKDNRYFRATCGDDNESLSHASHKCHCMDKSFTEETDQVPTYFDYVPQYLR
1135	1201	NDEEKEKRDE	KDKNGGNFFK	CSKELKDNRY	KSFTEETDQV	DIGDIVRGRDIFRGNDEEKEKRDELDDKLKKIFKKIHSDMTSGNNKEVLQKRYKDKNGGNFFKLREDWWNANRHTVWEAITCSKELKDNRYFRATCGDDNESLSHASHKCRCMDKSFTEETDQVPTYFDYVPQYLR
1136	1202	NDEEKEKRDE	KDKNGGNFFK	CSKELKDNRY	KSYTEETDQV	DIGDIVRGRDIFRGNDEEKEKRDELDDKLKKIFKKIHSDMTSGNNKEVLQKRYKDKNGGNFFKLREDWWNANRHTVWEAITCSKELKDNRYFRATCGDDNESLSHASHKCRCMDKSYTEETDQVPTYFDYVPQYLR
1137	1203	NDEEKEKRDE	KDKNGGNFFK	CSKELKDNRY	KSFTEETDQV	DIGDIVRGRDIFRGNDEEKEKRDELDDKLKKIFKKIHSDMTSGNNKEVLQKRYKDKNGGNFFKLREDWWNANRHTVWEAITCSKELKDNRYFRATCGDDNESLSHASHRCRCMDKSFTEETDQVPTYFDYVPQYLR
1138	1204	NDEEKEKRDE	KDKNGGNFFK	CSKELKDNRY	KSFTEETDQV	DIGDIVRGRDIFRGNDEEKEKRDELDDKSKKIFKKIHSDMTSGNNKEVLQKRYKDKNGGNFFKLREDWWNANRHTVWEAITCSKELKDNRYFRATCGDDNESLSHASHKCRCMDKSFTEETDQVPTYFDYVPQYLR
1139	1205	NDEEKKQRDK	YNDDDPDFFK	CGAGGSHYFR	DDCRCTSHDE	DIGDIVRGRDIFRGNDEEKKQRDKLDKNFKKYFQQIHDDVTKTNRELKARYNDDDPDFFKLREDWWNNNRKMVWRAITCGAGGSHYFRATCGSGKTQTRDDCRCTSHDEQTYFDYVPQYLR
1140	1206	NDEEKKQREK	YNDPNGDFFK	CGAGSGKYFR	TQCRCTIHDV	DIGDIVRGRDIFRGNDEEKKQREKLDKKLKEIFKEIYEELKKDRKNGEIEARYNDPNGDFFKLREDWWNNNRKMVWRAITCGAGSGKYFRPTCNGGTSSTNTQCRCTIHDVPTYFDYVPQYLR
1141	1207	NDEEKKQRKK	RYGSDENFFQ	CEAKTDDKYF	TSGDGDVNIV	DIGDIVRGRDIFRGNDEEKKQRKKLDDKLKEIFKEIHEGLTNGELKTRYGSDENFFQLREDWWTANRHTVWKALTCEAKTDDKYFRNTCSNDKAGTSGKCRCPKTSGDGDVNIVPTYFDYVPQYLR
1142	1208	NDEEKTKRDE	STLTGLPLHK	CNAGGYSYFR	ENLTKETDQV	DIGDIVRGRDIFRGNDEEKTKRDELESKLKEIFGKIKGNNNSTLTGLPLHKVREYWWYANRETVWKALTCNAGGYSYFRATCGDSGSPSMARDKCRCKDENLTKETDQVPTYFDYVPQYLR
1143	1209	HKQGKQHLEK	GEISKRSVEE	CGAEQKDTYS	RCGHHVDKVV	DIGDIVRGRDLFLGHKQGKQHLEKRLESMFKNIMQNNGEISKRSVEEVREYWWALNRVQVWKAITCGAEQKDTYSKYLGDVRTTLSYPRCGHHVDKVVPTNLDYVPQHLR
1144	1210	NTYESAQRDQ	RYQDTENYYQ	CNDDDKLASA	NKCRCRDNQV	DIGDIVRGRDLFLGNTYESAQRDQLDKKLKEVFGKIHGGLSKGAKDRYQDTENYYQLREAWWTANRSTVWKAITCNDDDKLASASYFRQTCGGDENTATEAKNKCRCRDNQVPTYFDYVPQYLR
1145	1211	NDKEKDQRKK	YGGDGGNFFK	CNAWGNTYFR	RCRCPKGDQV	DIGDIVRGRDLFRGNDKEKDQRKKLQQNLKTIFKQIYDKLLKDNKTNGKNGAKELQKRYGGDGGNFFKLREDWWTENRATVWEAITCNAWGNTYFRATCGTGTGTQVRCRCPKGDQVPTYFDYVPQYLR
1146	1212	NRQEKEKRKQ	YNDPNGDFFQ	CNDDNKLSNA	RCSDNPNTDP	DIGDIVRGRDLFYGNRQEKEKRKQLDDNLKTIFEKIHEKLTTKNGVKDHYNDPNGDFFQLREDWWTANRHTVWEAITCNDDNKLSNASYFRTTCNGQHKTHNKCRCSDNPNTDPPTYFDYVPQYLR
1147	1213	NTHESAQRII	KDEEDKNYYK	CDVKSNTYFR	CRCEGTNTDP	DIGDIVRGRDLFYGNTHESAQRIILEKNLKKIFGKIHDDVMSTSGNNKDTLQKRYKKDEEDKNYYKLREDWWTANRATIWEALTCDVKSNTYFRATCNGGKRTEGYCRCEGTNTDPRTYFDYVPQFLR
1148	1214	NTQEKKQRKQ	YQDTDKNYYK	CDVKSGSQYF	RCDGSNADQV	DIGDIVRGRDLFYGNTQEKKQRKQLDDKLKEVFGKIHGGLSKKGAQKHYQDTDKNYYKLREDWWNANRATVWKALTCDVKSGSQYFRQTCGSGNWTKDNCRCDGSNADQVPTYFDYVPQYLR
1149	1215	NTQEKKQRKQ	YQDTDWDYYK	CDVNSGSHYF	RCDGSHADQV	DIGDIVRGRDLFYGNTQEKKQRKQLDDKLKEVFGKIHGGLSKKGAQKHYQDTDWDYYKLREDWWNANRATGWKALTCDVNSGSHYFPRTCGSRNWTNDNCRCDGSHADQVPTYFDYVPQYLR
1150	1216	NTQESTQRKV	QDDDKKNFFK	CGAGTSAEYF	EKCRCVSTDP	DIGDIVRGRDLFYGNTQESTQRKVLDEKLKTIFGKIHEDVTNGKKEVLKTRYQDDDKKNFFKLREDWWNANRAKVWYAITCGAGTSAEYFRKTCGGRNSTNEKCRCVSTDPPTYFDYVPQFLR
1151	1217	KRKKKNKNGK	NGDKQNNFYQ	CSNELKDNRY	KKGQHDTDQV	DIGDIVRGRDLYFGKRKKKNKNGKETETERDKLEENLKTIFTQIYNDVTSGKTLQARYNGDKQNNFYQLREDWWTANRETVWKAMTCSNELKDNRYFRKTCNDNGTLSDANHYCRCKDKKGQHDTDQVPTYFDYVPQYLR
1152	1218	NSKEKNRREN	YQHDAPDYYQ	CDAGGGTYFR	KNCTCISGDP	DIGDIVRGRDLYFGNSKEKNRRENLENNLKEIFKNIYDDLTKDNDNAALKTRYQHDAPDYYQLREDWWEENRQQVWKALTCDAGGGTYFRFTCSNDTTLAHKNCTCISGDPPTYFDYVPQFLR
1153	1219	GGRGRKKLED	RYGNDPNFFQ	CSAPDNAKYV	DQCGHNDMDV	DIGDIVRGRDLYGGGGRGRKKLEDNLIEIFKKIYNDVTNGRNVNKQSVQERYGNDPNFFQLREDWWYANRQQVWKAMTCSAPDNAKYVKYFPSNTTIVSFDQCGHNDMDVPTNLDYVPQFLS
1154	1220	NKKKEKLEEN	KDDAKKNFYR	CKAEGASYFH	KDKGANADQV	DIGDIVRGRDLYGGNKKKEKLEENFKKYFQQIHDDVTSGSNGQALQARYKDDAKKNFYRLREDWWTANRETVWKAMTCKAEGASYFHATCDSVDGKGPSVAQKQCRCDKDKGANADQVPTYFDYVPQYLR
1155	1221	NKKKEKLEEN	KDDAKKNFYR	CKAEGASYFH	SRDKKPNDQV	DIGDIVRGRDLYGGNKKKEKLEENFKKYFQQIHDDVTSGSNGQALQARYKDDAKKNFYRLREDWWTANRETVWKAMTCKAEGASYFHATCSDLNGGCSQANNQCRCPKSRDKKPNDQVPTYFDYVPQYLR
1156	1222	SKKEKEKLEN	EDDDKKNFYR	CSDDDNKLRD	RCGDGDVTIV	DIGDIVRGRDLYGGSKKEKEKLENKLKEYFEKIYDKLGDKAKKHYKDEDDDKKNFYRLREDWWALNRQDVWKAMTCSDDDNKLRDASYFRTTCSDRNERGQSQATKQCRCGDGDVTIVPTYFDYVPQFLR
1157	1223	SKKEKEKLEN	KDDKDPEFFK	CSDDDKKLAG	KEKGANADQV	DIGDIVRGRDLYGGSKKEKEKLENNLKRIFQKIYDKLENKEAQDYYKKDDKDPEFFKLREDWWALNRKDVWKAMTCSDDDKKLAGAHYFRATCSDRDRNGTFSQANKYCRCDKEKGANADQVPTYFDYVPQFLR
1158	1224	KKKRGQTETE	QDDNGGNYFQ	CDADGSYFRA	GGKAGDVNIR	DIGDIVRGRDLYHGKKKRGQTETERDQIESKLKKIFQQIHSGLSKNGAQKHYQDDNGGNYFQLREDWWTANRSTIWEALTCDADGSYFRATCSDSDGKSQYQTQKQCRCDKEKAIKGSGGKAGDVNIRPTYFDYVPQFLP
1159	1225	NKKKERLDEN	QDENGGNFFK	CSDEDKKLKD	VKGAKDGDQV	DIGDIVRGRDLYIRNKKKERLDENLKTIFKNIYEKLLQENQKNEKKSALQARYQDENGGNFFKLREDWWALNRKEVWKAMTCSDEDKKLKDASYFRATCDIDRGFSQATKQCRCEGVKGAKDGDQVPTYFDYVPQYLR
1160	1226	DDKKDKEQKK	SILGGLSLDQ	CDAKGFNYFR	SQCRCINFSV	DIGDIVRGRDLYLGDDKKDKEQKKKLQDNLKEIFNMIQKNNESILGGLSLDQVREYWWEENREKVWEAITCDAKGFNYFRPTCGSSGETPHVTPSQCRCINFSVPAYFDYVPQYLR
1161	1227	DNRKDREQKQ	RYKDTTNYYE	CNAGGGRYFR	DRCQCINFSV	DIGDIVRGRDLYLGDNRKDREQKQKLQENLKTIFGKIYKDVTTNGKNGQTLQARYKDTTNYYELREDWWEENREKVWKAITCNAGGGRYFRRTCGDKKGPTPTDDRCQCINFSVPTYFDYVPQYLR
1162	1228	KKKKKQNETE	QDDNGGNYFQ	CKAEGAYFHA	GGKAGDVNIV	DIGDIVRGRDLYLGKKKKKQNETERDQLESKLKEIFQQIHSGLSKNGAQKHYQDDNGGNYFQLREDWWTANRHTVWEAITCKAEGAYFHATCSDSDGKSQYQTQKQCRCDKEKAIKGSGGKAGDVNIVPTYFDYVPQFLR
1163	1229	NPQEIKQRQQ	RYGNDPEFFK	CNAWGNTYFH	GYCRCNDDQV	DIGDIVRGRDLYLGNPQEIKQRQQLENNLKTIFGKIYEKLNGAEARYGNDPEFFKLREDWWTANRETVWKAITCNAWGNTYFHATCNRGERTKGYCRCNDDQVPTYFDYVPQYLR
1164	1230	NPQEKGEREK	YKDKDENYFQ	CEAPEGGTYF	PGQDNPNTDP	DIGDIVRGRDLYLGNPQEKGEREKLEENLKRIFAKIHSEVTNGSNGKKKALQERYKDKDENYFQLREDWWTANRDQVWKAMTCEAPEGGTYFRKTCSEGKLTEGYCRCDGDKPGQDNPNTDPPTYFDYVPQYLR
1165	1231	NPQESAKRDQ	HYGGDENYYK	CDAQGNTYFR	PGHDKANTDP	DIGDIVRGRDLYLGNPQESAKRDQLDKKLKEVFGKIHGGLSEEAKGHYGGDENYYKLREDWWTANRETVWKAITCDAQGNTYFRQTCGDSADKKGPSVAKDHCRCDGDKPGHDKANTDPPTYFDYVPQYLR
1166	1232	NPQESAQKKK	DDAKGGDFFQ	CNDDNKLSNA	GDGKNETDQV	DIGDIVRGRDLYLGNPQESAQKKKLQDNLKDIFKKIHEGLSKKDAQNYYKDDAKGGDFFQLREDWWTANRHTVWKAITCNDDNKLSNAQYFRATCSNTKIPSKTPNKCRCGDGKNETDQVPTYFDYVPQYLR
1167	1233	NPQESAQRDQ	HYGGDENYYK	CDAQGNTYFR	PGHDKANTDP	DIGDIVRGRDLYLGNPQESAQRDQLDKKLKEVFGKIHGGLSEEAKGHYGGDENYYKLREDWWTANRETVWKAITCDAQGNTYFRQTCGDSADKKGPSVAKDHCRCDGDKPGHDKANTDPPTYFDYVKQYLR
1168	1234	NPQESAQRDQ	HYGGDENYYK	CDAQGNTYFR	PGHDKANTDP	DIGDIVRGRDLYLGNPQESAQRDQLDKKLKEVFGKIHGGLSEEAKGHYGGDENYYKLREDWWTANRETVWKAITCDAQGNTYFRQTCGDSADKKGPSVAKDHCRCDGDKPGHDKANTDPPTYFDYVPQYLR
1169	1235	NPQESAQRKQ	DDTDKKNFYQ	CDVVSGKYFR	CKGDNPNTDP	DIGDIVRGRDLYLGNPQESAQRKQLEEKLKQYFKNIHDNLEGEAQNYYKDDTDKKNFYQLREDWWTANRHTVWEAITCDVVSGKYFRHTCNGGNITYNKCRCKGDNPNTDPPTYFDYVPQYLR
1170	1236	NRKKKQTERD	YNDNGGNYYK	CKADASSAYF	KAGNGDVTIV	DIGDIVRGRDLYLGNRKKKQTERDQLESKLKDIFKQIHEGLSRTSGAQTYYNDNGGNYYKLREDWWEANRDQIWEAMTCKADASSAYFHATCSDSDGNSKSQAQNQCRCPKTSGGKPGKPKAGNGDVTIVPTYFDYVPQYLR
1171	1237	YDDEEKKQRK	HYKDDPEFFK	CDAPHTAQYF	VQCRCRDDRV	DIGDIVRGRDLYLGYDDEEKKQRKQLDKKLKEIFGKIYKELKRGDKKKEAEKHYKDDPEFFKLREDWWALNRDQVWKAMTCDAPHTAQYFRGTCGGQKTASLTDVQCRCRDDRVPTYFDYVPQFLR
1172	1238	DKGKRDKLEE	DDTDKKNFYR	CNAGGGKYFR	NKCTCINGDP	DIGDIVRGRDLYLRDKGKRDKLEENLKTIFGIIYGKLKNGKTNGQKSAKEYYKDDTDKKNFYRLREDWWNINRQQVWKAITCNAGGGKYFRNTCAGSTTWTQTHNKCTCINGDPPTYFDYVPQYLR
1173	1239	GGRGRKKLDD	YKDDTTNYFQ	CKAEGAYFHA	SRDKKPNDQV	DIGDIVRGRDLYRGGGRGRKKLDDKLEEIFKNIYGNLDKKDRYKDDTTNYFQLREDWWIANRETVWKALTCKAEGAYFHATCSDLNGGCSQADNQCRCPKSRDKKPNDQVPTYFDYVPQYLR
1174	1240	NDKEKDQRKQ	LKLKSLKDEQ	CEANGTYFRA	DEEGKNTDQV	DIGDIVRGRDLYRGNDKEKDQRKQLKKNLKTIFENIKKENKLKLKSLKDEQIREYWWYANRETVWKALTCEANGTYFRATCSDSDGKGSFSQANNKCRCKDEEGKNTDQVPTYFDYVPQYLR
1175	1241	NDKEKDRLEE	DDKGTKNYYK	CGAAGGTYFR	EKCRCPINDV	DIGDIVRGRDLYRGNDKEKDRLEENLRKIFKKIYDNLNDAHVQEHYKDDDKGTKNYYKLRNAWWEANRQTVWKAITCGAAGGTYFRQTCGTGTWTNEKCRCPINDVPAYFDYVPQYLR
1176	1242	NDKEKDRLEE	DDKGTKNYYK	CGAAGGTYFR	EKCRCPINDV	DIGDIVRGRDLYRGNDKEKDRLEENLRKIFKKIYDNLNDAHVQEHYKDDDKGTKNYYKLRNAWWEANRQTVWKAITCGAAGGTYFRQTCGTGTWTNEKCRCPINDVTTYFDYVPQYLR
1177	1243	VNGNDKLEKK	KKDKDPNFFQ	CGAGTSDKYF	NKCRCTIETV	DIGDIVRGRDLYRGVNGNDKLEKKLKEIFGKIHEAVTSTRGKNMQALQERYKKDKDPNFFQLREDWWNNNRKMVWYAMTCGAGTSDKYFRDACSGGTTATNNKCRCTIETVPTYFDYVPQYPR
1178	1244	DKGEETELEK	YNGDKENFYQ	CKAEQNDKYF	CRCDGANVDP	DIGDIVRGRDLYRRDKGEETELEKNLKKIFKQIHEDVTSDKNVKNGAALKTRYNGDKENFYQLREDWWDANRAKVWEAITCKAEQNDKYFRDACSNDTSDTNEKCRCDGANVDPPTYFDYVPQYLR
1179	1245	DKGEETKLEK	YQKDGEDYYQ	CSAATGNKYF	KCRCPNGDQV	DIGDIVRGRDLYRRDKGEETKLEKKLKEIFKQIHSDVMSTRGRNVKTLQERYQKDGEDYYQLREDWWNANRGTVWKAITCSAATGNKYFRPTCGGDNEKNSTLAKNKCRCPNGDQVPTYFDYVPQYLR
1180	1246	NDEEKKQRKQ	KDDKDPNYYK	CGAGQNDKYF	KNAINETDRV	DIGDIVRGRDLYSGNDEEKKQRKQLDKKLKDIFAKIYKDLTTSRKKSAEAKKHYKKDDKDPNYYKLREDWWTANRETVWKAITCGAGQNDKYFRQTCNDDETLSHANHKCRCQKKNAINETDRVPTYFDYVPRFLR
1181	1247	NKKENKQREQ	SKLKSLTDDQ	CKANGTYFRP	EDGKDDTDQV	DIGDIVRGRDLYSGNKKENKQREQLEKNLQKIFENIRKENNSKLKSLTDDQIREYWWNANRQQVWKAITCKANGTYFRPTCSDERGEAQAKNNCRCKKEDGKDDTDQVPTYFDYVPQFLR
1182	1248	NKKKDKLENN	RYEGDENYYK	CDEENKLSNA	RCPKPNADQV	DIGDIVRGRDLYSGNKKKDKLENNLKEIFAKIHSGLSKNGAQERYEGDENYYKLREDWWYANRATVWKAITCDEENKLSNASYFRGTCGDEKTASLADVQCRCPKPNADQVPTYFDYVPQYLR
1183	1249	NKKKKKKETE	ENDAKKNYSK	CSKELKGNKY	PGKDRPNTDP	DIGDIVRGRDLYSGNKKKKKKETERDKLEENFKKYFQQIHSEVTSSGSNVEVLKTRYENDAKKNYSKLREDWWTANRHTVWKAITCSKELKGNKYFRGTCAGEKLTEGYCRCDGDQPGKDRPNTDPPTYFDYVPQFLR
1184	1250	NPEVEKGLKA	YDEDGPEYYK	YKAPRKANYF	CGRNENNGYP	DIGDIVRGRDMFKANPEVEKGLKAVFRKINNDLKEKKNYNYDEDGPEYYKLREAWWTANRDQVWKAITYKAPRKANYFIYKSGNTYNFTTEGYCGRNENNGYPLTNLDYVPQFLR
1185	1251	NDADKVQKGL	DVDGSGNYYK	CSAPYYADYF	GKCGHNEGAP	DIGDIVRGRDMFKPNDADKVQKGLQVVFKKIYKSLSPEVQEHYKDVDGSGNYYKLREAWWKVNRDQVWKALTCSAPYYADYFKSVAGNIQQFTDIGKCGHNEGAPPTNLDYVPQFLR
1186	1252	NEEDAVQKGL	YDDGSGNYSK	CKAPPKVDYS	GQCGRNETDV	DIGDIVRGRDMFKPNEEDAVQKGLKVVFRKIYNGLKDKRIRHYDDGSGNYSKLREVWWNVNRDQVWKAITCKAPPKVDYSRNISGDTKVFTGGGQCGRNETDVPTNLDYVPQFLR
1187	1253	NDEDDVEKGL	NTGNNVNYAK	CYIPYYVNYF	GKCGHYEGAP	DIGDIVRGRDMFKRNDEDDVEKGLKIVFEKIYNKLETQENNYYNNTGNNVNYAKLREDWWTVNRDQVWKAITCYIPYYVNYFKKKSGDTIVFTNDGKCGHYEGAPPTNLDYVPQFLR
1188	1254	NDKDYVENGL	YNDGTGNYVK	CDAPKDANYF	DYCGHRQGSV	DIGDIVRGRDMFKRNDKDYVENGLKKVFNKIYAKLGSEGKKYYNDGTGNYVKLREDWWKVNRDQVWKAITCDAPKDANYFIGSGNKSKSFSNDYCGHRQGSVPTNLDYVPQYLR
1189	1255	NDQDDVEKGL	YNDGSENYYK	CKAPEDADYF	GYCGHNKGSV	DIGDIVRGRDMFKRNDQDDVEKGLKIVFEKINNGLKKIGINAYNDGSENYYKLREDWWIANRDQVWKAITCKAPEDADYFRKGSDGSKLFTSVGYCGHNKGSVPTNLDYVPQFLR
1190	1256	NDQDDVEKGL	YNDGSENYYK	CKAPKDADYF	GYCGHNKGIR	DIGDIVRGRDMFKRNDQDDVEKGLKIVFEKINNGLKKIGINAYNDGSENYYKLREDWWIANRDQVWKAITCKAPKDADYFRKGSDGSKLFTSVGYCGHNKGIRPTNLDYVPQFLR
1191	1257	NDQDDVEKGL	YNDGSENYYK	CKAPKDADYF	GYCGHNKGSV	DIGDIVRGRDMFKRNDQDDVEKGLKIVFEKINNGLKKIGINAYNDGSENYYKLREDWWIANRDQVWKAITCKAPKDADYFRKGSDGSKLFTSVGYCGHNKGSVPTNLDYVPQFLR
1192	1258	NDQDDVEKGL	YNDGSENYYK	CKAPKDADYF	GYCGHNKGSV	DIGDIVRGRDMFKRNDQDDVEKGLKIVFEKINNGLKKIGINAYNDGSENYYKLREDWWIANRDQVWKAVTCKAPKDADYFRKGSDGSKLFTSVGYCGHNKGSVPTNLDYVPQFLR
1193	1259	NNHDNVENGL	YNDISGNYYK	CYIPYYVNYF	GKCGHYEGAP	DIGDIVRGRDMFKRNNHDNVENGLREVFKKIYDDLKKKGINDYNDISGNYYKLREDWWTINRDQVWRAITCYIPYYVNYFKNISEKSRNFTDDGKCGHYEGAPPTNLDYVPQFLR
1194	1260	TDKDEVKEGL	ADDGSGNYVK	CSAGPKDTYF	HCGRTQEGHV	DIGDIVRGRDMFKRTDKDEVKEGLKVVFSKIYESLPSPAQNYYADDGSGNYVKLREHWWIANRDQVWRAITCSAGPKDTYFIKSGNRDFEFTDGHCGRTQEGHVPTNLDYVPQFLR
1195	1261	TDKDYVENGL	DKDKSGNYIK	CKAPTGADYF	GKCGHTEGTV	DIGDIVRGRDMFKRTDKDYVENGLKAVFKNIHDKLQGEVKSHYEDKDKSGNYIKLREDWWTVNRDQVWKAITCKAPTGADYFKKKSVDTVDFTNDGKCGHTEGTVPTDLDYVPQFFR
1196	1262	TDKDYVENGL	YDDGSGNYYK	CEASKNANFF	GKCRRNDNSV	DIGDIVRGRDMFKRTDKDYVENGLKKVFKKINNGLKDKRIRHYDDGSGNYYKLREAWWKANRDQVWKAITCEASKNANFFIKDSDGSKLFTSAGKCRRNDNSVPTNLDYVPQFLR
1197	1263	TDKDYVENGL	YDDGSGNYYK	CEASKNANFF	GKCRRNDNSV	DIGDIVRGRDMFKRTDKDYVENGLKKVFKKINNGLKDKRIRHYDDGSGNYYKLREAWWKANRDQVWKAITCEASKNANFFIKNSDGSKLFTSAGKCRRNDNSVPTNLDYVPQFLR
1198	1264	TDKDYVENGL	NTGNNANYAK	CKAPQKANYF	GYCGRKELTV	DIGDIVRGRDMFKRTDKDYVENGLKKVFKKIYNKLGTQEKNYYNNTGNNANYAKLREDWWMANRDQVWKAITCKAPQKANYFRKGSDGSDVFTSQGYCGRKELTVPTYLDYVPQFLR
1199	1265	NPEVEKGLKA	YDEDGPEYYK	YKAPRKANYF	CGRNENNGYP	DIGDIVRGRDMFKSNPEVEKGLKAVFRKINNDLKKKKNYNYDEDGPEYYKLREAWWTANRDQVWKAITYKAPRKANYFIYKSGNTYNFTTEGYCGRNENNGYPLTNLDYVPQFLR
1200	1266	NPEVENGLRE	NADGEGNFYK	CDAPRDANFF	GKCGHNKGSV	DIGDIVRGRDMFKSNPEVENGLREVFNKIYDKLKQPAKSYYNADGEGNFYKLREDWWKANRDQVWKAITCDAPRDANFFIKNSDGSRDFTSIGKCGHNKGSVPTNFDYVPQFLR
1201	1267	NKDDKVQKGL	HGDGSGNYSK	CSAPYYADYF	GKCGHNEGAP	DIGDIVRGRDMFLPNKDDKVQKGLQVVFKKIYKSLTPEARKHYAHGDGSGNYSKLREDWWTINREQIWKALTCSAPYYADYFRKGSDGTLHFSSHGKCGHNEGAPPTYLDYVPQFLR
1202	1268	NPQESAQRII	YGQDSPNFFQ	CHAGQSAQYF	NQCRCNDDQV	DIGDIVRGRDPFYGNPQESAQRIILENNLKKIFEKIHSGLTTTKGAQARYGQDSPNFFQLREDWWTANRATVWEAITCHAGQSAQYFRQTCGSGKTGTVTPNQCRCNDDQVPTYFDYVPQYLR
1203	1269	GPSQEKKKLE	TKLSTLTLEK	CSAPYEAQYF	YCGHYKNGDP	DIGDIVRGTDLFLGGPSQEKKKLEENLKKIFENIKNKNTKLSTLTLEKVREYWWALNRNDVWKALTCSAPYEAQYFIKSSDKKHSFSSEYCGHYKNGDPLTNLDYVPQFLR
1204	1270	DSRTDKLEEN	KDDPKKNYYK	CGTGENDTYF	GHCGNKDGTV	DIGDLIRGKDLYRRDSRTDKLEENLRKIFANIYKELTSTNGAQNYYKDDPKKNYYKLREDWWNANRDQVWKAITCGTGENDTYFKNSSNRVYLFSDGHCGNKDGTVPTNLDYVPQHLR
1205	1271	YNQKDRKEKA	YKNNDENYFQ	CDEDKKLAGA	QCRCDGANIV	DIGDLLRGKDLFIGYNQKDRKEKAKLQENLRKIFKDIHNNLQDTEAQKRYKNNDENYFQLREDWWTANRATIWEAITCDEDKKLAGASYFRPTCSMNGSGAQARNQCRCDGANIVPTYFDYVPQYLR
1206	1272	HSKEKEKLQT	KKDEDPNYYK	CSAPGDAKYV	DQCGHNDMHV	DIGDVIRGKDLFLGHSKEKEKLQTNLKNIFEKIYDQLTPEAKKHYKKDEDPNYYKLREYWWALNRNDVWEALTCSAPGDAKYVKYFPSNTTTVSFDQCGHNDMHVPTNSDYVPQFLR
1207	1273	NQEDKVQEGL	DYDNDPNYYK	CDAPKDANYF	DYCGHRQGSV	DIGDVIRGRDMFKPNQEDKVQEGLKVVFRKIYDDLKKSKITDYDNDPNYYKLREAWWKANRDQVWKAITCDAPKDANYFIGSGNKSKSFSNDYCGHRQGSVPTNLDYVPQYLR
1208	1274	HKQGKQHLEN	NKISSLSIKQ	CNDDKKLTGA	RCSDNPNTDP	DIRDIVRGKDLFLGHKQGKQHLENRLESMFKNIMQNNNKISSLSIKQVREYWWALNRQDVWKAITCNDDKKLTGASYFRPTCDSGDNKKTTIRTPNQCRCSDNPNTDPPTYFDYVPQFLR
1209	1275	HKQKKNQLEK	NKLGRLSIEE	CAADDNDKYS	DKCGYYEEKA	EIGDIIRGKDLFLGHKQKKNQLEKRLVEMFKNIRKNNNNNKLGRLSIEEVREYWWALNRKEVWKAITCAADDNDKYSKTANGNTTHWNDKCGYYEEKAPTNLDYVPQYLR
1210	1276	KKNFYRLRED	KDDDKKNFYR	CDDKLSNASY	GNGDGDVNIV	GKNGELKTRYKDDDKKNFYRLREDWWTANRHTVWEAITCDDKLSNASYFRPTCSDGNSQSQATKQCRCNDDKPKAGNGDGDVNIVPTYFDYVPQYLR
1211	1277	KKKLEENLRN	KNDNDRNYFK	CGAPSDAQYF	KNCHCIGGDV	IRGKDLFLGGPDQEKKKLEENLRNIFKNIHDHLTDAKAKSYYKNDNDRNYFKLRNDWWELNRQQVWNAITCGAPSDAQYFRNTCSSIKGGHYKNCHCIGGDVLTNFDYVPQYLR
1212	1278	KKKLEENLRN	KNDNDRNYFK	CGAPSDAQYF	KNCHCIGGDV	IRGKDLFLGGPDQEKKKLEENLRNIFKNIHDHLTDAKAKSYYKNDNDRNYFKLRNDWWELNRQQVWNAITCGAPSDAQYFRNTCSSIKGGHYKNCHCIGGDVLTNFYYVPQYLR
1213	1279	GGRGRKKLDD	YKDDTTNYFQ	CEAEGAYFHA	SRDKKPNDQV	NIGDIVRGRDLYRGGGRGRKKLDDKLKEIFKNIYGNLDKKDRYKDDTTNYFQLREDWWIANRETVWKALTCEAEGAYFHATCSDLNGGCSQANNQCRCPKSRDKKPNDQVPTYFDYVPQYLR
1214	1280	KSKEKKKRED	DDAKGGDFFQ	CGTHGGDAYF	KKG*GDVNIV	RVGDIGRGKDLFLGKSKEKKKREDLENKLKDIFQKIHSEVTKNGAQERYIDDAKGGDFFQLREDWWALNRNDVWKAITCGTHGGDAYFHATCNDTGRGPSQTQNQCRCEKKG*GDVNIVPTYFDYVPQYLR
1215	1281	NDEEKKQRKQ	KDKQTGNYYQ	CDARDNADDK	CRCPNGNNQV	xxxxxxRGKDLFRGNDEEKKQRKQLEKNLKKIFGDIYNEVMRGTNGQTLQKRYKKDKQTGNYYQLREDWWTANRETVWEALTCDARDNADDKYFRKTCSNDKTETDKKCRCPNGNNQVPTYFDYVPQYLR
1216	1282	NSKEKLILQE	YQDESGNYYQ	CDAPDKA*YF	KQCRCAAGDV	xxxxxxRGKDLYLGNSKEKLILQEKLKEYFQIIYEKLDEKNVEAKDYYQDESGNYYQLREDWWALNRRDVWKAITCDAPDKA*YFRKTACGGGTSSTYKQCRCAAGDVPTYFDYVPQFLR
1217	1283	YDDKEKEQRK	YNGDTTNYFQ	CKAPQDANYF	GHCGRNEGNV	xxxxxxRGKDLYLGYDDKEKEQRKKLEDKLKEIFKEIYDDVTRGKNGAALKTRYNGDTTNYFQLREDWWTVNRNQVWKAITCKAPQDANYFKPAQNGTRKFTNGHCGRNEGNVPTYFDYVPQYLR
1218	1284	YDDKEKEQRK	YNGDTTNYFQ	CKAPQDANYF	GHCGRNEGNM	xxxxxxRGKDLYPGYDDKEKEQRKKLEDKLKEIFKEIYDDVTRGKNGAALKTRYNGDTTNYFQLREDWWTVNRNQVWKAITCKAPQDANYFKPAQNGTRKFTNGHCGRNEGNMPTYFDYVPQYLR
1219	1285	DSRTDKLEEN	YQKDGPDYYQ	CNAWGDTYFH	PGVDKPNIDP	xxxxxxRGKDLYRRDSRTDKLEENLKVIFGNIYKELTATSGKNVALRDRYQKDGPDYYQLREDWWALNRDQVWKAITCNAWGDTYFHAACSDSHRKESCCQANDYCRCDGDKPGVDKPNIDPPTYFDYVPQYLR
1220	1286	NDEEKKQRDK	YNDDDPDFFK	CGAGGSHYFR	DDCRCTSHDV	xxxxxxRGRDIFRGNDEEKKQRDKLDKNFKKYFQQIHDDVTKTNRELKARYNDDDPDFFKLREDWWNNNRKMVWRAITCGAGGSHYFRATCGSGKTQTRDDCRCTSHDVPTYFDYVPQYLR
1221	1287	GGRGKGKEKL	EDDKDPNYYQ	CHVVSGNNYF	NDCQCINFSV	xxxxxxRGRDLYGGGGRGKGKEKLEQKLKEIFGIIYKNLMQDLKKDQTKKVKEAQERYKKDEDDKDPNYYQLREDWWELNREKVWKAITCHVVSGNNYFRHTCGGGQNRTRTNNDCQCINFSVPTYFDYVPQFLR
1222	1288	DKGEKKKLEE	YEGDTTNYFQ	CSAPRDAQYF	GKTSDNVSIV	xxxxxxRGRDLYLGDKGEKKKLEENLKKIFEKIYDNLEGAAKKHYEGDTTNYFQLREDWWALNRQQVWKAMTCSAPRDAQYFRGTCVGVGKYSTLAKYKCRCDGDKSKAGKTSDNVSIVPTYFDYVPQFLR
1223	1289	DKGEKKKLEE	YEGDTTNYFQ	CSAPRDAQYF	GKTSDNVSIV	xxxxxxRGRDLYLGDKGEKKKLEENLKKIFEKIYDNLEGAAKKHYEGDTTNYFQLREDWWALNRQQVWKAMTCSAPRDAQYFRGTCVGVGKYSTLAKYKCRCDGDKSKAGKTSDNVSIVPTYFDYVPQYLR
1224	1290	DKGEKKKLEE	YEGDTTNYFQ	CSAPRDAQYF	GKTSDNVSIV	xxxxxxRGRDLYLGDKGEKKKLEENLKKIFEKIYDNLEGAAKKHYEGDTTNYFQLREDWWALNRQQVWKAMTCSAPRDAQYFRGTCVGVGKYSTLAKYKCRCDGDKSKAGKTSDNVSIVPTYFDYVRQFLR
1225	1291	DKGEKKKLEE	YEGDTTNYFQ	CSAPRDAQYF	GKTSDNVSIV	xxxxxxRGRDLYLGDKGEKKKLEENLKKIFEKIYDNSEGAAKKHYEGDTTNYFQLREDWWALNRQQVWKAMTCSAPRDAQYFRGTCVGVGKYSTLAKYKCRCDGDKSKAGKTSDNVSIVPTYFDYVPQFLR
1226	1292	GKGEKKKLEE	YEGDTTNYFQ	CSAPRDAQYF	GKTSDNVSIV	xxxxxxRGRDLYLGGKGEKKKLEENLKKIFEKIYDNLEGAAKKHYEGDTTNYFQLREDWWALNRQQVWKAMTCSAPRDAQYFRGTCVGVGKYSTLAKYKCRCDGDKSKAGKTSDNVSIVPTYFDYVPQFLR
1227	1293	YDDEEKNRRQ	RYEGDPDFLK	CSAPEDAKYF	THCRCATNDV	xxxxxxRGRDLYLGYDDEEKNRRQQLENNLKTIFGKIHEDVTSGNKGKTNVNTLKTRYEGDPDFLKLREDGWNANRAKVWEAIICSAPEDAKYFRKTCSGGKYDTHTHCRCATNDVPTYFDYVPQYLR
1228	1294	YDDEEKNRRQ	RYEGDPDFLK	CSAPEDAKYF	THCRCATNDV	xxxxxxRGRDLYLGYDDEEKNRRQQLENNLKTIFGKIHEDVTSGNKGKTNVNTLKTRYEGDPDFLKLREDWWNANRAKVWEAIICSAPEDAKYFRKTCSGGKYDTHTHCRCATNDVPTYFDYVPQYLR
1229	DQ407935	YNERDRAQKK	ENDTDKNYYQ	CSADGSEEYF	PKCGHGDNEV	DIGDIVRGKDLFLGYNERDRAQKKKLQDNLIEIFKQIHSGLTGGAKKHYENDTDKNYYQLREDWWTANRDQVWKALTCSADGSEEYFIQSEGAAKSFSNPKCGHGDNEVLTNLDYVPQFLR
1230	DQ407936	NEDVEKGLKV	NADEKGNYYK	CKAPTGADYF	GKCGHTEGTV	DIGDIVRGRDMFKSNEDVEKGLKVVFKKIQRKLNGAAKSYYNADEKGNYYKLREDWWMANRDQVWKAITCKAPTGADYFKKKSVDTVDFTNDGKCGHTEGTVPTNLDYVPQFLR
1231	DQ407937	NNHDNVEKGL	NADGEGNFYK	CKAPQDANYF	GQCRRNDNSV	DIGDIVRGRDMFKRNNHDNVEKGLKAVFQKIHDKLKQPAKSYYNADGEGNFYKLREDWWTANRNQVWRAITCKAPQDANYFRNISGTTMAFTSEGQCRRNDNSVPTNLDYVPQFLR
1232	DQ407938	KNESEKNTKK	QDLKDVEIDD	CSAPGDAKYV	DQCGHNDMDV	DIGDIIRGKDLYLGKNESEKNTKKKLQGNLEKIFKKFKVKYQDLKDVEIDDIREYWWALNRNDVWEALTCSAPGDAKYVKYFPSNTTTVSFDQCGHNDMDVPTNLDYVPQFLR
1233	DQ407939	SNKEKEKIEN	NTLENLTDKQ	CSAPYGANYY	CGHKETERDL	DIGDIVRGTDMFLGSNKEKEKIENSLQNIFKNIQQNNNTLENLTDKQIREYWWALNRKEVWKALTCSAPYGANYYRKYSNNIQDFTSEGKCGHKETERDLPTNLDYVPQFLR
1234	DQ407940	NDKVENALRE	DYDNDPNYYK	CSAHNTEEYF	PKCGHDENNV	DIGDVIRGRDMFKPNDKVENALREVFKKIHSGLNKGKINDYDNDPNYYKLREDWWIANRDQVWKALTCSAHNTEEYFIQSEDGTKSFTNPKCGHDENNVITNLDYVPQFLR
1235	DQ407941	GKKKEKEKIY	SSLRKLTNEQ	CSAPYNAHYF	HCGHHNNDDP	DIGDIVRGKDLFLGGKKKEKEKIYGNIEKIFENIRKNNSSLRKLTNEQVREHWWTVNRDQVWKALTCSAPYNAHYFIKSSDKEHSFSNEHCGHHNNDDPLTNLDYVPQFLR
1236	DQ407942	NTVDKVHEGL	YNDISGNYYK	CGAGEKDTYF	RQCGHNEGAP	DIGDIVRGRDMFKPNTVDKVHEGLKVVFQKIYDDLKKKGINDYNDISGNYYKLREAWWTVNRDQVWRALTCGAGEKDTYFTYSKDNTQLFSNRQCGHNEGAPPTNLDYVPQFLR
1237	DQ407943	NEKDAVQNGL	YDGDGPEYYK	CGAGEKDTYF	RKCGHDERNV	DIGDIVRGKDMFKPNEKDAVQNGLKKVFKKIYEDLKNKQISDYDGDGPEYYKLREAWWTENRNQVWRALTCGAGEKDTYFVQLDDSKRLFWDRKCGHDERNVPTNLDYVPQYLR
1238	DQ407944	NENVEKGLKK	YNDGSGNYYK	CKASRNAHYF	HKCGHYEGAP	DIGDIVRGRDMFKSNENVEKGLKKVFDKIHKKLGSEGKKYYNDGSGNYYKLREAWWTANRDQVWKAITCKASRNAHYFLKSSPDFKSFSDHKCGHYEGAPPTNLDYVPQYLR
1239	DQ407945	YNERDRDKKR	DKLRDLSVDK	CSAPGDAKYV	DQCGHNDMHV	DIGDIIRGKDLFLGYNERDRDKKRKLQENLKKIFSNIRDNNSDKLRDLSVDKVREYWWALNRNDVWEALTCSAPGDAKYVKYFPSNTMTVSFDQCGHNDMHVPTNLDYVPQFLR
1240	DQ407946	TDKDYVENGL	NTGNNVNYAK	CKAPQKANYF	GYCGRKELTV	DIGDIVRGRDMFKRTDKDYVENGLKKVFKKIYNKLGTQEKNYYNNTGNNVNYAKLREDWWMANRDQVWKAITCKAPQKANYFRKGSDGSDVFTSQGYCGRKELTVPTYLDYVPQFLR
1241	DQ407947	NDNVEKGLKA	YDEDGPEYYK	CTAPDKANYF	RCGHNNNDGP	DIGDIVRGRDMFKSNDNVEKGLKAVFRKINNDLKKKKNYNYDEDGPEYYKLREAWWTANRDQVWKALTCTAPDKANYFIYKSDSLLNFSSDRCGHNNNDGPPTNLDYVPQFLR
1242	DQ407948	NSDDKVEKGL	NADEKGNYYK	CSAGQKDTYF	AYCGRGDENV	DIGDIVRGRDMFKPNSDDKVEKGLREVFRKIHDKLKQPEKDYYNADEKGNYYKLREHWWKANRDQVWKAITCSAGQKDTYFIKPNGRVYSFADAYCGRGDENVPTYLDYVPQFLR
1243	DQ407949	NENVEKGLKK	YNDGSGNYYK	CKASRNAHYF	HKCGHYEGAP	DIGDIVRGRDMFKSNENVEKGLKKVFDKIHKKLGSEGKKYYNDGSGNYYKLREAWWTANRDQVWKAITCKASRNAHYFLKSSPDFKSFSDHKCGHYEGAPPTNLDYVPQYLR
1244	DQ407950	NNVDAVQEGL	YTGDHPNYYK	CVAGEGNTYF	KCGHSNEGAP	DIGDIVRGRDMFKPNNVDAVQEGLKVVFKKIYNRLTPHAKNDYTGDHPNYYKLREDWWNVNRDQVWRALTCVAGEGNTYFIQLDDSKRLFWDRKCGHSNEGAPPTNLDYVPQFLR
1245	DQ407951	TDKDDVENGL	KEVKNGNYVK	CNAPYKSRYF	AYCGHYEGSP	DIGDIVRGRDMFKRTDKDDVENGLREVFKNIYEGLKGEGANVHYKEVKNGNYVKLREDWWKANRNQVWRAITCNAPYKSRYFMQSEDNKQLFSNAYCGHYEGSPLTNLDYVPQFLR
1246	DQ407952	NEKDAVQNGL	YDGDGPEYYK	CGAGEKDTYF	RKCGHDERNV	DIGDIVRGKDMFKPNEKDAVQNGLKKVFKKIYEDLKNKQISDYDGDGPEYYKLREAWWTENRNQVWRALTCGAGEKDTYFVQLDDSKRLFWDRKCGHDERNVPTNLDYVPQYLR
1247	DQ407953	NNESEKKKRE	KTLNNLSNGQ	CSAPHNAQYV	NKCGHNDMNV	DIGDILRGKDLYLGNNESEKKKREELQGNLEKIFTKIIKNDKTLNNLSNGQVREAWWALNRKDVWKALTCSAPHNAQYVKYVPGNTTAVSSNKCGHNDMNVPTNLDYVPQFLR
1248	DQ407954	NEDVEKGLQV	YNDENGNYYK	CKAPRDAHYF	PKCGHEESRV	DIGDIVRGRDMFKSNEDVEKGLQVVFGKINNGLKKIGINDYNDENGNYYKLREDWWIANRDQVWKAITCKAPRDAHYFVYKQGNYSNFSNPKCGHEESRVLTNLDYVPQYLR
1249	DQ407955	NKNVEIGLKK	DTNNKINYVK	CKAPQDANYF	GKCRHNDNSV	DIGDIVRGRDMFKSNKNVEIGLKKVFDKIYDKLGTEGKKYYNDTNNKINYVKLREDWWKVNRDQVWKALTCKAPQDANYFRNVSGTTMAFTSAGKCRHNDNSVPTNLDYVPQFLR
1250	DQ407956	NEDVEKGLKV	DYDNDPNYYK	CDAPRDAHYF	HKCGHYEGAP	DIGDIVRGRDMFKSNEDVEKGLKVVFQKIYDDLKKKEISDYDNDPNYYKLREAWWKVNRDQVWRAITCDAPRDAHYFLKSSPDFKSFSDHKCGHYEGAPPTNLDYVPQFLR
1251	DQ407957	NNEKDMREKQ	TNLKELSLEQ	CSADGSEDYF	RKCGHDENNV	DIGDVIRGRDMFLGNNEKDMREKQKLQNNLKNIFGKIMESDTNLKELSLEQVREYWWALNRNDVWKALTCSADGSEDYFIQSEDGTKSFSDRKCGHDENNVITNLDYVPQFLR
1252	DQ407958	TDKDEVWKGL	ADDGSGNYSK	CSAPGDVNYF	GQCRRNDNSV	DIGDIVKGKDMFKRTDKDEVWKGLRAVFGKIYKSLPSPAQNYYADDGSGNYSKLREVWWNVNRDQVWKAITCSAPGDVNYFRKISGDTKVFTGGGQCRRNDNSVPTNLDYVPQFLR
1253	DQ407959	NKDDKVQKGL	KDDGSGNYVK	CEAPQSVHYF	GKCGRNETNV	DIGDIVRGRDMFLPNKDDKVQKGLREVFKKIHDNLSSSVKPHYKDDGSGNYVKLREDWWAINRKEVWNALTCEAPQSVHYFIKTSHGTRGFTSQGKCGRNETNVPTNLDYVPQYLR
1254	DQ407960	NTVDKVHEGL	YNDISGNYYK	CGAGEKDTYF	RQCGHNEGAP	DIGDIVRGRDMFKPNTVDKVHEGLKVVFQKIYDDLKKKGINDYNDISGNYYKLREAWWTVNRDQVWRALTCGAGEKDTYFTYSKDNTQLFSNRQCGHNEGAPPTNLDYVPQFLR
1255	DQ407961	YNERDRDKKR	DKLRDLSVDK	CSAPGDAKYV	DQCGHNDMHV	DIGDIIRGKDLFLGYNERDRDKKRKLQENLKKIFSNIRDNNSDKLRDLSVDKVREYWWALNRNDVWEALTCSAPGDAKYVKYFPSNTTTVSFDQCGHNDMHVPTNLDYVPQFLR
1256	DQ407962	NKHDNIEKGL	PDDGSGNYYK	CKAPNGANYF	GQCGHTEGTV	DIGDIIRGKDMFKRNKHDNIEKGLREVFRKIHDNLSSEVKNAYPDDGSGNYYKLREAWWTANRDQVWKAITCKAPNGANYFRKKSDGTQLFSSQGQCGHTEGTVPTYLDYVPQFLR
1257	DQ407963	NSDDKVEKGL	NADEKGNYYK	CSAGQKDTYF	AYCGRGDENV	DIGDIVRGRDMFKPNSDDKVEKGLREVFRKIHDKLKQPEKDYYNADEKGNYYKLREHWWKANRDQVWKAITCSAGQKDTYFIKPNGRVYSFADAYCGRGDENVPTYLDYVPQFLR
1258	DQ407964	NKDDKVQKGL	HGDGSGNYLK	CDAPRDADYF	GPCGRNETDV	DIGDIVKGKDMFLPNKDDKVQKGLQVVFKKIYKSLTPEARKHYAHGDGSGNYLKLREDWWTANRDQVWKAITCDAPRDADYFRKGSDGSNLFSNNGPCGRNETDVPTNLDYVPQFLR
1259	DQ407965	NPQDKVQEGL	DHDKSGNYLK	CKASKNANFF	GQCGRNERNV	DIGDIVRGKDMFKPNPQDKVQEGLKNVFKNIHENLPEPLKSHYADHDKSGNYLKLREDWWTVNRDQVWKAITCKASKNANFFIKNSDGSRGFTSQGQCGRNERNVPTNLDYIPQFLR
1260	DQ407966	NEMVEIGLKK	NADEKGNFYK	CKAPQKANYF	GYCGRKELTV	DIGDIVRGRDMFKSNEMVEIGLKKVFKKIHGKLNGAAISYYNADEKGNFYKLREDWWTVNRDQVWKAITCKAPQKANYFRKGSDGSDVFTSQGYCGRKELTVPTYLDYVPQYLR
1261	DQ407967	KNESEIKRKE	RTLNNLSIGQ	CNAPYKAWYF	YKCGHYEGSP	DIGDIVRGKDLFLGKNESEIKRKEKLQRNLEKIFAQIKNNDRTLNNLSIGQVREAWWTANRDQVWKAITCNAPYKAWYFMHSEDNKQLFSDYKCGHYEGSPLTNLDYVPQFLR
1262	DQ407968	NEKVEIGLKK	YNDGTGNYVK	CYAPNNANYF	HKCGHGDKDV	DIGDIVRGRDMFKSNEKVEIGLKKVFDKIYAKLGTEGKKYYNDGTGNYVKLREDWWKVNRDQVWKALTCYAPNNANYFIGSGNKSKSFSDHKCGHGDKDVPTNLDYVPQFLR
1263	DQ407969	NNETDKEQKV	KDEEDGNYYK	CSADGSEEYF	SKCGHDENKV	DIGDIIRGRDMFLGNNETDKEQKVKLEKNLKNIFKKIYEELTKKNGKKQVLKARYKKDEEDGNYYKLREDWWALNREDVWKALTCSADGSEEYFIQSESNKKLFSNSKCGHDENKVLTNLDYVPQYLR
1264	DQ407970	NEQDEVWKGL	YDKDGPEYYK	CGAGEKDTYF	KCGHHNNDGP	DIGDIVRGTDMFKPNEQDEVWKGLRDVFKKINEDLKKKKNYNYDKDGPEYYKLREAWWNVNRNEVWRALTCGAGEKDTYFTYSKDNKQLFSNSKCGHHNNDGPLTNLDYVPQFLR
1265	DQ407971	NEMVEIGLKK	NADEKGNFYK	CKAPQKANYF	GYCGRKELTV	DIGDIVRGRDMFKSNEMVEIGLKKVFKKIHGKLNGAAISYYNADEKGNFYKLREAWWSVNRNKVWEAITCKAPQKANYFRKGSDGSDVFTSQGYCGRKELTVPTYLDYVPQFLR
1266	DQ407972	KNESEKNTKK	ADLKDVEIDD	CSAPYDANYV	CGRNENNGYP	DIGDIIRGKDLYLGKNESEKNTKKKLQGNLEKIFNKFKTIYADLKDVEIDDIREYWWALNREDVWKALTCSAPYDANYVRRKSDRTMDFTSQGQCGRNENNGYPLTNLDYVPQFLR
1267	DQ407973	NPQDKVQKGL	EDDGSGNYYK	CNAPYDANYV	CGRNENNGYP	DIGDIVRGKDMFKPNPQDKVQKGLREVFRKIHKSLSPEVQKHYEDDGSGNYYKLREDWWTANRDQVWKAITCNAPYDANYVRRKSDRTMDFTSQGQCGRNENNGYPLTNLDYVPQFLR
1268	DQ407974	NNDNDKIKKE	TNMNTLSLDK	CSAPYEAYYF	DRCGHNEGDP	DIGDIVRGKDLFLGNNDNDKIKKEKLRGNLEKIFEKIKTSNTNMNTLSLDKVREYWWALNREDVWKALTCSAPYEAYYFTYKSDKFRKFSSDRCGHNEGDPPTNLDYVPQFLR
1269	DQ407975	NEKDAVQNGL	DDNGSGNYYK	CDAPQKVDYF	GPCGRDEAPV	DIGDIVRGRDMFKSNEKDAVQNGLKKVFKKINNGLNNRGIHNYDDNGSGNYYKLREAWWKVNRDQVWRAITCDAPQKVDYFRKGSDGSYVFSSSGPCGRDEAPVPTYLDYVPQFLR
1270	DQ407976	NEEDAVQKGL	NADEKGNYYK	CSAGPKDTYF	HCGRTQEGHV	DIGDIVRGRDMFKPNEEDAVQKGLRAVFKKIHDKLKQPEKDYYNADEKGNYYKLREDWWTVNRNQVWEAITCSAGPKDTYFIKSGNRDFEFTDGHCGRTQEGHVPTNLDYVPQFLR
1271	DQ407977	NVHDKVEKGL	DDDGSGNYYK	CYIPYYVNYF	GKCGHYENNI	DIGDIVRGRDMFKPNVHDKVEKGLQVVFGKIYNSLPLEAKNHYKDDDGSGNYYKLREDWWTINRDQVWRAITCYIPYYVNYFKKTSDDIIVFTNDGKCGHYENNILTNLDYVPQFLR
1272	DQ407978	TDKDEVKEGL	HDDGSVNYYK	CKAPKDANFF	GKCGHNDNRV	DIGDIVKGKDMFKRTDKDEVKEGLKVVFSKIYNSLPLPAQKHYAHDDGSVNYYKLREDWWMANRDQVWKAITCKAPKDANFFIKISEDTRTFENAGKCGHNDNRVPTNLDYTPQFLR
1273	DQ407979	NGDYKEKVSN	TYKDDPYYYK	CNAPYKSRYF	PKCGHGDNEV	DIGDIIRGKDLYLGNGDYKEKVSNNLRAIFKKIYDALEDTVKGTYKDDPYYYKLREDWWTVNRDQVWKAITCNAPYKSRYFIQSEKNTKSFTNPKCGHGDNEVLTNLDYVPQFLR
1274	DQ407980	TDKVENGLKE	DDDGSGNYYK	CNAPYKSRYF	PKCGHGEHEV	DIGDIVRGKDMFKRTDKVENGLKEVFDKIYKSLTPKAKNHYKDDDGSGNYYKLREDWWKANRDQVWKAITCNAPYKSRYFIQSEDGTKSFTNPKCGHGEHEVLTNLDYVPQFLR
1275	DQ407981	NDNVEKGLKK	NTGNNVNYAK	CNAPDKAEYF	PKCGHDEGIV	DIGDIVRGRDMFKSNDNVEKGLKKVFDKIHKKLRTQEKNYYNNTGNNVNYAKLREAWWTANRDQVWRAITCNAPDKAEYFVYKSGSLSNFSNPKCGHDEGIVPTNLDYVPQFLR
1276	DQ407982	NDKVEKGLQV	YDHDGPHYYK	CSADDSEDYF	PKCGHGEHEV	DIGDIVRGKDMFRSNDKVEKGLQVVFGKIKDDLKKQGIIDYDHDGPHYYKLREDWWTANRDQVWKALTCSADDSEDYFIQSEGAAKSFSNPKCGHGEHEVLTNLDYVPQFLR
1277	DQ407983	VNGNDKLESN	DKDPDKNYYQ	CSADDSEDYF	SKCGHDENKV	DIGDIIRGKDLYRGVNGNDKLESNLKKIFGKIHEKLEKPAKEYYEDKDPDKNYYQLREDWWTANRDQVWKALTCSADDSEDYFIQSESNKKLFSNSKCGHDENKVLTNLDYVPQYLR
1278	DQ407984	NDKVEKGLRE	DYDNDPNYYK	CTAPDNVNYF	GKCGHKEGTV	DIGDIIRGKDMFKPNDKVEKGLREVFRKINDDLKKSKITDYDNDPNYYKLREAWWTANRDQVWKALTCTAPDNVNYFRKYSDGSSNFSSEGKCGHKEGTVPTYLDYVPQFLR
1279	DQ407985	NEKVEIGLKK	DADEKGNYYK	CEAPGDAHYF	GPCGRKELTV	DIGDIVRGRDMFKSNEKVEIGLKKVFKKIHGKLNGAAKSYYDADEKGNYYKLREDWWKVNRDQVWEAITCEAPGDAHYFRKGPDGSDVFSNSGPCGRKELTVPTYLDYVPQFLR
1280	DQ407986	GGRGRKQLEE	RYKDIKNYYQ	CSAPYYADYF	GYCGRNEGAP	DIGDIVRGRDLYRGGGRGRKQLEENLQKIFRNIYDKLLEENRTNGKNVDKAKERYKDIKNYYQLREDWWALNRNDVWEALTCSAPYYADYFKKKSGNTYNFTTEGYCGRNEGAPPTNLDYVPQFLR
1281	DQ407987	NEEDAVQKGL	DDDISGNYSK	CSAPGDVNYF	GKCRRNDNKV	DIGDIVRGRDMFKPNEEDAVQKGLKVVFRKIYNGLKDKGIHHYKDDDISGNYSKLREDWWKANRDQVWKAITCSAPGDVNYFRKISEDTRTFENAGKCRRNDNKVPTNLDYVPQFLR
1282	DQ407988	NEDVEKGLKV	KEVKNGNYVK	YKAPKDAHYF	HKCGHYEGAP	DIGDIVRGRDMFKSNEDVEKGLKVVFQKIYEGFLDKGANEHYKEVKNGNYVKLREHWWTANRNQVWEAITYKAPKDAHYFLKSSPDFKSFSDHKCGHYEGAPPTNLDYVPQFLR
1283	DQ407989	NNESEIKRKE	TNMNTLSLDK	CSAPYNAHYF	HCGHYKNGDP	DIGDIVRGKDLFLGNNESEIKRKEKLRGNLEKIFEKIKTSNTNMNTLSLDKVREYWWALNREDVWKALTCSAPYNAHYFIKSSKDKQSFSNEHCGHYKNGDPLTNLDYVPQFLR
1284	DQ407990	NDKVEKGLRE	PEDVTGNYFK	CNAPYKSRYF	RQCGHEQGNV	DIGDIVRGKDMFKPNDKVEKGLREVFKKIHEDLSTDMKKVYPEDVTGNYFKLREDWWTANRDKVWQAITCNAPYKSRYFMHSENNTQLFSNRQCGHEQGNVPTNLDYVPQFLR
1285	DQ407991	NEEDAVQKGL	PEDVTGNYYK	CYIPYYVNYF	GKCGHYEDAP	DIGDIVRGKDMFKRNEEDAVQKGLRAVFKKIHEDLSPDMKKVYPEDVTGNYYKLREAWWTANRDQVWRAITCYIPYYVNYFKKKSDDTIVFTNDGKCGHYEDAPPTNLDYVPQFLR
1286	DQ407992	NPQDKVQEGL	DHDKSGNYYK	CSADDSEDYF	SKCGHGEHEV	DIGDIVRGRDMFKPNPQDKVQEGLKNVFKNIHENFPEPLKRHYADHDKSGNYYKLREDWWTANRDQVWKALTCSADDSEDYFIQSEGAAKSFSNSKCGHGEHEVLTNLDYVPQFLR
1287	DQ407993	HEQGNNKLEA	SPLDKLSLEQ	CFADGSEEYF	EYCGHEQGNV	DIGDIIRGKDLYLGHEQGNNKLEARLKTIFQNIKNKNKSPLDKLSLEQVREYWWALNREDVWKALTCFADGSEEYFIQSSDKEHSFSSEYCGHEQGNVPTNLDYVPQFLR
1288	DQ407994	NEMVEIGLKK	DADEKGNYYK	CKAPTGADYF	GKCGHTEGTV	DIGDIVRGRDMFKSNEMVEIGLKKVFKKIHGKLNGAAKSYYDADEKGNYYKLREDWWTVNRDQVWEAITCKAPTGADYFKKKSVDTVDFTNDGKCGHTEGTVPTNLDYVPQFLR
1289	DQ407995	NDKVENGLKK	YNDENGNYYK	CKASRNANYF	GQCGHSETNV	DIGDIVRGKDMFKSNDKVENGLKKVFDKIYAKLGPEGKQYYNDENGNYYKLREAWWTVNRDQVWRAITCKASRNANYFRKISGDTKVFTSEGQCGHSETNVPTNLDYVPQFLR
1290	DQ407996	GGRGRKQLEE	YKKDDDNYYQ	CFAHNTEEYF	PKCGHDENKV	DIGDIIRGKDLYRGGGRGRKQLEENLQKIFGNIYNELTRTATSGKKGKNVEALKTRYKKDDDNYYQLREDWWTANRDQVWKALTCFAHNTEEYFIKSEDGTKSFTNPKCGHDENKVLTNLDYVPQFLR
1291	DQ407997	NKDDKIEKSL	DHDKSGNYYK	CSAPGDAKYV	NKCGHNDMDV	DIGDIVRGRDMFKPNKDDKIEKSLRAIFKNIHDKLKVDVKSHYADHDKSGNYYKLREAWWTINRKDVWKALTCSAPGDAKYVKYFPSNTTTVSSNKCGHNDMDVPTNLDYVPQFLR
1292	DQ407998	NPEVEKGLKA	YDGDGPEYYK	CGALPKSAYF	EHCGHKQGSV	DIGDIIRGKDMFKSNPEVEKGLKAVFRKINDDLKKSKINDYDGDGPEYYKLREAWWNVNRNKVWEAITCGALPKSAYFMQLEKSEQIFSNEHCGHKQGSVTTNLDYVPQFLR
1293	DQ407999	TDNDAVQKGL	YDDISGNYYK	CYIPYYVNYF	GKCGHYEDNV	DIGDIVRGKDMFKRTDNDAVQKGLRAVFKKINDNLNEKKITHYDDISGNYYKLREDWWTENRDQVWRAITCYIPYYVNYFKKTSDDTIVFTNDGKCGHYEDNVLTNLDYVPQFLR
1294	DQ408000	NDKDAVRHGL	DVDGSGNYYK	YKAPQDANYF	GKCRHNDNSV	DIGDIVRGRDMFKPNDKDAVRHGLKVVFKKIYDKLSPKVQEHYKDVDGSGNYYKLREDWWTANRDQVWKAITYKAPQDANYFRNVSGTTMAFTSAGKCRHNDNSVPTNLDYVPQFLR
1295	DQ408001	NDQDDVEKGL	DTNNKINYVK	CYIPYYVNYF	GKCGHYEGAP	DIGDIVRGRDMFKRNDQDDVEKGLKIVFEKIYNKLGTEGKEYYNDTNNKINYVKLREDWWTANRDQVWRAITCYIPYYVNYFKKTPHDIIVFTNDGKCGHYEGAPPTNLDYVPQFLR
1296	DQ408002	NNETDKEQKV	KDEEDGNYYQ	CFADGSEEYF	PKCGHEQGNV	DIGDIIRGRDMFLGNNETDKEQKVKLEKNLKNIFKKIYEELREEQTKRKGAKPKNGRAQIEARYKKDEEDGNYYQLREDWWTANRDQVWKALTCFADGSEEYFIQSENNTQLFSNPKCGHEQGNVPTNLDYVPQFLR
1297	DQ408003	NNETDKEQKV	KDEEDGNYYK	CSADGSEEYF	SKCGHDENKV	DIGDIIRGRDMFLGNNETDKEQKVKLEKNLKNIFKKIYEELREEQKKRKGAKPKNGRAQIEARYKKDEEDGNYYKLREDWWTANRDQVWKALTCSADGSEEYFIQSESNKKLFSNSKCGHDENKVLTNLDYVPQYLR
1298	DQ408004	TDKDYVENGL	KDDGSGNYYK	CTAPYGANYY	CGHKETERDL	DIGDIIRGKDMFKRTDKDYVENGLKAVFKKIYEGLKNKGANVHYKDDGSGNYYKLREAWWTANRDQVWKALTCTAPYGANYYRKYSNNIQDFTSEGKCGHKETERDLPTNLDYVPQFLR
1299	DQ408005	TDNDEVWKGL	PDDGFGNYYK	CYIPYYVNYF	GKCGHYEGAP	DIGDIVRGKDMFKRTDNDEVWKGLGSVFKKIHDNLSSEVKNAYPDDGFGNYYKLREAWWTANRDQVWRAITCYIPYYVNYFKKTSDGTIVFTNDGKCGHYEGAPPTNLDYVPQFLR
1300	DQ408006	TDKDDVENGL	KDDGSENYYK	CNAPYKSRYF	AYCGHYEGSP	DIGDIVRGRDMFKRTDKDDVENGLREVFKKIYEGLKNNGANVHYKDDGSENYYKLREAWWKANRDQVWQAITCNAPYKSRYFMQSEDNKQLFSNAYCGHYEGSPLTNLDYVPQFLR
1301	DQ408007	NKNVEIGLKK	DTNNKINYVK	CAARYHPGYF	RQCGHYEDAP	DIGDIVRGRDMFKSNKNVEIGLKKVFDKIYDKLGTEGKKYYNDTNNKINYVKLREDWWKVNRDQVWRAITCAARYHPGYFKKSDRSTQVFSNRQCGHYEDAPPTNLDYVPQFLR
1302	DQ408008	NNKEKEKIEN	KKLKDLTDKH	CSADGSEDYF	RKCGHYENNI	DIGDIIRGRDMFLGNNKEKEKIENNLKDIFKNIQQNNKKLKDLTDKHIREYWWALNREDVWKALTCSADGSEDYFIQSEDGTKSFSDRKCGHYENNILTNLDYVPQFLR
1303	DQ408009	NENVEKGLKI	DDNGSGNYYK	CKAPKDAHYF	DYCGHKQGNV	DIGDIVRGRDMFKSNENVEKGLKIVFEKIYKSLTPKAKNHYKDDNGSGNYYKLREAWWTVNRDQVWEAITCKAPKDAHYFLKSSPDFKLFSNDYCGHKQGNVPTYFDYVPQYLR
1304	DQ408010	GPKQEKKELE	SSLQRLSIEK	CSVPYEAYYF	YWCGHYEGAP	DIGDIVRGKDLFLGGPKQEKKELEENLKNIFHNIQKSDSSLQRLSIEKVREYWWAIHRKEVWKALTCSVPYEAYYFTYKSDNFRTFSGYWCGHYEGAPPTNLDYVPQYLR
1305	DQ408011	NTVDKVHEGL	YNDISGNYYK	CGAGAKDTYF	RQCGHNEGAP	DIGDIVRGRDMFKPNTVDKVHEGLKVVFQKIYDDLKKKGINDYNDISGNYYKLREAWWTVNRDQVWRALTCGAGAKDTYFTYSKDNTQLFSNRQCGHNEGAPPTNLDYVPQFLR
1306	DQ408012	NNETDKEQKV	YKKDDDNYYQ	CSADGSEDYF	EYCGHRQGSV	DIGDIIRGRDMFLGNNETDKEQKVKLEKNLKNIFKKIYEELREEQTKRKGAKPKNGRAQIEARYKKDDDNYYQLREDWWALNREDVWKALTCSADGSEDYFIKSSDKEQSFSNEYCGHRQGSVPTNFDYVPQFLR
1307	DQ408013	NEKDAVQNGL	YDGDGPEYYK	CGAGEKDTYF	RKCGHDERNV	DIGDIVRGKDMFKPNEKDAVQNGLKKVFKKIYEDLKNKQISDYDGDGPEYYKLREAWWTENRNQVWRALTCGAGEKDTYFVQLDDSKRLFWDRKCGHDERNVPTNLDYVPQYLR
1308	DQ408014	NDNIEKGLRV	KEDKDENYYK	CEAPKDANYF	GYCGRNETDV	DIGDIVRGRDMFKSNDNIEKGLRVVFKKIYEGFLDKGANVHYKEDKDENYYKLRNDWWTANRDQVWKAITCEAPKDANYFTKESDGRKLFTSQGYCGRNETDVPTNLDYVPQFLR
1309	DQ408015	NKDDKVEKGL	KENKDGNYYK	CGAGEKDTYF	HKCGHEESRV	DIGDIVRGTDMFKPNKDDKVEKGLRAIFKNIYEGLKGEEVKVHYKENKDGNYYKLREAWWTANRDQVWRALTCGAGEKDTYFTYSKDNKQLFSDHKCGHEESRVLTNLDYVPQFLR
1310	DQ408016	NENVEKGLQV	DDDISGNYSK	CSAPGDVNYF	GHCGRNETNV	DIGDIVRGRDMFKSNENVEKGLQVVFGKIYNTLPSATQNHYKDDDISGNYSKLREAWWKANRDQVWKAITCSAPGDVNYFRKGLDGKIIFSDNGHCGRNETNVPTYLDYVPQFLR
1311	DQ408017	NEKVEYGLRK	DGDKSGNYYK	CIAPRDAHYF	RKCGHYEGAP	DIGDIVRGRDMFKSNEKVEYGLRKLFKKIHENLRGPAKSHYEDGDKSGNYYKLREHWWIVNRKQLWEAITCIAPRDAHYFLKSSPDFKSFSDRKCGHYEGAPPTYLDYVPQYLR
1312	DQ408018	NTVDKVHEGL	YNDISGNYYK	CVAPENAYFR	PYSKCGRDTD	DIGDIVRGRDMFKPNTVDKVHEGLKVVFQKIYDDLKKKGINDYNDISGNYYKLREAWWTANRDQVWKAMTCVAPENAYFRKTEADGIGISSLILPYSKCGRDTDPPVVDYIPQRLR
1313	DQ408019	NEKVEIGLKK	DADEKGNYYK	CEAPGDAHYF	GPCGRKELTV	DIGDIVRGRDMFKSNEKVEIGLKKVFKKIHGKLNGAAKSYYDADEKGNYYKLREDWWKVNRDQVWEAITCEAPGDAHYFRKGPDGSDVFSNSGPCGRKELTVPTYLDYVPQFLR
1314	DQ408020	NVHDKVEKGL	YTGDHPNYYK	CSAPGDVNYF	GPCGRNETDV	DIGDIVRGRDMFKPNVHDKVEKGLQVVFGKIYNRLTPHAKNDYTGDHPNYYKLREDWWAINRKEVWKAITCSAPGDVNYFRKESDGSYVFSNRGPCGRNETDVPTNLDYVPQFLR
1315	DQ408021	NDKVEKGLQV	YDHDGPHYYK	CSADDSEDYF	PKCGHGEHEV	DIGDIVRGKDMFRSNDKVEKGLQVVFGKIKDDLKKQGIIDYDHDGPHYYKLREDWWTANRDQVWKALTCSADDSEDYFIQSEGAAKSFSNPKCGHGEHEVLTNLDYVPQFFP
1316	DQ408022	NNHDNVENGL	KDDGSVNYYK	CKAPKGANYF	GPCGRNETDV	DIGDIVRGKDMFKRNNHDNVENGLREVFKKIHDNLSSSVKQHYKDDGSVNYYKLREDWWIANRDQVWKAITCKAPKGANYFRKESDGSNLFSNNGPCGRNETDVPTNLDYVPQFLR
1317	DQ408023	NEEDAVQKGL	YNDGSGNYFK	CSAPYHPGYF	YKCGHYEDAP	DIGDIVRGRDMFKPNEEDAVQKGLKVVFRKINKGLNTSGINDYNDGSGNYFKLREDWWTANRDQVWRAITCSAPYHPGYFRQSKDNKQLFSDYKCGHYEDAPPTNLDYVPQFLR
1318	DQ408024	NNDNDKVKKE	PDLKDLQIDD	CFADGSEEYF	PKCGHEQGNV	DIGDIVRGKDLFLGNNDNDKVKKEKLRGNLEQIFKKFKVKYPDLKDLQIDDIREYWWALNREDVWKALTCFADGSEEYFIQSENNTQLFSNPKCGHEQGNVPTNLDYVPQFLR
1319	DQ408025	NDKDAVRHGL	DVDGSGNYLK	CKAPTGAHYF	DYCGHKQGNV	DIGDIVRGRDMFKSNDKDAVRHGLKVVFKKIYDKLSPEVQEHYEDVDGSGNYLKLREAWWTANRDQVWKAITCKAPTGAHYFLKSSPDFKLFSNDYCGHKQGNVPTNLDYVPQFLR
1320	DQ408026	NPEDKVHEGL	DEDGSGNYYK	CKAPGDVNFF	GQCGRNERNV	DIGDIVRGKDMFKPNPEDKVHEGLKVVFRKINNSLSLLAQKHYADEDGSGNYYKLREAWWKANRDQVWKAITCKAPGDVNFFIKNSDGSRGFTSQGQCGRNERNVPTNLDYVPQFLR
1321	DQ408027	NKNVEIGLKK	DTNNKINYVK	CKAPQDANYF	GKCRHNDNSV	DIGDIVRGRDMFKSNKNVEIGLKKVFDKIYDKLGTEGKKYYNDTNNKINYVKLREDWWKVNRDQVWKALTCKAPQDANYFRNVSGTTMAFTSAGKCRHNDNSVPTNLDYVPQFLR
1322	DQ408028	NTVDKIHEGL	YNDISGNYYK	CSAQNNEVYF	RKCGHNEGSP	DIGDIVRGRDMFKPNTVDKIHEGLKVVFQKIYDDLKKKGINDYNDISGNYYKLREAWWTANRDQVWKALTCSAQNNEVYFINSEGGIKFSERKCGHNEGSPLTNLDYVPQFLR
1323	DQ408029	TDKDYVENGL	NTGNNVNYAK	CKAPQKANYF	GYCGRKELTV	DIGDIVRGRDMFKRTDKDYVENGLKKVFKKIYNKLGTQEKNYYNNTGNNVNYAKLREDWWMANRDQVWKAITCKAPQKANYFRKGSDGSDVFTSQGYCGRKELTVPTYLDYVPQFLR
1324	DQ408030	NNVDAVQEGL	YTGDHPNYYK	CVAGEGNTYF	KCGHSNEGAL	DIGDIVRGRDMFKSNNVDAVQEGLKVVFGKIYNRLTPHAKNDYTGDHPNYYKLREDWWTVNRDQVWRALTCVAGEGNTYFIQLDDSKRLFWDRKCGHSNEGALLTNLDYVPQFLR
1325	DQ408031	NNKRRQQLEE	YKDATGNYIK	CFAHNTEEYF	PKCGHDENNV	DIGDIIRGRDLYGGNNKRRQQLEENLRKIFGKIYEELTKKNGQKSAKDHYKDATGNYIKLREDWWTANRDQVWKALTCFAHNTEEYFIQLEDGTKSFTNPKCGHDENNVITNLDYVPQFLR
1326	DQ408032	VNGNDKLESN	DKDPDKNYYQ	CSADDSEDYF	SKCGHDENKV	DIGDIIRGKDLYRGVNGNDKLESNLKKIFGKIHEKLEKPAKEYYEDKDPDKNYYQLREDWWTANRDQVWKALTCSADDSEDYFIQSESNKKLFSNSKCGHDENKVLTNLDYVPQYLR
1327	DQ408033	GPKQEKKELE	TKLSTLTLEK	CSAPYYADYF	GKCGHSEGAP	DIGDIVRGTDLFLGGPKQEKKELEENLKKIFENIKNKNTKLSTLTLEKVREYWWALNRNDVWKALTCSAPYYADYFKKKSVNTMYFTSHGKCGHSEGAPLTNLDYVPQFLR
1328	DQ408034	TDNVEKGLRA	ADDGSGNYVK	CKAPKDAHYF	HKCGHDENAP	DIGDIVRGKDMFKRTDNVEKGLRAVFGKIYKSLSLLAQNYYADDGSGNYVKLREDWWIANRDQVWKAITCKAPKDAHYFLKSSPDFKSFSDHKCGHDENAPLTNLDYVPQFLR
1329	DQ408035	NENVEKGLQV	DDDISGNYSK	YKAPRKADYF	GKCGHNKGSV	DIGDIVRGRDMFKSNENVEKGLQVVFGKIYNTLPRATQNHYKDDDISGNYSKLREDWWTVNRNQVWEAITYKAPRKADYFRNISKRIREFTDIGKCGHNKGSVPTYSDCVPQFLR
1330	DQ408036	NEKDAVQNGL	DDNGSGNYYK	CDAPQKVDYF	GPCGRDEAPV	DIGDIVRGRDMFKSNEKDAVQNGLKKVFKKINNGLNNRGIHNYDDNGSGNYYKLREAWWKVNRDQVWRAITCDAPQKVDYFRKGSDGSYVFSSSGPCGRDEAPVPTYLDYVPQFLR
1331	MAL13P1.354	TNSNLEQNLK	KYPKDQNYRK	CGARSNDLLI	RKCGHYEEKV	DIADIIRGTDLWKGTNSNLEQNLKQMFAKIRENDKVLQDKYPKDQNYRKLREDWWNANRQKVWEVITCGARSNDLLIKRGWRTSGKSNGDNKLELCRKCGHYEEKVPTKLDYVPQFLR
1332	MAL6P1.1	NNKEKKQLEE	YKGDTTNYYQ	CGAAGGTYFR	GEDCRCVANV	DIGDIVRGKDLYLGNNKEKKQLEENLKKIFKEIYDKLDGKNGKKTLQERYKGDTTNYYQLREDWWNINRKKVWDAITCGAAGGTYFRKRACSSYYPTGEDCRCVANVPTYFDYVPQYLR
1333	MAL6P1.252	YTKKDEKEKE	YSGDSSDFYK	CKAKNDAEYF	QNCKCVDGDP	DIGDIIRGKDLFLGYTKKDEKEKEKVQKNLKRIFNEIYKKMQDPAKSHYSGDSSDFYKLREDWWALNRKEVWKAITCKAKNDAEYFRKKDSDGKHCSVQNCKCVDGDPPTNLDYVPQHLR
1334	MAL6P1.314	NDNVENGLRE	KEVKNGNYIK	CVAPENAYFR	PYSKCGRDTD	DIGDIVRGKDMFKSNDNVENGLREVFKKIYEGFLDKGAREHYKEVKNGNYIKLREDWWTANRDQVWKAMTCVAPENAYFRKTEADGIGISSLILPYSKCGRDTDPPVVDYIPQRLR
1335	MAL6P1.316	HQQRKRKLEE	DKLDKISIEQ	CHAAHSDEYF	GRCGRELSSV	DIGDIVRGKDLFLGHQQRKRKLEENLKQMFENIKKNNDKLDKISIEQVREYWWNANRDQVWEAITCHAAHSDEYFRKSTDGVTLYFDGRCGRELSSVPTYLDYVPQFLR
1336	MAL6P1.4	TNEEKKPLEE	HYNDTPDYYK	CNAGGYSYFR	EKGEHDTDQV	DIGDIVRGKDLFLGTNEEKKPLEENLKEIFKKIYENLGIQEKNHYNDTPDYYKLREDWWIANRDQVWKAITCNAGGYSYFRKTCGGDNEKNSTLASNKCRCKDEKGEHDTDQVPTYFDYVPQYLR
1337	MAL7P1.1	DSRTDKLEEN	QDDGTGNYYK	CSAPRDAQYF	DYCGHGEHEV	DIGDIIRGKDLYRRDSRTDKLEENLRKIFANIYKELKNGKKWAEAKEYYQDDGTGNYYKLREAWWALNRKDVWKALTCSAPRDAQYFIKSSVRDQTFSNDYCGHGEHEVLTNLDYVPQFLR
1338	MAL7P1.50	KKKKKKTETE	HYQDTDNYYE	CKADNSNRYF	EEGKNETNEV	DIGDIVRGKDLYLGKKKKKKTETERERDQLEQKLKGIFKKIYEGLTGGVKDHYQDTDNYYELREDWWALNRDQVWKAITCKADNSNRYFRATCDSADGKGSSVARNKCRCKDEEGKNETNEVPTYFDYVPQYLR
1339	MAL7P1.55	NSREKEKLQT	YSDPHANFYK	CGAEGYQYFR	NKCRCTTHDV	DIGDIVRGKDLYLGNSREKEKLQTNLKSIFQNIYKNLKKPAQKHYSDPHANFYKLREDWWYANRQQVWYAITCGAEGYQYFRKTACNGGKSSTPNKCRCTTHDVPTYFDYVPQYLR
1340	MAL7P1.56	YNQKDRKEKE	YNDATGNFYQ	CSEDLKNSSY	CRCPNGNNQV	DIGDIVRGKDLFIGYNQKDRKEKEQLQNKLKYIFKKIHEKLDSEAQTRYNDATGNFYQLREDWWTANRATIWEAMTCSEDLKNSSYFRQTCSDERGGAQANDKCRCPNGNNQVPTYFDYVPQYLR
1341	PF07_0048	KKKKKQNGKE	SKLKSLTDDQ	CSEDLKNSSY	PKTSGNVNIV	DIGDIIRGKDLYLGKKKKKQNGKETEREKLEDNLRKIFENIKKENNSKLKSLTDDQIREYWWTENRETVWKAMTCSEDLKNSSYFHATCIDGKNQSQARNQCRCPKTSGNVNIVPTYFDYVPQYLR
1342	PF07_0049	NKKKEKLEQN	YQKDGDKFFQ	CKAEGAYFRP	KAGNGDVNIV	DIGDIVRGKDLYSGNKKKEKLEQNLQKIFKEIYDKLNGAKDHYQKDGDKFFQLREDWWTANRHTVWKALTCKAEGAYFRPTCSDGNSQSQATKQCRCNDKPNAGKPKAGNGDVNIVPTYFDYVPQYIR
1343	PF07_0050	DKGEKKKLEE	KDDEDGNFFQ	CHAPPDAQYT	GQCRCFSGDP	DIGDIIRGKDLYRGDKGEKKKLEENLKNIFANIYEELKNGKTNGKKGEIETRYKKDDEDGNFFQLREDWWNANRNDIWKALTCHAPPDAQYTKKGPHNHITESNKGQCRCFSGDPPTNMDYVPQYLR
1344	PF07_0051	YNRKEKAQKE	TKEKDPNFLK	CDAHGTYFHA	IKAGGDVTIV	DIGDIIRGKDLYLGYNRKEKAQKEKLEQNLKKFFQNIDEKLPLKAKNYYTKEKDPNFLKLREDWWTANRETVWEALTCDAHGTYFHATCSDLNGDCSQAHEKCRCPKTSGGKAIKAGGDVTIVPTYFDYVPQYLR
1345	PF07_0139	NTYESTQRKV	TKLTKLNDEQ	CSDDLKNSSY	SSGAKVDDQV	DIGDIVRGKDLFYGNTYESTQRKVLDDNLKTIFENIKKSDTKLTKLNDEQIREYWWEANRETVWKAITCSDDLKNSSYFRTTACAGTRTNDKCRCTKSSGAKVDDQVPTYFDYVPQYLR
1346	PF08_0103	YDKKDRVQKK	YNDPKGDFFQ	CNAQGNKYFR	NKCTCINGDP	DIGDIIRGKDLFIGYDKKDRVQKKKLQDSLKNIFGNIYNELTTSGKNVDKAKARYNDPKGDFFQLREDWWALNREKVWSAITCNAQGNKYFRPTCSGGESIAHNKCTCINGDPPTYFDYVPQYLR
1347	PF08_0106	SKKEKEKRKQ	EKLKSLTDDQ	CDEENKLGGY	KKDNTPDDQV	DIGDIVRGRDLYGGSKKEKEKRKQLDDKLKKIFENIKKENNEKLKSLTDDQIREYWWTANRETVWKAITCDEENKLGGYLYFRGTCGDNEKSVTQARDKCRCKKKDNTPDDQVPTYFDYVPQYLR
1348	PF08_0107	NKKKIKTETE	EKLKSLTDDQ	CKADASSAYF	PGNDKENIDP	DIGDIVRGRDLYRGNKKKIKTETERDKLEQKLKEIFKNIKKENNEKLKSLTDDQIREYWWTANRHTVWKAITCKADASSAYFHATCSDSHRSGTFSQANNYCRCNGDQPGNDKENIDPPTYFDYVPQYLR
1349	PF08_0140	DQQEKLYLEN	YNDSEGNYFK	CNAPKDANYF	QCGHNNGGAP	DIGDIVRGKDLYLGDQQEKLYLENNLKKIFAKIHENLNDKIKSNYNDSEGNYFKLREDWWTANRDQVWKAITCNAPKDANYFEYNSGKFFKFSNDQCGHNNGGAPPTNLDYVPQFVR
1350	PF08_0141	HNHKKKPLLD	EDINNLPIDD	CSAPYYADYF	GYCGRNEGAP	DIGDIIRGKDLFLGHNHKKKPLLDNLEKIFNRFQKIYEDINNLPIDDIREYWWALNRNDVWEALTCSAPYYADYFKKKSGNTYNFTTEGYCGRNEGAPPTNLDYVPQFLR
1351	PF08_0142	YDDEEKNRRK	YKKDGDNYYK	CGHPGGTYFR	NKCRCATNDV	DIGDIVRGKDLFRGYDDEEKNRRKKLEQKLKVIFGHIYEELKKHKKLKEEAEERYKKDGDNYYKLREDWWALNRQEIWKAITCGHPGGTYFRQTACGGGTTPTPNKCRCATNDVPTYFDYVPQYLR
1352	PF10_0001	HNQRKKKLEE	AKLSVLSSKE	CDEENKLGGN	TSDGKPNDQV	DIGDIVRGKDLFLGHNQRKKKLEERLEQMFKNITHSNAAKLSVLSSKEIREYWWALNRDQVWKALTCDEENKLGGNAYFHATCSERNGGCSQAHEKCRCPMTSDGKPNDQVPTYFDYVPQYLR
1353	PF10_0406	VNGNDKLEKN	HYGDDENYYK	CGAPKEAQYF	DNCRCAIHGV	DIGDIIRGKDLYRGVNGNDKLEKNLKKIFGIIYEGLTKANGKKGQKPAKDHYGDDENYYKLREDWWNNNRLMVWYAITCGAPKEAQYFRKTCGSGERTKDNCRCAIHGVPTYFDYVPQYLR
1354	PF11_0007	NKKKSENKRE	YHKDGPDYYQ	CEAGGSQYFR	NKCRCTIETV	DIGDIVRGRDLFRGNKKKSENKREKEKLEENFKKYFQQIHEDVTSTSGKNRKALRDRYHKDGPDYYQLREDWWNNNRKMVWIAMTCEAGGSQYFRRTCSNGISETNNKCRCTIETVPTYFDYVPQYLR
1355	PF11_0008	YDEKEKNRRK	YNDPKGDFFQ	CSADDSEDYF	PKCGHGDNEV	DIGDILRGKDMYVGYDEKEKNRRKQLENKLKDIFDNIYKDLTKKKGRNGKKSALQERYNDPKGDFFQLREDWWALNREDVWKALTCSADDSEDYFIQSEGVTKSFTNPKCGHGDNEVLTNLDYVPQFLR
1356	PF11_0521	NGDYKEKVSN	YQKDAPNYYK	CNAPYEAQYF	YCGHYKNGDP	DIGDIIRGKDLYLGNGDYKEKVSNNLRAIFNKIYENLNDPKLKKHYQKDAPNYYKLRDDWWNANREDVWKALTCNAPYEAQYFIKPSDKEHSFSSEYCGHYKNGDPLTNLDYVPQFLR
1357	PF13_0001	DIKKKQNGKK	KDINDPEFFK	CHAGESDKYF	PGEDKANVDP	DIGDIIRGKDLYLGDIKKKQNGKKTEREKLEENLKRIFGKIHEDVTNGKKEVLKTRYKDINDPEFFKLREDWWTANRATVWKAITCHAGESDKYFRNTCNDSEHSGTFSQPNKYCRCNGDKPGEDKANVDPPTYFDYVPQYLR
1358	PF13_0003	NEKVEIGLKK	YNDISGNYYK	CRAPNGANYF	GPCGRKELIV	DIGDIVRGRDMFKSNEKVEIGLKKVFEKINNGLKKIGINDYNDISGNYYKLREAWWTANRDQVWKAITCRAPNGANYFRKGLDGKIIFSDNGPCGRKELIVPTYLDYVPQFLR
1359	PF13_0364	NSVESAQRII	RYNDTKNYYQ	CNAWGNTYFR	GKANDDVNIV	DIGDIVRGKDLFLGNSVESAQRIILENNLKTIFQQIHSEVTTTNGEAAEARYNDTKNYYQLREDWWDANRETVWKAITCNAWGNTYFRTTCSDGKSQSQANKYCRCDGDQPGHDKSKAGKANDDVNIVPTYFDYVPQYLR
1360	PFA0005w	NPQESTQRII	RYKDTDNYYE	CNAGGGNRYF	DKCRCKDDKV	DIGDIVRGKDLYLGNPQESTQRIILENNLKDIFAKIHSDVMSTSGSNGRALQKRYKDTDNYYELREDWWALNRDQVWKAITCNAGGGNRYFRQTCGSGEWAKDKCRCKDDKVPTYFDYVPQYLR
1361	PFA0015c	NKHDNIEKGL	KEVKNGNYIK	CEAPENAYII	THPKCGHDTD	DIGDIIRGKDMFKRNKHDNIEKGLREVFKKIYEGLKNNGAREHYKEVKNGNYIKLREDWWTANRDQVWKAITCEAPENAYIIKRRIDGGDIENLILTHPKCGHDTDPPVVDYIPQRLR
1362	PFA0765c	NDEEKKKRDE	DNDTDKNYYQ	CEAKSDDKYN	GQCRCFSGDP	DIGDIVRGRDLFRGNDEEKKKRDELEKNLKTIFGKIHSRLTKDAQNYYEDNDTDKNYYQLREDWWKVNRDQVWEAITCEAKSDDKYNVIGPDGKITESNKGQCRCFSGDPPTNMDYVPQFLR
1363	PFB0010w	GNTKEKKKRK	RGDKDNDFYQ	CNAGSYQYSQ	SKCQCIAGEV	DIGDIIRGKDLYRGGNTKEKKKRKKLEENLKTIFGHIYDELKNGKTNGEEELQKRYRGDKDNDFYQLREDWWDANRETVWKAITCNAGSYQYSQPTCGRGEIPYVTLSKCQCIAGEVPTYFDYVPQYLR
1364	PFB1055c	NSKEKEKRDE	YGSDTTNYYQ	CDVHGSDYFR	KKPGSNADQV	DIGDIVRGKDLFYGNSKEKEKRDELETNLKTIFGKIHEKLKDKEGAETRYGSDTTNYYQLREDWWYANRATVWEAITCDVHGSDYFRQTCGDKETTATRVKDKCRCKDENGKKPGSNADQVPTYFDYVPQYLR
1365	PFC0005w	NNGKDKLEEN	RYGNDPDFFQ	CSAPRDADYF	GKCRCIDFSV	DIGDIIRGKDLYRGNNGKDKLEENLKTIFGKIHEGLKNGKTNGIEERYGNDPDFFQLREDWWTANRETVWKAIRCSAPRDADYFIKTVCSGGKTPTQGKCRCIDFSVPTYFDYVPQYLR
1366	PFC1120c	YDQKDKEQKV	QDDGSGNYYQ	CGAGTSDKYF	EKCRCVSTDP	DIGDIIRGKDLYEGYDQKDKEQKVKLENKLKDIFKNIYNELTSTNGKKGKKQALQARYQDDGSGNYYQLREDWWDANRAKVWYAITCGAGTSDKYFRKTCSNDTSDTNEKCRCVSTDPPTYFDYVPQYLR
1367	PFD0005w	NTYESARREK	YQDGDGNYYQ	CEVKSGNNYF	IKGSGNVNIV	DIGDIVRGKDLFYGNTYESARREKLENKLKEVFGKIHGGLSEEAKKKYQDGDGNYYQLREDWWTANRETVWKAITCEVKSGNNYFRATCGDEKNPSLTSKQCRCDKDKAGKPIKGSGNVNIVPTYFDYVPQYLR
1368	PFD0020c	NEEDAVQKGL	DYDNDPNYYK	CYIPYYVNYF	GKCGHYEGAP	DIGDIVRGKDMFKRNEEDAVQKGLRAVFKKINDNLKEKEISDYDNDPNYYKLREDWWTANRDQVWRAITCYIPYYVNYFKKTSDDTIVFTNDGKCGHYEGAPPTNLDYVPQFLR
1369	PFD0615c	DKGEKKKLEE	YNGDKENYYK	CDDDDKLANA	DKKGKNTDQV	DIGDIIRGKDLYRRDKGEKKKLEEHLKTIFGKIHSDVTSSGSNKEALQERYNGDKENYYKLREDWWTANRETVWEAITCDDDDKLANASYFRATCSDSDGKGSFSQANDKCRCKDKKGKNTDQVPTYFDYVPQYLR
1370	PFD0625c	KKKKKKTETE	QDDNGGNYFQ	CKADTGNAYF	DKKGKNTDQV	DIGDIIRGKDLYLGKKKKKKTETERDQLESKLKKIFGDIYNELTNGRNGVKDHYQDDNGGNYFQLREDWWTANRATVWKAITCKADTGNAYFRPTCSDSDGKGSFSQANDKCRCKDKKGKNTDQVPTYFDYVPQYLR
1371	PFD0630c	KKKKKKTETE	QDDNGGNYFQ	CKADTGNAYF	PDDDKPNTDP	DIGDIIRGKDLYLGKKKKKKTETERDQLESKLKKIFGDIYNELTNGRNGVKDHYQDDNGGNYFQLREDWWTANRATVWKAITCKADTGNAYFRPTCSNRQGPSQAHHYCRCNGDKPDDDKPNTDPPTYFDYVPQYLR
1372	PFD0635c	KKKKKQNGKE	HYQDTTDYFQ	CGTHEGDTYF	PDDDKPNTDP	DIGDIIRGKDLYRGKKKKKQNGKETETERDQLESKLKEIFGDIYNELTNGRNGVKDHYQDTTDYFQLREDWWTANRHTVWKAITCGTHEGDTYFRPTCSNRQGPSQAHHYCRCNGDKPDDDKPNTDPPTYFDYVPQYLR
1373	PFD0995c	NKKENKQREK	YEGDKENFYQ	CSDDLKDASY	RCDGSNTDQV	DIGDIVRGRDLYRGNKKENKQREKLEENLRKIFENIYEGLSNNGVKARYEGDKENFYQLREDWWALNRDQVWKALTCSDDLKDASYFRPTCSDRKGSCSQAKDNCRCDGSNTDQVPTYFDYVPQFLR
1374	PFD1000c	NKKENKQREK	YEGDKENFYQ	CSDDLKDASY	RCDGSNTDQV	DIGDIVRGRDLYRGNKKENKQREKLEENLRKIFENIYEGLSNNGVKARYEGDKENFYQLREDWWALNRDQVWKALTCSDDLKDASYFRPTCSDRKGSCSQAKDNCRCDGSNTDQVPTYFDYVPQFLR
1375	PFD1005c	NNKEKDRLED	YQDDDPNYYK	CGAGGSKYFR	DKCRCAINDV	DIGDIIRGKDLYRGNNKEKDRLEDNLKKIFKQLYEELTKNNKNEAIKTHYQDDDPNYYKLRNAWWEANRQEVWKAITCGAGGSKYFRHTCGTGTPTDDKCRCAINDVPTYFDYVPQYLR
1376	PFD1015c	HKQRKKELEK	SKLRTLSLNH	CDADTGNAYF	ENGKNETDQV	DIGDIVRGKDLFLGHKQRKKELEKRLVEMFKNIQGNNSKLRTLSLNHVREYWWALNRDQVWKAITCDADTGNAYFRTTCSDSHRSGTFSQAKDKCRCKDENGKNETDQVPTYFDYVPQFLR
1377	PFD1235w	DSRTDKLEEN	QDDGTGNYYK	CSAPRDAQYF	DYCGHGEHEV	DIGDIIRGKDLYRRDSRTDKLEENLRKIFANIYKELKNGKKWAEAKEYYQDDGTGNYYKLREAWWALNRKDVWKALTCSAPRDAQYFIKSSVRDQTFSNDYCGHGEHEVLTNLDYVPQFLR
1378	PFD1245c	NKKKKQTERE	KDEKDGNFFQ	CNAQGNTYFR	QCRCDGANIV	DIGDIVRGKDLYSGNKKKKQTEREKLENNLKTIFGKIHSDVTKSGNNKDALQERYQKDEKDGNFFQLREDWWYANRATIWEALTCNAQGNTYFRQTACAGRSATRNQCRCDGANIVPTYFDYVPQYLR
1379	PFE0005w	DIKKKQNGKK	KDINDPEFFK	CHAGESDKYF	PGEDKANVDP	DIGDIIRGKDLYLGDIKKKQNGKKTEREKLEENLKRIFGKIHEDVTNGKKEVLKTRYKDINDPEFFKLREDWWTANRATVWKAITCHAGESDKYFRNTCNDSEHSGTFSQPNKYCRCNGDKPGEDKANVDPPTYFDYVPQYLR
1380	PFE1640w	APNKEKIKLE	AELSKLSLEK	CNAPKGANYF	RCGHNYNGDP	DIGDIVRGKDLFLGAPNKEKIKLEENLKKIFDNIKNENAELSKLSLEKVREYWWAIHRKELWEALTCNAPKGANYFVYKLDGPKFSSDRCGHNYNGDPLTNLDYVPQYLR
1381	PFI0005w	YDDKEKEKRD	YNDDTPEYYK	CDAPDNAKYF	KPGKNETDQV	DIGDIVRGRDLYLGYDDKEKEKRDQLESKLKVIFGNIYGNLDKNNRYNDDTPEYYKLREAWWDANRAKVWEAITCDAPDNAKYFRGTCGGDDEKTGTQAIHKCRCTKSSGGKPGKNETDQVPTYFDYVPQFLR
1382	PFI1820w	NDQDEVWNGL	PDDGSGNYFK	CVAPENAYFR	PYSKCGRDTD	DIGDIVRGIDMFKPNDQDEVWNGLRSVFKKIHDNLSSEVKNAYPDDGSGNYFKLREDWWTANRDQVWKAMTCVAPENAYFRKTEADGIGISSLILPYSKCGRDTDPPVVDYIPQRLR
1383	PFI1830c	NPQEKGKRDE	DDAKGGHFYQ	CDDDDKLGGY	DKCTCNNGDV	DIGDIVRGRDLYLGNPQEKGKRDELDKKLKDIFKQIHDDVTTNGKNKDALKTRYNDDAKGGHFYQLREDWWIANRHTVWEAITCDDDDKLGGYSYFRATCGSGNNATLARDKCTCNNGDVPTYFDYVPQYLR
1384	PFL0005w	NNRENDKLEK	YKDDAPDFYQ	CDAHDSRYRK	MRQCRNVADV	DIGDIVRGRDLYRGNNRENDKLEKKLKGYFKKIYDNLVEKKKEEAETDYKDDAPDFYQLREDWWALNRQDVWKAITCDAHDSRYRKMGADGSITESAMRQCRNVADVPTNFDYVPQYLR
1385	PFL0020w	NRKEKEKEKL	YKDNDENYYQ	CSVEDAYYFR	NKCRCVNTDP	DIGDIIRGKDLYVGNRKEKEKEKLQKNLKNIFAKIHSGLTKKGAEARYKDNDENYYQLREDWWEANRAKVWEAMTCSVEDAYYFRQTCGGEKTASTNKCRCVNTDPPTYFDYVPQYLR
1386	PFL0030c	TNSNLEQNLK	KYPKDQNYRK	CGARSNDLLI	RKCGHYEEKV	DIADIIRGTDLWKGTNSNLEQNLKQMFAKIRENDKVLQDKYPKDQNYRKLREDWWNANRQKVWEVITCGARSNDLLIKRGWRTSGKSNGDNKLELCRKCGHYEEKVPTKLDYVPQFLR
1387	PFL0935c	NDEEKKKRDE	KGDAKKNFYQ	CGAGESDKYF	RCDDKANVDP	DIGDIVRGKDLFLGNDEEKKKRDELEENLQKIFAKIHSGLTSTRGKQNGELQKRYKGDAKKNFYQLREDWWDANRHTVWEAITCGAGESDKYFRQTACGTGTPTHKQCRCDDKANVDPPTYFDYVPQYLR
1388	PFL1950w	DKGEETKLEK	RYNDTDNYFQ	CHVVSGNNYF	GNCRCIGATV	DIGDIIRGRDLYRRDKGEETKLEKNLKEIFKNIYNELTTKNGTKERYNDTDNYFQLREDWWEENRETVWKAITCHVVSGNNYFRHTCSDENHPTATQGNCRCIGATVPTYFDYVPQYLR
1389	PFL1955w	YDDEEKKQRD	YEGDTKNYYQ	CDAKAFNYFR	PNADKPNTDP	DIGDIVRGKDLYLGYDDEEKKQRDELEENLKTIFKNIYGNLDKKDRYEGDTKNYYQLREDWWYANRRQVWKAITCDAKAFNYFRNTCNGESPTKGYCRCNDDQPNADKPNTDPPTYFDYVPQYLR
1390	PFL1960w	NKVKKKKLDD	YTNDGGDFFQ	CSEHLKNSAY	TSDGKPNDQV	DIGDIIRGRDLYSGNKVKKKKLDDSLKTIFGKIYEGLTGGVKERYTNDGGDFFQLREDWWTANRETVWKAMTCSEHLKNSAYFRVTCSDKQGESIANHKCRCPMTSDGKPNDQVPTYFDYVPQYLR
1391	PFL2665c	NPQESAQRKV	YDENGGNFFK	CHAGDSDEYF	DKCRCSDNQV	DIGDIVRGRDLFHGNPQESAQRKVLDEKLKEIFKEIHSGLTKKDAQTYYDENGGNFFKLREDWWTANRHTVWEAMTCHAGDSDEYFRKTCGSGNNATQAKDKCRCSDNQVPTYFDYVPQYLR
1392	Reich1group4	NKKKDKLQQN	YQNDTGDFFK	CQAHDSDKYF	KKCKCIDGDP	DIGDIIRGKNLYIRNKKKDKLQQNLKEIFKKINENLIKDLKSDPDKTAEVEKRYQNDTGDFFKLREDWWNANRKDIWKAMTCQAHDSDKYFREKDTEGRECTVKKCKCIDGDPPTNLDYVPQYLR
1393	Reich2group4	NKKEKDRLQD	YQKDDDNYYQ	CDAVSGSNYF	NCRCSKDDKV	DIGDIVRGRDLYIRNKKEKDRLQDNLKNIFKKIHDDVTKSDKKNGNELQERYQKDDDNYYQLREDWWDANRKEVWDAMTCDAVSGSNYFRHTCGGAKTNNNCRCSKDDKVPTYFDYVPQYLR
1394	Reich3group4	YDEEKEQRKQ	KDDNGGNFLK	CHAPNSAQYL	NKCRCIGFTV	DIGDIIRGKDLYRGYDEEKEQRKQLDKNLEKIFAQIYQGLNGGAKDYYKDDNGGNFLKLREHWWEENREKIWTALTCHAPNSAQYLGLTCSGGGSSAKNKCRCIGFTVPTYFDYVPQYLR
1395	Reich4group4	NKKKSKKETE	RYKDTTNFYK	CSADSGNAYF	PSVDKQNVDP	DIGDIIRGTDLYIGNKKKSKKETERDKLENKLKDIFGKIYQELTRTSGKKNGNELQERYKDTTNFYKLREDWWNANRETVWKAITCSADSGNAYFHATCNDPERGGAQANHYCRCNDDNPSVDKQNVDPPTNLDYVPQYLR
1396	Reich5group4	NDEEKLQREK	YQNDGDNYYK	CSDKLKGASY	NKCTCPNGDV	DIGDIIRGKDLFRGNDEEKLQREKLDNNLKTIFGNIYRKLLDENKTKAGELKTRYQNDGDNYYKLREDWWTANRDQVWKAITCSDKLKGASYFRATCSDGNSKSQARNKCTCPNGDVPTYFDYVPQYLR
1397	Reich6group4	NTQESAQRKK	YKDGTKNYFQ	CDARDYNYFR	PSQDKTNTDP	DIGDIIRGQDLFYGNTQESAQRKKLDNKLKEVFGNIYNELTKTPANGQKSAQEYYKDGTKNYFQLREDWWTANRETVWKTITCDARDYNYFRKTCGGGRDATQTSGYCRCNGDNPSQDKTNTDPPTYFDYVPQYLR
1398	Reich7group4	DKKKDKLENK	YNDPQGNYYK	CDAPNDGVQY	RKCTCISGDV	DIGDIIRGKDLYGGDKKKDKLENKLKQYFKEIYNKLREKEAQNYYNDPQGNYYKLREDWWALNRKEVWKAITCDAPNDGVQYFRKTCSNRGTYASRKCTCISGDVPTYFDYVPQYLR
1399	Reich8group5	DKEEKTKLQN	TKLTSLKDEE	CDAAGGTYFR	RCNAPYADQV	DIGDIIRGKDLYLGDKEEKTKLQNKLKKIFDKIKKSDTKLTSLKDEEIREYWWEANRETVWKAITCDAAGGTYFRGTCGDNEKTGTKAKNKCRCNAPYADQVPTFFDYVPQYLR
1400	Reich9group4	NKKKDKRDKL	EGDPDNNYSK	CGAPKEAKYF	HQCRCIDFNV	DIGDIVRGKDLFRGNKKKDKRDKLENNLIKSFEKIYNDVTKNRELKKRYEGDPDNNYSKLREDWWEENREKVWTALTCGAPKEAKYFRATCGDNEKTASQAGHQCRCIDFNVPTFFDYVPQYLR
1401	Reich10group4	YDSDEKARRD	KGDEANDFFQ	CDDDNKLTNA	KKDNTLDDQV	DIGDIIRGKDLYHGYDSDEKARRDKLDENLKAIFKEIHEDVMNTRGRNGPALKARYKGDEANDFFQLREDWWNANRKEVWKALTCDDDNKLTNAGYFRGTCDDNGTPSRAMHQCRCKKKDNTLDDQVPTYFDYVPQYLR
1402	Reich11group4	NSQEREQKEK	YNDPEGNFYQ	CDAPAGAQYF	NRCTCVDGDP	DIGDIVRGRDLYLGNSQEREQKEKLEKNLKEIFKKIYGSLKGREAKTQYNDPEGNFYQLREDWWALNRKDVWKALTCDAPAGAQYFRLTCSDGNSSAHNRCTCVDGDPPTFFDYVPQYLR
1403	Reich12group2	NNEIDIKEKN	RTLNNLPIGQ	CSAPNDVHYF	SKCGHDENKV	DIGDIIRGTDMFLGNNEIDIKEKNKLQSNLKKIFEKIVKNDRTLNNLPIGQVREYWWALNRNDVWNALTCSAPNDVHYFIKSSASKQSFSNSKCGHDENKVLTNLDYVPQFLR
1404	Reich13group4	KRKKPKEKET	YNGDKENFYQ	CKVDSGTYFR	CPQTGGASIV	DIGDIVRGRDLYLGKRKKPKEKETERENLENKLKQYFDKIHNSLGSSIKSRYNGDKENFYQLREDWWTANRETVWQALTCKVDSGTYFRPTCDINNEKGPSQTHNKCRCPQTGGASIVPTYFDYVPQFLR
1405	Reich14group4	GGNKKRNQTE	YNGDKENFYQ	CNEDLKNSSY	KKRGANADQV	DIGDIIRGKDLYRGGGNKKRNQTERDKLEEKLKGVFGKIYGNLEKKDRYNGDKENFYQLREDWWTANRHTVWEAMTCNEDLKNSSYFRATCSDGKNQYQAHEKCRCEKKRGANADQVPTYFDYVPQYLR
1406	Reich15group4	YNETDKEQKG	HYGKDPNFYQ	CGAGSDSKYF	QCRCRITNDV	DIGDIIRGKDLFLGYNETDKEQKGKLQDNLKNIFAKIYTDLMKKGKGKKVDVEKHYGKDPNFYQLREDWWERNRKTVWKAITCGAGSDSKYFRQTCGEGNEAHMTDGQCRCRITNDVPTYFDYVPQFLR
1407	Reich16group4	NRKENERLEN	RYGGDENYFQ	CDAVSGSNYF	NCRCFADVDP	DIGDIIRGRDLYIRNRKENERLENNLKRIFKKIHEDVTTSTSGKKSDSALKTRYGGDENYFQLREDWWDANRKEVWDAMTCDAVSGSNYFRQTCLGNSSTLKNCRCFADVDPPTYFDYVPQYLR
1408	Reich17group2	NNKEKEKIEK	SALKKLTDKQ	CNAPYDANYF	GQCGHDENKV	DIGDIIRGRDMFLGNNKEKEKIEKSLQNIFQNIQKNNSALKKLTDKQIREYWWAIHRKEVWKAITCNAPYDANYFRKTSDSTMDFTSEGQCGHDENKVLTNLDYVPQFLR
1409	Reich18group4	NNRKRKQLED	YGSDSPHFYK	CGSAGSTYFR	PGEDKANVDP	DIGDIIRGKDLYRGNNRKRKQLEDNLKNIFEKIYNNLIDDLSKNDGMKVKVTKEEAKKRYGSDSPHFYKLREDWWDANRQQVWDAITCGSAGSTYFRQRACGGKPTDGHCRCNDDKPGEDKANVDPPTFFDYVPQYLR
1410	Reich19group4	NDEEKKKRKQ	QDDNGGNFFK	CNADGAYFHA	KDGAKADDQV	DIGDIIRGKDLFRGNDEEKKKRKQLDEKLKDIFKKIYEELSKRNGAKQHYQDDNGGNFFKLREDWWEANRQDVWKALTCNADGAYFHATCSHSDGRSQSQAKEQCRCKKKDGAKADDQVPTYFDYVPQFLR
1411	Reich20group3	YNEKDKVQKE	YQNDAPDFFQ	CSAPNDAKYT	MGQCRGVTAV	DIGDIIRGKDLFRGYNEKDKVQKEKLEKNLKDIFAKIYGGLEKSARDHYQNDAPDFFQLREDWWNANRYDVWKAIICSAPNDAKYTKIGADGSTKASSMGQCRGVTAVPTNFDYVPQYLR
1412	Reich21group2	HKQGKIKLEQ	GKLGSLSLDA	CKAHEDDTYS	KCGHHNDASV	DIGDIIRGKDLYLGHKQGKIKLEQKLKEMFQNIQKSSGKLGSLSLDAVREYWWALNRKEVWKAITCKAHEDDTYSKNLENGMLLWYPKCGHHNDASVPTYFDYVPQYLR
1413	Reich22group1	NVHDKVEKGL	NPDEFGNYYK	CGALPKSAYF	KCGHNNKDDP	DIGDIVRGIDMFKPNVHDKVEKGLQEVFKKIHDGMEDEVKNYYNPDEFGNYYKLREAWWNVNRNKVWEAITCGALPKSAYFMQSEDNTQLFSDPKCGHNNKDDPLTNLDYVPQYLR
1414	Reich23group4	GNNQRRQQLE	NGDEKKNFFK	CEANGTYFRT	TNCRCNDNQV	DIGDIIRGKDLYLGGNNQRRQQLEEKLKKIFKEIHDKLEGPKDRYNGDEKKNFFKLREDWWTANRETVWKAITCEANGTYFRTTSCGGSKTETNCRCNDNQVPTYFDYVPQYLR
1415	Reich24group2	HKQRKNQLET	ISLNTLTNEQ	CKAADNDNYL	KCGHYIEQDV	DIGDIIRGKDLFLGHKQRKNQLETSLKTMFENIKENNISLNTLTNEQIREYWWALNRKQVWKAITCKAADNDNYLKTTENGTITQLYSKCGHYIEQDVPLNLDYVPQFLR
1416	Reich25group4	NDEEKKQRDQ	TYNDKENFFK	CNDDKKLTNA	KKDNTPDDQI	DIGDIIRGKDLFYGNDEEKKQRDQLDKNLKDIFEKIHGGLDQRLQSTYNDKENFFKLREDWWTANRETVWKALTCNDDKKLTNAGYFRGTCDDKGTPSRAMHQCRCKKKDNTPDDQIPTYFDYVPQFLR
1417	Reich26group4	KRINQNKYGN	RYGKDGNFFQ	CDKENKLAGA	RCSDRDVTIV	DIGDIIRGRDLYIGKRINQNKYGNEPKTEREKLENKLKGVFEKIYNELTSGRNTRTNGALQARYGKDGNFFQLREDWWTANRETVWKAITCDKENKLAGAHYFRGTCNIGRGNEKTGTQAKDKCRCSDRDVTIVPTYFDYVPQYLR
1418	Reich27group4	DNKENDRLQE	YGGDEPHFYK	CAAGGGTYFR	DNCRCIGGEV	DIGDIIRGKDLYRGDNKENDRLQEQLKKYFKKIYEQLKNKDGAKTRYGGDEPHFYKLREDWWEHNRENVWKAITCAAGGGTYFRRTCGSGENRTPTQDNCRCIGGEVPTYFDYVPQYLR
1419	Reich28group4	GGNKKRNQTE	YNGDKENFYQ	CNEDLKNSSY	KKRGANADQV	DIGDIIRGKDLYRGGGNKKRNQTERDKLEEKLKGVFGKIYGNLEKKDRYNGDKENFYQLREDWWTANRHTVWEAMTCNEDLKNSSYFRATCSDGKNQYQAHEKCRCEKKRGANADQVPTYFDYVPQYLR
1420	Reich29group4	NKEEKTKLEN	HYGDDPNYYK	CKDRGGAYFR	SRCRCINFDV	DIGDIIRGKDMYRRNKEEKTKLENKLKEYFKEIYEELIKKKEDAKNHYGDDPNYYKLREDWWYANRQKVWRAITCKDRGGAYFRATCGDKRNRTSTQSRCRCINFDVPTFFDYVPQFLR
